# Supplementary material for: Dynamic analysis of slant cracked rotor system considering nonlinear oil film force
Source: PLoS One. 2024 Jan 25;19(1):e0294293. doi: 10.1371/journal.pone.0294293 (PMC10810477; doi:10.1371/journal.pone.0294293)
Supplement: S1 File — These data were measured by two eddy current sensors, model WT0150. (ZIP) [file pone.0294293.s001.zip › 2021.3.18 Test data for plain bearings/2021.3.18 (P=0.2Mpa, Z=8.1g Clockwise126°+4.0g)/500.csv]

1024	30720	7	0	3
8	8	8	8	10	10	1
3	3	3	3	1	1	4
2	1	4	3	0	0	0
0	0	0	0	0.000069	0.000034	20757.05078
-83.883531	-440.405289	161.039479	-381.025577	-0.296099	-1.36619	22199.92676
-38.105766	-490.76083	177.061696	-380.262615	0.466864	-0.603227	22204.50453
-18.268735	-482.368239	218.261684	-347.455217	1.99279	0.922699	22212.89712
9.197923	-486.183053	210.632057	-332.195962	0.466864	0.159736	22183.14158
30.56088	-480.842314	254.883896	-339.82559	-0.296099	0.159736	22206.03046
48.109023	-475.501575	265.565374	-346.692254	-1.059061	0.159736	22211.3712
65.657166	-472.449724	254.883896	-381.78854	1.229827	0.159736	22196.11194
90.834936	-477.790463	293.032032	-390.18113	-1.822024	0.159736	22187.71935
127.457148	-480.079351	300.66166	-323.803372	-1.822024	0.159736	22199.16379
145.768253	-467.108985	334.23202	-323.803372	-1.822024	-0.603227	22201.45268
157.975657	-496.864531	309.05425	-319.988558	2.755752	0.922699	22161.77862
194.597868	-446.508991	334.994983	-303.203378	-1.822024	0.159736	22190.00824
204.516384	-439.642326	347.965349	-303.966341	-1.059061	-0.603227	22202.97861
250.294148	-425.146034	354.069051	-290.233012	-0.296099	-0.603227	22187.71935
247.242297	-416.753444	358.646828	-274.973757	-1.059061	0.159736	22205.2675
281.57562	-396.15345	376.957933	-265.818204	1.229827	0.159736	22233.49712
301.412652	-389.286786	385.350524	-249.033024	1.229827	0.922699	22216.71194
308.279316	-385.471972	368.565343	-232.247844	-1.059061	-0.603227	22222.81564
321.249683	-365.634941	368.565343	-209.358962	3.518715	-0.603227	22256.386
354.820043	-346.560872	405.187555	-147.55898	3.518715	0.922699	22228.15638
357.871894	-306.88681	392.217188	-127.721949	1.99279	0.922699	22235.02304
390.679292	-304.597922	398.32089	-129.247874	-0.296099	0.159736	22243.41563
379.234851	-271.027561	424.261623	-155.95157	-1.822024	-1.36619	22213.66009
399.834845	-274.079412	427.313474	-98.729365	0.466864	0.159736	22222.05268
408.227435	-250.427567	435.706064	-97.966402	-0.296099	0.159736	22228.91934
415.857062	-219.146095	421.209772	-72.788632	0.466864	0.922699	22222.05268
421.197801	-197.020176	393.743114	-65.159004	-0.296099	0.159736	22221.28971
436.457056	-186.338698	364.75053	-119.329359	-0.296099	0.159736	22230.44527
434.931131	-176.420182	373.906083	-13.277538	-0.296099	0.159736	22204.50453
447.138534	-130.642418	379.246822	11.900232	-0.296099	-0.603227	22179.32676
449.427423	-109.279461	367.802381	18.003934	-2.584987	-0.603227	22206.03046
440.27187	-85.627616	357.120902	22.58171	0.466864	0.159736	22215.18601
434.168168	-52.057256	366.276455	50.048369	-1.059061	-0.603227	22210.60823
425.775578	-24.590597	315.157952	105.744649	1.229827	0.922699	22229.6823
428.827429	-3.227641	332.706095	101.166872	0.466864	-0.603227	22228.91934
430.353354	18.898279	330.417207	130.922419	-1.059061	-0.603227	22219.00082
412.042248	39.498273	315.157952	143.129823	-0.296099	0.922699	22228.15638
407.464472	50.179751	274.720927	140.077972	-1.822024	0.159736	22229.6823
407.464472	89.090851	253.35797	185.092773	1.99279	0.922699	22240.36378
389.916329	121.898248	278.53574	212.559432	0.466864	-0.603227	22176.27491
387.627441	144.78713	283.87648	211.796469	1.99279	0.922699	22251.04526
382.286702	165.387124	249.543156	222.477948	-2.584987	-2.129152	22221.28971
372.368186	174.542677	206.05428	223.24091	1.229827	0.922699	22231.97119
370.842261	200.48341	201.476504	237.737202	0.466864	-0.603227	22230.44527
358.634857	215.742665	187.743175	257.574233	-0.296099	-1.36619	22212.13416
340.323751	240.920435	184.691324	278.93719	0.466864	0.159736	22222.81564
344.138565	263.046355	157.224665	291.907557	-0.296099	0.922699	22230.44527
316.671906	275.253758	90.083944	279.700153	-1.059061	-0.603227	22221.28971
303.70154	297.379678	64.143211	268.255712	-2.584987	-0.603227	22212.13416
285.390434	309.587081	-6.812323	241.552016	1.99279	1.685661	22178.5638
289.205248	327.898187	38.202478	320.900141	-1.059061	0.922699	22206.03046
251.820074	341.631516	42.780255	321.663103	-1.822024	-0.603227	22171.69713
259.449701	359.179659	15.313596	349.892725	-1.059061	-1.36619	22209.84527
229.694154	381.305579	0.054341	359.81124	-2.584987	-0.603227	22222.05268
223.590452	388.935206	-54.116013	345.314948	-0.296099	-0.603227	22186.19343
196.886757	405.720386	-74.716007	353.707538	1.229827	-0.603227	22215.94897
168.657135	424.031492	-83.87156	362.863091	1.99279	0.922699	22231.97119
145.768253	429.372231	-112.101181	347.603836	-0.296099	0.159736	22193.06009
135.849738	429.372231	-138.804877	349.892725	-0.296099	-0.603227	22181.61565
119.064557	433.950008	-183.819678	358.285315	1.229827	-0.603227	22248.75637
105.331228	443.10556	-135.753026	378.885309	2.755752	1.685661	22217.4749
81.679383	440.816672	-159.404871	381.174197	0.466864	0.159736	22193.82305
55.73865	443.10556	-163.219684	366.677905	1.229827	0.922699	22226.63045
34.375694	442.342598	-203.656709	344.551985	0.466864	0.922699	22192.29713
9.197923	439.290747	-180.004864	355.233464	-0.296099	-0.603227	22205.2675
5.38311	444.631486	-220.44189	368.20383	-2.584987	-0.603227	22209.08231
-11.402071	440.816672	-228.83448	371.255681	-0.296099	0.159736	22201.45268
-25.898363	423.268529	-225.782629	352.181613	0.466864	-0.603227	22203.74157
-32.002064	423.268529	-286.819648	315.559401	-1.059061	-2.129152	25.17777
-86.172419	420.216678	-292.160387	307.166811	0.466864	0.159736	12.970367
-96.853897	404.957424	-328.019635	335.396433	-0.296099	0.922699	9.918516
-121.268705	401.905573	-333.360375	338.448284	-1.059061	-0.603227	11.444441
-141.868699	391.987057	-339.464076	314.033476	-1.822024	-0.603227	10.681478
-151.024251	394.275945	-334.123337	322.426066	-1.822024	-0.603227	9.155553
-157.890916	391.987057	-347.093704	298.011259	-2.584987	-0.603227	9.918516
-197.564978	385.883355	-364.641847	270.5446	1.99279	0.922699	14098.02545
-205.957568	380.542616	-333.360375	276.648302	-1.822024	0.159736	22165.59343
-218.927935	372.150026	-324.204822	274.359414	1.229827	0.922699	22215.18601
-263.179774	366.809287	-376.086288	260.626084	-1.822024	-1.36619	22219.00082
-249.446444	347.735218	-377.612213	222.477948	1.229827	-0.603227	22231.97119
-275.387178	344.683367	-362.352959	207.218693	1.99279	0.922699	22206.03046
-281.490879	337.816703	-379.901102	195.011289	1.229827	-0.603227	22245.70452
-289.88347	300.431529	-373.7974	202.640916	3.518715	1.685661	22225.10453
-321.927904	309.587081	-352.434443	172.88537	0.466864	0.159736	22230.44527
-322.690867	269.150056	-402.789984	176.700183	-1.059061	0.159736	22229.6823
-332.609383	247.7871	-388.293692	124.055755	-1.059061	-0.603227	22209.84527
-377.624184	221.846367	-379.901102	86.67058	-1.822024	0.159736	22222.81564
-370.75752	208.113037	-378.375176	64.544661	-1.059061	0.159736	22231.20823
-381.438998	179.883416	-414.997387	28.685412	0.466864	0.159736	22216.71194
-424.164911	171.490826	-395.160356	42.418742	-1.059061	0.159736	22209.84527
-432.557501	155.468609	-443.989971	-9.462724	-2.584987	-1.36619	22112.18604
-416.535284	132.579727	-414.234425	-17.092352	-3.34795	-1.36619	22202.97861
-436.372315	108.927882	-362.352959	-26.247905	-0.296099	-0.603227	22200.68972
-442.476017	72.30567	-353.197406	-19.38124	-1.822024	-1.36619	22214.42305
-455.446383	76.883447	-329.545561	-33.114569	-1.059061	0.159736	22222.05268
-459.261197	65.439006	-289.871499	-58.29234	-0.296099	-1.36619	22216.71194
-466.127862	42.550124	-301.31594	-88.047886	-0.296099	0.159736	22228.15638
-449.342682	20.424204	-295.9752	-101.781216	-0.296099	0.159736	22231.20823
-458.498234	-7.805417	-292.160387	-126.196023	0.466864	0.159736	22217.4749
-453.920458	-27.642448	-292.92335	-149.847868	-0.296099	0.922699	22225.10453
-460.787123	-52.820219	-256.301138	-145.270092	1.99279	0.159736	22253.33415
-448.579719	-55.109107	-218.153001	-187.996005	-0.296099	0.159736	22225.86749
-447.816756	-86.390579	-255.538175	-174.262676	1.99279	-0.603227	22237.31193
-452.394532	-103.938722	-192.975231	-181.12934	1.229827	0.159736	22244.17859
-437.135278	-116.909088	-192.212268	-222.329328	-0.296099	-0.603227	22215.18601
-444.764905	-157.346114	-232.649293	-230.721918	1.99279	0.159736	22223.5786
-414.246396	-183.286847	-215.10115	-242.929322	-2.584987	-1.36619	22229.6823
-390.594551	-204.649803	-172.375237	-265.818204	-1.822024	-0.603227	22215.18601
-383.727886	-220.672021	-136.515988	-248.270061	-0.296099	-0.603227	22222.81564
-370.75752	-229.827574	-118.204883	-316.936707	0.466864	0.159736	22231.20823
-366.179743	-261.872008	-98.367852	-289.470049	-0.296099	0.159736	22196.11194
-344.816787	-296.205332	-95.316001	-323.803372	-2.584987	-0.603227	22183.90454
-315.824203	-308.412735	-125.83451	-359.662621	-1.822024	0.159736	22189.24528
-311.246426	-319.094214	-62.508603	-347.455217	-1.059061	-0.603227	22197.63787
-289.120507	-332.06458	-15.204913	-342.87744	-1.822024	-0.603227	22209.84527
-266.231625	-341.983096	-9.864174	-360.425583	-0.296099	-1.36619	22222.05268
-248.683482	-370.212717	-16.730839	-380.262615	-0.296099	-0.603227	22193.06009
-237.239041	-374.790494	34.387665	-354.321882	-1.059061	0.159736	22215.94897
-199.853867	-383.183084	40.491367	-372.632987	-0.296099	0.159736	22221.28971
-176.202022	-406.834928	70.246913	-381.025577	0.466864	0.922699	22189.24528
-166.283506	-403.783078	77.876541	-403.151497	-0.296099	-0.603227	22221.28971
-128.898332	-419.042332	111.446901	-404.677422	1.229827	-0.603227	22167.11936
-99.905748	-445.746028	154.172814	-393.995944	1.229827	0.159736	22230.44527
-77.016866	-440.405289	148.832075	-396.284832	1.229827	0.159736	22210.60823
-56.416872	-473.212687	157.224665	-387.129279	1.229827	0.159736	22214.42305
-46.498356	-473.975649	194.609839	-382.551503	-0.296099	0.159736	22220.52675
-27.424288	-475.501575	180.87651	-369.581136	-1.059061	1.685661	22185.43046
17.590513	-480.079351	268.617225	-340.588552	2.755752	0.159736	22211.3712
33.612731	-480.842314	263.276486	-334.48485	-0.296099	-0.603227	22215.18601
61.079389	-469.397873	254.120933	-361.188546	0.466864	0.922699	22175.51195
63.368278	-483.894165	277.009815	-329.907074	-1.059061	0.922699	22186.19343
112.197893	-489.234904	267.091299	-381.78854	-1.059061	0.159736	22022.15644
118.301595	-509.834898	253.35797	-368.055211	-3.34795	-0.603227	22183.90454
165.605284	-467.108985	282.350554	-374.158913	-1.822024	0.159736	22172.4601
180.864539	-456.427506	327.365356	-293.284863	-1.059061	0.159736	22197.63787
202.227496	-448.034916	341.098685	-281.840422	-0.296099	0.159736	22205.2675
213.671937	-448.797879	337.283871	-291.758937	-1.059061	0.159736	22193.06009
241.901558	-416.753444	351.0172	-278.788571	1.229827	0.922699	22210.60823
249.531185	-415.227519	372.380157	-265.818204	-1.822024	0.159736	22226.63045
280.049695	-405.309003	392.217188	-243.692285	-0.296099	0.159736	22215.18601
299.886726	-384.709009	385.350524	-234.536732	1.99279	0.159736	22239.60082
330.405236	-368.686792	381.53571	-213.936738	1.99279	0.159736	22254.86007
334.983012	-364.109015	399.083853	-184.944154	1.229827	0.159736	22228.91934
349.479304	-360.294202	340.335722	-152.136756	1.229827	0.159736	22234.26008
361.686708	-319.857176	411.291257	-130.7738	0.466864	0.159736	22244.94156
395.257068	-300.783108	416.631996	-124.670098	-0.296099	-1.36619	22217.4749
405.175584	-290.10163	439.520878	-109.410843	0.466864	0.922699	22224.34156
428.827429	-262.634971	428.8394	-92.625663	-1.059061	-0.603227	22230.44527
416.620025	-250.427567	401.372741	-86.521961	-0.296099	0.159736	22214.42305
425.012615	-238.983126	399.846816	-83.47011	-1.822024	0.922699	22223.5786
421.960764	-193.968325	392.217188	-72.788632	0.466864	0.922699	22232.73415
426.53854	-169.553517	396.794965	-37.692346	-4.110912	-1.36619	22196.11194
428.827429	-140.560933	376.957933	-9.462724	-1.059061	0.922699	22186.19343
425.012615	-135.220194	344.913499	-40.744197	-0.296099	0.159736	22204.50453
424.249652	-101.649834	341.098685	-65.921967	-0.296099	0.922699	22208.31935
439.508907	-77.997989	354.069051	50.048369	1.229827	0.922699	22215.18601
429.590391	-46.716517	372.380157	92.01132	-0.296099	0.922699	22229.6823
437.982982	-26.116523	313.632026	109.559463	1.229827	0.159736	22227.39341
437.982982	4.401987	352.543126	124.818717	-1.822024	-1.36619	22218.23786
430.353354	19.661241	343.387573	151.522413	0.466864	0.922699	22229.6823
415.094099	42.550124	312.869064	161.440929	-0.296099	0.922699	22227.39341
408.990397	80.69826	305.239436	197.300177	0.466864	0.159736	22238.07489
416.620025	91.379739	305.239436	191.196475	1.229827	0.159736	22196.87491
399.071882	134.868615	303.713511	175.937221	2.755752	-0.603227	22249.51933
390.679292	130.290838	293.794995	218.663134	-0.296099	-1.36619	22225.86749
379.234851	165.387124	228.943163	201.114991	-0.296099	-1.36619	22232.73415
369.316335	185.224155	227.417237	240.026091	-2.584987	0.159736	22231.20823
337.2719	195.905634	235.809827	261.389047	2.755752	0.922699	22214.42305
338.034863	227.950069	159.513553	263.677935	-1.822024	-1.36619	22222.81564
354.05708	236.342659	161.802442	285.040892	0.466864	0.922699	22234.26008
330.405236	253.890802	148.832075	288.092743	-1.059061	-0.603227	22213.66009
321.249683	273.727833	104.580236	275.122376	-3.34795	-0.603227	22210.60823
318.197832	307.298193	38.202478	288.092743	-1.059061	-0.603227	22090.06012
290.731173	295.090789	73.298764	290.381631	-1.822024	0.922699	22191.53417
281.57562	313.401895	13.024708	290.381631	-4.110912	-2.129152	22157.20084
260.212664	348.498181	-23.597503	289.618668	1.229827	0.159736	22212.13416
255.634887	370.6241	6.921006	339.211246	-1.059061	-0.603227	22222.05268
217.486751	385.883355	-8.338249	362.100128	-1.059061	-0.603227	22205.2675
206.042309	391.987057	-46.486385	348.366799	-1.822024	-2.129152	22215.94897
196.123794	395.801871	-67.849342	362.100128	-2.584987	-0.603227	22226.63045
161.790471	409.5352	-84.634522	338.448284	-2.584987	-0.603227	22197.63787
153.397881	430.135194	-103.708591	362.100128	-1.822024	0.159736	22188.48232
132.034924	446.920374	-128.123398	375.833458	4.281678	0.922699	22253.33415
127.457148	431.661119	-138.804877	396.433452	1.99279	0.922699	22212.13416
72.523831	449.972225	-129.649324	372.781607	0.466864	0.159736	22190.7712
74.812719	436.238896	-194.501156	356.759389	1.99279	0.159736	22215.94897
52.686799	450.735188	-180.767827	365.914942	-0.296099	0.159736	22201.45268
23.694215	435.475933	-176.190051	381.93716	-1.059061	0.159736	22212.89712
29.034955	443.868523	-202.893747	383.463085	-1.059061	0.159736	22216.71194
-6.061331	438.527784	-232.649293	377.359383	-1.059061	-0.603227	22203.74157
-38.105766	440.816672	-211.286337	388.803824	-0.296099	0.159736	22208.31935
-44.209468	417.92779	-252.486324	327.766805	-1.822024	-0.603227	1759.392071
-70.150201	423.268529	-260.115952	353.707538	-1.822024	0.159736	18.311106
-86.935381	407.246312	-272.323356	343.789023	-2.584987	0.159736	12.970367
-102.957599	409.5352	-349.382592	252.996457	-2.584987	-0.603227	9.918516
-97.61686	409.5352	-350.908518	298.011259	-1.822024	-0.603227	12.207404
-149.498326	398.090759	-379.138139	294.959408	-0.296099	0.159736	10.681478
-157.890916	395.038908	-336.412226	320.900141	0.466864	1.685661	8.39259
-170.861283	385.883355	-315.049269	283.514967	-0.296099	0.159736	9.918516
-200.616829	382.068541	-332.597412	280.463116	-2.584987	-2.129152	14518.41792
-215.113121	377.490765	-360.827033	292.670519	1.99279	0.922699	22185.43046
-212.824233	370.6241	-353.960368	260.626084	-1.059061	-0.603227	22207.55638
-235.713115	358.416697	-350.145555	248.418681	1.99279	0.922699	22231.97119
-251.735333	351.550032	-363.115921	215.611283	0.466864	-0.603227	22212.13416
-279.201991	350.787069	-360.827033	206.45573	0.466864	-0.603227	22238.83786
-283.779768	323.320411	-379.138139	211.033507	1.229827	0.159736	22225.86749
-312.772352	297.379678	-383.715915	139.315009	1.99279	0.922699	22235.02304
-324.216793	283.646348	-372.271474	175.937221	1.229827	0.159736	22228.91934
-355.498265	269.150056	-360.06407	143.892786	0.466864	-1.36619	22214.42305
-343.290861	235.579696	-360.06407	108.7965	0.466864	0.159736	22227.39341
-386.016774	235.579696	-377.612213	99.640947	-1.059061	0.159736	22230.44527
-370.75752	200.48341	-386.004803	57.677996	-0.296099	0.159736	22214.42305
-396.698253	181.409342	-404.315909	42.418742	-5.636838	-2.129152	22209.08231
-401.276029	161.572311	-415.76035	10.374307	-2.584987	0.159736	22032.83792
-417.298247	135.631577	-397.449244	5.033568	-1.822024	0.159736	22196.11194
-424.927874	85.276037	-391.345543	-13.277538	-1.822024	-0.603227	22200.68972
-438.661203	115.794546	-393.634431	-60.581228	-1.059061	0.922699	22217.4749
-447.053793	89.853813	-405.841835	-94.151588	-0.296099	-1.36619	22211.3712
-457.735272	63.91308	-325.730747	-26.247905	-1.059061	0.159736	22222.05268
-459.261197	50.179751	-326.49371	-67.447892	-1.059061	0.159736	22231.20823
-466.127862	28.816794	-273.086318	-72.788632	-0.296099	-0.603227	22219.00082
-489.779707	17.372353	-292.92335	-84.996035	0.466864	-0.603227	22222.81564
-451.63157	0.587173	-297.501126	-119.329359	-2.584987	-0.603227	22225.10453
-448.579719	-21.538746	-263.930766	-131.536762	1.229827	-0.603227	22244.94156
-456.972309	-61.212809	-254.775213	-144.507129	1.99279	0.159736	22231.97119
-444.001942	-79.523914	-220.44189	-170.447862	0.466864	-0.603227	22238.83786
-439.424166	-97.83502	-253.249287	-176.551564	2.755752	0.922699	22240.36378
-446.290831	-129.879455	-221.204852	-199.440446	-1.822024	-0.603227	22219.76379
-439.424166	-142.849822	-173.901163	-210.121924	0.466864	0.922699	22227.39341
-420.350098	-163.449815	-187.634492	-231.484881	-0.296099	-1.36619	22228.15638
-392.120476	-180.997958	-167.797461	-240.640434	-0.296099	-0.603227	22217.4749
-393.646402	-193.205362	-157.878945	-277.262645	-1.059061	0.922699	22227.39341
-403.564917	-236.694238	-175.427088	-271.158943	1.229827	0.159736	22230.44527
-366.179743	-252.716456	-142.61969	-292.5219	-2.584987	-0.603227	22192.29713
-359.313079	-255.768307	-116.678957	-315.410782	-2.584987	-1.36619	22193.06009
-328.794569	-287.812742	-107.523404	-343.640403	-2.584987	-0.603227	22184.6675
-318.876054	-307.649773	-109.812293	-324.566335	0.466864	-0.603227	22184.6675
-321.164942	-331.301618	-48.775274	-419.173714	0.466864	1.685661	22215.94897
-291.409395	-323.67199	-51.064162	-358.136695	-1.822024	-0.603227	22221.28971
-255.550146	-357.242351	0.054341	-358.899658	1.229827	0.922699	22191.53417
-244.868668	-361.057164	32.861739	-355.084844	-0.296099	0.922699	22219.00082
-224.268674	-369.449754	32.098776	-359.662621	0.466864	0.159736	22227.39341
-191.461276	-419.805295	74.82469	-390.944093	0.466864	1.685661	22184.6675
-166.283506	-403.783078	64.906174	-364.240397	1.229827	0.159736	22228.91934
-144.157587	-415.990481	102.291348	-379.499652	1.229827	-1.36619	22190.00824
-118.979816	-438.116401	139.676522	-352.795956	5.04464	2.448624	22210.60823
-96.090934	-430.486773	162.565404	-390.18113	1.99279	0.159736	22210.60823
-67.861313	-454.138618	119.076528	-400.862608	1.99279	-0.603227	22209.08231
-58.70576	-470.923798	146.543187	-379.499652	-1.059061	-1.36619	22209.08231
-36.579841	-469.397873	213.683908	-355.084844	-1.059061	-0.603227	22197.63787
-0.720592	-478.553426	225.891312	-343.640403	-1.822024	-0.603227	22215.18601
4.620147	-477.0275	245.728343	-332.958925	-0.296099	0.922699	22217.4749
30.56088	-470.923798	240.387604	-348.21818	-1.822024	0.159736	22187.71935
51.923837	-478.553426	261.75056	-351.270031	-1.059061	-0.603227	22186.95639
83.205309	-478.553426	264.039448	-346.692254	-2.584987	0.159736	21993.16385
106.857154	-494.575643	274.720927	-354.321882	-2.584987	0.922699	22177.80084
148.057141	-468.63491	268.617225	-342.87744	-1.059061	0.922699	22166.3564
149.583067	-460.24232	306.002399	-303.203378	-2.584987	0.159736	22184.6675
183.153427	-446.508991	264.802411	-348.981142	-3.34795	-2.129152	22187.71935
204.516384	-443.45714	290.743144	-316.173745	1.99279	0.159736	22211.3712
231.983043	-431.249736	362.461641	-284.12931	0.466864	-0.603227	22214.42305
240.375633	-427.434922	373.14312	-252.084875	-0.296099	0.159736	22214.42305
243.427484	-419.805295	373.906083	-242.166359	-1.059061	-0.603227	22224.34156
278.523769	-382.420121	375.432008	-245.981173	-2.584987	-0.603227	22228.91934
307.516353	-380.131233	391.454225	-204.781185	0.466864	0.159736	22240.36378
315.145981	-377.079382	398.32089	-220.04044	1.229827	0.922699	22235.02304
344.138565	-346.560872	386.113486	-163.581197	4.281678	1.685661	22244.94156
354.820043	-325.197916	386.113486	-146.796017	0.466864	0.159736	22235.786
372.368186	-332.06458	399.846816	-126.958986	0.466864	0.922699	22223.5786
368.553372	-313.753475	409.002368	-195.625632	1.229827	0.922699	22228.91934
389.916329	-280.183114	423.49866	-90.336775	-1.059061	-0.603227	22226.63045
402.886696	-263.397934	408.239406	-88.047886	-1.822024	-0.603227	22217.4749
419.671876	-241.272015	390.691263	-93.388626	0.466864	0.922699	22228.91934
426.53854	-207.701654	380.772747	-85.758998	0.466864	0.922699	22229.6823
421.960764	-191.679437	425.787549	-46.847899	-0.296099	0.159736	22200.68972
434.168168	-168.027592	392.217188	-19.38124	-1.059061	-1.36619	22196.11194
425.775578	-142.849822	386.876449	-24.721979	-1.059061	0.159736	22198.40083
423.48669	-123.775753	375.432008	-17.092352	-0.296099	0.159736	22200.68972
427.301503	-115.383163	360.935716	14.18912	-1.059061	0.159736	22219.00082
446.375572	-69.605399	314.394989	11.137269	1.229827	0.159736	22235.02304
434.931131	-36.798001	287.691293	37.840965	1.229827	0.922699	22215.18601
442.560758	-17.723933	340.335722	123.292792	-1.059061	-0.603227	22224.34156
437.982982	1.350136	370.091269	132.448345	0.466864	-1.36619	22231.97119
406.701509	29.579757	341.098685	172.122407	-1.059061	-0.603227	22212.89712
431.87928	56.283453	337.283871	176.700183	1.229827	-0.603227	22245.70452
412.042248	66.964931	306.002399	179.752034	1.99279	0.922699	22216.71194
399.834845	112.742695	299.898697	195.011289	-0.296099	0.159736	22231.97119
404.412621	116.557509	284.639442	204.929805	0.466864	-0.603227	22232.73415
383.049664	157.757497	272.432039	202.640916	-0.296099	0.159736	22238.83786
363.975596	154.705646	228.1802	220.189059	0.466864	0.922699	22223.5786
358.634857	189.801932	195.372802	197.300177	-0.296099	0.159736	22221.28971
365.501521	209.638963	191.557988	269.018675	-0.296099	0.922699	22230.44527
344.138565	221.083404	184.691324	288.092743	1.229827	0.922699	22229.6823
338.797826	243.972286	171.720957	290.381631	-2.584987	0.159736	22217.4749
319.723757	272.96487	138.91356	275.885339	-1.059061	0.159736	22212.89712
288.442285	279.831535	55.750621	273.596451	-1.822024	0.159736	22102.26753
300.649689	310.350044	74.82469	285.803855	-1.822024	0.922699	22191.53417
299.123763	341.631516	64.906174	304.11496	-2.584987	-1.36619	22162.54158
286.153397	351.550032	-8.338249	300.300147	-1.822024	0.922699	22209.08231
264.79044	351.550032	-9.864174	274.359414	1.229827	0.922699	22210.60823
255.634887	362.23151	-32.753056	274.359414	0.466864	0.159736	22193.82305
228.931192	382.831504	-12.916025	323.189029	-0.296099	-0.603227	22222.05268
215.197862	404.957424	-54.116013	364.389017	0.466864	0.159736	22214.42305
176.286763	424.031492	-82.345634	343.789023	0.466864	0.922699	22210.60823
147.294179	404.957424	-111.338218	374.307532	-0.296099	0.159736	22200.68972
151.871955	440.053709	-122.782659	378.122346	1.99279	0.159736	22234.26008
127.457148	443.10556	-142.61969	382.700122	0.466864	-0.603227	22215.18601
97.701601	433.187045	-125.071547	376.59642	0.466864	-0.603227	22205.2675
88.546048	451.498151	-149.486355	372.018644	-0.296099	0.159736	22196.11194
70.234942	442.342598	-153.301169	370.492719	1.99279	0.922699	22202.97861
51.923837	440.816672	-221.204852	346.840874	-0.296099	-0.603227	22204.50453
32.849768	440.816672	-189.92338	387.277899	0.466864	0.159736	22204.50453
3.094221	440.816672	-199.841896	377.359383	-1.059061	0.159736	22209.08231
-11.402071	442.342598	-248.671511	384.226048	-1.059061	0.922699	22217.4749
-46.498356	419.453716	-226.545591	348.366799	-1.822024	0.159736	22193.82305
-41.157617	427.846306	-279.19002	371.255681	-3.34795	-0.603227	256.35548
-60.231686	409.5352	-273.849281	336.159395	-1.059061	0.159736	16.78518
-97.61686	410.298163	-304.367791	330.055693	-3.34795	-1.36619	11.444441
-99.142785	413.350014	-294.449275	330.055693	0.466864	0.922699	9.918516
-108.298338	391.987057	-329.545561	325.477917	-0.296099	-1.36619	11.444441
-135.764997	396.564833	-401.264058	262.15201	-1.059061	0.159736	9.155553
-155.602028	387.409281	-391.345543	220.189059	-0.296099	0.159736	9.155553
-173.150171	384.35743	-357.775182	262.15201	-0.296099	0.159736	10.681478
-194.513127	385.120392	-322.678896	300.300147	-1.059061	0.922699	20167.39402
-233.424227	382.831504	-338.701114	292.670519	-1.822024	-0.603227	22182.37861
-228.083488	382.068541	-339.464076	271.307563	2.755752	0.159736	22235.02304
-258.601997	333.238926	-411.182574	231.6335	-0.296099	-0.603227	22229.6823
-260.127923	349.261144	-350.908518	230.107575	-0.296099	-1.36619	22224.34156
-270.809401	338.579665	-363.115921	205.692767	1.229827	-0.603227	22233.49712
-295.987171	314.927821	-397.449244	190.433513	0.466864	-0.603227	22238.07489
-330.320495	298.905603	-390.58258	194.248326	0.466864	-0.603227	22213.66009
-313.535314	279.831535	-405.078872	167.544631	-1.822024	0.922699	22219.00082
-340.23901	254.653764	-399.738133	118.715015	-0.296099	-0.603227	22230.44527
-362.36493	236.342659	-369.219623	116.426127	-1.059061	-0.603227	22212.89712
-369.231594	219.557479	-381.427027	79.040953	0.466864	1.685661	22222.81564
-369.994557	192.853783	-395.160356	58.440959	-3.34795	-0.603227	22215.18601
-422.638986	172.253789	-395.923319	6.559493	-5.636838	-1.36619	22037.41569
-398.987141	153.17972	-386.004803	46.996518	-3.34795	-1.36619	22201.45268
-431.031576	145.550093	-365.40481	6.559493	-1.822024	0.159736	22209.08231
-427.979725	115.031584	-360.827033	-38.455308	-2.584987	-0.603227	22208.31935
-436.372315	105.876031	-373.7974	-60.581228	-1.059061	0.159736	22215.94897
-444.001942	67.727894	-370.745549	-82.707147	-0.296099	0.159736	22226.63045
-457.735272	66.201968	-340.990002	-84.996035	3.518715	0.922699	22230.44527
-469.179713	47.890863	-298.264089	-43.796048	1.99279	1.685661	22221.28971
-472.231564	22.713092	-281.478908	-62.870116	0.466864	0.159736	22228.91934
-451.63157	12.031614	-260.878915	-94.151588	3.518715	1.685661	22245.70452
-454.683421	-4.753566	-276.138169	-107.884918	2.755752	0.159736	22241.12674
-470.705638	-34.509113	-259.352989	-142.981203	1.99279	1.685661	22238.83786
-456.209346	-50.53133	-259.352989	-142.981203	2.755752	1.685661	22245.70452
-441.713054	-78.760952	-231.886331	-178.840452	-2.584987	-2.892115	22223.5786
-450.105644	-109.279461	-208.234486	-179.603415	1.229827	0.159736	22230.44527
-453.920458	-128.35353	-233.412256	-220.04044	-1.822024	-1.36619	22228.91934
-430.268613	-152.005374	-193.738194	-218.514514	-1.059061	0.159736	22214.42305
-417.298247	-166.501666	-212.049299	-226.907104	-1.822024	0.922699	22223.5786
-392.120476	-200.83499	-151.01228	-234.536732	-1.059061	-0.603227	22233.49712
-399.750104	-228.301648	-163.219684	-276.499682	-0.296099	-0.603227	22215.18601
-368.468631	-230.590536	-162.456722	-297.099676	-1.822024	0.159736	22197.63787
-366.179743	-246.612754	-133.464138	-294.810788	-1.059061	0.922699	22206.03046
-366.179743	-267.97571	-102.182665	-330.670037	-1.059061	0.922699	22170.17121
-326.505681	-293.916443	-97.604889	-342.87744	-2.584987	-1.36619	22192.29713
-323.45383	-300.783108	-62.508603	-336.773739	1.229827	0.922699	22221.28971
-295.224209	-311.464586	-77.004895	-359.662621	1.229827	0.159736	22208.31935
-279.201991	-341.983096	-55.641938	-400.099646	0.466864	1.685661	22190.00824
-251.735333	-340.45717	42.017292	-349.744105	-0.296099	0.159736	22225.10453
-245.631631	-362.58309	-3.760472	-382.551503	1.99279	0.159736	22222.05268
-221.979786	-394.627525	35.91359	-363.477434	0.466864	0.159736	22196.87491
-170.861283	-405.309003	73.298764	-387.892242	1.229827	-0.603227	22238.83786
-169.335357	-383.946046	83.980243	-377.973726	-2.584987	-0.603227	22204.50453
-118.979816	-437.353438	136.624671	-371.870024	0.466864	-0.603227	22205.2675
-125.083518	-432.012699	148.069112	-365.00336	-1.059061	-0.603227	22217.4749
-85.409456	-438.879363	135.861709	-381.025577	-1.059061	-0.603227	22208.31935
-69.387239	-471.686761	144.254299	-381.025577	-1.059061	-0.603227	22198.40083
-63.283537	-457.953432	154.172814	-395.521869	1.229827	0.159736	22190.7712
-23.609474	-484.657128	186.980212	-361.188546	-1.822024	0.159736	22215.94897
6.909035	-476.264538	240.387604	-343.640403	0.466864	0.159736	22202.21564
23.694215	-475.501575	248.780194	-335.247813	-0.296099	-0.603227	22201.45268
39.716433	-490.76083	265.565374	-346.692254	-1.822024	0.922699	22201.45268
57.264576	-482.368239	280.824629	-382.551503	0.466864	1.685661	22021.39348
76.338644	-471.686761	260.224635	-343.640403	-1.822024	-0.603227	22186.95639
111.43493	-480.079351	279.298703	-377.973726	-1.059061	-0.603227	22180.85269
141.190477	-483.894165	302.187585	-346.692254	-3.34795	-0.603227	22173.98602
180.864539	-471.686761	328.891281	-308.544117	-0.296099	-0.603227	22195.34898
176.286763	-461.005283	286.928331	-339.062627	-2.584987	-2.129152	22179.32676
215.960825	-444.220103	302.950548	-306.255229	0.466864	-0.603227	22212.13416
241.138595	-433.538624	366.276455	-279.551533	-1.059061	-0.603227	22220.52675
254.871925	-408.360854	360.172753	-287.944123	-1.059061	-0.603227	22228.15638
271.657105	-410.649742	388.402375	-254.373763	-0.296099	0.159736	22225.86749
281.57562	-386.234935	385.350524	-224.618216	2.755752	0.922699	22244.17859
326.590422	-376.316419	390.691263	-234.536732	2.755752	0.922699	22244.17859
318.197832	-342.746059	412.054219	-197.151558	1.99279	0.922699	22241.88971
339.560788	-349.612723	410.528294	-175.025638	2.755752	1.685661	22231.97119
356.345969	-329.012729	409.002368	-141.455278	0.466864	-0.603227	22230.44527
383.812627	-312.227549	418.157921	-123.907135	0.466864	0.159736	22230.44527
382.286702	-300.020145	399.846816	-125.43306	0.466864	0.159736	22215.94897
409.75336	-277.131263	416.631996	-123.144172	-0.296099	-0.603227	22227.39341
407.464472	-253.479418	386.876449	-99.492327	-0.296099	0.159736	22231.20823
428.827429	-235.168313	408.239406	-87.284924	-0.296099	0.159736	22215.94897
417.382988	-215.331282	414.343108	-45.321973	-1.059061	0.159736	22206.03046
439.508907	-187.10166	414.343108	-59.055302	-1.059061	-0.603227	22207.55638
434.931131	-167.264629	412.054219	-32.351607	-4.110912	-2.129152	22184.6675
437.220019	-127.590567	402.898667	-4.121985	-1.059061	0.159736	22208.31935
437.220019	-98.597983	392.217188	1.981717	-1.059061	-0.603227	22224.34156
454.768162	-89.44243	359.409791	24.107636	0.466864	0.922699	22216.71194
438.745944	-58.92392	311.343138	3.507642	0.466864	0.159736	22222.81564
441.034832	-47.479479	342.62461	64.544661	1.99279	0.159736	22233.49712
455.531124	-17.723933	340.335722	85.907618	0.466864	0.922699	22219.00082
434.931131	22.713092	325.83943	111.085388	-0.296099	-0.603227	22219.00082
429.590391	37.972347	350.254238	165.255742	1.99279	0.922699	22252.57118
421.197801	70.016782	328.891281	182.040923	0.466864	0.922699	22219.76379
416.620025	85.276037	300.66166	177.463146	2.755752	0.922699	22237.31193
400.597807	104.350105	294.557958	193.485364	1.99279	0.159736	22242.65267
400.597807	135.631577	280.061666	195.774252	0.466864	0.159736	22232.73415
383.049664	152.416758	261.75056	212.559432	-2.584987	-0.603227	22216.71194
385.338553	180.646379	223.602423	211.033507	0.466864	0.159736	22227.39341
359.39782	194.379708	206.05428	248.418681	-0.296099	-0.603227	22227.39341
365.501521	199.720447	180.87651	254.522383	-2.584987	-0.603227	22215.94897
338.034863	231.764882	135.098746	264.440898	1.229827	0.922699	22227.39341
337.2719	251.601913	165.617255	289.618668	-2.584987	0.922699	22219.76379
327.353385	259.994504	117.550603	275.885339	-2.584987	-0.603227	22094.6379
316.671906	293.564864	86.269131	275.885339	-0.296099	0.922699	22202.97861
279.286732	311.87597	67.195062	288.092743	-1.822024	-0.603227	22180.08972
303.70154	335.527815	51.172845	277.411265	-1.822024	0.159736	22196.11194
284.627471	349.261144	38.202478	315.559401	-1.059061	-1.36619	22215.94897
256.39785	365.283361	34.387665	314.033476	-0.296099	0.922699	22190.7712
233.508968	374.438914	-31.227131	304.877923	-0.296099	0.922699	22202.97861
222.064527	390.461132	-41.908609	351.41865	-0.296099	-0.603227	22221.28971
200.70157	415.638902	-104.471553	316.322364	0.466864	-0.603227	22200.68972
173.234912	426.32038	-91.501187	346.840874	-0.296099	0.159736	22194.58602
164.079359	430.898157	-96.841926	378.122346	2.755752	0.922699	22244.17859
163.316396	424.794455	-133.464138	382.700122	1.229827	1.685661	22233.49712
130.508999	435.475933	-125.83451	369.729756	-0.296099	-0.603227	22190.00824
106.857154	451.498151	-114.390069	360.574203	1.99279	0.922699	22204.50453
85.494197	446.157411	-167.034498	377.359383	-1.059061	0.159736	22209.08231
61.842352	442.342598	-164.74561	359.81124	-0.296099	0.159736	22196.11194
53.449762	441.579635	-180.767827	380.411234	-0.296099	0.159736	22200.68972
35.138656	446.920374	-182.293753	353.707538	-0.296099	0.159736	22209.84527
9.960886	446.157411	-205.182635	375.833458	-1.059061	-0.603227	22213.66009
-24.372437	425.557417	-250.960399	336.159395	0.466864	-0.603227	22188.48232
-29.713176	431.661119	-241.804846	378.885309	-3.34795	-0.603227	22193.82305
-44.209468	424.031492	-273.849281	371.255681	0.466864	-0.603227	108.340709
-66.335388	413.350014	-302.841865	342.263097	-1.822024	0.922699	16.022217
-80.068717	408.772237	-294.449275	327.003843	-1.059061	0.159736	12.207404
-101.431673	417.92779	-283.004834	325.477917	-1.822024	-0.603227	9.918516
-120.505742	408.009275	-323.441859	299.537184	-1.059061	-0.603227	10.681478
-146.446475	404.194461	-343.27889	279.700153	-0.296099	-0.603227	9.155553
-167.809432	386.646318	-318.864083	268.255712	-1.059061	-0.603227	10.681478
-163.994618	377.490765	-335.649263	303.351998	-0.296099	0.159736	8.39259
-218.927935	391.224094	-347.093704	257.574233	0.466864	0.922699	21694.08246
-215.113121	381.305579	-340.990002	268.255712	1.229827	-0.603227	22230.44527
-225.7946	358.416697	-339.464076	273.596451	-1.822024	-2.129152	22209.84527
-231.898301	352.312995	-354.723331	256.811271	2.755752	0.159736	22232.73415
-270.809401	345.44633	-334.123337	215.611283	0.466864	-0.603227	22236.54897
-283.779768	336.290777	-385.241841	195.774252	-0.296099	0.159736	22221.28971
-297.513097	314.164858	-361.589996	182.803885	0.466864	-0.603227	22217.4749
-322.690867	301.957454	-379.901102	171.359444	-1.822024	-1.36619	22225.10453
-325.742718	276.016721	-363.115921	143.129823	-0.296099	0.922699	22222.05268
-345.579749	250.075988	-362.352959	134.737233	1.229827	-1.36619	22219.76379
-374.572333	231.00192	-390.58258	51.574294	-1.822024	0.922699	22225.86749
-382.201961	198.957485	-385.241841	69.122437	-1.822024	-0.603227	22209.84527
-375.335296	189.038969	-411.945536	47.759481	-1.059061	2.448624	22103.79345
-404.32788	185.987118	-381.427027	46.233555	-1.059061	0.159736	22209.84527
-405.853806	156.231571	-363.115921	20.292822	-0.296099	0.159736	22213.66009
-402.801955	137.157503	-345.567778	-7.173836	-1.059061	-0.603227	22202.21564
-424.927874	102.061217	-376.849251	-10.225687	-2.584987	-1.36619	22222.81564
-431.031576	104.350105	-385.241841	-39.218271	-0.296099	-1.36619	22228.91934
-438.661203	82.987149	-367.693698	-49.136787	-0.296099	0.159736	22216.71194
-440.187129	61.624192	-308.945567	-32.351607	0.466864	0.922699	22228.15638
-456.972309	44.839012	-309.70853	-107.884918	3.518715	1.685661	22235.786
-450.105644	34.920496	-289.108536	-122.38121	0.466864	0.159736	22215.94897
-444.001942	8.2168	-364.641847	-120.092321	2.755752	0.159736	22219.76379
-455.446383	-18.486895	-283.767797	-124.670098	0.466864	-1.36619	22243.41563
-444.001942	-61.212809	-242.567809	-151.373794	1.229827	-0.603227	22223.5786
-427.216762	-71.131324	-228.071517	-157.477495	0.466864	0.159736	22234.26008
-434.84639	-69.605399	-243.330772	-178.840452	-0.296099	0.159736	22233.49712
-442.476017	-107.753536	-226.545591	-200.203409	-0.296099	-0.603227	22213.66009
-444.001942	-120.723902	-205.945598	-203.25526	-0.296099	0.922699	22221.28971
-411.957507	-146.664635	-188.397455	-229.958955	-0.296099	0.159736	22231.97119
-412.72047	-182.523884	-181.53079	-266.581167	0.466864	0.922699	22224.34156
-390.594551	-192.442399	-158.641908	-254.373763	-0.296099	1.685661	22221.28971
-389.831588	-213.805356	-182.293753	-292.5219	-2.584987	-2.129152	22203.74157
-379.913072	-241.272015	-143.382653	-293.284863	0.466864	0.922699	22208.31935
-372.283445	-261.872008	-106.760442	-288.707086	0.466864	0.922699	22183.14158
-347.868638	-280.183114	-90.738224	-319.988558	-1.059061	0.159736	22202.97861
-321.927904	-275.605338	-82.345634	-310.070043	2.755752	0.922699	22225.10453
-314.298277	-293.916443	-36.56787	-344.403366	-1.059061	0.159736	22205.2675
-302.853836	-319.857176	-19.78269	-350.507068	0.466864	0.159736	22188.48232
-267.75755	-328.249767	-15.967876	-342.114478	-0.296099	0.159736	22228.15638
-269.283476	-365.634941	3.869155	-352.795956	1.229827	0.159736	22208.31935
-227.320525	-379.36827	3.869155	-390.944093	1.99279	0.159736	22186.95639
-199.853867	-379.36827	0.054341	-412.30705	3.518715	1.685661	22244.94156
-184.594612	-392.338636	86.269131	-391.707056	4.281678	0.922699	22210.60823
-144.157587	-413.701593	94.661721	-398.57372	0.466864	0.922699	22224.34156
-138.053885	-419.805295	126.706156	-358.899658	-0.296099	0.159736	22228.91934
-112.876115	-440.405289	140.439485	-377.210764	0.466864	0.159736	22197.63787
-108.298338	-454.901581	126.706156	-373.39595	2.755752	-0.603227	22208.31935
-77.016866	-446.508991	177.824659	-365.00336	0.466864	0.922699	22199.16379
-38.105766	-470.923798	189.2691	-381.78854	-0.296099	-1.36619	22202.97861
-9.113182	-466.346022	208.343169	-337.536701	-1.059061	-0.603227	22203.74157
12.249774	-502.205271	223.602423	-344.403366	-0.296099	0.159736	22190.7712
19.116439	-477.790463	231.995013	-375.684838	-1.059061	0.159736	22183.90454
44.294209	-493.81268	250.306119	-339.062627	-1.059061	0.922699	22096.92679
70.997905	-469.397873	283.87648	-353.558919	-3.34795	-0.603227	22196.11194
83.968272	-482.368239	278.53574	-333.721888	-0.296099	0.159736	22189.24528
113.723818	-467.871947	293.794995	-348.21818	-0.296099	-0.603227	22181.61565
147.294179	-473.975649	313.632026	-313.884856	0.466864	-0.603227	22203.74157
177.049725	-464.820096	337.283871	-305.492266	-1.059061	0.159736	22192.29713
180.101576	-456.427506	315.157952	-309.30708	-1.059061	-0.603227	22204.50453
216.723788	-440.405289	370.854232	-280.314496	-0.296099	0.159736	22227.39341
242.664521	-426.67196	367.802381	-304.729304	-1.059061	0.922699	22230.44527
269.368217	-425.146034	390.691263	-300.91449	-0.296099	0.159736	22217.4749
260.975627	-390.049748	275.483889	-355.084844	2.755752	0.922699	22197.63787
287.679322	-389.286786	387.639412	-213.936738	1.229827	0.159736	22246.46748
304.464503	-370.212717	381.53571	-197.91452	1.229827	-0.603227	22224.34156
337.2719	-372.501605	373.14312	-177.314527	0.466864	0.159736	22235.786
341.849677	-339.694208	387.639412	-163.581197	-1.059061	-0.603227	22235.02304
367.79041	-322.146065	409.765331	-155.95157	-2.584987	-0.603227	22211.3712
383.049664	-318.331251	395.269039	-134.588613	-1.059061	0.159736	22223.5786
392.96818	-296.205332	420.446809	-130.010837	-0.296099	0.922699	22231.20823
394.494105	-273.31645	409.002368	-93.388626	0.466864	0.922699	22218.23786
421.197801	-247.375716	358.646828	-119.329359	0.466864	0.922699	22222.05268
409.75336	-246.612754	406.71348	-67.447892	-4.873875	-1.36619	22209.08231
428.827429	-202.360915	347.202387	-101.018253	-1.822024	-1.36619	22204.50453
432.642242	-176.420182	402.898667	-32.351607	-1.059061	-1.36619	22194.58602
441.797795	-149.716486	403.661629	-14.040501	-1.059061	0.922699	22215.18601
449.427423	-136.74612	386.876449	9.611344	-0.296099	0.159736	22220.52675
447.138534	-110.805387	391.454225	5.79653	-0.296099	0.159736	22221.28971
455.531124	-80.286877	354.069051	-3.359023	-0.296099	-1.36619	22226.63045
438.745944	-61.212809	386.113486	69.8854	-0.296099	0.159736	22234.26008
435.694093	-23.827635	345.676461	95.826133	0.466864	0.922699	22218.23786
443.323721	-7.042454	349.491275	112.611313	-2.584987	-1.36619	22222.81564
434.168168	20.424204	358.646828	133.211307	1.229827	-1.36619	22252.57118
441.034832	37.972347	347.965349	172.122407	1.99279	0.159736	22227.39341
411.279286	67.727894	318.209803	146.944637	0.466864	0.922699	22242.65267
412.042248	86.039	301.424623	187.381662	2.755752	0.159736	22244.94156
386.864478	122.661211	306.002399	207.981656	-0.296099	0.159736	22224.34156
409.75336	136.39454	289.217219	233.159426	-0.296099	0.922699	22223.5786
386.864478	160.046385	225.891312	189.67055	0.466864	0.922699	22231.20823
370.842261	181.409342	241.150566	227.818687	-0.296099	0.922699	22215.18601
356.345969	198.194522	222.076498	242.314979	-0.296099	0.159736	22223.5786
363.975596	218.031553	181.639473	247.655718	0.466864	0.159736	22231.20823
328.87931	218.031553	154.935777	250.707569	-2.584987	-0.603227	22195.34898
327.353385	263.046355	124.417268	233.922389	-3.34795	-0.603227	22132.02307
326.590422	282.883386	74.061727	224.003873	-2.584987	-0.603227	22205.2675
320.48672	296.616715	83.980243	292.670519	-1.822024	-0.603227	22182.37861
287.679322	312.638932	75.587652	305.640886	-2.584987	0.159736	22201.45268
292.257099	342.394479	64.143211	308.692737	-1.059061	-1.36619	22224.34156
276.234881	359.942622	21.417298	311.744588	-0.296099	0.159736	22199.16379
264.027477	370.6241	7.683969	320.137178	0.466864	0.922699	22209.08231
239.61267	377.490765	11.498783	344.551985	0.466864	0.159736	22228.91934
221.301564	383.594467	-22.834541	345.314948	0.466864	0.159736	22209.08231
212.908974	393.512983	-69.375268	365.151979	1.229827	-0.603227	22195.34898
198.412682	427.846306	-86.160448	325.477917	1.229827	0.922699	22115.23789
141.95344	424.031492	-104.471553	365.914942	-0.296099	0.159736	22231.20823
135.086775	446.157411	-146.434504	366.677905	0.466864	0.159736	22197.63787
126.694185	431.661119	-157.115982	361.337166	0.466864	-0.603227	22215.18601
103.04234	448.4463	-117.44192	374.307532	1.99279	0.922699	22215.94897
52.686799	437.001859	-145.671541	340.737172	-1.059061	-1.36619	22197.63787
61.079389	445.394449	-153.301169	359.81124	1.99279	0.159736	22208.31935
32.849768	444.631486	-185.345604	359.81124	-0.296099	0.159736	22215.18601
18.353476	442.342598	-216.627076	367.440868	-0.296099	0.922699	22199.92676
0.042371	437.001859	-205.182635	349.892725	1.99279	0.159736	22183.14158
-25.1354	415.638902	-234.175219	359.048277	-4.110912	-1.36619	22191.53417
-24.372437	429.372231	-287.58261	317.085327	-1.059061	0.159736	22186.95639
-52.602058	421.742604	-331.834449	297.248296	0.466864	0.159736	35.859249
-67.09835	416.401865	-292.92335	350.655687	-1.822024	0.922699	14.496292
-85.409456	424.031492	-291.397424	336.922358	-0.296099	0.922699	11.444441
-113.639077	420.216678	-305.130753	324.714954	0.466864	-1.36619	11.444441
-131.950183	401.905573	-338.701114	327.003843	0.466864	0.922699	9.918516
-151.024251	391.224094	-353.197406	290.381631	-0.296099	0.159736	9.155553
-163.231655	388.172243	-316.575194	310.218662	-1.059061	-1.36619	11.444441
-184.594612	393.512983	-325.730747	300.300147	-0.296099	-0.603227	9.155553
-194.513127	390.461132	-349.382592	281.989041	1.99279	0.159736	22090.82308
-228.846451	367.572249	-364.641847	314.033476	1.99279	0.159736	22212.13416
-249.446444	363.757436	-370.745549	261.389047	1.229827	0.159736	22235.02304
-245.631631	353.075957	-356.249257	247.655718	0.466864	-0.603227	22235.786
-273.861252	349.261144	-350.908518	221.714985	-1.059061	-1.36619	22219.76379
-273.098289	324.083373	-372.271474	196.537215	-0.296099	-0.603227	22223.5786
-276.913103	301.957454	-416.523313	223.24091	0.466864	0.922699	22225.86749
-329.557532	293.564864	-395.923319	182.803885	-0.296099	0.159736	22213.66009
-333.372346	272.201907	-372.271474	158.389078	-1.059061	0.922699	22225.10453
-337.187159	257.705615	-381.427027	94.300208	0.466864	0.159736	22231.20823
-378.387147	224.135255	-382.952952	72.174288	0.466864	0.922699	22196.11194
-389.831588	227.187106	-402.789984	56.152071	-1.822024	-0.603227	22136.60085
-407.379731	172.253789	-489.004773	-29.299756	-1.059061	0.922699	22210.60823
-410.431582	175.30564	-489.767736	-23.959016	-1.059061	-1.36619	22198.40083
-417.298247	147.838981	-362.352959	27.92245	-1.822024	-0.603227	22209.84527
-415.009358	140.209354	-340.990002	14.952083	-1.059061	0.159736	22228.15638
-416.535284	100.535292	-357.012219	8.848381	-0.296099	0.159736	22217.4749
-437.89824	83.750111	-337.175188	-17.855315	-1.822024	-0.603227	22221.28971
-441.713054	76.120484	-314.286306	-41.507159	-1.822024	0.159736	22231.20823
-450.105644	46.364937	-315.049269	-46.084936	0.466864	0.922699	22222.05268
-447.053793	32.631608	-299.027051	-80.418259	1.99279	0.922699	22225.10453
-463.838974	20.424204	-337.938151	-113.225657	3.518715	0.922699	22193.06009
-458.498234	-0.17579	-298.264089	-95.677514	1.99279	0.922699	22239.60082
-440.187129	-12.383194	-267.745579	-120.855284	0.466864	0.922699	22228.91934
-442.476017	-39.849852	-244.093734	-146.033054	1.99279	-0.603227	22241.12674
-450.868607	-77.235026	-231.123368	-156.714533	1.229827	0.159736	22229.6823
-413.483433	-89.44243	-215.864113	-197.91452	0.466864	0.922699	22218.23786
-450.105644	-112.331312	-191.449306	-184.181191	-1.822024	0.159736	22225.86749
-451.63157	-123.775753	-213.575225	-219.277477	0.466864	0.159736	22231.97119
-428.742688	-149.716486	-196.790045	-213.936738	-0.296099	0.159736	22220.52675
-400.513066	-180.234996	-217.390039	-240.640434	1.99279	0.922699	22227.39341
-391.357514	-203.123878	-169.323386	-258.951539	-1.822024	0.922699	22207.55638
-385.253812	-222.960909	-171.612274	-307.018192	-1.822024	-0.603227	22195.34898
-379.913072	-225.249797	-236.464107	-310.070043	-1.059061	0.922699	22164.83047
-349.394563	-267.212748	-102.182665	-328.381148	-2.584987	-0.603227	22206.03046
-331.083457	-269.501636	-73.953044	-311.595968	-1.059061	0.922699	22210.60823
-325.742718	-280.946077	-68.612305	-313.884856	0.466864	0.922699	22213.66009
-315.06124	-308.412735	-57.167864	-339.82559	1.229827	0.922699	22212.89712
-283.016805	-335.116431	-25.123429	-350.507068	0.466864	0.159736	22215.94897
-268.520513	-348.086798	-23.597503	-344.403366	-1.059061	0.922699	22216.71194
-241.053854	-359.531239	9.972857	-343.640403	0.466864	-0.603227	22188.48232
-217.402009	-370.212717	23.706186	-356.61077	3.518715	-0.603227	22227.39341
-189.172388	-385.471972	72.535801	-378.736689	0.466864	0.159736	22212.89712
-168.572394	-386.997897	64.143211	-365.00336	1.99279	0.922699	22202.21564
-163.994618	-415.227519	29.809888	-414.595938	1.229827	1.685661	22219.76379
-134.239071	-432.775662	116.78764	-362.714472	0.466864	0.159736	22208.31935
-115.927965	-441.168252	132.046895	-382.551503	-1.059061	0.159736	22215.94897
-101.431673	-431.249736	147.30615	-400.099646	-0.296099	0.922699	22202.97861
-75.49094	-467.108985	155.69874	-371.107062	-1.822024	0.159736	22202.21564
-35.053915	-477.0275	162.565404	-379.499652	-0.296099	0.159736	22212.13416
-12.165033	-482.368239	208.343169	-356.61077	-1.059061	0.922699	22197.63787
3.857184	-487.708979	244.96538	-355.847807	-3.34795	-0.603227	22170.93417
28.271992	-505.257122	253.35797	-355.084844	-1.059061	0.922699	22132.78604
61.842352	-467.871947	251.832045	-373.39595	-1.059061	0.159736	22183.90454
78.627532	-496.864531	252.595007	-361.188546	-1.059061	0.159736	22175.51195
108.383079	-473.975649	244.202417	-372.632987	-1.822024	-0.603227	22193.82305
134.323812	-480.079351	312.106101	-316.936707	-0.296099	0.159736	22214.42305
164.079359	-452.612693	318.209803	-316.173745	1.99279	0.922699	22187.71935
189.257129	-453.375655	314.394989	-307.018192	0.466864	0.159736	22218.23786
202.990459	-453.375655	353.306089	-265.055241	-0.296099	0.159736	22231.97119
210.620086	-438.116401	380.772747	-274.210794	-0.296099	0.159736	22219.00082
233.508968	-428.960848	375.432008	-258.188577	1.229827	0.922699	22228.91934
260.212664	-415.227519	348.728312	-275.73672	3.518715	0.922699	22236.54897
274.708956	-399.968264	386.876449	-230.721918	0.466864	0.159736	22235.02304
308.279316	-391.575674	399.083853	-227.670067	1.229827	0.159736	22232.73415
305.990428	-385.471972	380.772747	-226.144142	0.466864	-0.603227	22241.12674
330.405236	-362.58309	393.743114	-178.077489	0.466864	0.159736	22228.91934
326.590422	-345.034947	405.950517	-174.262676	-1.059061	-0.603227	22219.00082
354.05708	-314.516437	402.135704	-123.907135	-1.059061	-0.603227	22226.63045
371.605223	-303.071996	398.32089	-130.7738	-0.296099	0.922699	22230.44527
400.597807	-295.442369	402.135704	-126.196023	0.466864	0.922699	22221.28971
396.020031	-268.738673	391.454225	-123.144172	0.466864	0.159736	22228.15638
407.464472	-242.79794	408.239406	-81.181222	-1.059061	1.685661	22212.89712
411.279286	-234.40535	412.054219	-95.677514	-0.296099	1.685661	22199.92676
421.197801	-225.249797	378.483859	-99.492327	-0.296099	0.159736	22199.16379
436.457056	-177.183145	393.743114	-41.507159	-4.110912	-1.36619	22215.18601
437.982982	-154.294263	393.743114	-12.514575	-1.059061	-1.36619	22209.84527
447.901497	-112.331312	403.661629	14.952083	0.466864	0.922699	22226.63045
457.820013	-98.597983	372.380157	9.611344	-1.822024	0.159736	22229.6823
437.982982	-81.812803	399.083853	43.181704	-0.296099	-0.603227	22205.2675
434.168168	-53.583181	393.743114	82.092804	1.229827	-0.603227	22219.00082
428.827429	-20.775784	332.706095	98.877984	-0.296099	-0.603227	22228.91934
439.508907	4.401987	366.276455	136.263158	0.466864	0.159736	22237.31193
434.168168	21.187167	351.780163	165.255742	1.229827	0.922699	22228.91934
427.301503	51.705676	330.417207	170.596481	1.229827	0.159736	22240.36378
396.020031	60.098267	322.787579	186.618699	0.466864	-1.36619	22232.73415
412.805211	95.957515	276.246852	153.811301	1.229827	0.922699	22228.91934
383.049664	119.60936	296.083883	198.06314	-2.584987	-1.36619	22226.63045
375.420037	139.446391	246.491305	211.033507	-1.059061	-0.603227	22220.52675
383.812627	156.994534	248.780194	211.796469	-0.296099	-0.603227	22219.76379
370.079298	170.727863	228.943163	233.159426	-0.296099	0.159736	22229.6823
354.05708	208.113037	186.217249	214.085357	-0.296099	-1.36619	22227.39341
344.901528	205.061187	178.587622	254.522383	-4.110912	-0.603227	22196.87491
336.508937	248.550063	149.595038	258.337196	-2.584987	-0.603227	22164.83047
320.48672	259.994504	135.861709	259.863122	-1.822024	0.159736	22196.87491
314.383018	259.994504	74.82469	253.75942	-1.822024	-1.36619	22170.17121
305.227465	275.253758	65.669137	291.907557	-2.584987	-0.603227	22207.55638
298.360801	319.505597	51.935808	268.255712	0.466864	0.159736	22226.63045
293.020061	328.66115	65.669137	328.529768	0.466864	0.159736	22193.06009
259.449701	352.312995	56.513584	325.477917	-2.584987	-0.603227	22216.71194
256.39785	372.912989	8.446932	354.470501	-1.059061	0.159736	22231.97119
236.560819	378.253728	16.076559	353.707538	0.466864	0.159736	22185.43046
222.064527	406.483349	-24.360466	358.285315	0.466864	0.159736	22207.55638
191.546017	405.720386	-83.108597	336.922358	1.229827	0.159736	22116.00086
173.997875	429.372231	-81.582671	372.781607	0.466864	0.922699	22215.94897
138.138626	414.875939	-129.649324	367.440868	1.229827	0.159736	22202.21564
137.375663	438.527784	-112.101181	368.966793	-1.822024	-2.129152	22207.55638
118.301595	437.764821	-159.404871	366.677905	-2.584987	-1.36619	22200.68972
71.760868	437.764821	-158.641908	356.759389	0.466864	1.685661	22199.16379
73.286793	436.238896	-191.449306	361.337166	-0.296099	-1.36619	22217.4749
36.664582	450.735188	-159.404871	367.440868	-0.296099	0.159736	22212.13416
11.486812	428.609268	-190.686343	356.759389	-0.296099	0.159736	22203.74157
5.38311	445.394449	-229.597442	375.070495	-0.296099	-1.36619	22191.53417
-10.639108	430.898157	-241.804846	368.966793	-1.059061	0.159736	22192.29713
-9.876145	435.475933	-264.693728	325.477917	-1.822024	0.159736	22183.90454
-54.127984	412.587051	-260.878915	330.818656	-2.584987	0.159736	22145.7564
-66.335388	433.187045	-273.086318	340.737172	0.466864	0.922699	26.703696
-82.357605	417.164827	-323.441859	301.063109	-2.584987	-0.603227	13.733329
-96.090934	421.742604	-360.827033	314.033476	0.466864	0.159736	10.681478
-122.031667	408.772237	-321.152971	343.02606	-1.822024	-0.603227	12.970367
-138.053885	395.801871	-315.049269	321.663103	-1.822024	-1.36619	10.681478
-147.209438	400.379647	-340.990002	314.796439	-0.296099	-0.603227	8.39259
-176.964984	401.14261	-327.256673	293.433482	1.229827	-0.603227	10.681478
-183.831649	390.461132	-325.730747	277.411265	1.229827	0.159736	14600.8179
-196.039053	377.490765	-345.567778	306.403849	-1.059061	-0.603227	20702.2309
-224.268674	366.809287	-356.249257	278.174227	1.99279	0.922699	22220.52675
-249.446444	366.046324	-371.508511	241.552016	2.755752	0.159736	22217.4749
-249.446444	351.550032	-375.323325	219.426097	0.466864	0.922699	22222.81564
-293.698283	326.372262	-354.723331	214.085357	-1.059061	-0.603227	22224.34156
-305.142724	315.690783	-366.930735	210.270544	0.466864	-1.36619	22215.18601
-298.27606	308.061156	-363.115921	200.352028	-1.059061	-0.603227	22218.23786
-312.009389	287.461162	-368.45666	178.989072	0.466864	1.685661	22228.15638
-328.794569	270.675982	-401.264058	156.863152	-1.059061	-0.603227	22221.28971
-352.446414	253.890802	-363.878884	89.722431	-1.822024	0.922699	22198.40083
-365.41678	221.083404	-379.138139	78.27799	-2.584987	0.159736	22175.51195
-380.676035	201.246373	-395.160356	30.211338	-1.059061	0.922699	22207.55638
-404.32788	182.172304	-418.049238	24.870599	0.466864	0.159736	22202.21564
-406.616768	150.890832	-435.597381	7.322456	-0.296099	0.159736	22215.94897
-410.431582	150.890832	-383.715915	-19.38124	-1.059061	0.159736	22231.20823
-411.957507	118.083435	-379.138139	-17.092352	-1.059061	-0.603227	22212.89712
-415.772321	113.505658	-354.723331	-1.833097	-0.296099	-1.36619	22225.10453
-431.794539	86.801962	-350.908518	-2.59606	1.229827	0.159736	22232.73415
-440.187129	60.861229	-306.656679	-23.959016	-0.296099	0.159736	22213.66009
-466.127862	67.727894	-312.760381	-51.425675	1.99279	0.922699	22232.73415
-452.394532	44.839012	-312.760381	-92.625663	0.466864	0.159736	22182.37861
-456.972309	15.083465	-275.375207	-77.366408	1.229827	0.159736	22228.15638
-457.735272	-16.198007	-307.419642	-101.781216	0.466864	0.159736	22234.26008
-461.550085	-31.457262	-270.79743	-119.329359	-0.296099	-1.36619	22241.12674
-452.394532	-56.635032	-248.671511	-145.270092	1.99279	1.685661	22217.4749
-440.187129	-70.368362	-295.9752	-183.418228	-1.822024	0.159736	22222.05268
-444.001942	-97.072057	-229.597442	-184.944154	-1.059061	-0.603227	22230.44527
-447.053793	-125.301679	-199.841896	-181.12934	-1.822024	-1.36619	22219.76379
-436.372315	-146.664635	-205.182635	-232.247844	1.229827	0.159736	22222.05268
-412.72047	-168.790555	-181.53079	-240.640434	-2.584987	-1.36619	22227.39341
-400.513066	-200.83499	-199.841896	-274.210794	-1.822024	0.159736	22198.40083
-395.93529	-202.360915	-168.560423	-271.158943	-1.059061	0.922699	22200.68972
-382.964923	-236.694238	-143.382653	-303.966341	-1.059061	-0.603227	22164.06751
-366.179743	-263.397934	-167.034498	-296.336714	0.466864	0.159736	22202.97861
-363.890855	-260.346083	-145.671541	-339.062627	-1.822024	-0.603227	22212.13416
-353.972339	-288.575704	-173.901163	-336.010776	-1.059061	-0.603227	22205.2675
-319.639016	-304.597922	-85.397485	-307.018192	0.466864	-0.603227	22208.31935
-300.564948	-313.753475	-15.967876	-321.514484	1.229827	0.922699	22212.89712
-276.15014	-322.146065	-25.886392	-345.929291	-1.059061	-0.603227	22219.76379
-263.942736	-348.84976	-19.019727	-322.277447	1.99279	0.922699	22201.45268
-228.846451	-361.057164	29.809888	-343.640403	1.99279	-0.603227	22225.10453
-218.927935	-368.686792	41.254329	-357.373732	1.229827	0.922699	22228.15638
-179.253873	-380.131233	56.513584	-400.099646	0.466864	0.159736	22195.34898
-173.913133	-409.886779	69.483951	-377.973726	-0.296099	-0.603227	22199.92676
-166.283506	-429.723811	88.558019	-416.884826	-1.059061	0.922699	22199.16379
-141.868699	-429.723811	106.106162	-348.21818	-1.822024	0.922699	22213.66009
-102.194636	-441.168252	114.498752	-379.499652	-0.296099	-1.36619	22189.24528
-83.120568	-453.375655	167.906144	-381.025577	-1.059061	0.159736	22210.60823
-48.787245	-470.160836	172.48392	-372.632987	-0.296099	0.159736	22217.4749
-32.002064	-463.294171	187.743175	-376.447801	0.466864	0.922699	22190.7712
-4.535406	-488.471941	211.39502	-360.425583	-2.584987	-0.603227	22179.32676
19.879402	-483.131202	241.150566	-368.055211	-3.34795	-1.36619	22154.91195
47.34606	-474.738612	238.098715	-348.21818	-1.822024	-0.603227	22178.5638
61.079389	-491.523792	273.957964	-377.210764	-1.059061	0.159736	22181.61565
71.760868	-465.583059	271.669076	-347.455217	-2.584987	-0.603227	22186.19343
100.753452	-481.605277	247.254268	-354.321882	-1.822024	-1.36619	22207.55638
161.790471	-461.005283	271.669076	-359.662621	1.229827	0.922699	22186.19343
170.183061	-473.975649	267.091299	-322.277447	1.229827	0.159736	22221.28971
179.338614	-461.005283	337.283871	-280.314496	-1.059061	-0.603227	22231.97119
202.227496	-442.694177	338.809797	-268.107092	0.466864	0.159736	22215.94897
242.664521	-432.775662	366.276455	-295.573751	1.99279	0.159736	22244.94156
231.22008	-428.960848	360.172753	-268.107092	0.466864	0.159736	22235.02304
263.264515	-406.834928	372.380157	-272.684869	1.229827	0.922699	22229.6823
278.523769	-406.834928	387.639412	-246.744136	-0.296099	-1.36619	22233.49712
307.516353	-380.131233	410.528294	-245.981173	1.229827	0.922699	22241.88971
302.175614	-368.686792	396.794965	-223.092291	-0.296099	-0.603227	22222.05268
343.375602	-352.664574	377.720896	-231.484881	-0.296099	0.159736	22221.28971
354.820043	-339.694208	399.083853	-179.603415	1.229827	-0.603227	22230.44527
367.027447	-326.723841	412.817182	-115.514545	0.466864	0.922699	22223.5786
389.153366	-298.49422	415.869033	-122.38121	-0.296099	0.159736	22221.28971
398.308919	-281.70904	412.817182	-116.277508	0.466864	0.159736	22229.6823
401.36077	-260.346083	421.972735	-113.988619	-2.584987	0.159736	22205.2675
389.916329	-255.005344	404.424592	-104.070104	1.229827	2.448624	22205.2675
421.197801	-206.175729	388.402375	-89.573812	-1.822024	0.159736	22201.45268
430.353354	-180.234996	379.246822	-58.29234	-1.059061	0.922699	22215.18601
441.797795	-168.790555	373.14312	-46.084936	-1.822024	0.159736	22213.66009
464.686677	-128.35353	357.883865	-29.299756	0.466864	0.159736	22225.86749
436.457056	-126.064641	301.424623	-78.129371	0.466864	-0.603227	22234.26008
441.034832	-96.309095	351.780163	17.240971	-0.296099	-0.603227	22215.94897
441.797795	-63.501697	373.906083	54.626145	-1.822024	-0.603227	22223.5786
433.405205	-39.086889	356.35794	88.959469	1.99279	1.685661	22231.97119
442.560758	-14.672082	347.965349	108.7965	0.466864	0.159736	22235.786
442.560758	10.505689	348.728312	137.789084	2.755752	0.922699	22241.12674
435.694093	34.920496	348.728312	170.596481	1.229827	-0.603227	22244.17859
415.857062	50.179751	344.150536	161.440929	1.229827	0.922699	22225.10453
413.568174	75.357521	300.66166	175.174258	-0.296099	0.159736	22228.15638
404.412621	95.194552	312.869064	188.144624	-1.059061	0.159736	22228.91934
393.731143	121.135285	264.802411	191.959438	-1.059061	-1.36619	22214.42305
391.442255	144.024168	268.617225	185.855736	1.229827	-0.603227	22221.28971
377.708925	163.098236	259.461672	227.055724	2.755752	1.685661	22233.49712
377.708925	193.616745	235.809827	230.870538	1.229827	0.159736	22225.10453
363.975596	185.224155	217.498721	236.97424	-1.822024	-0.603227	22197.63787
338.797826	221.846367	193.083914	265.203861	-1.059061	0.159736	22182.37861
329.642273	243.972286	143.491336	273.596451	-4.110912	-1.36619	22193.82305
324.301534	260.757466	138.91356	269.781637	-1.822024	0.922699	22174.74899
315.908944	298.905603	93.135795	275.122376	-1.822024	0.159736	22210.60823
315.908944	308.061156	67.195062	287.32978	-0.296099	-0.603227	22225.10453
302.938577	337.816703	38.202478	276.648302	1.229827	0.159736	22172.4601
273.945993	342.394479	38.202478	294.196445	-0.296099	-1.36619	22218.23786
263.264515	358.416697	37.439516	307.166811	0.466864	0.922699	22231.20823
253.345999	374.438914	2.34323	352.944576	-0.296099	0.159736	22202.97861
213.671937	384.35743	-9.101211	375.833458	2.755752	0.159736	22209.84527
203.753421	410.298163	-77.004895	351.41865	1.229827	0.159736	22173.98602
199.938608	418.690753	-86.160448	361.337166	3.518715	2.448624	22220.52675
164.842322	433.950008	-83.108597	368.966793	-0.296099	0.922699	22204.50453
146.531216	435.475933	-126.597473	356.759389	1.229827	0.922699	22208.31935
139.664551	428.609268	-109.812293	367.440868	0.466864	0.922699	22196.11194
102.279377	440.816672	-137.278951	357.522352	-1.059061	0.159736	22186.95639
82.442346	445.394449	-144.145616	365.914942	0.466864	0.159736	22213.66009
59.553464	440.053709	-165.508572	346.840874	-1.059061	-0.603227	22208.31935
37.427545	444.631486	-161.693759	362.863091	1.229827	1.685661	22212.89712
27.509029	443.868523	-188.397455	366.677905	-1.822024	0.922699	22202.97861
3.094221	438.527784	-213.575225	380.411234	-1.822024	0.159736	22192.29713
-3.00948	434.71297	-242.567809	381.93716	-3.34795	-1.36619	22184.6675
-20.557623	402.668535	-259.352989	359.048277	-1.059061	0.159736	22156.43788
-49.550207	430.135194	-260.878915	351.41865	-3.34795	-0.603227	247.962889
-61.757611	427.083343	-276.138169	345.314948	0.466864	0.922699	16.78518
-70.150201	430.135194	-321.915934	331.581619	1.229827	0.922699	12.207404
-88.461307	417.164827	-357.775182	280.463116	0.466864	0.159736	9.918516
-119.742779	400.379647	-334.8863	296.485333	0.466864	1.685661	10.681478
-141.105736	402.668535	-330.308524	323.189029	-1.059061	-0.603227	9.918516
-142.631661	408.009275	-322.678896	301.826072	0.466864	0.159736	11.444441
-157.127953	395.038908	-321.152971	287.32978	1.99279	-0.603227	10.681478
-197.564978	392.75002	-327.256673	294.196445	1.99279	0.159736	15134.89181
-225.7946	385.120392	-344.804816	297.248296	-0.296099	-0.603227	22193.06009
-227.320525	371.387063	-369.982586	266.729786	0.466864	-0.603227	22210.60823
-254.024221	362.994473	-365.40481	244.603867	-1.059061	-1.36619	22221.28971
-250.97237	338.579665	-347.093704	221.714985	-0.296099	0.159736	22225.10453
-267.75755	330.187075	-337.938151	204.929805	-1.059061	-0.603227	22206.79342
-293.698283	321.031523	-373.034437	175.937221	-3.34795	-1.36619	22215.94897
-308.194575	300.431529	-376.849251	165.255742	-0.296099	0.159736	22228.91934
-325.742718	289.75005	-382.952952	184.329811	-2.584987	-0.603227	22215.94897
-341.001973	258.468578	-367.693698	124.818717	-2.584987	0.922699	22199.16379
-360.076041	242.446361	-379.138139	101.929835	-1.059061	0.159736	22191.53417
-375.335296	220.320441	-367.693698	52.337257	-1.059061	0.922699	22201.45268
-379.15011	185.987118	-430.256642	12.663195	-2.584987	-0.603227	22202.21564
-402.801955	192.853783	-382.952952	19.52986	-2.584987	0.159736	22215.94897
-406.616768	156.994534	-411.182574	21.818748	-1.059061	-0.603227	22224.34156
-440.187129	149.364907	-393.634431	-2.59606	0.466864	0.159736	22216.71194
-417.298247	122.661211	-389.056654	-24.721979	-1.059061	-0.603227	22227.39341
-440.187129	111.979733	-354.723331	-8.699762	1.99279	1.685661	22232.73415
-444.764905	85.276037	-343.27889	-34.640495	0.466864	0.159736	22212.89712
-444.764905	59.335304	-310.471492	-39.218271	2.755752	1.685661	22238.07489
-455.446383	52.468639	-289.108536	-40.744197	0.466864	-0.603227	22226.63045
-469.942675	51.705676	-293.686312	-69.736781	1.229827	0.159736	22230.44527
-453.157495	23.476055	-294.449275	-94.151588	1.229827	0.159736	22235.02304
-454.683421	-18.486895	-308.945567	-117.04047	1.229827	0.922699	22243.41563
-454.683421	-36.035038	-266.219654	-118.566396	0.466864	0.159736	22216.71194
-458.498234	-71.894287	-263.167803	-159.003421	-0.296099	-0.603227	22222.05268
-445.527868	-84.101691	-231.886331	-181.12934	-0.296099	0.159736	22232.73415
-449.342682	-105.464647	-208.997448	-184.181191	0.466864	0.159736	22217.4749
-434.083427	-129.116492	-232.649293	-235.299695	1.99279	0.159736	22222.05268
-418.824172	-147.427598	-204.419672	-209.358962	-1.059061	0.159736	22231.20823
-417.298247	-170.31648	-173.1382	-239.114508	-3.34795	-1.36619	22193.06009
-390.594551	-203.88684	-183.819678	-250.558949	-0.296099	0.159736	22199.92676
-373.046408	-238.220164	-198.31597	-250.558949	-1.059061	1.685661	22173.22306
-377.624184	-238.983126	-147.197467	-280.314496	-4.110912	-1.36619	22200.68972
-366.942706	-245.849791	-130.412287	-290.995974	0.466864	0.159736	22215.18601
-361.601967	-273.31645	-104.471553	-340.588552	-1.059061	0.159736	22205.2675
-331.083457	-290.10163	-80.819709	-359.662621	-1.059061	0.159736	22203.74157
-314.298277	-306.123847	-54.116013	-309.30708	-1.059061	-1.36619	22210.60823
-300.564948	-321.383102	-22.071578	-376.447801	0.466864	0.159736	22214.42305
-270.809401	-333.590506	-24.360466	-369.581136	-0.296099	-0.603227	22204.50453
-244.105705	-347.323835	12.261745	-348.21818	1.229827	-0.603227	22229.6823
-241.816817	-362.58309	32.098776	-359.662621	1.99279	0.922699	22228.91934
-203.66868	-370.212717	54.987659	-341.351515	0.466864	1.685661	22212.89712
-181.542761	-391.575674	43.543217	-416.884826	1.99279	0.159736	22206.03046
-176.964984	-415.990481	94.661721	-387.892242	-1.822024	-1.36619	22202.21564
-152.550177	-416.753444	122.128379	-375.684838	-0.296099	-0.603227	22213.66009
-121.268705	-437.353438	105.343199	-365.766323	0.466864	0.159736	22178.5638
-99.142785	-430.486773	130.520969	-373.39595	-0.296099	0.922699	22205.2675
-81.594642	-464.820096	165.617255	-378.736689	0.466864	0.159736	22215.94897
-51.076133	-464.057134	169.432069	-397.810758	0.466864	0.922699	22196.87491
-24.372437	-490.76083	209.869094	-361.951509	-3.34795	-0.603227	22184.6675
-3.00948	-479.316388	217.498721	-344.403366	-1.822024	0.159736	22187.71935
32.086805	-479.316388	241.913529	-371.870024	-2.584987	-1.36619	22183.14158
51.160874	-496.101569	240.387604	-320.751521	-1.822024	-2.129152	22183.90454
57.264576	-464.057134	263.276486	-357.373732	-1.059061	0.159736	22193.06009
83.968272	-479.316388	274.720927	-336.010776	0.466864	0.159736	22203.74157
132.034924	-473.212687	273.195001	-347.455217	0.466864	0.159736	22177.03787
152.634918	-469.397873	264.039448	-334.48485	1.229827	0.159736	22225.10453
159.501583	-464.057134	300.66166	-296.336714	0.466864	0.922699	22233.49712
201.464533	-486.946016	313.632026	-292.5219	0.466864	0.159736	22214.42305
228.168229	-428.197885	334.994983	-281.077459	0.466864	0.159736	22237.31193
222.064527	-434.301587	381.53571	-263.529316	1.99279	0.159736	22230.44527
262.501552	-435.827512	383.824598	-262.766353	1.99279	-0.603227	22231.20823
283.101546	-399.205301	370.091269	-286.418198	3.518715	1.685661	22239.60082
286.153397	-377.079382	370.091269	-242.929322	0.466864	-0.603227	22241.12674
311.331167	-376.316419	387.639412	-231.484881	0.466864	1.685661	22216.71194
312.09413	-382.420121	404.424592	-198.677483	0.466864	0.922699	22223.5786
330.405236	-357.242351	406.71348	-172.73675	-1.059061	-0.603227	22231.20823
360.923745	-328.249767	402.135704	-151.373794	0.466864	0.159736	22219.00082
360.160782	-302.309034	367.802381	-147.55898	0.466864	0.159736	22222.05268
387.627441	-298.49422	388.402375	-152.899719	-1.822024	-1.36619	22230.44527
381.523739	-287.049779	423.49866	-99.492327	-1.822024	0.159736	22202.21564
401.36077	-248.901642	398.32089	-100.25529	-2.584987	0.922699	22199.16379
394.494105	-240.509052	372.380157	-103.307141	-1.822024	-0.603227	22204.50453
417.382988	-238.220164	379.246822	-69.736781	-1.059061	-0.603227	22211.3712
440.27187	-187.10166	383.061635	-62.107153	2.755752	0.922699	22216.71194
450.953348	-166.501666	408.239406	-17.092352	1.229827	-0.603227	22225.86749
432.642242	-139.035008	337.283871	-27.010867	-0.296099	0.159736	22229.6823
437.220019	-103.938722	392.980151	-10.98865	-1.059061	0.159736	22218.23786
441.797795	-94.783169	399.846816	32.500226	-1.822024	-0.603227	22225.86749
450.953348	-65.027622	351.780163	30.974301	1.229827	0.922699	22230.44527
447.901497	-31.457262	351.0172	72.937251	1.99279	0.159736	22238.83786
446.375572	-16.96097	347.965349	127.107605	1.229827	0.922699	22242.65267
450.953348	12.031614	357.120902	146.181674	0.466864	0.922699	22244.94156
415.094099	41.787161	323.550542	152.285376	0.466864	-0.603227	22226.63045
402.123733	35.683459	306.002399	162.966854	1.99279	0.159736	22229.6823
408.990397	65.439006	288.454256	175.937221	-0.296099	-0.603227	22229.6823
403.649658	109.690844	284.639442	191.959438	-0.296099	0.159736	22212.13416
393.731143	120.372323	278.53574	195.774252	0.466864	0.159736	22222.81564
389.916329	150.890832	264.039448	212.559432	1.229827	0.922699	22231.97119
358.634857	163.098236	191.557988	202.640916	-0.296099	0.159736	22219.00082
350.242267	177.594528	209.869094	251.470532	-3.34795	-0.603227	22197.63787
346.427453	210.401926	188.506137	256.048308	-1.059061	0.159736	22202.21564
341.086714	226.424143	156.461703	265.966824	-3.34795	-0.603227	22198.40083
341.849677	253.890802	150.358001	268.255712	-1.822024	-1.36619	22186.95639
320.48672	282.120423	141.965411	269.018675	-2.584987	-1.36619	22213.66009
313.620055	285.935237	83.21728	285.803855	2.755752	0.922699	22225.10453
293.020061	318.742634	84.743205	307.929774	-1.059061	-1.36619	22177.03787
289.968211	332.475964	43.543217	288.092743	-0.296099	-0.603227	22221.28971
294.545987	355.364846	62.617286	296.485333	-1.822024	-1.36619	22228.91934
247.242297	372.150026	17.602484	350.655687	-0.296099	-0.603227	22176.27491
233.508968	395.801871	-29.701205	294.196445	4.281678	0.922699	22216.71194
241.138595	386.646318	-15.967876	317.085327	0.466864	-0.603227	22185.43046
211.383049	391.224094	-42.671572	362.863091	1.229827	0.159736	22222.05268
188.494167	385.120392	-75.478969	375.833458	1.99279	0.159736	22211.3712
168.657135	419.453716	-109.04933	347.603836	-0.296099	0.159736	22216.71194
154.923806	423.268529	-118.967845	370.492719	-0.296099	-0.603227	22198.40083
123.642334	430.135194	-131.938212	371.255681	-1.059061	-0.603227	22191.53417
96.175675	431.661119	-143.382653	365.914942	-3.34795	-0.603227	22212.13416
76.338644	443.868523	-151.775243	360.574203	0.466864	0.922699	22196.87491
45.820135	424.031492	-165.508572	332.344582	-1.822024	-0.603227	22189.24528
65.657166	446.157411	-244.093734	299.537184	-1.059061	-0.603227	22194.58602
3.094221	439.290747	-225.782629	367.440868	-1.059061	0.159736	22177.80084
13.012737	446.920374	-216.627076	369.729756	-1.059061	0.159736	22190.7712
-5.298369	427.846306	-244.093734	366.677905	-2.584987	0.159736	22173.22306
-28.187251	420.979641	-268.508542	362.863091	0.466864	-1.36619	22184.6675
-35.053915	433.187045	-261.641877	350.655687	-0.296099	1.685661	223.548082
-56.416872	424.794455	-286.819648	343.02606	-0.296099	0.159736	16.78518
-91.513158	416.401865	-305.893716	316.322364	0.466864	0.159736	11.444441
-111.350189	411.061125	-296.738163	333.107544	-0.296099	0.159736	10.681478
-114.40204	411.061125	-318.10112	346.840874	-0.296099	0.159736	10.681478
-132.713146	391.224094	-332.597412	294.959408	-0.296099	0.159736	8.39259
-180.016835	409.5352	-360.06407	278.93719	1.229827	-0.603227	11.444441
-173.913133	395.038908	-324.967784	297.248296	0.466864	0.922699	8.39259
-190.698314	382.068541	-331.071486	298.774221	3.518715	0.159736	21739.86023
-230.372376	369.098175	-363.878884	293.433482	1.99279	-0.603227	22206.79342
-220.45386	355.364846	-354.723331	246.129792	-1.059061	-0.603227	22221.28971
-250.209407	359.942622	-381.427027	220.189059	-1.822024	-0.603227	22220.52675
-271.572364	343.157442	-392.108505	222.477948	0.466864	0.159736	22210.60823
-288.357544	338.579665	-362.352959	202.640916	0.466864	0.159736	22222.05268
-289.120507	306.535231	-377.612213	208.744618	-1.822024	-0.603227	22228.91934
-321.164942	295.853752	-389.819617	136.263158	-0.296099	-0.603227	22212.89712
-332.609383	263.046355	-389.819617	134.737233	-1.822024	1.685661	22202.21564
-349.394563	250.075988	-408.130723	102.692798	1.229827	-0.603227	22202.97861
-357.787153	234.053771	-398.212207	104.218723	-1.822024	-0.603227	22195.34898
-369.231594	215.742665	-393.634431	60.729847	-0.296099	0.159736	22205.2675
-390.594551	198.194522	-371.508511	45.470593	0.466864	0.159736	22217.4749
-402.038992	182.172304	-392.108505	30.974301	-0.296099	-0.603227	22220.52675
-407.379731	159.283422	-376.849251	-7.173836	-0.296099	0.922699	22218.23786
-420.350098	135.631577	-378.375176	15.715046	1.99279	1.685661	22229.6823
-426.453799	108.927882	-336.412226	27.159487	-0.296099	0.159736	22228.15638
-446.290831	103.587143	-346.330741	-5.647911	-0.296099	0.922699	22216.71194
-444.764905	99.009366	-343.27889	-10.225687	1.99279	0.159736	22247.99341
-456.209346	54.757527	-346.330741	-87.284924	4.281678	0.922699	22232.73415
-456.209346	34.157533	-289.871499	-68.210855	1.229827	0.159736	22234.26008
-456.209346	22.713092	-283.767797	-80.418259	-0.296099	0.159736	22237.31193
-469.942675	16.60939	-286.056685	-82.707147	1.229827	-1.36619	22238.83786
-460.787123	-31.457262	-293.686312	-133.825651	-0.296099	0.159736	22217.4749
-436.372315	-48.242442	-306.656679	-133.062688	-0.296099	0.922699	22224.34156
-458.498234	-58.160958	-247.145585	-155.188607	-0.296099	0.922699	22231.97119
-451.63157	-79.523914	-235.701144	-169.684899	0.466864	0.159736	22214.42305
-457.735272	-109.279461	-213.575225	-212.410812	-1.059061	0.159736	22223.5786
-450.105644	-150.479449	-228.83448	-226.907104	0.466864	0.922699	22229.6823
-453.157495	-147.427598	-233.412256	-295.573751	-1.822024	0.922699	22161.77862
-414.246396	-182.523884	-233.412256	-257.425614	-3.34795	0.159736	22200.68972
-397.461215	-201.597952	-162.456722	-260.477465	-1.059061	-0.603227	22185.43046
-388.305663	-213.042393	-171.612274	-274.210794	1.229827	-1.36619	22193.06009
-359.313079	-229.827574	-110.575255	-279.551533	0.466864	0.159736	22217.4749
-369.994557	-251.953493	-112.101181	-302.440415	-2.584987	-0.603227	22213.66009
-334.135308	-279.420151	-112.101181	-311.595968	0.466864	-0.603227	22200.68972
-315.06124	-281.70904	-56.404901	-320.751521	-1.822024	-0.603227	22215.94897
-314.298277	-305.360884	-48.775274	-330.670037	1.229827	-0.603227	22214.42305
-295.987171	-313.753475	-27.412317	-342.87744	0.466864	-0.603227	22183.90454
-250.209407	-354.953462	-44.96046	-384.077428	1.99279	0.922699	22231.20823
-245.631631	-354.953462	28.283963	-376.447801	0.466864	0.159736	22226.63045
-238.764966	-361.057164	32.861739	-361.188546	4.281678	0.922699	22220.52675
-199.090904	-380.131233	35.91359	-346.692254	0.466864	0.159736	22214.42305
-181.542761	-422.094183	61.09136	-383.314466	0.466864	0.922699	22214.42305
-157.890916	-405.309003	111.446901	-366.529285	0.466864	0.159736	22215.18601
-127.372407	-432.775662	74.82469	-396.284832	-0.296099	-0.603227	22186.95639
-107.535375	-432.012699	139.676522	-371.870024	1.229827	-0.603227	22209.84527
-87.698344	-449.560842	143.491336	-385.603354	-0.296099	-0.603227	22213.66009
-80.068717	-464.057134	148.069112	-403.151497	-1.059061	0.159736	22170.93417
-55.653909	-483.894165	203.002429	-361.951509	-1.059061	0.159736	22186.19343
-30.476139	-470.160836	213.683908	-407.729273	-1.059061	0.159736	22187.71935
10.723849	-491.523792	210.632057	-427.566304	-1.059061	0.159736	22183.14158
42.768284	-489.234904	247.254268	-344.403366	-1.059061	0.159736	22184.6675
58.027539	-469.397873	263.276486	-335.247813	-2.584987	-2.129152	22199.92676
76.338644	-480.079351	295.320921	-351.270031	1.229827	0.922699	22191.53417
90.071973	-472.449724	285.402405	-345.166329	-0.296099	0.159736	22185.43046
125.931222	-474.738612	296.083883	-345.166329	0.466864	0.159736	22226.63045
141.95344	-480.079351	323.550542	-310.070043	0.466864	0.922699	22224.34156
174.760837	-458.716395	318.972765	-303.966341	0.466864	-0.603227	22219.76379
212.146011	-436.590475	336.520908	-294.810788	2.755752	-1.36619	22244.17859
215.960825	-438.879363	314.394989	-300.151527	2.755752	0.922699	22242.65267
225.116378	-413.701593	378.483859	-279.551533	1.229827	0.159736	22235.786
261.738589	-408.360854	380.009784	-259.714502	4.281678	0.922699	22243.41563
267.079328	-419.805295	374.669045	-241.403396	2.755752	0.922699	22240.36378
293.783024	-400.731227	360.935716	-207.833036	-0.296099	-0.603227	22219.76379
293.020061	-393.864562	420.446809	-233.010806	-0.296099	-0.603227	22225.86749
327.353385	-359.531239	410.528294	-190.284893	0.466864	0.159736	22231.20823
341.849677	-358.005313	411.291257	-171.973787	0.466864	0.159736	22218.23786
355.583006	-340.45717	409.002368	-145.270092	-0.296099	0.159736	22226.63045
398.308919	-301.546071	405.187555	-124.670098	-1.059061	0.922699	22231.97119
399.834845	-292.390518	411.291257	-146.033054	-1.059061	0.159736	22162.54158
408.227435	-303.071996	379.246822	-155.95157	-2.584987	-1.36619	22206.03046
398.308919	-253.479418	331.943132	-149.084905	-1.822024	-1.36619	22206.79342
420.434839	-221.434983	408.239406	-85.758998	-2.584987	-2.129152	22199.16379
425.012615	-206.175729	402.898667	-60.581228	-0.296099	-0.603227	22221.28971
435.694093	-180.234996	415.869033	-47.610861	-0.296099	-0.603227	22231.20823
446.375572	-165.738704	363.987567	-31.588644	0.466864	-0.603227	22219.00082
450.953348	-132.931306	383.824598	-4.884948	1.229827	0.922699	22225.10453
447.901497	-100.886871	385.350524	13.426158	0.466864	0.159736	22231.20823
452.479274	-77.997989	389.165337	44.70763	-0.296099	0.159736	22220.52675
447.901497	-51.294293	376.957933	95.826133	-0.296099	0.159736	22241.88971
437.220019	-15.435044	351.0172	89.722431	1.229827	-0.603227	22245.70452
451.716311	-0.938752	321.261654	117.952053	1.229827	-0.603227	22238.07489
439.508907	15.846428	344.913499	131.685382	1.229827	-0.603227	22231.20823
412.042248	35.683459	320.498691	158.389078	0.466864	0.159736	22235.786
413.568174	57.809378	312.869064	174.411295	0.466864	0.922699	22226.63045
428.064466	86.801962	275.483889	162.966854	-1.822024	-0.603227	22215.94897
399.834845	96.720478	289.217219	201.877954	-1.059061	-0.603227	22226.63045
399.071882	136.39454	269.380188	198.06314	-0.296099	0.922699	22231.20823
376.945963	145.550093	251.832045	227.055724	-0.296099	0.159736	22216.71194
366.264484	163.861199	234.283902	230.107575	-1.059061	-1.36619	22201.45268
367.027447	208.113037	190.795026	211.033507	-1.822024	-0.603227	22207.55638
362.449671	211.927851	154.172814	220.952022	-1.822024	-0.603227	22177.80084
337.2719	231.764882	109.920976	232.396463	-0.296099	0.159736	22183.90454
338.797826	255.416727	162.565404	278.93719	-0.296099	-1.36619	22215.94897
319.723757	270.675982	140.439485	278.93719	0.466864	0.159736	22208.31935
318.197832	301.194491	110.683938	288.092743	0.466864	0.159736	22192.29713
296.834875	321.794485	65.669137	315.559401	-0.296099	-1.36619	22224.34156
299.123763	342.394479	61.854323	319.374215	-1.059061	-0.603227	22214.42305
277.760807	352.312995	58.039509	333.870507	1.229827	0.922699	22183.14158
257.160813	367.572249	21.417298	334.63347	0.466864	0.159736	22218.23786
259.449701	396.564833	-19.019727	314.796439	3.518715	0.922699	22174.74899
215.197862	396.564833	-13.678988	373.544569	2.755752	-0.603227	22219.00082
212.146011	400.379647	-83.108597	368.966793	0.466864	0.159736	22219.76379
178.575651	425.557417	-73.953044	361.337166	2.755752	0.159736	22219.00082
170.946024	425.557417	-100.65674	383.463085	-1.822024	-0.603227	22206.03046
131.271961	443.10556	-186.108566	360.574203	-2.584987	-0.603227	22202.21564
120.590483	428.609268	-109.04933	372.018644	-0.296099	-1.36619	22216.71194
89.309011	432.424082	-135.753026	371.255681	-1.059061	0.922699	22201.45268
77.86457	433.187045	-151.775243	353.707538	-2.584987	-1.36619	22195.34898
74.812719	443.868523	-170.086349	333.870507	-1.822024	0.159736	22186.95639
14.538663	437.764821	-207.471523	349.892725	-1.059061	0.159736	22084.71938
29.797917	433.187045	-221.204852	354.470501	0.466864	0.922699	22194.58602
-0.720592	443.10556	-235.701144	316.322364	-1.822024	-0.603227	22171.69713
-18.268735	425.557417	-289.108536	312.507551	-0.296099	0.159736	22184.6675
-34.290953	433.950008	-241.041883	365.914942	1.229827	0.922699	18373.66863
-44.209468	429.372231	-254.01225	345.314948	0.466864	0.159736	33.57036
-70.913164	416.401865	-285.293722	327.003843	-1.059061	-2.129152	14.496292
-85.409456	419.453716	-296.738163	346.840874	-1.059061	0.159736	10.681478
-105.246487	414.875939	-302.078902	356.759389	-1.059061	0.159736	10.681478
-133.476108	401.14261	-334.8863	322.426066	-0.296099	0.159736	9.155553
-141.868699	410.298163	-317.338157	332.344582	1.99279	0.922699	7.629627
-155.602028	408.009275	-315.812232	295.72237	-0.296099	-0.603227	9.918516
-180.016835	397.327796	-308.182604	285.803855	1.99279	0.922699	9.155553
-215.876084	386.646318	-360.827033	265.203861	1.229827	-0.603227	21766.56392
-225.7946	371.387063	-348.619629	273.596451	0.466864	0.159736	22215.18601
-250.209407	364.520399	-375.323325	257.574233	-0.296099	0.159736	22206.79342
-247.920519	350.024107	-350.908518	233.159426	1.99279	1.685661	22214.42305
-255.550146	352.312995	-333.360375	237.737202	0.466864	0.922699	22225.86749
-308.194575	316.453746	-364.641847	188.907587	-1.059061	0.159736	22222.05268
-290.646432	303.48338	-383.715915	159.915003	-0.296099	0.922699	22215.18601
-322.690867	276.779684	-371.508511	162.966854	-3.34795	-2.129152	22203.74157
-327.268644	274.490796	-410.419611	140.840935	-1.822024	0.922699	22202.21564
-375.335296	242.446361	-415.76035	34.026152	-1.059061	0.922699	22195.34898
-375.335296	231.00192	-369.982586	72.937251	-1.059061	0.159736	22209.08231
-376.098259	200.48341	-410.419611	48.522444	0.466864	0.922699	22220.52675
-392.120476	202.009336	-391.345543	58.440959	1.99279	0.922699	22215.94897
-399.750104	174.542677	-412.708499	43.944667	2.755752	0.922699	22227.39341
-409.668619	154.705646	-386.767766	26.396524	-1.059061	-0.603227	22231.20823
-407.379731	138.683428	-328.019635	24.107636	-1.822024	-0.603227	22215.94897
-424.164911	119.60936	-353.197406	6.559493	-1.059061	-1.36619	22224.34156
-424.927874	95.957515	-347.093704	-13.277538	1.99279	-0.603227	22245.70452
-447.816756	92.905664	-340.227039	-24.721979	0.466864	0.159736	22215.94897
-439.424166	57.046416	-319.627045	-55.240489	0.466864	0.159736	22238.83786
-437.89824	45.601975	-302.078902	-63.633079	1.229827	0.159736	22243.41563
-457.735272	19.661241	-296.738163	-117.803433	1.229827	0.922699	22224.34156
-465.364899	4.401987	-274.612244	-81.944184	1.229827	0.922699	22225.86749
-440.950091	-22.301709	-273.849281	-130.7738	-0.296099	-0.603227	22228.91934
-463.076011	-45.953554	-257.827064	-136.877502	-1.059061	-0.603227	22215.94897
-453.920458	-67.316511	-234.175219	-164.34416	-1.059061	-0.603227	22221.28971
-460.787123	-82.575765	-244.856697	-178.077489	-1.059061	-0.603227	22227.39341
-455.446383	-100.123908	-231.123368	-230.721918	-0.296099	0.922699	22221.28971
-444.764905	-150.479449	-207.471523	-223.092291	-4.110912	-0.603227	22141.94159
-424.164911	-139.797971	-209.760411	-237.588583	-1.059061	0.922699	22211.3712
-407.379731	-159.635002	-224.256703	-252.847838	-3.34795	-2.129152	22167.88232
-398.224178	-184.049809	-199.841896	-307.018192	-1.059061	-0.603227	22194.58602
-369.231594	-217.62017	-160.167833	-298.625602	-0.296099	0.159736	22224.34156
-363.890855	-236.694238	-129.649324	-274.973757	1.229827	-0.603227	22215.94897
-357.02419	-261.109046	-98.367852	-299.388564	-0.296099	-0.603227	22201.45268
-349.394563	-271.790524	-85.397485	-299.388564	0.466864	0.159736	22224.34156
-321.927904	-287.049779	-91.501187	-332.195962	-1.059061	0.922699	22219.76379
-310.483463	-297.731257	-64.034528	-329.144111	-0.296099	-0.603227	22180.08972
-283.016805	-319.857176	-9.864174	-330.670037	-0.296099	-1.36619	22236.54897
-270.809401	-351.901611	-12.153062	-338.299664	-0.296099	-0.603227	22231.97119
-244.868668	-361.057164	28.283963	-400.099646	1.99279	0.922699	22168.64528
-216.639047	-360.294202	33.624702	-370.344099	1.99279	0.159736	22208.31935
-203.66868	-399.205301	2.34323	-390.944093	0.466864	-0.603227	22217.4749
-173.913133	-398.442338	68.720988	-402.388534	-0.296099	-0.603227	22202.21564
-151.787214	-415.227519	115.261715	-377.973726	-1.822024	-1.36619	22199.16379
-146.446475	-417.516407	109.158013	-369.581136	-1.822024	-2.129152	22216.71194
-89.987232	-457.953432	132.809858	-377.210764	-1.822024	-0.603227	22198.40083
-83.120568	-447.271954	140.439485	-375.684838	-0.296099	0.159736	22183.14158
-57.942797	-475.501575	154.935777	-377.210764	-0.296099	0.159736	22190.00824
-40.394655	-471.686761	183.928361	-379.499652	-1.059061	0.922699	22190.7712
-25.898363	-476.264538	215.972796	-393.995944	-2.584987	-0.603227	22157.96381
32.849768	-496.101569	241.913529	-375.684838	-1.822024	-0.603227	22183.14158
32.849768	-471.686761	224.365386	-387.892242	-1.822024	0.159736	22193.82305
71.760868	-480.079351	222.839461	-364.240397	-0.296099	0.159736	22201.45268
87.020123	-469.397873	276.246852	-334.48485	-1.059061	-0.603227	22200.68972
99.990489	-472.449724	283.87648	-347.455217	-0.296099	-0.603227	22225.10453
116.775669	-472.449724	318.209803	-303.966341	0.466864	0.159736	22219.76379
125.931222	-455.664544	308.291287	-299.388564	-1.059061	0.159736	22225.10453
189.257129	-459.479357	332.706095	-289.470049	1.99279	0.922699	22248.75637
197.649719	-441.168252	325.076467	-289.470049	1.99279	0.922699	22228.91934
212.908974	-435.827512	361.698679	-287.181161	2.755752	0.922699	22244.17859
249.531185	-434.301587	387.639412	-294.810788	2.755752	2.448624	22244.94156
267.079328	-403.783078	358.646828	-284.892272	1.229827	-0.603227	22223.5786
270.894142	-406.834928	389.9283	-263.529316	-1.059061	-0.603227	22225.10453
292.257099	-406.071966	366.276455	-238.351546	-1.822024	-0.603227	22228.91934
329.642273	-374.027531	408.239406	-229.958955	-1.822024	0.159736	22215.18601
319.723757	-363.346052	415.10607	-181.892303	0.466864	0.922699	22224.34156
358.634857	-341.983096	402.898667	-174.262676	0.466864	0.159736	22231.20823
334.220049	-321.383102	408.239406	-144.507129	-2.584987	-0.603227	22213.66009
360.923745	-310.701624	389.165337	-130.010837	-2.584987	0.159736	22158.72677
386.101515	-296.205332	384.587561	-153.662682	-1.059061	0.922699	22216.71194
396.782994	-258.820158	374.669045	-122.38121	-1.059061	-0.603227	22197.63787
400.597807	-232.879424	354.832014	-126.958986	-0.296099	-0.603227	22204.50453
435.694093	-233.642387	367.802381	-97.966402	-1.822024	-1.36619	22225.10453
432.642242	-200.072027	389.165337	-117.04047	-0.296099	0.159736	22225.10453
437.982982	-172.605368	415.10607	-42.270122	-0.296099	-0.603227	22219.00082
433.405205	-145.13871	392.980151	1.981717	-0.296099	0.922699	22228.91934
438.745944	-123.775753	378.483859	25.633561	-0.296099	0.159736	22229.6823
441.797795	-105.464647	380.772747	26.396524	-1.822024	-1.36619	22213.66009
460.871864	-71.894287	360.172753	54.626145	-0.296099	0.159736	22248.75637
439.508907	-38.323927	385.350524	105.744649	0.466864	1.685661	22247.23045
449.427423	-25.35356	357.883865	110.322425	2.755752	0.922699	22229.6823
435.694093	-5.516529	361.698679	117.952053	1.99279	0.159736	22236.54897
406.701509	39.498273	320.498691	131.685382	-0.296099	-0.603227	22238.07489
421.960764	38.73531	320.498691	158.389078	0.466864	0.159736	22214.42305
422.723727	69.253819	328.128318	181.27796	-1.059061	0.922699	22224.34156
404.412621	87.564925	300.66166	185.092773	-1.059061	1.685661	22231.97119
408.227435	112.742695	279.298703	194.248326	-0.296099	-0.603227	22215.18601
372.368186	138.683428	256.409821	207.981656	-1.059061	0.159736	22222.81564
370.842261	148.601944	214.446871	219.426097	-2.584987	-1.36619	22200.68972
364.738559	180.646379	219.024647	220.952022	-1.822024	-0.603227	22190.7712
368.553372	198.957485	157.224665	249.944606	-4.110912	-1.36619	22186.95639
328.116347	215.742665	132.809858	249.944606	-4.110912	-2.129152	22189.24528
347.953379	223.372292	119.076528	200.352028	-0.296099	0.159736	22204.50453
340.323751	260.757466	87.032093	224.003873	1.99279	0.159736	22211.3712
328.87931	279.831535	81.691354	288.092743	0.466864	0.159736	22201.45268
304.464503	295.090789	90.846907	305.640886	-0.296099	-0.603227	22207.55638
302.938577	314.164858	80.928392	335.396433	0.466864	0.159736	22211.3712
274.708956	317.979672	67.195062	341.500135	-1.822024	0.922699	22196.87491
286.91636	362.23151	38.965441	344.551985	1.99279	0.159736	22228.91934
256.39785	366.809287	-4.523435	331.581619	1.99279	0.922699	22173.98602
234.271931	387.409281	4.632118	364.389017	-0.296099	-0.603227	22218.23786
232.746005	398.090759	-25.123429	351.41865	1.229827	0.159736	22211.3712
181.627502	414.112976	-67.086379	329.292731	1.99279	0.922699	22195.34898
182.390465	408.009275	-99.130814	358.285315	-1.822024	-1.36619	22209.08231
154.160843	414.112976	-139.567839	365.914942	0.466864	-0.603227	22208.31935
129.746036	433.950008	-134.990063	379.648271	2.755752	1.685661	22206.79342
109.146042	434.71297	-131.175249	377.359383	1.229827	1.685661	22215.18601
104.568265	454.550001	-128.123398	365.151979	-0.296099	-0.603227	22218.23786
90.071973	446.920374	-167.034498	363.626054	0.466864	0.159736	22179.32676
42.005321	438.527784	-188.397455	322.426066	-0.296099	0.922699	22126.68233
29.797917	431.661119	-189.92338	368.20383	-1.059061	0.922699	22200.68972
11.486812	455.312964	-247.145585	337.685321	-1.822024	-1.36619	22151.8601
-21.320586	431.661119	-260.115952	354.470501	0.466864	0.159736	22175.51195
-48.024282	416.401865	-243.330772	318.611252	1.99279	0.159736	22207.55638
-28.187251	426.32038	-321.152971	268.255712	1.229827	0.159736	22197.63787
-57.942797	426.32038	-301.31594	299.537184	0.466864	0.159736	26.703696
-76.253903	420.979641	-283.004834	371.255681	-0.296099	-0.603227	12.970367
-88.461307	417.164827	-282.241871	356.759389	0.466864	0.159736	10.681478
-118.216854	408.772237	-325.730747	364.389017	0.466864	0.922699	12.207404
-136.527959	420.216678	-330.308524	334.63347	1.99279	0.159736	9.155553
-156.364991	403.431498	-321.152971	321.663103	1.99279	0.159736	9.918516
-171.624245	401.905573	-315.812232	301.063109	1.99279	0.922699	9.918516
-179.253873	395.801871	-325.730747	308.692737	-1.059061	-0.603227	2779.473251
-212.824233	372.150026	-342.515927	281.989041	2.755752	0.922699	22147.28233
-222.742749	362.23151	-328.019635	267.492749	1.229827	0.159736	22200.68972
-241.053854	355.364846	-337.938151	240.026091	-0.296099	0.159736	22216.71194
-256.313109	355.364846	-343.27889	249.944606	-1.822024	-0.603227	22225.10453
-270.809401	339.342628	-349.382592	211.796469	1.229827	0.922699	22215.18601
-299.801985	315.690783	-363.878884	185.855736	0.466864	0.159736	22221.28971
-307.431612	307.298193	-386.004803	182.040923	-3.34795	0.159736	22205.2675
-321.927904	275.253758	-350.908518	153.811301	-2.584987	-0.603227	22190.00824
-337.187159	258.468578	-416.523313	120.240941	-0.296099	-0.603227	22202.21564
-363.127892	249.313025	-375.323325	120.240941	-1.822024	-0.603227	22212.13416
-373.046408	219.557479	-378.375176	53.10022	-0.296099	0.159736	22200.68972
-405.853806	202.772298	-403.552946	36.31504	2.755752	0.922699	22222.05268
-390.594551	188.276006	-395.923319	-43.033085	-0.296099	-1.36619	22229.6823
-402.801955	173.016752	-389.819617	19.52986	-1.059061	-0.603227	22215.18601
-407.379731	142.498242	-361.589996	31.737263	-1.059061	0.159736	22222.81564
-418.824172	124.187136	-332.597412	-15.566426	-0.296099	0.159736	22228.91934
-425.690837	116.557509	-333.360375	-15.566426	1.99279	0.159736	22239.60082
-445.527868	90.616776	-359.301108	-11.751613	3.518715	0.159736	22235.02304
-434.083427	69.253819	-325.730747	-11.751613	0.466864	1.685661	22247.23045
-447.816756	55.52049	-300.552977	-44.55901	-1.059061	-1.36619	22231.97119
-451.63157	31.105682	-290.634461	-91.8627	2.755752	0.922699	22230.44527
-465.364899	4.401987	-272.323356	-109.410843	2.755752	0.922699	22232.73415
-438.661203	-12.383194	-304.367791	-100.25529	-2.584987	-0.603227	22225.10453
-472.231564	-29.931336	-279.952983	-140.692315	-1.822024	-0.603227	22216.71194
-449.342682	-49.768368	-241.041883	-136.114539	0.466864	0.922699	22228.15638
-453.157495	-86.390579	-242.567809	-166.633048	1.229827	0.922699	22232.73415
-464.601936	-100.123908	-210.523374	-185.707117	0.466864	0.159736	22214.42305
-428.742688	-105.464647	-254.01225	-226.907104	-2.584987	-0.603227	22149.57122
-437.135278	-136.74612	-210.523374	-216.988589	-0.296099	0.922699	22215.18601
-419.587135	-171.842406	-199.078933	-236.062657	0.466864	-0.603227	22159.48973
-412.72047	-194.731288	-175.427088	-278.788571	-1.059061	0.159736	22199.16379
-374.572333	-204.649803	-207.471523	-261.240428	0.466864	0.922699	22227.39341
-389.068625	-235.168313	-180.767827	-318.462633	2.755752	0.159736	22191.53417
-377.624184	-239.746089	-160.930796	-373.39595	-0.296099	-0.603227	22205.2675
-363.890855	-254.242381	-112.101181	-297.862639	-1.822024	-0.603227	22228.15638
-336.424196	-276.3683	-64.797491	-303.966341	1.229827	0.922699	22207.55638
-317.350128	-294.679406	-42.671572	-322.277447	1.229827	0.159736	22194.58602
-299.039022	-296.205332	-46.486385	-332.195962	1.99279	0.922699	22246.46748
-311.246426	-325.197916	-15.967876	-337.536701	0.466864	0.159736	22222.05268
-263.942736	-339.694208	0.054341	-361.188546	1.99279	-1.36619	22197.63787
-244.868668	-358.005313	26.758037	-353.558919	1.99279	0.159736	22212.13416
-209.772382	-394.627525	19.891373	-365.00336	1.229827	0.922699	22197.63787
-205.194606	-397.679376	38.965441	-381.025577	1.229827	0.922699	22204.50453
-199.853867	-403.020115	80.928392	-409.255199	-1.059061	-0.603227	22205.2675
-157.890916	-421.33122	94.661721	-409.255199	1.99279	0.922699	22218.23786
-130.424257	-435.06455	128.995044	-358.899658	-0.296099	0.159736	22206.79342
-99.142785	-437.353438	137.387634	-365.766323	0.466864	0.159736	22201.45268
-87.698344	-462.531208	119.076528	-376.447801	-0.296099	0.159736	22194.58602
-52.602058	-464.820096	145.780224	-393.995944	-1.822024	0.159736	22187.71935
-37.342804	-486.183053	186.980212	-357.373732	-1.822024	-0.603227	22175.51195
-13.690959	-487.708979	221.313535	-345.929291	-1.059061	0.159736	22190.00824
21.405327	-473.212687	230.469088	-363.477434	0.466864	0.159736	22173.98602
33.612731	-477.790463	223.602423	-375.684838	1.99279	0.159736	22198.40083
50.397911	-497.627494	211.39502	-409.255199	0.466864	0.922699	22196.11194
84.731234	-467.108985	219.78761	-381.78854	-0.296099	0.159736	22211.3712
109.909005	-477.0275	304.476473	-357.373732	-1.059061	-1.36619	22223.5786
119.82752	-458.716395	303.713511	-310.070043	-0.296099	-0.603227	22230.44527
161.790471	-477.0275	344.150536	-300.151527	1.99279	-0.603227	22235.786
183.153427	-457.953432	331.943132	-310.070043	1.99279	0.159736	22238.83786
221.301564	-448.797879	357.883865	-271.158943	2.755752	0.922699	22248.75637
235.797856	-438.116401	357.120902	-279.551533	-1.822024	-0.603227	22227.39341
250.294148	-415.227519	371.617194	-271.158943	0.466864	0.922699	22231.97119
257.923776	-419.042332	377.720896	-260.477465	-0.296099	0.159736	22229.6823
272.420068	-409.123817	374.669045	-271.921906	-1.059061	-0.603227	22219.76379
293.020061	-383.946046	392.217188	-229.195993	-0.296099	0.159736	22220.52675
312.857093	-369.449754	399.083853	-196.388595	-0.296099	-0.603227	22229.6823
332.694124	-344.271984	408.239406	-171.210825	-1.822024	-0.603227	22225.86749
354.05708	-329.775692	415.10607	-144.507129	0.466864	0.922699	22218.23786
360.160782	-324.434953	380.009784	-164.34416	-3.34795	0.159736	22177.80084
382.286702	-293.916443	389.165337	-121.618247	-1.822024	0.159736	22212.89712
396.020031	-287.812742	409.765331	-121.618247	-1.822024	0.159736	22198.40083
406.701509	-267.97571	401.372741	-107.121955	-2.584987	-1.36619	22210.60823
389.153366	-245.086828	410.528294	-86.521961	1.229827	2.448624	22230.44527
413.568174	-206.175729	388.402375	-112.462694	-0.296099	-0.603227	22215.18601
432.642242	-193.968325	366.276455	-157.477495	1.229827	0.159736	22225.10453
447.138534	-159.635002	386.876449	-35.403458	1.229827	0.922699	22232.73415
446.375572	-146.664635	391.454225	6.559493	0.466864	0.159736	22216.71194
457.05705	-122.249828	414.343108	29.448375	1.229827	0.922699	22227.39341
449.427423	-80.286877	358.646828	30.974301	3.518715	0.159736	22256.386
439.508907	-54.346144	386.876449	31.737263	1.99279	0.159736	22231.20823
444.086683	-27.642448	391.454225	91.248357	0.466864	-2.129152	22236.54897
438.745944	-13.909119	347.202387	113.374276	2.755752	0.159736	22243.41563
423.48669	12.031614	357.120902	124.818717	1.229827	0.159736	22220.52675
418.908913	21.95013	343.387573	145.418711	1.229827	0.159736	22222.81564
423.48669	44.076049	334.23202	172.88537	-0.296099	0.159736	22229.6823
399.834845	73.068633	304.476473	156.863152	1.229827	0.922699	22221.28971
409.75336	97.483441	294.557958	178.226109	0.466864	0.922699	22223.5786
389.916329	117.320472	277.009815	195.011289	0.466864	0.159736	22230.44527
378.471888	132.579727	248.017231	225.529799	-0.296099	0.159736	22198.40083
380.760776	166.150087	212.920945	214.84832	-1.822024	-1.36619	22196.87491
370.842261	168.438975	181.639473	233.922389	-1.822024	-0.603227	22189.24528
342.612639	205.061187	175.535771	216.374246	-1.059061	0.159736	22194.58602
349.479304	211.164888	166.380218	249.181643	-1.822024	0.159736	22202.21564
347.953379	248.550063	160.276516	279.700153	1.229827	-0.603227	22213.66009
329.642273	253.127839	101.528385	240.026091	-0.296099	-1.36619	22185.43046
300.649689	285.935237	109.158013	252.233494	-1.822024	-0.603227	22206.03046
324.301534	304.246342	78.639503	291.144594	-0.296099	0.922699	22222.05268
289.205248	330.950038	68.720988	317.84829	-1.059061	0.159736	22206.03046
296.834875	348.498181	58.039509	337.685321	1.99279	0.922699	22220.52675
276.997844	375.96484	37.439516	323.951992	1.99279	0.159736	22187.71935
247.242297	378.253728	25.232112	359.048277	-1.059061	-1.36619	22231.20823
225.879341	378.253728	-11.3901	354.470501	-1.059061	-2.129152	22193.06009
204.516384	394.275945	-39.619721	346.077911	-0.296099	-0.603227	22202.97861
193.834906	408.009275	-64.797491	367.440868	0.466864	0.922699	22215.94897
173.234912	421.742604	-105.997479	348.366799	0.466864	0.159736	22180.08972
135.849738	421.742604	-142.61969	383.463085	-1.059061	-0.603227	22204.50453
128.983073	424.031492	-109.812293	371.255681	-0.296099	0.922699	22216.71194
106.857154	434.71297	-151.775243	352.181613	1.99279	0.922699	22195.34898
79.390495	431.661119	-136.515988	365.151979	-0.296099	0.922699	22193.06009
74.049756	425.557417	-154.827094	359.048277	-1.059061	0.159736	22148.04529
35.138656	440.053709	-192.212268	362.863091	-1.059061	0.922699	22196.11194
9.960886	449.209262	-212.812262	377.359383	-3.34795	-1.36619	22165.59343
15.301625	434.71297	-196.027082	355.996427	-1.822024	-0.603227	22183.14158
6.909035	435.475933	-228.071517	351.41865	-1.059061	0.159736	22194.58602
-25.898363	427.846306	-271.560393	325.477917	-1.059061	-0.603227	22195.34898
-61.757611	430.898157	-258.590026	310.218662	0.466864	0.922699	1351.207007
-53.365021	420.979641	-254.01225	339.211246	-1.822024	-0.603227	17.548143
-86.172419	436.238896	-297.501126	314.033476	1.229827	0.922699	11.444441
-100.668711	416.401865	-289.108536	352.944576	-1.059061	-0.603227	11.444441
-107.535375	424.794455	-305.130753	350.655687	1.99279	0.922699	10.681478
-112.113152	411.061125	-303.604828	339.211246	1.229827	0.159736	9.155553
-160.942767	397.327796	-355.486294	285.040892	2.755752	0.159736	11.444441
-169.335357	384.35743	-347.856667	281.226078	1.99279	-0.603227	9.155553
-201.379792	387.409281	-331.071486	278.174227	-0.296099	0.159736	10656.30055
-212.824233	372.912989	-328.782598	284.277929	-0.296099	-0.603227	22166.3564
-246.394593	368.335212	-351.67148	258.337196	-0.296099	-1.36619	22215.18601
-254.787184	354.601883	-362.352959	253.75942	-1.059061	-0.603227	22206.79342
-263.179774	344.683367	-358.538145	241.552016	-1.822024	-0.603227	22219.00082
-287.594581	334.001889	-374.560362	191.959438	0.466864	0.159736	22229.6823
-295.224209	316.453746	-360.827033	188.144624	-0.296099	-1.36619	22191.53417
-308.194575	283.646348	-401.264058	159.15204	-0.296099	0.159736	22199.92676
-324.979755	271.438945	-393.634431	140.840935	0.466864	0.922699	22212.13416
-335.661234	268.387094	-399.738133	107.270574	-1.059061	-0.603227	22199.16379
-370.75752	240.157472	-379.901102	82.855767	-3.34795	-0.603227	22207.55638
-370.75752	217.26859	-383.715915	95.826133	1.229827	0.159736	22228.91934
-374.572333	189.801932	-425.678866	52.337257	0.466864	0.159736	22217.4749
-401.276029	193.616745	-422.627015	18.766897	1.229827	0.922699	22221.28971
-395.93529	151.653795	-354.723331	37.840965	1.229827	-0.603227	22229.6823
-407.379731	150.890832	-397.449244	-22.433091	-0.296099	0.159736	22221.28971
-415.009358	125.713062	-360.06407	12.663195	2.755752	0.159736	22240.36378
-425.690837	102.82418	-348.619629	-4.884948	2.755752	-0.603227	22240.36378
-432.557501	100.535292	-337.938151	-4.121985	1.99279	0.922699	22245.70452
-460.02416	55.52049	-321.915934	-30.825681	3.518715	0.922699	22229.6823
-464.601936	32.631608	-296.738163	-67.447892	1.229827	0.922699	22237.31193
-463.838974	28.816794	-315.049269	-88.047886	1.229827	0.159736	22231.97119
-457.735272	8.979763	-293.686312	-107.884918	-1.059061	-1.36619	22214.42305
-466.890824	-28.405411	-309.70853	-117.04047	-1.059061	-0.603227	22226.63045
-458.498234	-42.13874	-273.086318	-149.084905	-0.296099	0.159736	22231.97119
-440.950091	-56.635032	-254.775213	-194.86267	-0.296099	0.922699	22213.66009
-454.683421	-75.709101	-260.878915	-180.366378	-1.059061	-0.603227	22224.34156
-438.661203	-114.6202	-224.256703	-194.86267	-2.584987	-0.603227	22190.7712
-432.557501	-123.775753	-230.360405	-216.225626	-3.34795	-0.603227	22195.34898
-425.690837	-145.13871	-206.70856	-219.277477	-1.059061	0.159736	22177.03787
-414.246396	-164.975741	-185.345604	-278.788571	-1.822024	-0.603227	22208.31935
-407.379731	-193.968325	-165.508572	-260.477465	-1.059061	-0.603227	22208.31935
-389.831588	-226.01276	-157.878945	-283.366347	0.466864	0.159736	22189.24528
-375.335296	-225.249797	-156.35302	-274.973757	-1.059061	-0.603227	22222.81564
-350.920488	-237.457201	-141.856728	-291.758937	-0.296099	-0.603227	22213.66009
-366.179743	-280.183114	-103.708591	-295.573751	-0.296099	0.159736	22192.29713
-324.979755	-292.390518	-89.212299	-333.721888	-1.059061	0.159736	22193.06009
-308.957538	-293.153481	-50.301199	-330.670037	3.518715	0.159736	22231.97119
-297.513097	-307.649773	2.34323	-350.507068	1.99279	0.159736	22231.20823
-268.520513	-354.953462	-3.760472	-353.558919	0.466864	0.922699	22202.21564
-250.97237	-335.879394	-28.17528	-329.907074	1.229827	0.922699	22216.71194
-250.209407	-377.079382	13.024708	-361.951509	0.466864	0.159736	22199.16379
-217.402009	-383.946046	27.521	-374.158913	-1.822024	-1.36619	22197.63787
-202.905717	-393.101599	61.09136	-371.107062	0.466864	0.922699	22208.31935
-173.913133	-412.93863	82.454317	-392.470018	-0.296099	0.922699	22199.16379
-141.105736	-425.908997	93.898758	-406.203348	0.466864	0.159736	22211.3712
-112.876115	-437.353438	65.669137	-442.825559	0.466864	0.922699	22196.11194
-105.246487	-454.901581	141.965411	-377.210764	-1.059061	0.159736	22184.6675
-77.016866	-450.323804	135.861709	-377.973726	-1.059061	-0.603227	22196.87491
-57.179835	-475.501575	170.957995	-395.521869	1.229827	0.922699	22182.37861
-19.794661	-477.790463	220.550572	-355.084844	-1.059061	-0.603227	22174.74899
13.7757	-478.553426	228.943163	-363.477434	0.466864	0.159736	22190.00824
22.16829	-478.553426	216.735759	-364.240397	0.466864	-0.603227	22206.03046
40.479396	-480.842314	267.854262	-379.499652	1.99279	0.922699	22175.51195
70.997905	-470.923798	246.491305	-375.684838	-1.059061	-0.603227	22216.71194
91.597899	-483.131202	308.291287	-349.744105	1.229827	-0.603227	22228.91934
105.331228	-470.923798	299.135734	-349.744105	-1.822024	-1.36619	22213.66009
141.190477	-473.212687	319.735728	-308.544117	1.99279	0.159736	22246.46748
164.842322	-451.84973	329.654244	-291.758937	1.99279	0.159736	22249.51933
196.886757	-460.24232	348.728312	-286.418198	3.518715	0.159736	22238.07489
222.064527	-447.271954	347.202387	-275.73672	2.755752	0.159736	22230.44527
238.849707	-408.360854	360.172753	-280.314496	0.466864	-0.603227	22238.83786
231.983043	-417.516407	385.350524	-278.025608	-1.059061	-0.603227	22225.10453
270.894142	-406.834928	366.276455	-279.551533	1.229827	-0.603227	22217.4749
273.18303	-405.309003	393.743114	-255.136726	-1.059061	0.159736	22228.15638
293.783024	-393.101599	405.950517	-236.82562	-1.822024	-0.603227	22228.15638
329.642273	-386.234935	379.246822	-207.833036	-0.296099	0.922699	22218.23786
338.034863	-349.612723	415.869033	-211.64785	-1.822024	-0.603227	22225.10453
354.820043	-335.116431	405.950517	-167.396011	-1.059061	-0.603227	22206.79342
360.923745	-322.909027	406.71348	-145.270092	-2.584987	-1.36619	22199.16379
389.153366	-296.205332	421.209772	-123.907135	-1.059061	0.159736	22206.79342
403.649658	-277.131263	426.550511	-101.018253	-3.34795	-1.36619	22215.18601
402.123733	-258.057195	416.631996	-107.121955	-1.059061	0.159736	22211.3712
425.775578	-242.79794	408.239406	-85.758998	-1.059061	0.159736	22222.81564
433.405205	-208.464617	401.372741	-103.307141	0.466864	0.922699	22233.49712
432.642242	-187.864623	392.217188	-47.610861	-2.584987	0.159736	22215.18601
460.108901	-174.131294	389.165337	-47.610861	-0.296099	-0.603227	22222.81564
449.427423	-149.716486	378.483859	-12.514575	1.229827	-0.603227	22229.6823
441.034832	-114.6202	317.44684	-13.277538	1.99279	-0.603227	22232.73415
442.560758	-84.864654	373.906083	34.789114	-0.296099	0.922699	22238.07489
438.745944	-62.738734	357.883865	71.411326	1.229827	0.922699	22246.46748
440.27187	-50.53133	355.594977	100.40391	2.755752	0.159736	22235.02304
437.220019	-25.35356	327.365356	111.848351	0.466864	0.922699	22225.86749
410.516323	6.690875	345.676461	154.574264	-0.296099	-0.603227	22228.91934
431.116317	35.683459	329.654244	135.500196	1.229827	0.922699	22225.86749
418.14595	51.705676	316.683877	162.966854	0.466864	-0.603227	22221.28971
408.990397	82.224186	297.609809	175.174258	-1.059061	-0.603227	22228.91934
404.412621	97.483441	277.009815	170.596481	-0.296099	-0.603227	22228.91934
397.545956	117.320472	245.728343	216.374246	-2.584987	-0.603227	22186.95639
386.864478	145.550093	256.409821	195.774252	1.229827	1.685661	22210.60823
364.738559	169.201938	241.150566	232.396463	-1.822024	0.159736	22204.50453
379.997813	186.750081	211.39502	246.892755	-1.822024	0.159736	22186.95639
338.034863	207.350075	192.320951	265.203861	-1.822024	-0.603227	22214.42305
351.005229	224.898218	167.143181	271.307563	-0.296099	-1.36619	22223.5786
340.323751	248.550063	154.935777	277.411265	1.99279	-0.603227	22178.5638
334.983012	275.253758	134.335783	281.989041	-0.296099	-0.603227	22219.00082
312.09413	295.853752	91.60987	303.351998	0.466864	0.159736	22227.39341
313.620055	327.135224	60.328398	304.877923	-0.296099	0.159736	22173.22306
282.338583	331.713001	59.565435	328.529768	2.755752	0.159736	22224.34156
275.471919	337.05374	26.758037	324.714954	0.466864	0.159736	22213.66009
272.420068	372.912989	29.809888	345.314948	1.229827	0.922699	22222.05268
247.242297	384.35743	18.365447	339.974209	2.755752	0.159736	22218.23786
223.590452	405.720386	-28.17528	339.974209	-1.822024	-0.603227	22215.18601
208.331198	404.957424	-14.441951	354.470501	-0.296099	0.159736	22211.3712
197.649719	394.275945	-93.027112	352.181613	-0.296099	0.159736	22189.24528
159.501583	424.031492	-104.471553	364.389017	0.466864	0.159736	22215.18601
132.797887	435.475933	-125.83451	358.285315	-1.059061	0.922699	22208.31935
126.694185	439.290747	-143.382653	363.626054	1.229827	0.159736	22184.6675
106.094191	438.527784	-163.982647	328.529768	-1.822024	0.922699	22194.58602
83.968272	440.816672	-247.145585	269.781637	-2.584987	-0.603227	22147.28233
57.264576	433.950008	-201.367821	346.077911	-1.822024	0.159736	22191.53417
30.56088	441.579635	-173.1382	378.885309	-0.296099	0.159736	22184.6675
13.012737	443.868523	-208.234486	376.59642	-1.059061	0.159736	22197.63787
13.012737	446.157411	-205.945598	362.100128	1.229827	0.159736	22192.29713
-14.453921	445.394449	-237.990032	344.551985	0.466864	-0.603227	22203.74157
-33.52799	435.475933	-248.671511	338.448284	-1.059061	-1.36619	21961.11942
-42.683543	427.846306	-237.990032	370.492719	-0.296099	0.159736	51.881466
-64.046499	433.187045	-261.641877	348.366799	-0.296099	-0.603227	15.259255
-97.61686	414.875939	-299.790014	356.759389	1.229827	0.159736	10.681478
-82.357605	433.187045	-299.790014	333.107544	2.755752	0.159736	11.444441
-106.772413	421.742604	-296.738163	314.796439	1.229827	-0.603227	9.155553
-145.683512	404.957424	-310.471492	324.714954	1.99279	-0.603227	9.155553
-156.364991	387.409281	-347.093704	307.929774	0.466864	0.159736	10.681478
-172.387208	388.935206	-335.649263	305.640886	-0.296099	-0.603227	8.39259
-179.253873	365.283361	-356.249257	307.929774	-0.296099	0.159736	19051.9425
-209.772382	359.942622	-353.960368	252.233494	-1.059061	0.159736	22181.61565
-234.18719	361.468548	-358.538145	265.966824	-1.059061	-1.36619	22208.31935
-255.550146	356.127808	-349.382592	231.6335	-1.059061	-0.603227	22222.05268
-272.335327	331.713001	-408.893686	207.981656	1.229827	0.922699	22219.76379
-292.172358	319.505597	-385.241841	188.144624	-1.822024	-0.603227	22196.11194
-305.905687	301.957454	-438.649232	143.892786	-4.110912	-1.36619	22206.79342
-312.009389	289.75005	-431.782568	104.981686	-3.34795	-1.36619	22201.45268
-337.187159	277.542647	-382.952952	159.915003	-2.584987	-0.603227	22202.97861
-327.268644	258.468578	-373.034437	126.344643	-1.059061	0.159736	22216.71194
-360.076041	238.631547	-395.160356	124.055755	0.466864	0.922699	22228.91934
-383.727886	224.898218	-395.923319	78.27799	-1.822024	-0.603227	22214.42305
-378.387147	198.957485	-412.708499	60.729847	0.466864	0.922699	22228.15638
-402.038992	184.461193	-379.901102	47.759481	-1.059061	-0.603227	22231.20823
-407.379731	154.705646	-382.952952	37.078002	1.229827	0.159736	22213.66009
-407.379731	138.683428	-368.45666	5.033568	2.755752	0.922699	22245.70452
-418.061209	128.764913	-368.45666	-30.062718	4.281678	1.685661	22247.99341
-421.876023	94.43159	-361.589996	-43.796048	2.755752	0.922699	22230.44527
-424.927874	81.461223	-345.567778	-11.751613	2.755752	0.922699	22235.786
-456.209346	81.461223	-298.264089	-30.825681	-0.296099	0.159736	22241.12674
-479.098228	31.105682	-288.345573	-68.973818	1.229827	0.922699	22218.23786
-427.216762	19.661241	-275.375207	-70.499743	0.466864	0.922699	22222.05268
-463.076011	5.164949	-260.115952	-97.203439	1.229827	0.922699	22231.97119
-448.579719	-14.672082	-283.767797	-114.751582	-1.059061	0.159736	22216.71194
-448.579719	-37.560964	-263.167803	-133.825651	-1.059061	-0.603227	22219.76379
-454.683421	-75.709101	-240.278921	-185.707117	-0.296099	-0.603227	22220.52675
-439.424166	-81.04984	-252.486324	-226.144142	-1.059061	0.159736	22186.19343
-453.920458	-116.146126	-264.693728	-233.010806	-1.059061	0.159736	22196.87491
-434.083427	-125.301679	-247.908548	-239.877471	0.466864	0.159736	22183.14158
-424.164911	-149.716486	-192.975231	-210.121924	-3.34795	-0.603227	22204.50453
-412.72047	-173.368331	-196.790045	-244.455247	0.466864	0.159736	22213.66009
-403.564917	-206.938691	-156.35302	-257.425614	-2.584987	-1.36619	22209.84527
-395.93529	-212.279431	-158.641908	-262.00339	-1.059061	-0.603227	22219.00082
-367.705669	-232.879424	-126.597473	-284.12931	1.99279	1.685661	22217.4749
-364.653818	-259.58312	-112.101181	-301.677453	0.466864	0.159736	22209.08231
-335.661234	-258.820158	-96.841926	-297.862639	4.281678	0.159736	22204.50453
-330.320495	-284.760891	-114.390069	-353.558919	1.99279	0.159736	22191.53417
-316.587165	-300.783108	-70.13823	-342.114478	1.99279	0.922699	22228.91934
-296.750134	-342.746059	-22.071578	-357.373732	1.229827	0.159736	22214.42305
-265.468662	-326.723841	5.395081	-347.455217	1.229827	1.685661	22209.84527
-254.024221	-361.057164	-12.916025	-340.588552	1.229827	0.159736	22211.3712
-235.713115	-361.820127	48.120994	-379.499652	-0.296099	0.159736	22219.00082
-196.802016	-374.027531	15.313596	-397.810758	-1.059061	0.159736	22195.34898
-187.646463	-412.175668	55.750621	-398.57372	-2.584987	-1.36619	22204.50453
-167.046469	-413.701593	87.032093	-380.262615	-1.822024	-1.36619	22214.42305
-133.476108	-425.146034	96.187646	-393.995944	-0.296099	0.922699	22176.27491
-121.268705	-457.190469	137.387634	-366.529285	-0.296099	0.159736	22183.14158
-82.357605	-455.664544	109.158013	-388.655205	-0.296099	0.159736	22200.68972
-75.49094	-444.983065	96.950609	-443.588522	-3.34795	-0.603227	22170.93417
-45.735394	-473.212687	148.832075	-432.907043	1.229827	0.159736	22193.06009
-10.639108	-479.316388	212.157982	-340.588552	-1.059061	-0.603227	22202.97861
6.909035	-477.790463	247.254268	-345.166329	0.466864	0.159736	22212.89712
16.064588	-467.108985	218.261684	-341.351515	-1.059061	-0.603227	22185.43046
45.820135	-470.160836	245.728343	-341.351515	-0.296099	-0.603227	22228.91934
74.049756	-473.975649	283.113517	-323.803372	-1.059061	-0.603227	22231.97119
90.834936	-475.501575	296.846846	-329.907074	1.99279	1.685661	22218.23786
125.931222	-472.449724	295.320921	-339.82559	3.518715	-0.603227	22247.99341
160.264545	-457.190469	306.765362	-319.225596	1.229827	0.159736	22244.17859
190.783055	-473.212687	351.0172	-284.892272	0.466864	0.159736	22231.97119
203.753421	-443.45714	351.780163	-302.440415	-1.059061	-0.603227	22235.02304
219.012676	-443.45714	359.409791	-271.921906	-0.296099	-0.603227	22242.65267
228.168229	-436.590475	373.14312	-270.39598	1.99279	0.922699	22217.4749
254.871925	-422.857146	378.483859	-262.00339	-0.296099	0.922699	22224.34156
263.264515	-403.020115	380.009784	-255.136726	-3.34795	-1.36619	22229.6823
286.91636	-386.234935	400.609778	-252.847838	-1.822024	-1.36619	22212.89712
299.886726	-382.420121	402.135704	-246.744136	1.99279	0.159736	22222.81564
318.960795	-377.842344	390.691263	-186.470079	-1.822024	0.922699	22224.34156
331.931161	-361.057164	374.669045	-195.625632	-4.110912	-2.129152	22186.95639
346.427453	-338.931245	356.35794	-200.203409	-2.584987	-0.603227	22202.21564
376.945963	-319.857176	356.35794	-204.781185	-2.584987	-0.603227	22210.60823
386.864478	-293.153481	401.372741	-173.499713	-1.059061	0.159736	22210.60823
405.938547	-276.3683	417.394959	-91.099737	1.99279	0.159736	22218.23786
396.782994	-242.034977	386.876449	-77.366408	1.229827	0.159736	22228.91934
415.094099	-222.960909	401.372741	-95.677514	-1.059061	-1.36619	22228.15638
428.827429	-213.042393	382.298673	-70.499743	-0.296099	0.159736	22219.00082
437.220019	-178.70907	389.165337	-26.247905	0.466864	0.159736	22228.15638
445.612609	-156.583151	389.9283	-5.647911	0.466864	0.922699	22225.86749
439.508907	-129.879455	389.165337	6.559493	2.755752	0.922699	22238.83786
447.138534	-103.938722	375.432008	27.92245	-0.296099	-0.603227	22244.17859
449.427423	-95.546132	349.491275	46.996518	2.755752	0.159736	22247.99341
450.190385	-52.820219	327.365356	69.8854	1.229827	-0.603227	22228.15638
444.849646	-42.13874	358.646828	103.455761	-0.296099	0.159736	22228.15638
421.960764	-10.857268	363.224604	105.744649	-0.296099	-0.603227	22229.6823
444.849646	10.505689	328.128318	158.389078	-1.059061	-0.603227	22212.89712
412.805211	26.527906	333.469057	157.626115	-1.059061	0.159736	22225.10453
419.671876	57.809378	319.735728	181.27796	-1.059061	-1.36619	22232.73415
419.671876	69.253819	293.794995	164.49278	-1.059061	0.159736	22214.42305
388.390404	111.21677	279.298703	169.070556	-1.059061	0.159736	22192.29713
371.605223	128.00195	257.172784	196.537215	-4.110912	-2.129152	22210.60823
373.131149	175.30564	254.883896	189.67055	-2.584987	0.159736	22181.61565
363.212633	157.757497	213.683908	146.944637	-3.34795	-1.36619	22192.29713
361.686708	198.957485	182.402436	214.84832	-1.059061	-1.36619	22219.76379
360.923745	214.979702	178.587622	256.048308	-0.296099	0.922699	22217.4749
352.531155	241.683398	179.350585	270.5446	-0.296099	0.159736	22190.00824
340.323751	259.231541	148.069112	286.566817	2.755752	0.922699	22225.10453
332.694124	271.438945	122.891342	298.774221	-0.296099	0.159736	22224.34156
312.857093	292.801901	98.476535	304.877923	-0.296099	0.159736	22181.61565
314.383018	319.505597	98.476535	315.559401	0.466864	-0.603227	22230.44527
285.390434	339.342628	88.558019	329.292731	0.466864	0.159736	22220.52675
289.968211	346.972256	30.572851	317.085327	1.99279	0.159736	22198.40083
257.923776	352.312995	7.683969	317.84829	1.229827	0.159736	22215.18601
248.00526	366.809287	-13.678988	323.189029	-0.296099	-0.603227	22220.52675
224.353415	386.646318	-29.701205	367.440868	-0.296099	0.159736	22206.03046
212.908974	408.772237	-58.693789	347.603836	-0.296099	0.922699	22202.21564
170.946024	404.194461	-53.35305	356.759389	-0.296099	0.922699	22220.52675
164.842322	417.164827	-108.286367	349.129762	0.466864	-0.603227	22201.45268
134.323812	441.579635	-160.167833	383.463085	-0.296099	-1.36619	22190.00824
116.775669	439.290747	-138.804877	363.626054	-2.584987	0.159736	22183.14158
97.701601	437.764821	-151.775243	323.951992	-1.059061	0.159736	22148.80825
77.86457	430.135194	-193.738194	338.448284	-1.822024	-0.603227	22181.61565
75.575681	456.075927	-226.545591	317.085327	-2.584987	-1.36619	22176.27491
36.664582	422.505567	-211.286337	327.766805	-2.584987	-0.603227	22186.19343
22.931253	443.868523	-215.864113	347.603836	-1.059061	0.922699	22199.92676
1.568296	450.735188	-209.760411	366.677905	-0.296099	-0.603227	22215.18601
-10.639108	435.475933	-237.22707	365.914942	1.99279	0.159736	22217.4749
-25.1354	426.32038	-252.486324	363.626054	0.466864	0.922699	22222.05268
-35.053915	443.10556	-241.041883	350.655687	-0.296099	0.922699	84.688864
-70.150201	428.609268	-280.715946	352.944576	-0.296099	0.159736	14.496292
-82.357605	430.898157	-292.92335	343.02606	2.755752	0.922699	11.444441
-117.453891	419.453716	-292.92335	357.522352	1.99279	0.922699	11.444441
-126.609444	418.690753	-276.901132	304.11496	1.229827	0.922699	8.39259
-131.18722	401.14261	-333.360375	310.218662	1.229827	0.922699	12.207404
-167.046469	388.935206	-321.152971	305.640886	-1.822024	0.159736	9.918516
-199.090904	379.779653	-318.10112	307.166811	-0.296099	-0.603227	7.629627
-212.06127	367.572249	-305.893716	285.040892	-1.059061	-0.603227	21802.42317
-235.713115	366.809287	-344.041853	297.248296	0.466864	-0.603227	22203.74157
-240.290892	359.179659	-341.752965	265.203861	0.466864	1.685661	22225.10453
-261.653848	353.83892	-359.301108	230.870538	1.229827	0.922699	22209.84527
-272.335327	327.135224	-370.745549	209.507581	-3.34795	-0.603227	22196.87491
-279.964954	318.742634	-373.7974	172.122407	-2.584987	-0.603227	22209.84527
-295.987171	321.031523	-426.441828	150.75945	-1.822024	0.922699	22188.48232
-330.320495	273.727833	-428.730717	137.026121	-1.059061	0.159736	22204.50453
-320.401979	279.831535	-410.419611	120.240941	-2.584987	0.159736	22221.28971
-342.527898	250.075988	-422.627015	91.248357	-0.296099	-0.603227	22220.52675
-360.839004	241.683398	-366.930735	81.329841	1.99279	0.922699	22223.5786
-360.839004	196.668596	-382.18999	57.677996	-1.059061	0.159736	22228.15638
-375.335296	202.772298	-377.612213	73.700214	-1.059061	0.922699	22225.86749
-388.305663	166.91305	-382.952952	40.892816	-1.059061	0.922699	22214.42305
-400.513066	165.387124	-359.301108	46.996518	-0.296099	-0.603227	22248.75637
-411.957507	137.157503	-334.8863	34.026152	1.99279	0.922699	22245.70452
-416.535284	115.794546	-351.67148	11.137269	1.229827	-0.603227	22231.20823
-421.876023	106.638993	-363.878884	-29.299756	1.99279	0.159736	22238.83786
-458.498234	57.046416	-357.775182	-68.973818	-0.296099	0.159736	22239.60082
-463.076011	54.757527	-306.656679	-33.114569	-1.059061	0.159736	22215.94897
-446.290831	32.631608	-298.264089	-84.233073	0.466864	0.159736	22224.34156
-468.41675	20.424204	-304.367791	-71.262706	-2.584987	-0.603227	22231.20823
-464.601936	7.453838	-273.849281	-107.121955	-0.296099	0.159736	22215.18601
-467.653787	-10.857268	-281.478908	-140.692315	-1.059061	0.922699	22223.5786
-466.127862	-38.323927	-285.293722	-151.373794	-2.584987	0.159736	22218.23786
-447.053793	-71.894287	-253.249287	-174.262676	-4.110912	0.159736	22176.27491
-458.498234	-86.390579	-257.064101	-195.625632	-1.059061	-1.36619	22196.11194
-475.283415	-116.146126	-236.464107	-195.625632	-1.059061	0.159736	22167.88232
-438.661203	-134.457231	-246.382623	-238.351546	-1.822024	0.159736	22193.06009
-439.424166	-171.842406	-224.256703	-313.121894	-1.822024	-0.603227	22214.42305
-402.038992	-171.842406	-221.967815	-263.529316	0.466864	-0.603227	22206.03046
-392.883439	-197.783139	-158.641908	-255.899688	-2.584987	-2.129152	22212.13416
-379.15011	-213.042393	-156.35302	-267.34413	1.229827	-0.603227	22217.4749
-373.046408	-228.301648	-100.65674	-281.840422	-0.296099	0.159736	22215.18601
-365.41678	-248.901642	-114.390069	-279.551533	-1.059061	-0.603227	22190.00824
-334.135308	-269.501636	-90.738224	-312.358931	1.229827	0.159736	22197.63787
-317.350128	-292.390518	-37.330833	-294.047825	-0.296099	-0.603227	22226.63045
-299.801985	-316.042363	-48.775274	-348.21818	1.229827	0.922699	22198.40083
-296.750134	-306.123847	-51.064162	-354.321882	0.466864	0.159736	22195.34898
-261.653848	-337.405319	-6.04936	-369.581136	0.466864	0.922699	22202.97861
-238.764966	-358.005313	3.869155	-372.632987	-1.059061	-0.603227	22214.42305
-225.7946	-375.553456	4.632118	-345.929291	-1.822024	0.159736	22198.40083
-203.66868	-391.575674	45.069143	-377.210764	-1.059061	-0.603227	22213.66009
-189.935351	-406.834928	70.246913	-387.129279	0.466864	1.685661	22219.76379
-173.913133	-401.494189	64.906174	-384.840391	-1.059061	-0.603227	22180.08972
-128.135369	-447.271954	90.083944	-415.3589	-1.822024	0.159736	22186.95639
-120.505742	-455.664544	135.098746	-407.729273	-1.059061	0.159736	22202.21564
-89.22427	-437.353438	113.735789	-399.336683	0.466864	-0.603227	22146.51936
-61.757611	-473.975649	95.424684	-400.099646	-2.584987	-1.36619	22173.98602
-60.994648	-496.101569	162.565404	-438.247783	-1.822024	0.159736	22199.16379
-20.557623	-471.686761	171.720957	-395.521869	0.466864	-0.603227	22202.21564
11.486812	-471.686761	194.609839	-349.744105	-0.296099	0.159736	22196.11194
38.95347	-474.738612	252.595007	-339.062627	-1.822024	-0.603227	22229.6823
57.264576	-483.131202	277.009815	-320.751521	1.229827	-0.603227	22225.86749
94.64975	-471.686761	295.320921	-349.744105	-1.059061	0.159736	22219.00082
109.146042	-454.138618	290.743144	-318.462633	2.755752	0.922699	22251.80822
139.664551	-464.057134	318.972765	-308.544117	0.466864	-1.36619	22245.70452
164.079359	-470.923798	338.809797	-307.018192	1.99279	0.159736	22234.26008
185.442316	-446.508991	354.069051	-278.788571	4.281678	0.922699	22240.36378
209.857123	-461.005283	332.706095	-294.047825	1.229827	0.922699	22241.12674
223.590452	-446.508991	332.706095	-280.314496	-0.296099	0.159736	22218.23786
227.405266	-433.538624	368.565343	-298.625602	-1.059061	0.159736	22224.34156
260.212664	-409.886779	373.14312	-259.714502	-0.296099	-0.603227	22231.97119
262.501552	-404.54604	392.217188	-232.247844	-0.296099	0.922699	22216.71194
287.679322	-404.54604	396.032002	-223.092291	-0.296099	0.159736	22225.86749
311.331167	-389.286786	363.224604	-229.958955	-3.34795	-2.129152	22221.28971
320.48672	-378.605307	376.957933	-212.410812	-2.584987	0.159736	22190.7712
343.375602	-341.220133	385.350524	-172.73675	-1.822024	0.159736	22205.2675
343.375602	-316.042363	366.276455	-133.062688	-1.059061	0.159736	22209.08231
378.471888	-302.309034	375.432008	-142.218241	-0.296099	-0.603227	22199.92676
382.286702	-295.442369	405.950517	-148.321943	-1.822024	-0.603227	22219.00082
417.382988	-266.449785	347.965349	-146.796017	0.466864	-0.603227	22230.44527
409.75336	-248.138679	400.609778	-108.64788	1.229827	1.685661	22227.39341
418.14595	-225.249797	408.239406	-67.447892	0.466864	0.922699	22222.81564
428.064466	-202.360915	390.691263	-59.818265	-1.059061	0.159736	22228.15638
461.634826	-152.768337	391.454225	-70.499743	-0.296099	-0.603227	22225.10453
444.086683	-144.375747	400.609778	-27.77383	2.755752	1.685661	22241.88971
453.242236	-126.064641	385.350524	23.344673	1.99279	0.922699	22247.23045
456.294087	-84.101691	374.669045	30.211338	1.229827	-0.603227	22244.94156
454.005199	-68.842436	357.883865	39.366891	1.229827	-0.603227	22228.15638
447.138534	-59.686883	363.987567	69.122437	1.99279	0.159736	22228.91934
422.723727	-36.798001	307.528324	73.700214	-1.822024	-1.36619	22228.91934
441.797795	-7.805417	322.024616	107.270574	-1.822024	-0.603227	22213.66009
423.48669	21.187167	351.780163	157.626115	1.229827	0.159736	22226.63045
422.723727	37.209384	331.180169	174.411295	0.466864	0.159736	22232.73415
412.042248	64.676043	311.343138	183.566848	-0.296099	-0.603227	22214.42305
385.338553	92.905664	301.424623	164.49278	0.466864	0.922699	22198.40083
392.96818	113.505658	271.669076	184.329811	-2.584987	0.159736	22214.42305
384.57559	140.209354	257.935747	179.752034	-1.822024	0.922699	22152.62307
380.760776	140.972317	249.543156	202.640916	0.466864	0.159736	22193.82305
353.294118	172.253789	231.995013	193.485364	-1.059061	-0.603227	22219.76379
357.871894	203.535261	160.276516	188.144624	-1.059061	-0.603227	22198.40083
354.820043	236.342659	119.076528	156.863152	1.99279	0.922699	22195.34898
338.797826	245.498212	167.143181	252.996457	1.229827	0.159736	22227.39341
341.086714	258.468578	154.935777	284.277929	0.466864	0.159736	22222.81564
307.516353	274.490796	126.706156	292.670519	-0.296099	0.159736	22190.7712
317.434869	299.668566	119.076528	288.092743	1.229827	0.922699	22236.54897
297.597838	317.979672	77.113578	309.4557	0.466864	-0.603227	22221.28971
299.123763	346.972256	48.120994	327.003843	0.466864	0.159736	22200.68972
276.997844	369.861138	25.995075	314.033476	0.466864	0.922699	22207.55638
262.501552	379.016691	14.550633	330.055693	-0.296099	-0.603227	22208.31935
237.323782	378.253728	-12.153062	372.781607	-1.059061	-0.603227	22201.45268
207.568235	381.305579	-29.701205	329.292731	-0.296099	-1.36619	22195.34898
193.071943	407.246312	-54.116013	368.966793	1.229827	0.922699	22222.05268
177.812688	416.401865	-66.323417	362.100128	-0.296099	0.922699	22206.03046
145.005291	417.92779	-131.938212	359.81124	-1.059061	0.159736	22201.45268
125.931222	417.92779	-145.671541	358.285315	-3.34795	-0.603227	22186.95639
122.879371	420.979641	-149.486355	375.833458	-2.584987	-1.36619	22141.17863
87.783085	449.209262	-162.456722	364.389017	-2.584987	-0.603227	22185.43046
85.494197	434.71297	-177.715976	355.233464	0.466864	0.922699	22177.80084
59.553464	437.001859	-180.767827	345.314948	-1.822024	-1.36619	22164.83047
22.931253	437.764821	-182.293753	354.470501	-1.059061	-0.603227	22194.58602
35.901619	435.475933	-226.545591	290.381631	1.229827	0.159736	22202.97861
-5.298369	443.10556	-247.908548	297.248296	-1.059061	0.159736	22202.97861
-20.557623	427.846306	-220.44189	355.996427	-2.584987	-0.603227	22214.42305
-27.424288	433.950008	-257.827064	368.966793	-1.059061	0.922699	22227.39341
-23.609474	449.972225	-255.538175	337.685321	2.755752	0.159736	31.281472
-62.520574	432.424082	-273.849281	352.181613	1.229827	-0.603227	12.207404
-97.61686	403.431498	-272.323356	355.233464	2.755752	0.922699	12.207404
-108.298338	415.638902	-318.10112	348.366799	1.99279	0.159736	9.918516
-129.661295	414.112976	-310.471492	322.426066	1.99279	0.922699	8.39259
-135.764997	398.853722	-320.390008	303.351998	-1.059061	0.159736	11.444441
-154.839065	373.675951	-356.249257	288.092743	-0.296099	-1.36619	9.155553
-186.120537	383.594467	-357.775182	284.277929	-1.059061	-0.603227	9.918516
-201.379792	375.96484	-340.227039	287.32978	0.466864	-0.603227	22101.50456
-236.476078	362.994473	-359.301108	284.277929	0.466864	0.159736	22213.66009
-237.239041	357.653734	-349.382592	252.233494	-1.822024	0.159736	22208.31935
-283.016805	332.475964	-354.723331	237.737202	-4.110912	-1.36619	22201.45268
-305.905687	335.527815	-361.589996	192.722401	-3.34795	-0.603227	22206.79342
-289.120507	314.164858	-378.375176	144.655748	-2.584987	0.159736	22188.48232
-308.957538	306.535231	-388.293692	171.359444	-2.584987	-1.36619	22202.21564
-329.557532	297.379678	-350.908518	169.833519	-3.34795	-1.36619	22216.71194
-334.135308	257.705615	-440.93812	132.448345	-0.296099	-0.603227	22212.89712
-344.816787	234.816733	-461.538114	-0.307172	0.466864	-0.603227	22222.81564
-376.861222	234.816733	-401.264058	48.522444	1.229827	-0.603227	22231.97119
-374.572333	209.638963	-393.634431	60.729847	0.466864	-0.603227	22214.42305
-385.253812	201.246373	-382.18999	64.544661	-1.059061	0.159736	22220.52675
-405.853806	172.253789	-382.952952	50.048369	1.99279	0.922699	22252.57118
-402.801955	166.91305	-354.723331	53.10022	1.229827	0.159736	22227.39341
-405.090843	129.527876	-355.486294	40.892816	2.755752	0.922699	22236.54897
-419.587135	105.876031	-348.619629	11.900232	-1.059061	-0.603227	22238.07489
-431.794539	103.587143	-357.012219	-24.721979	0.466864	-1.36619	22232.73415
-460.787123	72.30567	-331.071486	-36.929383	-1.059061	0.159736	22220.52675
-456.972309	36.446422	-311.997418	-62.870116	-0.296099	0.159736	22228.15638
-475.283415	21.95013	-323.441859	-65.159004	1.229827	0.159736	22227.39341
-465.364899	7.453838	-285.293722	-88.047886	0.466864	0.922699	22218.23786
-463.838974	-10.094305	-284.530759	-101.781216	-0.296099	0.159736	22228.15638
-464.601936	-36.798001	-264.693728	-130.7738	-1.059061	0.159736	22215.18601
-452.394532	-55.109107	-260.878915	-171.210825	-0.296099	0.159736	22191.53417
-454.683421	-94.020206	-274.612244	-201.729334	-3.34795	-1.36619	22199.16379
-462.313048	-108.516498	-248.671511	-191.810819	-3.34795	-0.603227	22170.93417
-440.950091	-130.642418	-230.360405	-223.092291	-0.296099	-0.603227	22192.29713
-444.764905	-141.323896	-225.019666	-236.82562	-1.059061	-1.36619	22219.00082
-426.453799	-138.272045	-212.812262	-265.055241	1.229827	0.159736	22196.87491
-394.409364	-165.738704	-234.938182	-258.188577	-0.296099	0.159736	22199.92676
-375.335296	-186.338698	-166.271535	-307.018192	-1.059061	-0.603227	22222.05268
-379.15011	-219.909058	-177.715976	-261.240428	-2.584987	-0.603227	22218.23786
-379.15011	-240.509052	-118.204883	-297.099676	1.229827	0.922699	22191.53417
-357.787153	-251.953493	-115.153032	-266.581167	1.229827	0.159736	22231.20823
-341.001973	-280.946077	-85.397485	-311.595968	0.466864	0.159736	22229.6823
-314.298277	-281.70904	-67.849342	-300.91449	2.755752	0.922699	22204.50453
-304.379762	-298.49422	-40.382684	-337.536701	-0.296099	-0.603227	22202.21564
-287.594581	-319.094214	-28.17528	-350.507068	-1.059061	-1.36619	22204.50453
-249.446444	-357.242351	-22.071578	-364.240397	-1.822024	0.159736	22193.06009
-251.735333	-365.634941	22.180261	-371.107062	-0.296099	-0.603227	22195.34898
-230.372376	-368.686792	6.158043	-358.899658	0.466864	0.159736	22214.42305
-202.142755	-398.442338	48.120994	-371.870024	1.99279	0.159736	22215.18601
-180.016835	-396.916413	85.506168	-381.025577	-1.059061	-0.603227	22192.29713
-153.31314	-438.879363	96.187646	-384.840391	-2.584987	-0.603227	22193.82305
-151.787214	-448.797879	102.291348	-376.447801	-2.584987	0.159736	22199.16379
-109.824264	-436.590475	150.358001	-400.099646	-2.584987	-0.603227	22144.99344
-70.150201	-454.901581	134.335783	-400.862608	-1.822024	-0.603227	22181.61565
-64.046499	-473.975649	172.48392	-387.129279	0.466864	-0.603227	22192.29713
-33.52799	-464.820096	193.083914	-390.944093	-0.296099	0.159736	22192.29713
6.909035	-465.583059	176.298734	-416.121863	0.466864	0.159736	22195.34898
29.034955	-480.842314	236.57279	-402.388534	-0.296099	0.159736	22232.73415
45.820135	-469.397873	242.676492	-358.899658	-0.296099	0.922699	22215.94897
76.338644	-478.553426	263.276486	-332.958925	-1.059061	-0.603227	22223.5786
87.020123	-461.005283	294.557958	-323.803372	2.755752	0.922699	22253.33415
112.960856	-486.946016	297.609809	-326.855223	1.229827	0.159736	22228.15638
161.790471	-470.160836	299.135734	-283.366347	-0.296099	-0.603227	22239.60082
169.420098	-476.264538	329.654244	-294.047825	0.466864	-0.603227	22243.41563
181.627502	-468.63491	343.387573	-289.470049	-0.296099	0.159736	22228.15638
209.857123	-448.797879	331.180169	-284.12931	-1.822024	-0.603227	22222.81564
213.671937	-432.012699	375.432008	-280.314496	-0.296099	0.159736	22228.91934
249.531185	-431.249736	381.53571	-274.973757	1.229827	0.922699	22222.81564
253.345999	-420.568258	378.483859	-257.425614	0.466864	-0.603227	22222.81564
267.842291	-395.390487	375.432008	-254.373763	1.99279	0.159736	22231.97119
283.101546	-386.997897	376.957933	-236.82562	-1.822024	0.159736	22212.13416
302.938577	-383.946046	405.187555	-224.618216	-2.584987	0.922699	22196.87491
328.116347	-351.901611	411.291257	-197.91452	-1.059061	0.159736	22211.3712
338.797826	-356.479388	383.824598	-148.321943	-2.584987	-2.129152	22207.55638
363.975596	-345.79791	396.794965	-147.55898	-0.296099	0.159736	22204.50453
381.523739	-305.360884	409.765331	-138.403427	-0.296099	0.159736	22225.86749
399.834845	-298.49422	396.794965	-124.670098	-0.296099	0.159736	22228.15638
404.412621	-259.58312	392.217188	-175.788601	1.229827	0.159736	22217.4749
424.249652	-227.538685	410.528294	-104.833067	-0.296099	-0.603227	22227.39341
419.671876	-206.175729	368.565343	-109.410843	0.466864	0.159736	22231.97119
415.857062	-203.123878	418.157921	-70.499743	1.229827	0.159736	22213.66009
429.590391	-155.820188	392.980151	-30.825681	1.99279	-1.36619	22246.46748
447.901497	-135.983157	389.165337	7.322456	2.755752	1.685661	22246.46748
439.508907	-100.886871	382.298673	17.240971	0.466864	0.159736	22228.15638
444.086683	-100.886871	353.306089	29.448375	0.466864	-1.36619	22234.26008
445.612609	-65.790585	354.069051	46.233555	-1.822024	-0.603227	22232.73415
427.301503	-44.427628	386.113486	88.196506	0.466864	0.922699	22215.18601
438.745944	-23.064672	312.106101	103.455761	-2.584987	-1.36619	22221.28971
436.457056	-11.620231	341.098685	120.240941	0.466864	0.922699	22233.49712
436.457056	21.95013	323.550542	154.574264	0.466864	0.922699	22222.05268
427.301503	48.653825	333.469057	143.892786	-1.059061	-0.603227	22219.76379
414.331137	64.676043	309.05425	164.49278	-3.34795	-1.36619	22206.03046
405.938547	97.483441	288.454256	179.752034	-1.822024	-0.603227	22205.2675
384.57559	99.772329	247.254268	191.196475	-3.34795	-0.603227	22180.08972
392.205217	148.601944	233.520939	191.196475	-4.110912	-0.603227	22199.92676
379.997813	159.283422	233.520939	191.959438	-0.296099	-0.603227	22215.18601
375.420037	190.564895	203.765392	210.270544	-0.296099	0.159736	22205.2675
367.027447	216.505628	203.765392	237.737202	-0.296099	0.922699	22183.14158
348.716341	232.527845	159.513553	234.685351	1.229827	0.922699	22225.86749
334.220049	243.972286	124.417268	254.522383	-1.059061	0.922699	22211.3712
328.116347	250.075988	135.098746	259.100159	1.229827	0.159736	22195.34898
332.694124	292.038939	119.076528	296.485333	1.229827	0.159736	22243.41563
309.805242	321.031523	97.713572	301.063109	-1.822024	-0.603227	22220.52675
281.57562	327.135224	85.506168	336.159395	2.755752	0.922699	22220.52675
302.938577	340.868554	30.572851	326.24088	4.281678	0.159736	22231.20823
264.79044	365.283361	18.365447	325.477917	0.466864	0.159736	22200.68972
254.871925	370.6241	21.417298	352.181613	-0.296099	-1.36619	22210.60823
217.486751	392.75002	6.921006	346.840874	-1.822024	0.159736	22196.87491
206.805272	393.512983	-21.308615	335.396433	1.229827	0.159736	22197.63787
191.546017	409.5352	-73.190081	338.448284	0.466864	0.159736	22206.03046
164.842322	408.009275	-105.234516	330.818656	-1.822024	-1.36619	22199.92676
148.057141	429.372231	-115.915995	363.626054	-1.059061	0.159736	22178.5638
128.983073	430.135194	-143.382653	375.833458	-0.296099	1.685661	22175.51195
114.486781	432.424082	-141.856728	368.966793	-0.296099	0.159736	22197.63787
63.368278	430.135194	-148.723392	372.018644	-1.822024	-0.603227	22173.98602
51.160874	454.550001	-181.53079	342.263097	-0.296099	0.159736	22181.61565
38.95347	443.868523	-166.271535	361.337166	-1.059061	-0.603227	22204.50453
42.005321	434.71297	-225.782629	358.285315	1.229827	0.922699	22186.95639
9.197923	442.342598	-258.590026	349.892725	1.229827	-0.603227	22212.89712
-20.557623	435.475933	-231.123368	391.855675	2.755752	1.685661	22233.49712
-28.187251	430.898157	-227.308554	342.263097	-1.059061	-1.36619	22225.86749
-28.187251	443.868523	-268.508542	338.448284	-0.296099	0.159736	7427.442244
-51.839096	436.238896	-274.612244	352.944576	0.466864	0.159736	20.599994
-77.016866	408.772237	-276.901132	368.20383	0.466864	0.159736	11.444441
-93.802046	423.268529	-295.9752	348.366799	-1.059061	-1.36619	11.444441
-118.216854	429.372231	-309.70853	355.233464	1.99279	0.159736	9.155553
-147.209438	398.090759	-339.464076	317.84829	-1.059061	-1.36619	10.681478
-152.550177	387.409281	-331.834449	317.085327	1.229827	1.685661	9.918516
-173.913133	391.224094	-336.412226	289.618668	-1.822024	-0.603227	9.155553
-196.802016	393.512983	-337.175188	285.040892	-1.059061	0.159736	12195.19639
-201.379792	359.942622	-331.071486	300.300147	-1.059061	0.922699	22161.77862
-248.683482	353.83892	-399.738133	212.559432	0.466864	0.159736	22212.89712
-249.446444	348.498181	-344.804816	234.685351	-1.059061	0.922699	22204.50453
-260.890885	349.261144	-370.745549	204.166842	-2.584987	0.159736	22191.53417
-291.409395	326.372262	-366.167772	191.196475	-2.584987	-0.603227	22195.34898
-284.54273	305.009305	-370.745549	175.174258	-1.059061	-0.603227	22212.89712
-315.06124	321.031523	-373.034437	186.618699	-1.822024	-0.603227	22202.21564
-317.350128	280.594497	-387.530729	175.937221	0.466864	0.159736	22220.52675
-349.394563	257.705615	-396.686282	92.774282	0.466864	1.685661	22231.97119
-348.6316	239.39451	-359.301108	95.826133	1.229827	0.922699	22221.28971
-363.890855	235.579696	-389.819617	83.618729	-0.296099	-0.603227	22219.76379
-368.468631	190.564895	-443.227009	46.996518	1.229827	0.922699	22227.39341
-369.231594	189.801932	-383.715915	-1.833097	2.755752	0.159736	22243.41563
-403.564917	163.098236	-373.034437	72.174288	3.518715	0.922699	22235.786
-437.89824	139.446391	-373.7974	34.789114	1.99279	0.922699	22245.70452
-441.713054	135.631577	-370.745549	7.322456	1.229827	0.922699	22237.31193
-440.950091	89.853813	-334.8863	-15.566426	-1.059061	-1.36619	22225.10453
-437.135278	76.883447	-349.382592	-4.121985	1.99279	1.685661	22230.44527
-454.683421	73.068633	-317.338157	-35.403458	0.466864	0.159736	22227.39341
-454.683421	54.757527	-293.686312	-69.736781	-1.822024	-0.603227	22219.00082
-460.787123	27.290869	-303.604828	-76.603445	0.466864	0.922699	22228.15638
-461.550085	-3.990603	-316.575194	-119.329359	0.466864	0.922699	22228.91934
-468.41675	-5.516529	-319.627045	-123.144172	-1.822024	-0.603227	22197.63787
-459.261197	-32.220225	-278.427058	-155.95157	-2.584987	-0.603227	22199.16379
-463.076011	-49.005405	-252.486324	-150.610831	-1.059061	0.159736	22210.60823
-450.868607	-73.420212	-245.61966	-197.151558	-2.584987	-0.603227	22169.40825
-452.394532	-92.494281	-226.545591	-185.707117	-1.059061	0.922699	22206.03046
-449.342682	-128.35353	-205.945598	-203.25526	0.466864	0.159736	22227.39341
-434.84639	-146.664635	-207.471523	-233.773769	-0.296099	0.922699	22181.61565
-408.142694	-160.397964	-183.819678	-265.055241	-1.059061	-0.603227	22210.60823
-387.5427	-190.916474	-188.397455	-249.795987	-0.296099	-0.603227	22228.91934
-392.883439	-210.753505	-167.034498	-283.366347	-3.34795	-1.36619	22183.90454
-397.461215	-241.272015	-188.397455	-271.921906	-0.296099	-0.603227	22184.6675
-370.75752	-245.086828	-137.278951	-408.492236	1.229827	0.159736	22204.50453
-342.527898	-255.768307	-102.182665	-291.758937	0.466864	-0.603227	22221.28971
-328.031606	-263.397934	-72.427119	-305.492266	1.229827	0.159736	22213.66009
-321.164942	-290.864592	-44.96046	-317.69967	1.99279	0.159736	22218.23786
-299.039022	-308.412735	-54.116013	-312.358931	1.229827	0.922699	22206.03046
-284.54273	-361.820127	-26.649354	-340.588552	0.466864	0.159736	22193.82305
-263.179774	-354.953462	12.261745	-356.61077	-0.296099	0.922699	22207.55638
-244.105705	-367.923829	20.654335	-372.632987	0.466864	0.159736	22212.13416
-215.113121	-390.812711	19.12841	-371.870024	-0.296099	1.685661	22201.45268
-170.09832	-390.812711	34.387665	-468.766292	1.229827	0.922699	22187.71935
-170.861283	-423.620109	54.987659	-422.988528	-2.584987	-1.36619	22194.58602
-158.653879	-435.06455	55.750621	-413.832975	0.466864	0.922699	22194.58602
-137.290922	-428.960848	108.39505	-374.158913	-3.34795	0.159736	22181.61565
-104.483524	-444.220103	139.676522	-382.551503	-1.059061	-0.603227	22196.11194
-66.335388	-473.212687	157.224665	-370.344099	-1.059061	-0.603227	22182.37861
-49.550207	-455.664544	162.565404	-379.499652	1.229827	0.159736	22202.21564
-12.927996	-472.449724	192.320951	-368.818174	0.466864	0.922699	22196.87491
3.094221	-479.316388	225.128349	-368.055211	-1.059061	-1.36619	22215.18601
25.983104	-473.975649	252.595007	-361.188546	-0.296099	0.922699	22225.86749
46.583097	-490.76083	254.120933	-356.61077	-1.822024	-1.36619	22229.6823
78.627532	-469.397873	297.609809	-370.344099	2.755752	0.922699	22235.786
93.123824	-470.923798	309.817213	-338.299664	0.466864	-0.603227	22238.83786
135.849738	-467.871947	306.765362	-339.062627	1.99279	0.922699	22247.99341
156.449732	-470.923798	327.365356	-312.358931	-1.822024	-1.36619	22228.91934
162.553433	-465.583059	322.024616	-316.173745	1.99279	0.922699	22231.20823
207.568235	-457.953432	328.128318	-285.655235	-0.296099	0.159736	22230.44527
197.649719	-449.560842	359.409791	-290.995974	-1.822024	0.159736	22218.23786
230.457117	-439.642326	366.276455	-289.470049	0.466864	0.159736	22222.05268
249.531185	-422.094183	375.432008	-276.499682	1.229827	-0.603227	22230.44527
257.923776	-422.857146	369.328306	-296.336714	-1.822024	-0.603227	22225.10453
280.049695	-396.916413	357.883865	-247.507098	-1.059061	0.922699	22205.2675
309.042279	-380.894195	379.246822	-261.240428	-2.584987	0.922699	22193.82305
305.227465	-380.894195	354.832014	-277.262645	-1.822024	-0.603227	22211.3712
329.642273	-367.923829	402.898667	-184.944154	-1.059061	0.159736	22200.68972
335.745975	-334.353468	413.580145	-139.929352	0.466864	0.922699	22216.71194
373.894112	-306.123847	405.950517	-130.7738	-0.296099	0.922699	22230.44527
359.39782	-297.731257	416.631996	-127.721949	1.229827	-0.603227	22215.94897
395.257068	-276.3683	411.291257	-139.16639	-0.296099	-0.603227	22219.76379
393.731143	-263.397934	421.972735	-101.781216	-0.296099	-0.603227	22226.63045
415.857062	-241.272015	405.187555	-115.514545	-1.059061	-0.603227	22207.55638
432.642242	-207.701654	396.032002	-91.8627	-0.296099	-0.603227	22239.60082
447.901497	-178.70907	331.943132	-123.144172	2.755752	0.159736	22219.76379
451.716311	-164.212778	393.743114	-43.796048	1.229827	-0.603227	22227.39341
448.66446	-144.375747	410.528294	8.085418	1.99279	1.685661	22238.07489
439.508907	-120.723902	380.772747	22.58171	1.99279	0.159736	22243.41563
435.694093	-84.101691	367.039418	52.337257	-0.296099	-0.603227	22219.76379
450.190385	-89.44243	395.269039	33.263189	-3.34795	-2.129152	22218.23786
437.220019	-37.560964	349.491275	96.589096	-1.059061	0.159736	22230.44527
438.745944	-11.620231	333.469057	125.58168	-0.296099	0.159736	22222.81564
439.508907	17.372353	358.646828	126.344643	0.466864	-0.603227	22222.81564
428.064466	15.083465	323.550542	138.552047	-3.34795	-1.36619	22223.5786
421.197801	44.839012	263.276486	134.737233	-1.059061	0.159736	22199.16379
400.597807	85.276037	234.283902	123.292792	-1.059061	0.159736	22200.68972
392.96818	84.513074	257.935747	141.603897	0.466864	-0.603227	22192.29713
398.308919	124.950099	269.380188	191.959438	-1.059061	0.159736	22209.08231
383.049664	133.342689	248.780194	201.877954	-0.296099	0.159736	22209.84527
373.894112	173.016752	238.861678	207.218693	-0.296099	-0.603227	22215.18601
354.820043	187.513044	204.528355	217.900171	-0.296099	1.685661	22197.63787
361.686708	210.401926	190.032063	246.892755	-1.059061	-0.603227	22210.60823
352.531155	222.609329	167.143181	266.729786	-0.296099	0.922699	22220.52675
328.87931	248.550063	146.543187	265.203861	0.466864	0.159736	22191.53417
330.405236	272.201907	121.365417	285.803855	0.466864	-0.603227	22221.28971
324.301534	303.48338	120.602454	286.566817	1.229827	-0.603227	22230.44527
299.886726	316.453746	95.424684	332.344582	-0.296099	-1.36619	22216.71194
306.753391	327.898187	91.60987	328.529768	1.229827	0.159736	22214.42305
280.812658	337.05374	34.387665	321.663103	-1.059061	-0.603227	22213.66009
285.390434	357.653734	49.646919	361.337166	-0.296099	0.922699	22221.28971
240.375633	391.224094	-5.286398	333.870507	-1.822024	-1.36619	22184.6675
212.146011	389.698169	0.817304	362.100128	-1.822024	0.922699	22206.79342
203.753421	397.327796	-38.093795	360.574203	-0.296099	0.922699	22214.42305
181.627502	420.216678	-99.893777	336.159395	-0.296099	-0.603227	22176.27491
167.13121	404.194461	-105.997479	331.581619	-2.584987	-0.603227	22176.27491
154.923806	398.090759	-135.753026	366.677905	-1.822024	0.159736	22191.53417
132.034924	427.083343	-158.641908	315.559401	-2.584987	-0.603227	22186.19343
96.938638	443.868523	-183.819678	349.892725	-0.296099	0.922699	22183.90454
79.390495	428.609268	-147.96043	375.070495	-1.822024	-0.603227	22201.45268
61.079389	450.735188	-183.819678	367.440868	0.466864	-0.603227	22210.60823
58.027539	440.816672	-180.004864	352.181613	0.466864	-0.603227	22187.71935
25.983104	446.920374	-218.153001	365.151979	1.99279	0.922699	22224.34156
4.620147	449.209262	-202.893747	375.070495	-1.822024	-0.603227	22229.6823
-15.979847	437.764821	-215.10115	380.411234	-2.584987	-2.892115	22214.42305
-25.898363	440.053709	-219.678927	352.181613	1.99279	0.922699	22228.91934
-30.476139	431.661119	-276.901132	334.63347	1.99279	-0.603227	898.007141
-45.735394	424.794455	-257.064101	327.766805	-0.296099	-0.603227	16.022217
-76.253903	424.794455	-271.560393	340.737172	1.229827	-2.129152	13.733329
-89.987232	426.32038	-289.871499	367.440868	1.99279	0.922699	10.681478
-128.898332	414.112976	-297.501126	328.529768	-0.296099	0.159736	9.918516
-143.394624	404.957424	-293.686312	343.02606	-1.059061	-1.36619	10.681478
-144.920549	397.327796	-314.286306	320.900141	-0.296099	0.922699	9.155553
-168.572394	401.14261	-334.123337	301.063109	0.466864	-1.36619	9.155553
-204.431643	378.253728	-334.8863	291.144594	0.466864	0.159736	20850.24567
-203.66868	366.046324	-367.693698	264.440898	-0.296099	-0.603227	22203.74157
-239.527929	360.705585	-384.478878	230.107575	-2.584987	0.159736	22182.37861
-268.520513	363.757436	-398.212207	186.618699	-1.059061	0.159736	22196.87491
-280.727917	344.683367	-450.093673	104.981686	-1.822024	0.159736	22200.68972
-287.594581	323.320411	-421.101089	172.88537	-1.059061	-0.603227	22199.92676
-295.224209	319.505597	-346.330741	197.300177	-1.059061	0.159736	22212.13416
-321.164942	308.061156	-362.352959	190.433513	1.229827	0.922699	22231.20823
-315.824203	274.490796	-396.686282	153.048339	-1.822024	-1.36619	22217.4749
-336.424196	263.046355	-399.738133	116.426127	-1.059061	0.159736	22218.23786
-357.02419	240.157472	-355.486294	95.826133	-0.296099	-0.603227	22228.91934
-369.231594	213.453777	-374.560362	85.907618	-1.059061	-0.603227	22220.52675
-383.727886	214.216739	-386.004803	57.677996	1.99279	-0.603227	22240.36378
-399.750104	190.564895	-405.078872	63.018736	0.466864	0.159736	22243.41563
-392.883439	163.861199	-372.271474	30.211338	1.99279	0.922699	22245.70452
-420.350098	146.313056	-380.664064	-0.307172	0.466864	-1.36619	22228.15638
-424.927874	117.320472	-353.197406	16.478009	-0.296099	0.159736	22234.26008
-412.72047	92.905664	-348.619629	24.107636	-1.822024	-1.36619	22228.15638
-458.498234	87.564925	-397.449244	-32.351607	-0.296099	0.922699	22213.66009
-433.320464	69.253819	-326.49371	-28.536793	-0.296099	0.922699	22225.86749
-453.157495	37.209384	-295.212238	-52.9516	1.229827	0.159736	22233.49712
-462.313048	30.34272	-298.264089	-88.047886	0.466864	0.922699	22215.18601
-470.705638	-16.96097	-295.212238	-78.892334	-0.296099	0.159736	22202.97861
-466.890824	-47.479479	-317.338157	-139.16639	-1.822024	-0.603227	22207.55638
-494.357483	-59.686883	-321.152971	-209.358962	-2.584987	0.922699	22179.32676
-463.838974	-63.501697	-285.293722	-204.781185	1.229827	0.922699	22179.32676
-443.23898	-81.04984	-247.145585	-212.410812	-3.34795	-1.36619	22214.42305
-445.527868	-97.83502	-232.649293	-186.470079	-0.296099	0.159736	22210.60823
-451.63157	-126.064641	-202.130784	-190.284893	1.99279	0.159736	22196.11194
-420.350098	-149.716486	-205.945598	-224.618216	-0.296099	0.159736	22219.00082
-404.32788	-177.183145	-167.034498	-258.951539	-0.296099	0.159736	22221.28971
-394.409364	-197.020176	-159.404871	-241.403396	0.466864	-0.603227	22190.00824
-390.594551	-213.042393	-154.827094	-285.655235	1.99279	0.159736	22192.29713
-358.550116	-242.034977	-133.464138	-291.758937	1.99279	0.922699	22108.37123
-350.920488	-258.057195	-127.360436	-284.892272	2.755752	0.159736	22212.89712
-358.550116	-277.131263	-90.738224	-321.514484	1.229827	0.159736	22212.89712
-328.031606	-282.472002	-51.064162	-324.566335	1.229827	-0.603227	22212.89712
-329.557532	-313.753475	-48.012311	-323.040409	-0.296099	-0.603227	22199.92676
-306.66865	-331.301618	-14.441951	-347.455217	-1.822024	-0.603227	22205.2675
-292.172358	-344.271984	-24.360466	-328.381148	-2.584987	-0.603227	22213.66009
-257.839035	-363.346052	-4.523435	-350.507068	-0.296099	0.159736	22200.68972
-250.209407	-364.109015	-4.523435	-364.240397	-1.822024	-0.603227	22211.3712
-212.824233	-385.471972	20.654335	-363.477434	1.229827	0.159736	22188.48232
-197.564978	-411.412705	47.358031	-412.30705	-3.34795	-0.603227	22170.17121
-162.468692	-430.486773	56.513584	-395.521869	1.229827	0.922699	22197.63787
-156.364991	-412.175668	85.506168	-444.351484	-1.059061	-0.603227	22170.17121
-128.898332	-447.271954	132.809858	-403.914459	-1.822024	-0.603227	22176.27491
-88.461307	-464.057134	145.780224	-381.78854	-1.059061	-0.603227	22199.16379
-62.520574	-452.612693	161.039479	-380.262615	-1.059061	-0.603227	22215.94897
-41.157617	-480.079351	180.87651	-381.78854	1.229827	0.922699	22190.00824
-15.979847	-476.264538	211.39502	-371.107062	-0.296099	0.159736	22222.81564
9.960886	-486.183053	240.387604	-332.195962	1.229827	1.685661	22233.49712
37.427545	-486.183053	269.380188	-342.114478	-0.296099	0.922699	22218.23786
56.501613	-467.108985	264.802411	-341.351515	1.229827	0.159736	22244.17859
81.679383	-461.005283	283.87648	-332.958925	3.518715	0.159736	22248.75637
112.197893	-481.605277	289.980181	-336.010776	1.99279	0.922699	22241.88971
123.642334	-461.005283	285.402405	-342.114478	1.229827	0.922699	22229.6823
142.716402	-466.346022	294.557958	-318.462633	0.466864	0.159736	22237.31193
183.153427	-464.820096	338.046834	-313.121894	-1.059061	-0.603227	22227.39341
183.91639	-445.746028	332.706095	-274.210794	0.466864	1.685661	22215.94897
212.908974	-456.427506	367.039418	-281.077459	-0.296099	0.159736	22227.39341
238.086744	-430.486773	359.409791	-265.055241	0.466864	0.159736	22232.73415
251.057111	-432.775662	374.669045	-276.499682	-0.296099	0.159736	22216.71194
[truncated: 28,725 more rows]
