# Supplementary material for: Dynamic analysis of slant cracked rotor system considering nonlinear oil film force
Source: PLoS One. 2024 Jan 25;19(1):e0294293. doi: 10.1371/journal.pone.0294293 (PMC10810477; doi:10.1371/journal.pone.0294293)
Supplement: S1 File — These data were measured by two eddy current sensors, model WT0150. (ZIP) [file pone.0294293.s001.zip › 2021.3.18 Test data for plain bearings/2021.3.18 (P=0.2Mpa, Z=8.1g Clockwise126°+4.0g)/1800.csv]

1024	30720	7	0	3
8	8	8	8	10	10	1
3	3	3	3	1	1	4
2	1	4	3	0	0	0
0	0	0	0	-0.000012	-0.000035	20699.63477
256.691561	-777.607995	540.207769	-1146.237217	2.244208	-1.130342	22235.02304
384.106338	-715.808013	749.259559	-998.222446	2.244208	-0.367379	22221.28971
474.135941	-635.696926	852.259528	-850.970638	0.718282	-0.367379	22201.45268
598.498867	-524.304367	1013.244666	-627.422556	1.481245	-1.130342	22238.83786
653.432184	-392.311813	1078.859461	-397.007809	-2.333569	-1.130342	22222.81564
706.076613	-235.904452	1126.926113	-152.096771	-0.04468	0.395584	22222.05268
739.646973	-90.178569	1108.615008	76.79205	-1.570606	0.395584	22227.39341
722.09883	74.621382	1084.2002	353.747524	-0.04468	1.158546	22219.76379
703.787725	233.317631	1028.50392	600.94745	-1.570606	0.395584	22219.76379
670.217364	375.2287	943.815057	809.236278	0.718282	-0.367379	22231.20823
616.04701	517.139769	827.844721	987.769558	-0.807643	0.395584	22210.60823
540.513699	624.717515	662.281807	1135.021366	-1.570606	-0.367379	22200.68972
464.980388	707.880454	506.637408	1250.22874	-3.096531	-1.130342	22217.4749
331.461909	781.887839	272.407848	1289.139839	-1.570606	-1.893305	22178.5638
215.491573	800.198945	132.785667	1314.317609	-1.570606	-1.130342	22199.92676
105.624939	802.487833	-60.243905	1294.480578	-0.807643	-1.130342	22219.76379
-8.819472	775.784137	-261.666068	1236.49541	0.718282	-1.130342	987.273782
-143.863876	721.613783	-504.288218	1104.502857	-0.807643	-1.130342	16.022217
-278.145318	672.784168	-639.332622	957.251049	0.718282	0.395584	4959.25779
-415.47861	567.49531	-834.651083	756.591849	3.007171	0.395584	22112.949
-517.715617	479.754595	-940.702904	562.799314	-0.807643	-1.130342	22215.18601
-635.974841	340.895377	-1022.339916	350.695673	0.718282	1.158546	22243.41563
-717.611854	234.843557	-1128.391737	138.592032	3.007171	2.684472	22246.46748
-751.182215	83.013972	-1150.517656	-81.904199	0.718282	0.395584	22231.20823
-806.878494	-45.163768	-1114.658408	-300.111542	0.718282	2.684472	22237.31193
-779.411836	-196.993352	-1065.828792	-535.867027	1.481245	2.684472	22234.26008
-769.49332	-327.45998	-1001.739923	-735.763265	1.481245	1.921509	22216.71194
-685.567419	-447.24513	-866.695518	-893.696551	-2.333569	-0.367379	22222.81564
-612.322997	-551.771025	-701.895567	-1027.21503	-0.04468	0.395584	22231.20823
-497.878586	-625.015448	-533.280802	-1154.629807	0.718282	0.395584	22217.4749
-340.708262	-716.570976	-353.984559	-1252.289037	0.718282	0.395584	22189.24528
-239.997181	-787.526511	-109.07352	-1274.414957	-1.570606	1.158546	22195.34898
-54.597236	-837.882051	123.630114	-1279.755696	-2.333569	-1.130342	22179.32676
66.713839	-811.941318	322.000426	-1230.926081	-2.333569	-1.130342	22176.27491
213.965648	-798.970952	543.25962	-1134.029813	-2.333569	-2.656267	22204.50453
361.217456	-718.859864	704.244757	-1023.400216	-0.04468	0.395584	22191.53417
465.743351	-664.68951	830.896572	-897.511365	0.718282	-0.367379	22191.53417
567.217395	-548.719174	972.807641	-634.289221	-0.04468	-0.367379	22221.28971
646.565519	-421.304397	1053.681691	-453.467052	-0.04468	1.158546	22215.18601
712.180315	-277.10444	1081.911312	-197.874535	0.718282	1.158546	22225.10453
725.913644	-116.882265	1104.037231	57.717982	1.481245	1.158546	22231.20823
706.076613	54.784351	1084.2002	300.340132	1.481245	0.395584	22239.60082
699.209948	207.376898	1025.452069	518.547475	1.481245	-0.367379	22242.65267
691.580321	332.502787	934.659504	710.051122	-0.04468	-1.130342	22242.65267
625.202563	480.517558	850.733603	913.762173	2.244208	1.158546	22229.6823
561.113693	598.013819	711.111422	1121.288037	-0.04468	-1.130342	22231.97119
473.372978	691.858236	570.726278	1233.443559	0.718282	-1.893305	22231.20823
353.587828	784.176727	350.230047	1264.725032	-0.04468	-0.367379	22197.63787
234.565641	792.569317	169.407879	1315.843535	0.718282	-1.130342	22206.03046
126.224933	803.250796	-19.043917	1303.636131	2.244208	-1.130342	22220.52675
0.336081	774.258212	-238.014223	1227.339857	-1.570606	-1.130342	9850.611896
-124.026845	720.087857	-459.273417	1133.495441	-3.859494	-1.130342	21.362957
-278.90828	665.917503	-640.095585	967.932527	-2.333569	-1.893305	12.207404
-400.219356	591.147155	-823.969605	802.369613	-0.04468	-0.367379	22059.54161
-516.952654	498.065701	-963.591786	575.76968	-3.096531	-0.367379	22177.03787
-605.456332	363.021296	-1033.784357	394.947512	1.481245	0.395584	22212.89712
-696.248898	255.443551	-1173.406538	176.740169	0.718282	1.158546	22222.81564
-757.285917	117.347295	-1174.932464	-38.415323	-0.04468	1.158546	22216.71194
-811.456271	-6.252668	-1128.391737	-275.696734	0.718282	0.395584	22226.63045
-798.485904	-151.215588	-1110.080631	-473.304083	-0.807643	-1.130342	22221.28971
-773.308134	-275.578514	-1006.317699	-672.437357	-1.570606	-1.130342	22215.18601
-700.826674	-409.859956	-907.895506	-870.044706	2.244208	1.158546	22228.15638
-626.056326	-512.096963	-724.021486	-1006.615036	1.481245	-0.367379	22250.2823
-512.374878	-615.859895	-553.117833	-1170.652025	1.481245	0.395584	22234.26008
-410.137871	-721.148753	-385.266031	-1243.896447	1.481245	0.395584	22217.4749
-263.649026	-773.793181	-129.673514	-1272.889031	0.718282	0.395584	22220.52675
-108.76759	-815.756132	83.193089	-1234.740894	0.718282	-0.367379	22213.66009
27.039777	-814.230207	287.667103	-1254.577926	0.718282	0.395584	22202.21564
178.869362	-825.674648	508.163334	-1156.918695	-1.570606	-1.130342	22215.18601
325.358207	-732.593194	658.466993	-1030.266881	-0.807643	-1.130342	22199.92676
416.913736	-664.68951	811.05954	-918.111359	-0.807643	1.158546	22187.71935
542.802587	-575.42287	930.84469	-725.844749	-0.04468	0.395584	22212.89712
622.913675	-458.689571	1033.84466	-484.748524	-2.333569	-0.367379	22192.29713
687.002544	-311.437763	1039.948361	-282.563399	-2.333569	-1.130342	22204.50453
716.758091	-151.978551	1069.703908	-72.748646	-1.570606	-1.130342	22211.3712
717.521054	8.243624	1087.252051	246.932741	-0.04468	1.158546	22124.39345
707.602538	170.754687	1055.970579	486.50304	0.718282	1.158546	22215.18601
676.321066	311.902793	983.489119	715.391861	-0.807643	0.395584	22236.54897
647.328482	467.547191	870.570634	917.576986	-1.570606	-2.656267	22215.94897
588.580351	585.806416	736.289192	1078.562124	-0.04468	-1.130342	22225.10453
503.891488	681.939721	595.141086	1188.428758	-0.04468	0.395584	22232.73415
387.158189	757.473031	376.933743	1269.302808	-0.04468	0.395584	22202.21564
273.476741	811.643386	179.326394	1308.97687	3.007171	-0.367379	22228.15638
147.587889	819.273013	39.704213	1330.339827	3.007171	0.395584	22240.36378
59.084212	790.280429	-203.6809	1202.92505	2.244208	-0.367379	22197.63787
-82.063894	739.924889	-379.162329	1152.569509	1.481245	-1.893305	32.807398
-227.789777	694.147124	-561.510423	1041.17695	1.481245	-1.130342	13.733329
-356.73048	610.221223	-756.065921	864.932557	-1.570606	-0.367379	6517.990661
-479.56748	532.399024	-910.947357	634.517811	0.718282	0.395584	22109.89715
-580.278562	404.984247	-1004.791773	449.880829	-0.807643	1.158546	22219.76379
-670.308165	278.332433	-1125.339886	193.525349	-0.807643	0.395584	22219.00082
-727.53037	140.236177	-1180.273203	-32.311621	1.481245	-1.130342	22218.23786
-800.774793	8.243624	-1134.495439	-216.948603	-0.807643	-1.130342	22211.3712
-823.663675	-132.14152	-1155.095433	-496.955928	-2.333569	0.395584	22202.97861
-790.093314	-264.897036	-1062.776941	-676.252171	-0.04468	0.395584	22202.97861
-733.634072	-405.28218	-962.828823	-845.629899	-0.04468	0.395584	22214.42305
-655.04891	-505.993261	-795.739984	-983.726154	-1.570606	-0.367379	22221.28971
-551.285978	-601.363603	-607.288188	-1095.881676	0.718282	1.158546	22219.00082
-428.448977	-682.237653	-379.162329	-1184.385354	1.481245	1.921509	22228.91934
-285.774945	-769.978368	-198.340161	-1249.237186	0.718282	1.158546	22221.28971
-142.337951	-814.230207	14.526443	-1267.548292	0.718282	1.921509	22209.08231
1.862007	-820.333908	266.304146	-1214.140901	-0.807643	1.158546	22189.24528
157.506405	-813.467244	453.992979	-1166.837211	1.481245	1.158546	22202.97861
310.098952	-740.222821	616.504042	-1078.333533	0.718282	0.395584	22212.89712
420.728549	-685.289504	778.252143	-969.992825	-0.04468	-1.130342	22215.94897
529.832221	-585.341385	881.252112	-754.07437	1.481245	-1.130342	22214.42305
647.328482	-459.452534	993.407634	-542.733692	-0.04468	-1.893305	22225.86749
696.158097	-343.482198	1114.71871	-318.422647	0.718282	-1.130342	22228.15638
718.284017	-178.682247	1122.348337	-40.704211	-1.570606	-1.893305	22228.15638
719.046979	-19.223035	1115.481672	214.888306	-0.04468	-1.130342	22215.18601
706.839576	123.450997	1072.755759	435.384537	-0.807643	-1.130342	22223.5786
688.52847	292.065762	1030.792809	674.191873	-0.807643	-1.130342	22232.73415
644.276631	433.976831	921.689137	859.591818	-0.807643	-1.130342	22215.18601
596.972941	549.947167	770.622515	1048.806577	-0.807643	0.395584	22202.21564
513.04704	662.102689	558.518874	1087.717677	-0.807643	0.395584	22215.18601
398.60263	739.161926	403.637439	1237.258373	-0.807643	0.395584	22191.53417
300.9434	801.72487	188.481947	1244.125038	-0.807643	-0.367379	22187.71935
178.869362	804.013758	19.104219	1282.273175	-0.807643	-1.130342	22219.76379
50.691622	790.280429	-132.725365	1281.510212	0.718282	-1.130342	22206.03046
-51.545385	762.813771	-351.695671	1186.902832	-0.04468	-1.130342	65.614795
-198.03423	693.384162	-531.754877	1066.35472	-0.807643	0.395584	14.496292
-333.078635	644.554546	-691.977051	901.554769	-0.807643	-0.367379	20874.66048
-451.337859	560.628645	-843.043673	694.028904	0.718282	-1.130342	22148.80825
-562.730419	436.265719	-993.347332	531.517841	3.007171	-1.130342	22248.75637
-664.204463	306.562054	-1100.162116	264.480884	2.244208	-0.367379	22239.60082
-710.74519	205.08801	-1187.90283	19.569845	0.718282	-1.130342	22231.20823
-783.22665	56.310276	-1117.710259	-139.889367	2.244208	0.395584	22231.20823
-800.774793	-81.785979	-1174.932464	-376.407815	-2.333569	-0.367379	22225.86749
-796.959979	-219.119272	-1053.621389	-603.007748	-1.570606	-0.367379	22215.18601
-731.345183	-339.667384	-965.117711	-775.437327	-0.04468	-0.367379	22225.10453
-658.863723	-463.267348	-781.243692	-962.363197	-2.333569	-0.367379	22224.34156
-581.041524	-573.896944	-610.340038	-1055.444651	-0.807643	0.395584	22216.71194
-422.345275	-673.845063	-456.984528	-1172.17795	1.481245	1.921509	22226.63045
-322.397156	-744.037635	-235.725335	-1246.948298	-0.807643	1.921509	22193.06009
-163.700907	-798.970952	-18.280955	-1286.622361	-1.570606	-0.367379	22188.48232
-37.049093	-820.333908	193.822686	-1275.940882	-0.04468	1.921509	22196.11194
115.543455	-831.778349	385.326333	-1223.296453	-0.807643	1.158546	22186.19343
265.084151	-785.237623	583.696645	-1102.748341	2.244208	-0.367379	22196.87491
382.580412	-708.941349	718.741049	-1034.081695	2.244208	0.395584	22214.42305
499.313711	-620.437671	888.118777	-806.718799	0.718282	-1.130342	22197.63787
596.972941	-499.889559	994.170597	-615.215152	-0.807643	-1.893305	22216.71194
666.402551	-367.897005	1056.733542	-394.718921	-1.570606	-1.893305	22225.86749
706.076613	-221.40816	1079.622424	-134.548628	0.718282	0.395584	22231.97119
722.861793	-74.156352	1117.007598	114.940187	1.481245	-1.893305	22221.28971
724.387719	113.532482	1071.229834	357.562337	2.244208	1.158546	22247.99341
709.891427	256.206513	1017.059479	594.843749	-0.04468	-0.367379	22244.94156
664.113662	393.539806	949.918758	821.443681	0.718282	-1.130342	22228.15638
615.284047	530.110136	798.852137	962.591788	-1.570606	-1.893305	22232.73415
550.432215	639.97677	679.82995	1152.569509	2.244208	1.921509	22236.54897
445.90632	726.954522	500.533706	1276.169473	-0.04468	0.395584	22213.66009
332.987835	792.569317	310.555985	1311.265759	-0.04468	-0.367379	22208.31935
201.758244	803.250796	122.104189	1338.732417	-0.04468	0.395584	22225.10453
102.573088	800.198945	-64.058719	1312.028721	-0.04468	0.395584	22155.67492
-11.10836	771.206361	-308.969757	1220.473193	-1.570606	-1.130342	404.370251
-169.041646	713.221193	-492.843777	1112.895447	-1.570606	-0.367379	15.259255
-294.930498	653.710099	-695.791865	909.184396	-1.570606	-1.893305	16158.02484
-418.530461	584.28049	-881.19181	707.762234	-2.333569	-0.367379	22109.89715
-520.767468	467.547191	-980.376966	542.962282	-2.333569	-1.893305	22205.2675
-636.737804	334.028712	-1087.954712	306.443834	1.481245	1.158546	22209.08231
-694.722972	222.636153	-1139.836178	113.414262	-0.807643	0.395584	22219.00082
-774.834059	78.436196	-1147.465805	-100.215305	1.481245	1.158546	22226.63045
-800.01183	-48.215619	-1140.599141	-332.918939	0.718282	1.921509	22220.52675
-797.722942	-196.23039	-1065.06583	-574.015164	0.718282	0.395584	22219.00082
-763.389618	-325.934055	-981.902891	-736.526227	0.718282	-0.367379	22227.39341
-682.515568	-432.748838	-874.325145	-917.348396	3.007171	0.395584	22251.80822
-606.982257	-553.296951	-704.184455	-1069.177981	1.481245	0.395584	22239.60082
-465.834151	-634.933963	-520.310436	-1150.052031	2.244208	0.395584	22238.07489
-366.648995	-705.889498	-315.836422	-1266.785329	2.244208	1.158546	22210.60823
-182.774976	-809.65243	-73.214272	-1278.22977	-0.04468	-0.367379	22212.89712
-60.700938	-819.570946	167.11899	-1255.340888	-0.807643	-1.130342	22200.68972
74.343467	-831.778349	344.126345	-1243.896447	-0.04468	-0.367379	22207.55638
232.276753	-786.000585	568.43739	-1116.48167	-0.807643	-0.367379	22202.97861
354.350791	-737.933933	723.318826	-1009.666887	-0.04468	0.395584	22215.18601
452.772984	-658.585808	839.289162	-868.518781	-1.570606	-0.367379	22186.19343
572.558134	-543.378435	975.096529	-641.155885	-3.096531	-0.367379	22196.11194
637.409967	-410.622919	1042.23725	-432.867058	-1.570606	1.921509	22206.03046
709.891427	-258.793334	1056.733542	-212.370827	-1.570606	0.395584	22219.76379
720.572905	-111.541526	1079.622424	7.362441	-1.570606	0.395584	22201.45268
732.780309	46.391761	1020.11133	231.673486	-1.570606	-0.367379	22203.74157
703.024762	212.717637	1030.029846	495.658593	-0.807643	-0.367379	22230.44527
671.74329	377.517588	923.215063	716.917786	-0.807643	0.395584	22215.18601
626.728488	501.117552	839.289162	938.17698	-0.04468	0.395584	22224.34156
567.980357	614.036037	684.407726	1109.843596	0.718282	-1.130342	22231.97119
458.113723	703.302677	549.363322	1262.436143	0.718282	-1.130342	22214.42305
368.08412	787.228578	322.763389	1297.532429	1.481245	-1.130342	22204.50453
241.432306	817.747088	189.24491	1342.547231	2.244208	-0.367379	22247.99341
114.780492	807.828572	4.607927	1336.443529	0.718282	-1.893305	22203.74157
-12.634285	789.517466	-280.740136	1214.369491	3.007171	1.921509	1425.214393
-145.389802	730.769336	-458.510454	1080.088049	-2.333569	-3.41923	17.548143
-269.752728	681.939721	-608.05115	1011.421403	-0.04468	-1.893305	2253.028962
-384.960101	583.517527	-803.369611	818.391831	-0.04468	0.395584	22092.34901
-507.034139	492.724962	-939.176978	619.258556	-1.570606	0.395584	22215.18601
-619.189661	385.147216	-1023.102879	392.658623	-2.333569	-0.367379	22212.13416
-681.752606	243.99911	-1126.102849	168.347579	-0.04468	1.158546	22217.4749
-754.234066	87.591748	-1152.806544	-60.541242	-0.807643	0.395584	22228.15638
-790.856277	-39.060066	-1143.650992	-297.822654	-2.333569	-0.367379	22198.40083
-815.271085	-151.978551	-1120.762109	-526.711475	-2.333569	-0.367379	22196.11194
-781.700724	-294.652583	-1026.917693	-701.429941	-2.333569	-0.367379	22206.79342
-717.611854	-425.119211	-930.021425	-899.03729	-1.570606	-1.130342	22210.60823
-631.397065	-530.408068	-743.095555	-1077.570571	0.718282	1.921509	22215.18601
-511.611915	-631.882112	-540.147467	-1142.422403	-1.570606	-1.130342	22228.91934
-379.619362	-711.9932	-371.532702	-1290.437174	-0.04468	-0.367379	22200.68972
-240.760144	-782.948734	-156.37721	-1266.785329	-0.807643	-1.893305	22211.3712
-86.641671	-820.333908	111.422711	-1250.763112	1.481245	1.158546	22090.82308
66.713839	-837.119089	309.793022	-1231.689044	-0.807643	0.395584	22199.92676
191.076765	-805.837616	522.659626	-1143.948329	2.244208	0.395584	22217.4749
313.150803	-771.504293	701.955869	-1050.866875	2.244208	-0.367379	22219.00082
452.772984	-660.111734	811.822503	-943.289129	1.481245	0.395584	22190.7712
552.721103	-548.719174	956.02246	-691.511426	-0.04468	-0.367379	22224.34156
647.328482	-455.63772	1038.422436	-500.770742	-0.04468	1.158546	22235.02304
688.52847	-303.045173	1098.696492	-248.230076	0.718282	0.395584	22230.44527
726.676607	-142.822998	1123.874262	11.177255	-0.04468	1.158546	22213.66009
732.780309	25.791767	1101.748343	262.191995	-0.807643	1.158546	22225.86749
725.913644	196.69542	1059.02243	526.940065	-0.04468	0.395584	22232.73415
690.054395	346.236116	1006.378001	729.888153	1.481245	-0.367379	22215.94897
636.647004	463.732378	874.385448	934.362167	-0.807643	-1.130342	22206.79342
562.639618	588.095304	737.815118	1087.717677	-1.570606	0.395584	22212.89712
484.817419	678.88787	571.489241	1204.450975	-1.570606	-1.130342	22199.92676
373.42486	769.680435	355.570786	1258.62133	-1.570606	-1.130342	22164.06751
271.187853	794.858206	181.615282	1334.154641	-0.04468	-1.130342	22209.84527
133.85456	823.85079	31.311623	1318.895386	-0.04468	-1.130342	22199.92676
37.721255	794.095243	-212.07349	1260.910218	0.718282	-1.130342	22193.82305
-111.819441	754.421181	-379.925292	1199.873199	-0.04468	-1.893305	24.414808
-228.55274	693.384162	-568.377088	1038.888061	-0.807643	-1.130342	13.733329
-344.523076	614.036037	-737.754816	855.777005	-0.04468	0.395584	21890.16388
-468.123039	535.450875	-884.243661	656.64373	1.481245	-0.367379	22232.73415
-577.226711	402.695359	-1010.895475	449.880829	2.244208	0.395584	22233.49712
-684.804457	255.443551	-1137.54729	181.317945	2.244208	-0.367379	22233.49712
-743.552587	125.739885	-1156.621358	-34.600509	-0.04468	-1.130342	22238.83786
-796.197016	26.55473	-1157.384321	-299.348579	2.244208	0.395584	22204.50453
-793.145165	-131.378557	-1126.865811	-467.200381	-0.807643	-0.367379	22222.05268
-781.700724	-266.422961	-1065.828792	-665.570693	-2.333569	-1.893305	22224.34156
-721.426668	-408.334031	-921.628835	-820.452128	-1.570606	-1.130342	22221.28971
-657.337798	-512.096963	-764.458511	-1002.03726	-0.04468	0.395584	22220.52675
-542.130425	-613.571007	-582.110417	-1134.029813	-1.570606	1.158546	22228.15638
-429.974902	-710.467274	-411.206764	-1222.533491	-0.807643	0.395584	22202.97861
-275.85643	-779.896883	-164.7698	-1257.629777	-2.333569	1.158546	22186.19343
-131.656472	-827.200573	51.148654	-1278.992733	-2.333569	-0.367379	22196.11194
18.647187	-821.859834	254.096742	-1216.429789	-0.807643	1.158546	22167.88232
146.824927	-830.252424	451.704091	-1163.022397	-3.096531	-0.367379	22181.61565
295.60266	-766.163554	648.548477	-1078.333533	0.718282	-0.367379	22207.55638
429.121139	-684.526541	769.859553	-1025.689105	-0.807643	-0.367379	22201.45268
520.676668	-599.837677	894.985441	-751.022519	1.481245	-0.367379	22212.89712
626.728488	-474.711789	989.592821	-586.222568	0.718282	-1.130342	22227.39341
672.506252	-332.80072	1104.800194	-330.630051	3.007171	0.395584	22231.97119
725.150681	-167.237806	1104.800194	-66.644944	-0.04468	-1.893305	22215.18601
752.61734	-19.223035	1110.903896	205.732753	2.244208	-1.893305	22249.51933
719.809942	144.813954	1065.889094	445.303052	3.007171	-1.130342	22252.57118
706.839576	314.191681	1007.903926	663.510395	3.770133	-0.367379	22233.49712
641.987743	427.873129	893.459516	851.199228	0.718282	0.395584	22235.02304
576.372948	574.361975	766.044739	1038.125099	2.244208	-0.367379	22240.36378
526.78037	669.732317	590.563309	1149.517658	1.481245	-0.367379	22214.42305
410.810034	742.976739	423.47447	1296.769467	-0.807643	-1.130342	22189.24528
286.447108	800.198945	260.200444	1305.925019	-0.807643	0.395584	22217.4749
155.98048	811.643386	76.326425	1348.650933	1.481245	1.158546	22204.50453
23.224963	789.517466	-143.406843	1288.376876	-0.807643	-0.367379	22199.92676
-77.486118	746.02859	-319.651236	1204.450975	-1.570606	0.395584	66.377758
-200.323119	698.724901	-538.621541	1057.199167	-2.333569	-1.130342	13.733329
-344.523076	645.317509	-732.414076	858.065893	-1.570606	0.395584	20814.38643
-460.493412	550.71013	-885.769586	695.55483	-1.570606	-1.130342	22191.53417
-565.78227	421.006464	-1002.502885	508.628959	-2.333569	-2.656267	22195.34898
-664.967425	295.880576	-1161.962097	201.154976	-0.807643	0.395584	22216.71194
-739.737774	161.599134	-1157.384321	10.414292	-0.807643	-0.367379	22228.15638
-780.937761	31.895469	-1158.910246	-215.422678	-0.04468	-1.893305	22213.66009
-797.722942	-105.437824	-1134.495439	-409.215213	0.718282	-0.367379	22219.00082
-789.330351	-238.956303	-1045.991761	-606.059599	-0.04468	-1.893305	22227.39341
-727.53037	-368.659968	-944.517717	-804.429911	1.481245	0.395584	22229.6823
-651.997059	-472.4229	-811.762201	-966.940974	-0.807643	0.395584	22240.36378
-568.83412	-572.371019	-632.465958	-1093.592788	-0.04468	2.684472	22244.17859
-424.634163	-683.000616	-496.658591	-1242.370522	1.481245	1.921509	22197.63787
-321.634194	-742.511709	-202.154974	-1280.518659	2.244208	2.684472	22212.13416
-160.649056	-818.807983	-25.910582	-1267.548292	-0.04468	0.395584	22217.4749
-16.449099	-820.333908	199.926388	-1259.155702	-0.04468	1.158546	22190.7712
127.750858	-810.415393	421.185582	-1233.214969	0.718282	-0.367379	22204.50453
274.239704	-777.607995	605.822564	-1081.385384	0.718282	-0.367379	22219.76379
385.632263	-702.074684	785.88177	-986.015042	-0.807643	-1.130342	22199.16379
510.758152	-602.126566	920.163212	-785.355842	1.481245	-0.367379	22209.08231
609.180345	-493.785857	1002.563187	-583.170717	-0.807643	-1.893305	22206.03046
644.276631	-377.052558	1070.466871	-360.385598	-0.807643	-1.130342	22211.3712
695.395135	-192.415576	1059.785393	-138.363442	-2.333569	-2.656267	22195.34898
730.49142	-42.111917	1103.274269	150.799436	-1.570606	-0.367379	22209.84527
728.965495	116.584332	1026.215032	368.243816	0.718282	0.395584	22226.63045
704.550687	270.702805	996.459485	629.940034	-0.807643	-1.893305	22215.94897
662.587737	395.828694	879.726187	829.073309	-0.04468	-1.130342	22227.39341
602.313681	541.554577	782.829919	1006.080664	-0.04468	1.158546	22231.97119
540.513699	652.184174	640.155887	1177.74728	-1.570606	1.158546	22213.66009
436.750767	735.347112	472.304085	1273.880584	-0.807643	0.395584	22217.4749
321.543393	797.147094	281.563401	1315.843535	0.718282	-0.367379	22242.65267
204.810095	823.85079	124.393077	1335.680566	3.007171	1.158546	22228.91934
89.602721	795.621168	-84.658713	1308.97687	2.244208	1.158546	22212.89712
-43.915758	771.969323	-302.866056	1218.184305	2.244208	-1.130342	419.629505
-182.012013	712.45823	-490.554889	1086.954714	-0.04468	-0.367379	16.022217
-327.737896	652.184174	-727.8363	896.976992	0.718282	-0.367379	18894.77218
-434.552679	570.547161	-850.673301	742.85852	-0.807643	-2.656267	21591.08249
-530.685984	467.547191	-961.302897	538.384506	-0.04468	-1.130342	22198.40083
-644.367431	334.028712	-1133.732476	293.473468	-2.333569	-1.130342	22214.42305
-728.293333	194.406532	-1130.680625	91.288342	-0.807643	-0.367379	22226.63045
-798.485904	47.154723	-1159.673209	-135.311591	-3.859494	-1.130342	22190.7712
-807.641457	-74.919314	-1146.702843	-384.037443	-0.807643	1.158546	22199.16379
-808.40442	-210.726682	-1081.088047	-574.015164	-2.333569	-0.367379	22214.42305
-758.811842	-322.119241	-976.562152	-731.185488	-0.04468	0.395584	22206.79342
-671.071127	-454.874757	-873.562183	-959.311346	0.718282	1.921509	22212.89712
-599.35263	-551.008062	-711.814082	-1086.726124	1.481245	1.158546	22230.44527
-485.671182	-670.793212	-552.35487	-1228.637193	-0.04468	1.158546	22194.58602
-336.893448	-737.933933	-305.154944	-1286.622361	-0.04468	1.158546	22201.45268
-188.878678	-814.230207	-77.029085	-1310.274205	-1.570606	-1.893305	22217.4749
-36.28613	-824.911685	161.778251	-1282.044584	0.718282	0.395584	22203.74157
114.780492	-821.859834	384.56337	-1217.955714	2.244208	-0.367379	22212.13416
241.432306	-790.578362	563.096651	-1105.800192	3.007171	-1.130342	22229.6823
371.135971	-707.415423	729.422528	-1024.163179	0.718282	0.395584	22211.3712
488.632233	-642.563591	873.622485	-854.785452	1.481245	-0.367379	22212.13416
582.476649	-521.252516	991.881709	-625.89663	2.244208	0.395584	22239.60082
661.061811	-397.652552	1058.259467	-437.444834	-0.04468	0.395584	22232.73415
715.995128	-256.504446	1069.703908	-193.296759	2.244208	-0.367379	22217.4749
732.780309	-101.62301	1131.50389	83.658715	-0.807643	-0.367379	22227.39341
727.439569	58.599164	1082.674275	346.880859	-0.04468	1.158546	22229.6823
685.476619	221.87319	1022.400218	553.643761	-0.807643	-1.130342	22215.94897
658.772923	371.413887	968.992827	768.03629	1.481245	1.158546	22229.6823
626.728488	492.724962	835.474348	964.117713	-0.807643	0.395584	22209.08231
564.928507	627.006403	666.09662	1118.999149	-0.807643	-0.367379	22198.40083
443.617431	710.932305	505.874446	1241.836149	-0.807643	0.395584	22201.45268
358.928568	784.93969	316.659687	1278.458361	-1.570606	-1.130342	22202.97861
233.039716	814.695237	141.94122	1315.843535	-0.807643	-2.656267	22203.74157
111.728641	820.798939	-61.006868	1296.006504	1.481245	0.395584	22193.82305
-23.315764	782.650802	-283.029024	1200.636162	0.718282	-1.893305	1497.695853
-152.256466	730.769336	-489.791926	1113.65841	-0.04468	-1.893305	17.548143
-300.271237	658.287876	-629.414107	964.117713	-0.04468	-0.367379	8889.278848
-416.241573	580.465677	-789.636282	810.762203	1.481245	0.395584	22137.36381
-502.456362	494.250887	-947.569568	620.021519	0.718282	-0.367379	22226.63045
-613.085959	363.021296	-1062.013979	369.006778	4.533096	1.921509	22241.88971
-703.878525	235.606519	-1132.206551	133.251293	1.481245	0.395584	22244.17859
-757.285917	90.643599	-1140.599141	-81.904199	2.244208	0.395584	22212.89712
-783.22665	-37.53414	-1128.391737	-310.79302	-1.570606	-0.367379	22225.86749
-790.093314	-163.422992	-1101.688041	-516.792959	-0.04468	-0.367379	22228.15638
-768.730358	-307.622949	-971.221413	-716.689196	-0.04468	1.921509	22212.13416
-693.960009	-434.274764	-858.302928	-893.696551	-0.04468	0.395584	22222.81564
-603.930406	-537.274733	-700.369641	-1031.029844	-0.04468	0.395584	22231.20823
-493.30081	-647.141367	-546.251169	-1147.763142	0.718282	1.158546	22213.66009
-367.411958	-734.119119	-321.940124	-1246.185336	-0.807643	0.395584	22187.71935
-228.55274	-799.733915	-89.236489	-1272.126069	-0.04468	-0.367379	22204.50453
-91.98241	-830.252424	110.659748	-1237.029783	-1.570606	-0.367379	22190.00824
76.632355	-825.674648	315.896724	-1229.400155	-0.04468	-0.367379	22181.61565
187.261952	-804.311691	509.689259	-1176.755726	-0.04468	-1.893305	22199.92676
343.669313	-725.726529	659.229956	-1085.963161	-0.04468	-1.130342	22199.16379
440.56558	-680.711728	814.874354	-935.659502	0.718282	0.395584	22176.27491
564.928507	-551.008062	953.733572	-654.126252	0.718282	0.395584	22230.44527
619.098861	-416.726621	1030.029846	-497.718891	0.718282	1.158546	22227.39341
707.602538	-279.393328	1085.726126	-228.393045	-0.807643	1.158546	22217.4749
728.965495	-122.223004	1109.37797	20.332808	2.244208	2.684472	22243.41563
736.595122	28.080655	1114.71871	293.473468	2.244208	1.158546	22253.33415
696.92106	195.169494	1019.348368	527.703028	-0.04468	-0.367379	22229.6823
681.661805	335.554638	967.466901	739.043706	2.244208	0.395584	22241.88971
638.172929	488.147185	877.437298	941.991794	0.718282	-0.367379	22240.36378
567.980357	596.487894	712.637347	1098.399155	-0.04468	-0.367379	22219.76379
492.447047	705.591565	537.918881	1218.184305	-2.333569	-4.182193	22212.13416
384.106338	749.080441	341.074494	1263.962069	-0.807643	-1.893305	22209.84527
261.269337	819.273013	180.85232	1312.028721	-1.570606	-1.893305	22202.97861
140.721225	829.954491	-10.651327	1269.302808	-0.807643	-0.367379	22193.82305
16.358299	787.991541	-236.488297	1271.591696	-1.570606	-0.367379	15388.9584
-123.263882	728.480447	-411.969727	1168.591727	-0.807643	-0.367379	20.599994
-259.834212	688.043422	-595.843746	1015.236217	-2.333569	0.395584	13.733329
-388.011952	604.117521	-775.902952	829.073309	-2.333569	0.395584	21988.58608
-485.671182	511.79903	-908.658469	644.436326	-0.807643	0.395584	22188.48232
-612.322997	374.465738	-1026.917693	407.917878	-0.04468	1.158546	22215.18601
-678.700755	248.576886	-1148.228768	194.288312	0.718282	-0.367379	22229.6823
-771.782209	107.42878	-1173.406538	-51.38569	2.244208	1.921509	22213.66009
-813.745159	-8.541556	-1204.688011	-329.867089	2.244208	2.684472	22220.52675
-794.671091	-149.689663	-1120.762109	-500.770742	-1.570606	-1.130342	22228.15638
-778.648873	-283.208142	-1039.125097	-660.992916	1.481245	-0.367379	22212.89712
-703.878525	-398.415515	-910.184394	-854.785452	2.244208	-1.130342	22247.23045
-625.293363	-506.756224	-759.880735	-993.64467	1.481245	-0.367379	22250.2823
-516.189692	-601.363603	-574.48079	-1131.740925	-0.04468	-0.367379	22224.34156
-423.8712	-702.837647	-370.006776	-1224.822379	0.718282	0.395584	22207.55638
-253.73051	-776.845032	-130.436477	-1246.948298	0.718282	-0.367379	22228.91934
-108.004627	-819.570946	62.593095	-1267.548292	2.244208	-1.130342	22190.00824
20.936075	-814.993169	279.274513	-1216.429789	-0.04468	0.395584	22195.34898
174.291585	-802.022803	453.230017	-1188.200168	-1.570606	-1.893305	22212.89712
297.128586	-753.95615	643.970701	-1053.155763	-0.807643	-0.367379	22210.60823
426.069288	-688.341355	798.089174	-907.42988	-0.04468	-0.367379	22190.7712
522.965556	-605.941379	905.66692	-748.733631	-4.622457	-0.367379	22206.03046
622.150712	-455.63772	1026.977995	-512.215183	-1.570606	0.395584	22208.31935
684.713656	-324.408129	1081.148349	-307.741169	-0.807643	1.158546	22204.50453
712.943277	-160.371141	1110.140933	-21.630143	-1.570606	-1.893305	22216.71194
726.676607	10.532512	1055.207616	166.05869	-3.096531	-2.656267	22211.3712
722.861793	157.78432	1056.733542	464.377121	-2.333569	-1.893305	22218.23786
681.661805	305.799091	1002.563187	691.740016	-0.807643	-0.367379	22228.15638
635.884041	443.132384	877.437298	863.406632	0.718282	-0.367379	22232.73415
605.365532	579.702714	757.652149	1063.302869	0.718282	-1.893305	22218.23786
513.04704	688.806385	606.585527	1218.947267	-0.04468	-0.367379	22227.39341
420.728549	746.02859	408.215215	1270.828733	1.481245	1.158546	22219.76379
285.684145	804.776721	187.718984	1344.836119	5.296059	1.158546	22234.26008
187.261952	807.828572	44.28199	1334.154641	0.718282	0.395584	22231.20823
60.610137	799.435982	-157.903135	1292.19169	3.007171	0.395584	22206.79342
-67.567602	758.998957	-348.64382	1162.488025	1.481245	-0.367379	28.992584
-235.419404	701.013789	-549.30302	1048.806577	-0.807643	-1.130342	12.207404
-337.656411	635.398994	-741.569629	867.984408	-0.807643	-0.367379	20802.94198
-471.17489	541.554577	-867.458481	698.606681	-2.333569	-1.893305	22190.00824
-592.485965	427.110166	-1033.021395	472.006748	-3.096531	-2.656267	22213.66009
-675.648904	292.065762	-1152.806544	213.36238	-1.570606	-0.367379	22223.5786
-743.552587	155.495432	-1144.413954	35.592062	-0.04468	0.395584	22211.3712
-811.456271	34.184357	-1157.384321	-187.956019	-4.622457	-1.893305	22199.16379
-792.382202	-110.0156	-1127.628774	-519.081847	-3.096531	-1.893305	22209.84527
-788.567389	-256.504446	-1026.917693	-629.711444	-0.807643	-0.367379	22192.29713
-711.508152	-394.600701	-958.251047	-824.266942	-1.570606	-1.130342	22212.13416
-627.582251	-479.289565	-818.628866	-969.992825	-0.04468	0.395584	22229.6823
-552.811903	-586.867311	-636.280772	-1139.370552	0.718282	1.158546	22201.45268
-433.026753	-689.86728	-427.228982	-1224.059416	-2.333569	-0.367379	22195.34898
-283.486057	-753.193188	-194.525347	-1242.370522	1.481245	1.921509	22223.5786
-158.360168	-800.496877	12.237555	-1272.889031	-0.04468	1.158546	22186.19343
14.832373	-827.200573	199.926388	-1253.814963	2.244208	2.684472	22186.19343
153.691591	-801.25984	452.467054	-1161.496472	1.481245	-1.130342	22238.07489
294.839698	-776.08207	592.852198	-1122.585372	0.718282	-1.130342	22214.42305
398.60263	-676.133951	794.27436	-963.12616	2.244208	0.395584	22196.87491
506.180376	-609.756193	907.955808	-779.252141	-0.807643	-2.656267	22238.83786
602.313681	-474.711789	1007.903926	-580.118866	1.481245	-1.130342	22225.86749
654.958109	-352.637751	1100.222418	-328.341163	1.481245	0.395584	22222.05268
700.735874	-196.993352	1118.533523	-88.770864	-0.807643	-1.893305	22229.6823
722.09883	-32.193401	1067.41502	150.799436	-0.807643	-0.367379	22225.10453
716.758091	115.058407	1023.926144	420.125282	0.718282	-1.130342	22219.76379
706.076613	276.806507	1018.585405	626.888184	-0.807643	-1.130342	22229.6823
658.772923	425.584241	909.481733	861.117744	-3.096531	-1.130342	22205.2675
597.735904	543.080502	779.015105	1037.362136	-3.096531	-0.367379	22196.87491
528.306295	657.524913	635.578111	1176.221354	-3.096531	0.395584	22210.60823
421.491512	735.347112	421.948545	1259.384292	-1.570606	1.921509	22190.00824
313.150803	780.361914	282.326364	1331.865752	-2.333569	-1.893305	22200.68972
188.787877	810.880423	93.874568	1324.999088	-1.570606	-1.130342	22211.3712
65.950877	799.435982	-145.695732	1286.850951	1.481245	1.158546	22204.50453
-56.886124	769.680435	-328.043826	1189.954683	-0.04468	-0.367379	88.503677
-179.723125	703.302677	-524.125249	1080.851012	0.718282	-0.367379	14.496292
-323.160119	646.080472	-679.769648	902.317732	0.718282	-0.367379	18826.8685
-458.967486	552.236055	-849.147375	701.658532	3.007171	0.395584	22209.08231
-561.204493	456.10275	-988.006593	496.421556	-0.04468	-1.893305	22236.54897
-624.5304	324.87316	-1087.954712	272.873474	0.718282	-1.130342	22240.36378
-713.034078	189.065792	-1137.54729	56.955019	-0.04468	-1.130342	22222.05268
-781.700724	54.021388	-1142.888029	-162.778249	0.718282	0.395584	22233.49712
-808.40442	-74.919314	-1135.258401	-358.09671	-0.807643	0.395584	22231.97119
-793.908128	-220.645197	-1052.095463	-580.881829	-0.807643	-0.367379	22212.13416
-758.048879	-342.719235	-952.147345	-763.229923	-1.570606	-1.130342	22222.81564
-677.937792	-458.689571	-836.939971	-935.659502	-0.807643	1.158546	22231.20823
-585.619301	-568.556205	-672.14002	-1075.281682	-0.04468	1.921509	22215.18601
-470.411927	-651.719144	-473.006746	-1185.911279	0.718282	1.921509	22195.34898
-330.789747	-747.089486	-263.954956	-1267.548292	-3.096531	-1.130342	22196.87491
-185.826827	-810.415393	-62.532793	-1264.496441	-0.04468	1.158546	22185.43046
-45.441683	-837.119089	193.822686	-1240.081634	-1.570606	0.395584	22179.32676
96.469386	-821.859834	391.430035	-1203.459422	-0.807643	-0.367379	22200.68972
252.113784	-796.682064	569.963316	-1092.829825	-0.807643	0.395584	22184.6675
383.343375	-703.60061	747.733633	-993.64467	-0.04468	-1.130342	22181.61565
490.158158	-619.674709	893.459516	-807.481762	-0.807643	-1.893305	22228.15638
599.26183	-509.045112	996.459485	-610.637376	-0.04468	-0.367379	22218.23786
664.876625	-377.815521	1050.62984	-425.237431	0.718282	-0.367379	22221.28971
706.839576	-211.489644	1066.652057	-152.859734	-1.570606	-1.893305	22227.39341
723.624756	-61.948948	1100.222418	101.969821	3.770133	-0.367379	22244.94156
731.254383	102.851003	1060.548355	352.984561	3.007171	0.395584	22241.88971
720.572905	266.887992	1005.615038	561.273388	3.007171	-0.367379	22248.75637
660.298849	380.569439	960.600237	802.369613	2.244208	-1.130342	22231.20823
624.4396	507.984217	819.45213	1014.473254	0.718282	-0.367379	22227.39341
568.74332	657.524913	675.252173	1160.962099	-0.04468	1.158546	22227.39341
447.432245	722.376746	511.978148	1270.065771	-1.570606	1.158546	22190.00824
347.484127	791.806355	302.163395	1321.947237	0.718282	1.158546	22209.84527
226.173051	810.11746	149.570847	1347.88797	0.718282	0.395584	22210.60823
109.439753	806.302647	-86.947601	1268.539845	1.481245	1.158546	22191.53417
-40.863907	768.917473	-273.873472	1231.917634	-1.570606	-1.130342	2848.90286
-162.174982	723.902671	-479.87341	1117.473223	-3.096531	-1.130342	17.548143
-291.115684	662.865652	-692.740014	891.636253	-1.570606	-0.367379	8732.108524
-407.08602	570.547161	-843.806636	754.302961	-0.04468	-1.130342	22141.94159
-520.004505	472.124968	-939.176978	551.354873	-0.04468	-1.130342	22206.79342
-623.004475	348.525004	-1048.280649	308.732722	-0.04468	0.395584	22225.86749
-706.167413	215.006526	-1119.999147	95.866119	-1.570606	-1.130342	22214.42305
-778.648873	83.776935	-1185.613942	-123.104187	1.481245	0.395584	22225.10453
-795.434053	-50.504507	-1156.621358	-329.867089	0.718282	1.158546	22228.15638
-796.197016	-188.600762	-1090.2436	-543.496655	-0.04468	0.395584	22213.66009
-759.574805	-296.941471	-1024.628805	-755.600296	3.007171	1.158546	22243.41563
-697.01186	-422.830323	-855.251077	-918.111359	1.481245	0.395584	22254.09711
-602.404481	-543.378435	-689.688163	-1039.422434	0.718282	-0.367379	22225.86749
-477.278592	-661.637659	-553.880796	-1219.48164	-0.04468	-0.367379	22199.92676
-366.648995	-734.119119	-308.969757	-1252.289037	-0.04468	0.395584	22228.91934
-227.026814	-773.030219	-86.947601	-1253.814963	-0.04468	1.158546	22206.79342
-70.619453	-837.119089	154.911587	-1235.503857	-0.807643	0.395584	22195.34898
82.736057	-807.363542	356.333749	-1254.577926	-0.04468	-1.893305	22217.4749
236.091567	-808.889467	544.022582	-1124.111298	-0.807643	-1.893305	22207.55638
331.461909	-726.489492	732.474378	-1021.111328	-0.04468	-1.130342	22181.61565
464.217425	-641.800628	847.681752	-848.68175	-0.04468	-1.893305	22226.63045
558.824805	-536.51177	968.992827	-654.126252	-2.333569	-0.367379	22163.30454
663.3507	-424.356248	1044.526138	-478.644822	-0.04468	1.921509	22206.03046
692.343284	-264.134073	1094.118716	-199.400461	-2.333569	1.158546	22213.66009
730.49142	-113.830414	1099.459455	49.325392	-2.333569	0.395584	22203.74157
718.284017	44.865835	1078.859461	323.229014	-0.807643	-0.367379	22216.71194
710.654389	210.428749	1072.755759	551.354873	-0.807643	-1.893305	22232.73415
678.609954	363.784259	968.992827	775.665917	-0.807643	-1.130342	22218.23786
630.543302	503.40644	827.081758	965.643639	1.481245	1.158546	22223.5786
574.084059	620.902702	694.326242	1122.051	0.718282	0.395584	22231.20823
487.106307	711.695267	500.533706	1201.399124	-0.04468	-1.893305	22186.19343
379.528561	786.465615	322.000426	1296.006504	1.481245	-1.130342	22230.44527
252.113784	812.406349	170.170841	1322.7102	0.718282	-1.893305	22233.49712
123.936045	809.354498	-26.673545	1252.517628	3.770133	-1.893305	22212.89712
-1.189844	773.495249	-221.229043	1247.176889	-0.04468	-1.893305	5780.968657
-120.212031	744.502665	-416.547503	1155.62136	1.481245	1.158546	18.311106
-259.834212	669.732317	-643.147436	992.347335	2.244208	0.395584	242.62215
-388.774915	610.221223	-778.954803	817.628868	1.481245	0.395584	22100.7416
-497.878586	501.880515	-917.051059	631.46596	1.481245	1.158546	22217.4749
-591.723003	379.806477	-1058.962128	392.658623	1.481245	1.921509	22224.34156
-684.041494	234.843557	-1145.176917	150.799436	0.718282	0.395584	22217.4749
-774.071097	104.376929	-1154.33247	-33.074584	-0.04468	2.684472	22205.2675
-809.167383	-27.615625	-1170.354687	-319.18561	-1.570606	1.921509	22202.97861
-794.671091	-161.134104	-1139.836178	-526.711475	-1.570606	0.395584	22198.40083
-762.626656	-300.756285	-1089.480637	-748.733631	-1.570606	-0.367379	22213.66009
-708.456301	-416.726621	-891.110326	-866.992855	-1.570606	-1.130342	22220.52675
-619.189661	-530.408068	-722.495561	-1008.903924	-0.04468	-0.367379	22217.4749
-531.448946	-620.437671	-578.295604	-1141.659441	0.718282	1.921509	22194.58602
-397.167505	-712.756163	-363.140112	-1236.26682	0.718282	-0.367379	22219.00082
-249.152734	-779.133921	-111.362409	-1243.133485	2.244208	-0.367379	22206.03046
-79.012043	-831.778349	90.059754	-1281.281621	2.244208	-1.893305	22188.48232
43.824957	-807.363542	283.852289	-1275.17792	4.533096	0.395584	22225.10453
196.417505	-802.022803	472.304085	-1159.970546	3.770133	-0.367379	22218.23786
331.461909	-740.985784	640.155887	-1087.489086	-0.04468	-1.130342	22215.94897
445.90632	-678.422839	778.252143	-889.881737	1.481245	0.395584	22225.10453
552.721103	-568.556205	948.392833	-706.770681	0.718282	0.395584	22223.5786
648.854408	-432.748838	1049.866877	-478.644822	-3.096531	-0.367379	22224.34156
690.817358	-300.756285	1094.118716	-271.118958	-0.04468	-0.367379	22229.6823
731.254383	-135.956333	1103.274269	-7.133851	-0.04468	0.395584	22214.42305
717.521054	12.058438	1093.355753	237.014225	-1.570606	-0.367379	22223.5786
715.232166	163.888022	1063.600206	494.89563	-1.570606	-0.367379	22231.20823
679.372917	326.399085	994.93356	719.206675	-0.04468	0.395584	22214.42305
643.513668	449.999048	881.252112	921.3918	-0.807643	0.395584	22202.21564
587.054426	573.599012	709.585496	1034.310285	-3.096531	-2.656267	22215.18601
511.521115	686.517497	573.015166	1182.325056	-2.333569	-1.130342	22170.17121
372.661897	751.36933	309.793022	1232.680597	-1.570606	-0.367379	22195.34898
274.239704	804.013758	207.556015	1329.576864	-1.570606	-2.656267	22222.81564
154.454554	825.376715	37.415325	1318.895386	1.481245	0.395584	22196.87491
39.247181	790.280429	-166.295726	1260.147255	-1.570606	-1.130342	22201.45268
-108.76759	749.080441	-408.154913	1176.984317	-0.04468	-0.367379	29.755547
-227.026814	681.939721	-602.710411	1035.836211	-1.570606	-0.367379	12.207404
-358.256405	618.613813	-739.280741	856.539967	2.244208	1.158546	21823.78613
-469.648965	530.110136	-897.214028	664.273358	3.007171	1.158546	22230.44527
-576.463748	408.799061	-1026.15473	426.228984	2.244208	1.158546	22238.07489
-667.256314	277.56947	-1169.591725	173.688318	0.718282	0.395584	22232.73415
-753.471103	142.525066	-1141.362103	-17.815329	1.481245	1.158546	22238.83786
-788.567389	13.584363	-1148.228768	-262.726368	0.718282	1.158546	22232.73415
-823.663675	-109.252638	-1096.347302	-428.289282	-1.570606	-0.367379	22214.42305
-767.204432	-269.474812	-1065.828792	-631.23737	-3.096531	-1.130342	22223.5786
-729.056295	-381.630335	-913.999208	-802.141023	-0.807643	0.395584	22224.34156
-651.234096	-505.230298	-789.636282	-976.859489	-0.807643	0.395584	22219.00082
-538.315611	-590.682125	-621.021517	-1124.87426	-1.570606	-1.893305	22222.05268
-429.21194	-711.9932	-424.177131	-1242.370522	-1.570606	0.395584	22188.48232
-296.456423	-771.504293	-186.895719	-1280.518659	-1.570606	1.158546	22187.71935
-144.626839	-837.882051	23.681996	-1270.600143	-3.096531	-1.130342	22168.64528
24.750889	-818.04502	236.548599	-1248.474224	-0.04468	0.395584	22202.97861
154.454554	-798.970952	477.644824	-1175.992764	-0.807643	1.921509	22196.87491
299.417474	-772.267256	615.74108	-1079.859459	1.481245	0.395584	22212.89712
409.284108	-682.237653	798.852137	-938.711353	0.718282	0.395584	22196.11194
524.491481	-597.548789	929.318765	-739.578078	0.718282	-1.130342	22217.4749
632.83219	-466.319199	1017.059479	-519.081847	0.718282	0.395584	22225.86749
683.187731	-328.985906	1078.859461	-358.09671	-2.333569	-1.893305	22228.15638
717.521054	-186.311874	1094.118716	-33.837547	2.244208	0.395584	22235.786
749.565489	3.665847	1082.674275	209.547566	1.481245	-1.130342	22244.94156
704.550687	129.554699	1012.481703	419.362319	1.481245	-1.130342	22244.17859
683.950693	285.199097	1023.163181	694.791867	-0.04468	-2.656267	22222.81564
654.958109	445.421272	910.244696	882.4807	1.481245	0.395584	22235.02304
609.180345	561.391608	782.066956	1075.510273	2.244208	0.395584	22235.02304
526.017407	673.54713	628.711446	1214.369491	0.718282	0.395584	22200.68972
403.180406	741.450814	429.578172	1298.295392	-0.807643	0.395584	22208.31935
310.861915	798.673019	244.178227	1337.969454	-0.04468	-0.367379	22222.81564
170.476772	800.198945	91.585679	1332.628715	0.718282	-0.367379	22185.43046
75.106429	800.198945	-130.436477	1301.347243	-0.04468	0.395584	22198.40083
-89.693522	749.080441	-360.851224	1198.347273	-1.570606	-0.367379	50.355541
-201.086081	717.036006	-610.340038	992.347335	-1.570606	0.395584	12.970367
-344.523076	637.687882	-731.651114	848.91034	-0.04468	1.158546	20387.89026
-464.308226	543.843465	-932.310313	677.243724	-1.570606	0.395584	22192.29713
-562.730419	433.976831	-1039.125097	510.917848	0.718282	-1.130342	22206.79342
-662.678537	300.458352	-1084.139898	246.932741	0.718282	0.395584	22219.00082
-743.552587	170.754687	-1137.54729	53.140205	-2.333569	-1.893305	22225.86749
-775.597022	32.658431	-1154.33247	-174.22269	1.481245	1.158546	22220.52675
-795.434053	-90.178569	-1128.391737	-387.852257	-2.333569	-1.130342	22215.94897
-787.804426	-233.615564	-1044.465836	-599.192935	-0.807643	0.395584	22221.28971
-729.056295	-361.030341	-955.199196	-775.437327	3.007171	1.158546	22250.2823
-679.463717	-474.711789	-833.125158	-954.73357	-0.04468	-0.367379	22238.07489
-552.04894	-573.896944	-656.880765	-1101.985378	0.718282	1.921509	22245.70452
-449.048971	-668.504324	-437.147497	-1171.414987	1.481245	1.158546	22209.84527
-326.974933	-760.059852	-260.140142	-1262.970516	1.481245	1.158546	22215.18601
-162.174982	-808.126505	-32.014284	-1295.014951	-1.570606	1.158546	22207.55638
-17.975024	-818.04502	190.007873	-1218.718677	0.718282	1.921509	22215.18601
111.728641	-821.859834	415.08188	-1196.592758	-1.570606	-0.367379	22201.45268
268.136002	-776.08207	602.00775	-1061.548353	-0.04468	-1.130342	22210.60823
371.135971	-720.38579	737.815118	-986.778005	-0.807643	0.395584	22180.85269
496.26186	-622.72656	901.089143	-797.563246	-2.333569	-1.893305	22193.06009
598.498867	-515.911776	980.437268	-589.274419	-3.096531	-3.41923	22203.74157
677.084029	-384.682186	979.674305	-393.955958	-3.096531	-1.893305	22211.3712
715.232166	-226.748899	1073.518722	-163.541212	-0.807643	-1.130342	22205.2675
732.780309	-79.497091	1077.333536	101.969821	-1.570606	-1.130342	22214.42305
721.335868	99.03619	1036.133548	329.332716	-0.807643	-1.130342	22232.73415
690.054395	260.021327	1030.029846	606.28819	0.718282	-0.367379	22215.94897
663.3507	404.984247	932.370616	784.058507	1.481245	0.395584	22226.63045
607.65442	529.347173	799.615099	1011.421403	0.718282	0.395584	22231.20823
541.276662	639.97677	647.022552	1148.754696	-0.807643	1.158546	22211.3712
456.587798	733.821187	470.015197	1274.643547	3.007171	1.921509	22222.05268
326.884133	784.93969	273.933774	1321.184274	3.007171	1.158546	22247.99341
216.254536	807.828572	132.022705	1308.97687	2.244208	0.395584	22201.45268
101.047162	813.932274	-104.495744	1253.280591	0.718282	-1.130342	22206.79342
-36.28613	773.495249	-281.503099	1207.502826	-0.04468	-0.367379	251.01474
-184.300901	720.087857	-533.280802	1078.562124	2.244208	0.395584	17.548143
-304.086051	642.265658	-685.873349	920.628837	-0.04468	-1.130342	14263.58837
-406.323058	561.391608	-818.628866	775.665917	-0.04468	-2.656267	22187.71935
-541.367462	453.813862	-981.139929	571.191904	-0.04468	-0.367379	22205.2675
-651.234096	337.080563	-1074.984345	330.095679	1.481245	-1.130342	22215.18601
-721.426668	211.954675	-1121.525072	92.814268	-0.807643	-1.130342	22226.63045
-780.174799	63.176941	-1143.650992	-123.104187	-0.807643	-1.130342	22193.82305
-795.434053	-61.948948	-1142.125066	-365.726337	-0.807643	1.158546	22201.45268
-783.22665	-197.756315	-1075.747308	-556.467021	-2.333569	-1.893305	22211.3712
-742.789625	-339.667384	-1013.947326	-802.141023	1.481245	1.921509	22215.18601
-677.174829	-448.771056	-839.991822	-945.578017	-0.04468	0.395584	22218.23786
-581.041524	-570.845093	-682.058536	-1037.133546	-1.570606	0.395584	22189.24528
-487.96007	-651.719144	-520.310436	-1186.674242	-1.570606	1.921509	22208.31935
-342.99715	-748.615411	-281.503099	-1239.318671	0.718282	2.684472	22215.94897
-203.37497	-788.289473	-73.977234	-1275.940882	-0.04468	1.921509	22202.97861
-33.234279	-814.993169	161.778251	-1256.103851	-0.04468	-0.367379	22190.7712
107.150864	-830.252424	338.022643	-1208.037199	1.481245	-2.656267	22214.42305
233.039716	-786.000585	537.155918	-1143.185366	-0.04468	-1.130342	22213.66009
339.854499	-717.333939	672.963285	-1048.577987	1.481245	-1.130342	22193.82305
486.343345	-618.911746	856.074342	-832.659532	1.481245	-1.130342	22225.86749
578.661836	-521.252516	975.096529	-613.689227	-0.04468	-1.130342	22232.73415
659.535886	-406.808105	1034.607622	-410.741139	-2.333569	-1.893305	22227.39341
707.602538	-257.267409	1122.348337	-159.726398	0.718282	0.395584	22216.71194
734.306234	-82.548942	1116.244635	71.451311	-1.570606	-1.130342	22224.34156
709.891427	47.917686	1104.800194	343.066045	-1.570606	-1.130342	22230.44527
703.024762	217.295414	1055.970579	578.821531	-0.04468	-0.367379	22217.4749
668.691439	368.362036	953.733572	786.347396	-3.096531	-0.367379	22202.21564
625.202563	491.961999	813.348429	961.828825	-0.04468	1.158546	22212.89712
552.721103	602.591596	661.518844	1102.213969	-1.570606	0.395584	22193.82305
471.847053	684.228609	440.25965	1201.399124	-0.807643	-1.130342	22188.48232
361.980419	768.917473	305.978209	1254.806516	-1.570606	-0.367379	22214.42305
237.617492	813.169311	181.615282	1315.080572	-2.333569	-1.130342	22190.7712
97.995312	797.910057	-31.251321	1286.850951	-0.04468	-0.367379	22197.63787
-5.004658	777.310063	-250.221627	1237.258373	-0.807643	-1.130342	2242.347484
-146.152764	718.561932	-460.036379	1139.599143	-1.570606	-1.893305	16.022217
-272.804579	658.287876	-632.465958	978.614005	0.718282	-1.130342	167.851802
-396.404542	598.013819	-790.399244	821.443681	1.481245	-0.367379	22148.80825
-512.374878	511.036067	-970.45845	618.495593	2.244208	3.447435	22224.34156
-610.797071	374.465738	-1033.021395	387.317884	-0.04468	-0.367379	22229.6823
-697.01186	216.532451	-1145.93988	169.873504	2.244208	1.158546	22239.60082
-769.49332	120.399146	-1233.680595	-113.948634	-0.807643	-0.367379	22221.28971
-814.508122	-23.037848	-1148.991731	-304.689318	-0.807643	-1.130342	22221.28971
-796.197016	-163.422992	-1118.473221	-532.815177	-0.04468	-0.367379	22228.15638
-755.759991	-322.119241	-986.480668	-697.615128	-1.570606	-0.367379	22217.4749
-689.382233	-423.593285	-876.614034	-877.674334	1.481245	1.158546	22221.28971
-608.508183	-528.882143	-730.888151	-1040.948359	-0.807643	-0.367379	22226.63045
-496.35266	-645.615442	-532.517839	-1159.207584	-1.570606	0.395584	22194.58602
-382.671213	-725.726529	-331.85864	-1238.555708	-3.096531	-1.130342	22187.71935
-239.997181	-777.607995	-101.443893	-1267.548292	-0.807643	-1.130342	22196.87491
-88.167596	-837.119089	103.030121	-1275.17792	-1.570606	-0.367379	22170.93417
60.610137	-827.963536	296.822656	-1266.785329	-2.333569	-1.893305	22183.90454
204.047132	-797.445026	519.607775	-1169.889062	-0.807643	-1.130342	22209.84527
341.380425	-718.859864	684.407726	-1053.918726	0.718282	-0.367379	22199.16379
464.217425	-657.822845	804.192876	-885.303961	-0.807643	-1.130342	22218.23786
555.772954	-557.874727	951.444684	-676.252171	-2.333569	-1.130342	22226.63045
635.884041	-430.45995	1028.50392	-477.881859	-0.04468	-0.367379	22226.63045
682.424768	-288.548881	1096.407604	-239.837486	-0.807643	-1.130342	22215.18601
733.543271	-118.40819	1100.222418	-6.370888	1.481245	1.158546	22249.51933
746.513638	52.495463	1112.429821	279.740138	3.007171	1.921509	22249.51933
709.891427	191.354681	1039.948361	514.732661	0.718282	1.158546	22235.02304
674.032178	359.206483	976.622454	717.680749	0.718282	-1.130342	22236.54897
641.22478	465.258303	867.518783	901.554769	0.718282	-0.367379	22236.54897
575.609985	600.302708	734.763267	1107.554708	1.481245	0.395584	22216.71194
499.313711	684.228609	563.096651	1218.947267	-1.570606	-1.893305	22201.45268
387.158189	759.76192	352.518935	1307.450945	-0.04468	-1.130342	22225.10453
261.269337	807.828572	189.24491	1328.813901	-1.570606	-1.130342	22202.97861
145.299001	791.806355	-12.177253	1283.7991	-2.333569	-1.130342	22196.87491
23.224963	755.947106	-183.843869	1246.413926	-1.570606	-0.367379	22190.00824
-114.108329	739.924889	-380.688255	1166.302839	-3.096531	-1.130342	23.651845
-265.174951	677.361944	-609.577076	995.399185	-3.859494	-1.130342	11.444441
-387.248989	616.324925	-765.221474	829.073309	-1.570606	0.395584	22000.03052
-493.30081	514.087918	-956.725121	623.07337	-2.333569	1.921509	22190.7712
-602.404481	385.147216	-1032.258432	389.606772	-0.807643	1.921509	22217.4749
-687.093345	262.310215	-1127.628774	202.680902	-0.04468	0.395584	22228.15638
-738.211848	131.843587	-1210.791712	-68.17087	0.718282	1.921509	22213.66009
-795.434053	2.139922	-1157.384321	-246.70415	-1.570606	0.395584	22219.00082
-778.648873	-135.193371	-1089.480637	-482.459636	-0.04468	0.395584	22229.6823
-777.88591	-251.163707	-1029.206581	-638.866997	3.007171	1.921509	22240.36378
-688.61927	-390.022925	-922.391798	-827.318793	3.007171	1.158546	22246.46748
-632.160028	-515.148814	-769.036288	-1001.274297	2.244208	0.395584	22241.88971
-554.337828	-587.630274	-598.895597	-1150.814993	0.718282	-0.367379	22203.74157
-413.952685	-698.259871	-434.095646	-1211.08905	-0.807643	-0.367379	22212.13416
-275.093467	-769.215405	-154.088322	-1250.763112	0.718282	0.395584	22218.23786
-139.2861	-818.04502	36.652362	-1329.348274	0.718282	1.158546	22180.08972
28.565702	-822.622797	289.193028	-1222.533491	-1.570606	-0.367379	22209.84527
172.76566	-812.704281	479.933713	-1164.548323	-0.807643	-1.130342	22215.18601
305.521176	-752.430225	640.91885	-1063.837241	0.718282	0.395584	22191.53417
432.17299	-683.763579	827.081758	-913.533582	-0.04468	-1.130342	22213.66009
522.965556	-583.052497	937.711355	-728.133637	-2.333569	0.395584	22206.79342
603.076643	-460.978459	1025.452069	-551.889245	-1.570606	1.921509	22212.89712
656.484035	-336.615533	1065.126132	-358.09671	-1.570606	-0.367379	22198.40083
706.839576	-174.867433	1025.452069	-94.111603	-1.570606	-0.367379	22213.66009
744.22475	-3.200817	1031.555771	173.688318	-0.04468	-0.367379	22226.63045
719.809942	162.362097	1065.889094	476.584524	1.481245	-1.893305	22219.76379
668.691439	314.191681	948.392833	677.243724	-0.04468	0.395584	22228.91934
637.409967	451.524974	884.303963	908.421433	-0.04468	-1.130342	22233.49712
593.921091	574.361975	768.333627	1090.006565	-1.570606	-1.893305	22215.18601
517.624817	684.228609	604.296639	1198.347273	0.718282	-0.367379	22203.74157
410.047071	759.76192	416.607805	1276.932435	0.718282	-1.130342	22244.17859
297.891549	807.828572	236.548599	1357.043523	3.770133	1.158546	22222.05268
174.291585	813.169311	52.67458	1313.554647	4.533096	1.921509	22206.79342
40.773106	800.961907	-176.214241	1295.243541	1.481245	0.395584	22214.42305
-74.434267	733.058224	-363.140112	1209.028752	1.481245	-0.367379	51.118503
-224.737926	712.45823	-604.999299	1022.865844	0.718282	-0.367379	13.733329
-329.263821	639.213807	-721.732598	914.525135	-0.04468	-0.367379	20416.88284
-440.656381	546.895316	-889.5844	690.214091	-0.04468	-0.367379	22188.48232
-574.937822	426.347204	-1006.317699	504.814146	1.481245	0.395584	22218.23786
-650.471133	298.932427	-1117.710259	243.88089	-0.807643	-0.367379	22225.10453
-754.997028	167.702836	-1162.72506	39.406876	-1.570606	0.395584	22188.48232
-822.900712	18.925102	-1174.169501	-203.978237	-1.570606	1.921509	22198.40083
-809.167383	-110.778563	-1135.258401	-411.504101	-3.096531	-0.367379	22209.84527
-793.145165	-254.97852	-1062.013979	-651.074401	-0.807643	0.395584	22201.45268
-729.819258	-386.971074	-981.902891	-809.77065	0.718282	0.395584	22215.18601
-678.700755	-466.319199	-849.910338	-998.985409	0.718282	1.158546	22233.49712
-578.752636	-581.526572	-644.673362	-1118.007596	-0.807643	1.158546	22189.24528
-429.974902	-673.845063	-473.006746	-1252.289037	-0.04468	1.158546	22211.3712
-323.923082	-764.637629	-221.992005	-1279.755696	-0.04468	-0.367379	22215.94897
-165.989795	-802.022803	9.185704	-1284.333472	-1.570606	0.395584	22193.82305
6.439783	-814.230207	239.60045	-1226.348304	0.718282	0.395584	22221.28971
127.750858	-802.785765	447.889278	-1211.852012	-0.04468	-1.130342	22229.6823
275.765629	-769.978368	585.22257	-1122.585372	2.244208	-1.130342	22194.58602
401.654481	-692.919131	775.200292	-969.992825	3.007171	-0.367379	22224.34156
510.758152	-608.230268	917.874324	-781.541029	0.718282	0.395584	22239.60082
594.684053	-493.022894	1033.081697	-569.437388	1.481245	1.158546	22228.91934
651.906259	-352.637751	1026.215032	-390.904107	-0.807643	-1.893305	22215.94897
721.335868	-205.385942	1119.296486	-94.111603	-0.807643	-1.893305	22228.91934
719.046979	-48.978581	1037.659473	163.00684	3.007171	1.158546	22232.73415
719.046979	125.739885	1034.607622	391.132698	-0.807643	-0.367379	22218.23786
656.484035	275.280582	1023.926144	636.806699	-1.570606	-1.130342	22222.81564
630.543302	402.695359	917.111361	858.065893	-2.333569	-1.130342	22209.08231
609.943308	560.628645	797.326211	1025.154732	-3.096531	-1.130342	22203.74157
538.224811	628.532329	583.696645	1115.947298	-1.570606	0.395584	22177.03787
426.832251	739.161926	396.007811	1218.947267	-1.570606	0.395584	22201.45268
311.624878	794.095243	273.933774	1315.843535	0.718282	0.395584	22204.50453
194.891579	821.561901	99.97827	1312.791684	3.770133	1.158546	22196.87491
66.713839	806.302647	-138.066104	1271.591696	-0.04468	0.395584	22212.89712
-50.019459	765.865622	-305.917906	1219.71023	-1.570606	-1.893305	115.970336
-204.900895	720.85082	-549.30302	1087.717677	1.481245	0.395584	16.022217
-304.849014	643.028621	-669.088169	939.702906	2.244208	-0.367379	17854.09101
-423.8712	577.413826	-810.999238	749.725184	2.244208	-1.130342	22207.55638
-528.397095	456.865713	-1010.895475	526.177102	-0.04468	-0.367379	22232.73415
-621.478549	315.717607	-1103.976929	278.977176	2.244208	-0.367379	22244.17859
-714.560003	205.850973	-1123.050998	76.029088	-0.04468	-1.893305	22220.52675
-758.811842	36.473245	-1174.932464	-144.467143	-0.04468	0.395584	22226.63045
-799.248867	-74.156352	-1156.621358	-371.830039	-2.333569	-1.130342	22224.34156
-798.485904	-213.01557	-1081.85101	-590.037382	-0.04468	-0.367379	22211.3712
-755.759991	-327.45998	-953.67327	-753.311408	0.718282	1.921509	22223.5786
-673.360015	-461.741422	-833.125158	-915.059508	0.718282	1.158546	22231.97119
-589.434114	-567.03028	-705.710381	-1118.007596	-0.04468	1.158546	22207.55638
-463.545263	-679.948765	-473.769709	-1186.674242	-2.333569	1.158546	22188.48232
-346.811964	-749.378374	-247.932738	-1245.422373	-2.333569	1.158546	22205.2675
-194.219417	-792.86725	-86.184638	-1281.281621	-2.333569	1.921509	22164.06751
-61.4639	-847.800567	190.770835	-1219.48164	-2.333569	-0.367379	22186.95639
100.2842	-822.622797	381.511519	-1242.370522	-0.04468	0.395584	22201.45268
240.669343	-782.185772	538.681843	-1160.733509	2.244208	0.395584	22190.00824
366.558195	-714.282088	711.111422	-1015.770589	-0.807643	-1.130342	22199.16379
479.47668	-638.748777	892.696553	-821.978054	0.718282	-1.893305	22231.20823
585.5285	-522.015478	933.896541	-645.733662	0.718282	-1.893305	22224.34156
667.165513	-397.652552	1075.044647	-414.555952	-0.807643	-1.893305	22219.00082
718.284017	-230.563713	1124.637225	-140.65233	3.770133	0.395584	22254.09711
732.780309	-73.393389	1106.32612	116.466113	3.007171	-0.367379	22244.17859
739.646973	73.095456	1101.748343	343.066045	1.481245	-1.130342	22230.44527
704.550687	246.287998	1058.259467	592.55486	-0.04468	-0.367379	22167.88232
667.928476	372.939812	940.000243	809.99924	1.481245	0.395584	22237.31193
617.572935	520.19162	834.711385	1001.502887	2.244208	0.395584	22220.52675
561.113693	627.006403	667.622546	1102.976931	0.718282	1.158546	22217.4749
459.639649	712.45823	503.585557	1268.539845	0.718282	0.395584	22215.18601
347.484127	792.569317	318.948575	1336.443529	-0.04468	1.158546	22207.55638
228.46194	810.11746	109.896785	1334.917603	-0.04468	-0.367379	22202.21564
88.839759	807.828572	-43.458725	1312.791684	-0.807643	-0.367379	22209.84527
-21.026875	768.917473	-251.747552	1250.22874	-3.096531	-1.893305	885.036775
-169.804609	728.480447	-509.628957	1107.554708	-0.04468	-0.367379	15.259255
-278.145318	649.132323	-662.984467	951.910309	-0.04468	-0.367379	5787.835322
-405.560095	576.650863	-812.525164	781.769619	-0.04468	0.395584	22135.83789
-526.87117	468.310154	-975.036227	578.821531	-1.570606	-1.130342	22211.3712
-645.130394	345.473154	-1083.376935	333.910493	0.718282	-1.893305	22227.39341
-706.167413	215.006526	-1150.517656	126.384628	-0.807643	-2.656267	22211.3712
-758.811842	72.332494	-1235.969483	-128.444926	1.481245	0.395584	22222.05268
-796.197016	-51.26747	-1149.754693	-384.037443	1.481245	-0.367379	22230.44527
-809.167383	-191.652613	-1086.428786	-531.289251	2.244208	1.158546	22213.66009
-750.419252	-310.6748	-1000.97696	-724.318824	0.718282	1.158546	22245.70452
-687.093345	-453.348832	-855.251077	-909.718769	3.770133	1.921509	22250.2823
-618.426698	-531.171031	-687.399275	-1040.948359	1.481245	2.684472	22228.91934
-507.034139	-640.274703	-540.147467	-1172.17795	-0.04468	1.921509	22209.84527
-362.834182	-717.333939	-322.703087	-1255.340888	-0.04468	1.158546	22223.5786
-226.263852	-773.793181	-101.443893	-1262.207553	-0.807643	-0.367379	22179.32676
-62.226863	-819.570946	126.681965	-1246.948298	1.481245	1.921509	22209.84527
72.054578	-816.519095	345.652271	-1215.666826	-0.04468	-0.367379	22218.23786
202.521207	-789.815399	521.1337	-1147.763142	0.718282	0.395584	22201.45268
350.535977	-728.77838	714.926236	-1069.940943	-0.807643	-1.130342	22185.43046
480.239643	-642.563591	844.629901	-846.392861	-0.04468	-1.130342	22208.31935
547.380364	-547.193249	991.118746	-660.992916	-0.04468	-1.130342	22199.16379
636.647004	-407.571068	1025.452069	-461.859642	-0.807643	-1.130342	22199.16379
695.395135	-287.785918	1092.59279	-252.044889	-0.04468	-1.130342	22218.23786
735.069197	-122.223004	1067.41502	-8.659776	-1.570606	0.395584	22211.3712
727.439569	45.628798	1094.881678	282.791989	0.718282	1.158546	22222.05268
717.521054	193.643569	1060.548355	536.095618	-0.04468	-0.367379	22228.15638
688.52847	354.628706	946.103945	738.280743	0.718282	-0.367379	22229.6823
630.543302	478.991632	826.318795	932.836241	-2.333569	-2.656267	22217.4749
584.002575	605.643447	706.533645	1096.873229	-0.807643	0.395584	22228.15638
500.076674	711.695267	524.185551	1239.547261	0.718282	-1.130342	22231.97119
390.973003	797.910057	357.096712	1335.680566	0.718282	-0.367379	22235.02304
280.343406	830.717454	193.059723	1310.502796	1.481245	-0.367379	22224.34156
113.254566	796.384131	-6.073551	1326.525013	0.718282	-1.130342	22200.68972
15.595336	794.858206	-221.992005	1259.384292	-0.04468	0.395584	8803.064058
-116.397218	740.687851	-437.147497	1173.169503	1.481245	0.395584	19.837031
-252.967547	671.258242	-641.621511	989.295484	-0.807643	-1.130342	11.444441
-375.804548	609.458261	-782.769617	832.888123	-0.807643	-1.130342	21994.68978
-487.96007	509.510142	-949.858456	642.910401	-0.807643	0.395584	22210.60823
-600.115593	383.62129	-1039.125097	388.080847	-0.04468	0.395584	22222.81564
-690.145196	252.3917	-1138.310252	173.688318	-2.333569	0.395584	22202.21564
-747.367401	111.243593	-1164.250985	-65.119019	-0.807643	1.158546	22202.97861
-797.722942	-42.111917	-1159.673209	-254.333778	-0.04468	2.684472	22216.71194
-789.330351	-166.474843	-1097.110265	-498.481853	-3.096531	-0.367379	21986.29719
-783.22665	-299.230359	-1015.473252	-722.029935	-1.570606	1.158546	22212.89712
-710.74519	-406.808105	-958.251047	-908.192843	-1.570606	-1.130342	22228.15638
-648.945208	-530.408068	-729.362225	-1000.511334	1.481245	-1.130342	22217.4749
-529.160058	-629.593224	-635.517809	-1194.303869	-0.04468	-0.367379	22204.50453
-390.30084	-713.519125	-421.12528	-1246.948298	1.481245	0.395584	22222.81564
-279.671243	-761.585778	-136.540179	-1271.363106	-2.333569	-0.367379	22173.98602
-100.375	-822.622797	67.170872	-1260.681628	1.481245	-0.367379	22201.45268
52.217547	-814.230207	298.348581	-1222.533491	3.007171	-1.130342	22237.31193
178.869362	-783.711697	493.667042	-1143.948329	1.481245	1.158546	22211.3712
326.12117	-743.274672	681.355875	-1060.78539	1.481245	-1.130342	22190.00824
436.750767	-665.452473	812.585466	-903.615067	-0.04468	-0.367379	22240.36378
525.254444	-585.341385	949.918758	-686.170687	-0.807643	1.921509	22219.00082
617.572935	-462.504385	1000.274299	-518.318885	0.718282	1.921509	22219.00082
696.158097	-298.467396	1100.222418	-260.437479	0.718282	0.395584	22228.91934
708.365501	-171.052619	1081.911312	-42.993099	-1.570606	0.395584	22218.23786
732.017346	20.451028	1081.911312	213.36238	0.718282	-1.130342	22222.05268
714.469203	167.702836	1071.229834	474.295636	-1.570606	-3.41923	22228.15638
689.291433	320.295383	1010.955777	715.391861	-3.096531	-1.130342	22197.63787
646.565519	458.391639	893.459516	895.451067	-0.807643	-0.367379	22201.45268
585.5285	571.310124	730.18549	1084.665826	-1.570606	-1.130342	22207.55638
512.284078	681.939721	561.570725	1196.058385	-0.04468	-0.367379	22199.16379
394.787816	755.947106	408.978178	1286.087988	1.481245	0.395584	22206.03046
287.21007	801.72487	239.60045	1342.547231	-0.04468	-1.893305	22206.79342
149.113815	803.250796	27.49681	1305.162057	-0.04468	1.921509	22200.68972
34.669404	781.124876	-149.510545	1236.49541	0.718282	-0.367379	22191.53417
-72.908342	736.873038	-406.628988	1121.288037	-4.622457	-3.41923	33.57036
-229.315703	695.67305	-576.769678	1006.080664	-0.04468	-0.367379	12.970367
-367.411958	617.850851	-753.777033	857.30293	1.481245	-0.367379	21741.38615
-465.834151	532.399024	-863.643667	678.76965	0.718282	1.921509	22231.20823
-584.856338	415.665725	-1032.258432	475.821562	-0.807643	-0.367379	22238.07489
-675.648904	294.35465	-1125.339886	235.4883	0.718282	1.921509	22224.34156
-738.211848	160.836171	-1194.769495	5.073553	1.481245	1.158546	22231.97119
-787.041463	20.451028	-1156.621358	-220.000454	-1.570606	0.395584	22228.15638
-797.722942	-107.726712	-1107.791743	-425.237431	0.718282	1.158546	22212.89712
-777.122948	-243.534079	-1022.339916	-615.215152	-0.04468	-0.367379	22223.5786
-736.685923	-375.526633	-941.465866	-816.637315	0.718282	1.158546	22231.97119
-644.367431	-490.734006	-782.006654	-958.548384	-0.807643	1.921509	22215.94897
-547.471164	-599.837677	-607.288188	-1096.644639	-0.807643	1.158546	22189.24528
-437.60453	-707.415423	-395.947509	-1199.644609	-2.333569	-0.367379	22200.68972
-304.086051	-764.637629	-164.006837	-1250.000149	-1.570606	-0.367379	22181.61565
-135.471286	-821.859834	51.148654	-1280.518659	-0.807643	1.158546	22179.32676
4.150895	-814.230207	241.889339	-1239.318671	-0.807643	-0.367379	22202.97861
139.195299	-805.074654	455.518905	-1176.755726	0.718282	0.395584	22196.11194
287.21007	-760.059852	614.215154	-1082.91131	-0.04468	0.395584	22161.77862
408.521145	-685.289504	762.992888	-948.629868	0.718282	1.158546	22233.49712
513.04704	-609.756193	888.118777	-755.600296	-0.807643	-1.130342	22213.66009
593.158128	-477.76364	1017.059479	-569.437388	0.718282	0.395584	22221.28971
677.846992	-341.956272	1086.489088	-344.363381	-0.04468	-1.130342	22230.44527
739.646973	-180.208172	1093.355753	-66.644944	2.244208	-0.367379	22236.54897
737.358085	-28.378588	1049.103914	130.199442	0.718282	-1.130342	22237.31193
725.913644	141.762103	1087.252051	446.066015	-0.04468	-0.367379	22247.23045
706.839576	298.169464	994.93356	685.636314	0.718282	-0.367379	22228.91934
657.246998	431.687943	897.27433	864.169595	0.718282	0.395584	22227.39341
587.054426	568.258273	765.281776	1047.280652	-0.807643	-1.130342	22227.39341
526.017407	672.784168	624.896633	1176.984317	-2.333569	-1.893305	22195.34898
431.410028	746.02859	454.755942	1295.243541	0.718282	-0.367379	22209.08231
307.047101	807.065609	242.652301	1327.287976	-1.570606	-1.893305	22190.7712
200.232318	816.221162	70.222723	1288.376876	-0.04468	-0.367379	22186.95639
58.321249	795.621168	-109.07352	1306.687982	-1.570606	-3.41923	22186.19343
-70.619453	750.606367	-317.362348	1195.295423	-2.333569	-1.130342	118.259224
-200.323119	699.487863	-550.065982	1029.732509	-0.807643	-0.367379	16.78518
-342.99715	643.028621	-708.762232	923.680688	-0.807643	-0.367379	19853.81634
-460.493412	558.339757	-869.747369	717.680749	-0.04468	0.395584	22196.87491
-551.285978	427.873129	-1007.843624	507.865997	-0.807643	0.395584	22219.76379
-672.597053	285.199097	-1107.791743	245.406815	-0.807643	-1.893305	22213.66009
-726.004444	186.776904	-1194.769495	-5.607925	1.481245	-0.367379	22224.34156
-789.330351	38.762133	-1150.517656	-165.8301	0.718282	-0.367379	22228.91934
-786.278501	-102.385973	-1130.680625	-369.541151	0.718282	-1.130342	22215.18601
-793.908128	-215.304458	-1101.688041	-634.289221	2.244208	0.395584	22250.2823
-758.048879	-357.97849	-971.221413	-755.600296	1.481245	0.395584	22252.57118
-676.411866	-464.03031	-821.680717	-921.926172	1.481245	1.158546	22228.91934
-560.44153	-577.711758	-657.643728	-1093.592788	-0.04468	1.158546	22208.31935
-448.286008	-692.156169	-460.036379	-1212.614975	0.718282	1.158546	22228.91934
-326.974933	-752.430225	-236.488297	-1261.44459	0.718282	1.158546	22210.60823
-166.752758	-805.074654	-28.962433	-1318.666796	-0.04468	0.395584	22191.53417
-35.523167	-830.252424	206.03009	-1244.65941	-0.04468	0.395584	22215.18601
126.987896	-826.43761	410.504103	-1206.511273	1.481245	1.158546	22157.96381
255.165635	-786.000585	544.785545	-1127.926111	1.481245	-1.130342	22182.37861
376.476711	-724.200604	734.000304	-999.748372	1.481245	-0.367379	22219.76379
484.817419	-652.482106	865.992857	-806.718799	-1.570606	-0.367379	22193.82305
593.158128	-513.622888	1010.192815	-608.348487	-2.333569	-1.893305	22210.60823
667.165513	-383.919223	1062.837244	-415.318915	-0.04468	-1.893305	22217.4749
722.09883	-230.563713	1084.963163	-157.43751	-0.04468	-0.367379	22202.21564
737.358085	-61.948948	1088.777977	108.836485	1.481245	0.395584	22222.05268
733.543271	84.539898	1093.355753	383.50307	0.718282	-1.893305	22231.97119
700.735874	269.17688	1016.296517	595.606711	-0.807643	0.395584	22219.76379
664.113662	390.487955	906.429882	771.851104	-0.04468	-0.367379	22219.76379
612.232196	519.428658	811.822503	987.006595	0.718282	-0.367379	22230.44527
538.987773	642.265658	609.637378	1137.310255	1.481245	0.395584	22187.71935
457.350761	736.873038	483.748526	1254.043553	1.481245	-0.367379	22231.20823
344.432276	777.310063	320.474501	1308.213908	3.770133	0.395584	22214.42305
213.965648	829.954491	121.341226	1341.784268	2.244208	0.395584	22215.18601
96.469386	813.169311	-70.162421	1326.525013	0.718282	-0.367379	22212.13416
-42.389832	762.813771	-262.42903	1229.628746	-0.807643	-1.130342	907.162694
-172.093497	719.324895	-525.651175	1091.53249	1.481245	-0.367379	16.022217
-288.063833	662.865652	-656.117803	972.510303	-0.04468	-0.367379	12165.44084
-425.397126	578.176788	-806.421462	775.665917	0.718282	-1.130342	22182.37861
-532.211909	469.073117	-962.828823	564.325239	-0.04468	-1.893305	22219.00082
-632.160028	340.132414	-1081.85101	278.977176	-0.807643	-0.367379	22213.66009
-720.663705	202.799122	-1152.806544	108.836485	-1.570606	0.395584	22201.45268
-771.782209	73.095456	-1235.969483	-152.096771	0.718282	0.395584	22206.03046
-813.745159	-61.948948	-1137.54729	-366.4893	-3.096531	-0.367379	22192.29713
-801.537755	-197.756315	-1086.428786	-546.548506	-1.570606	0.395584	22206.79342
-774.071097	-338.141459	-1008.606587	-748.733631	-0.04468	1.158546	22222.81564
-680.989643	-448.771056	-849.147375	-889.118775	0.718282	1.921509	22216.71194
-603.167444	-547.956211	-711.05112	-1080.622422	-1.570606	1.158546	22210.60823
-479.56748	-651.719144	-508.103032	-1185.911279	-1.570606	-0.367379	22222.81564
-346.811964	-739.459858	-283.029024	-1249.237186	1.481245	1.158546	22196.11194
-211.76756	-797.445026	-97.629079	-1295.014951	1.481245	1.921509	22186.19343
-71.382416	-808.126505	161.015289	-1235.503857	1.481245	1.158546	22229.6823
88.839759	-810.415393	379.985594	-1206.511273	2.244208	1.158546	22223.5786
235.328604	-786.763548	540.207769	-1185.148317	1.481245	0.395584	22204.50453
369.610046	-720.38579	689.748465	-1021.111328	1.481245	-1.893305	22234.26008
471.08409	-644.852479	869.807671	-832.659532	-0.04468	-1.893305	22224.34156
584.002575	-531.933994	988.829858	-624.370705	-1.570606	-1.893305	22222.05268
651.143296	-421.304397	1038.422436	-451.941126	-0.807643	-1.130342	22228.91934
697.684023	-260.31926	1110.140933	-171.933802	-0.807643	-1.130342	22212.89712
734.306234	-99.334122	1102.511306	52.377243	3.007171	0.395584	22225.10453
725.150681	64.702866	1091.066865	320.177163	0.718282	0.395584	22232.73415
707.602538	215.769488	1033.081697	581.873382	-1.570606	-0.367379	22200.68972
664.113662	366.83611	939.23728	770.325178	-2.333569	-0.367379	22199.92676
624.4396	503.40644	864.466932	978.614005	0.718282	1.158546	22219.76379
567.980357	622.428627	646.259589	1096.110267	0.718282	2.684472	22168.64528
471.847053	722.376746	524.185551	1239.547261	-2.333569	-0.367379	22199.16379
377.239673	784.176727	347.941159	1302.873168	-0.04468	1.921509	22224.34156
242.958232	820.035976	155.674549	1356.28056	-2.333569	-1.130342	22194.58602
126.224933	811.643386	-29.725396	1309.739833	0.718282	-1.130342	22199.92676
7.202746	784.176727	-234.962372	1218.947267	-0.807643	-1.130342	3330.332347
-118.686106	747.554516	-473.006746	1116.710261	2.244208	0.395584	19.074068
-267.463839	691.095273	-630.17707	996.162148	-0.04468	-1.893305	11.444441
-394.878616	612.510111	-792.688133	791.688135	3.770133	-1.130342	22122.86752
-497.115623	490.436074	-936.125127	573.480792	-0.04468	-0.367379	22230.44527
-614.611885	363.021296	-1045.991761	385.791959	2.244208	-0.367379	22225.10453
-699.300749	243.99911	-1138.310252	117.229075	0.718282	0.395584	22234.26008
-761.863693	106.665817	-1199.347271	-67.407907	0.718282	0.395584	22226.63045
-790.093314	-33.719327	-1139.073215	-317.659685	-1.570606	0.395584	22212.13416
-795.434053	-154.267439	-1100.162116	-497.718891	-2.333569	-1.130342	22224.34156
-786.278501	-298.467396	-1010.132513	-712.11142	-2.333569	-0.367379	22226.63045
-698.537786	-412.148844	-913.999208	-853.259526	0.718282	0.395584	22218.23786
-597.063742	-543.378435	-753.777033	-1085.200198	0.718282	1.158546	22197.63787
-521.530431	-647.141367	-541.673392	-1147.00018	-2.333569	0.395584	22193.06009
-396.404542	-713.519125	-389.080845	-1311.800131	-2.333569	-0.367379	22181.61565
-238.471255	-782.185772	-172.399427	-1304.933466	-0.807643	0.395584	22172.4601
-99.612037	-834.067238	88.533829	-1269.074218	-2.333569	-2.656267	22203.74157
58.321249	-836.356126	315.896724	-1224.059416	-2.333569	-1.130342	22193.82305
213.202685	-806.600579	482.222601	-1156.918695	-0.04468	0.395584	22195.34898
324.595244	-744.800597	676.015136	-1047.815024	-2.333569	-1.130342	22221.28971
448.195208	-673.0821	834.711385	-893.696551	0.718282	0.395584	22215.18601
552.721103	-570.082131	965.178013	-708.296606	-0.04468	1.921509	22224.34156
616.809973	-457.163646	1008.666889	-503.05963	-1.570606	-1.893305	22228.91934
695.395135	-312.963688	1091.066865	-249.756001	3.770133	0.395584	22241.12674
726.676607	-125.274855	1094.881678	-38.415323	1.481245	-0.367379	22242.65267
732.780309	14.347326	1055.970579	211.836455	1.481245	-1.893305	22243.41563
709.891427	180.673202	1048.340952	455.98453	0.718282	-0.367379	22225.10453
689.291433	342.421303	984.252082	737.51778	0.718282	1.158546	22231.20823
638.935892	475.176819	887.355814	944.280682	0.718282	1.158546	22231.20823
582.476649	576.650863	730.948453	1112.132484	0.718282	-1.130342	22204.50453
500.839637	685.754534	585.22257	1238.784299	-0.04468	-1.130342	22210.60823
396.313742	775.021174	381.511519	1318.895386	0.718282	-1.130342	22220.52675
255.165635	811.643386	219.000457	1337.206492	-0.807643	-0.367379	22180.85269
149.876778	810.11746	9.948667	1331.865752	-2.333569	-1.130342	22185.43046
40.773106	779.598951	-170.873502	1238.784299	-3.096531	-3.41923	22189.24528
-83.58982	758.998957	-422.651205	1141.125068	-0.807643	-1.130342	25.940733
-236.182367	678.88787	-614.917815	1025.154732	1.481245	0.395584	12.207404
-360.545293	620.902702	-724.784449	866.458483	-1.570606	-0.367379	21942.80831
-473.463778	522.480509	-913.236245	665.03632	-2.333569	-0.367379	22206.79342
-586.382263	398.117582	-1034.54732	449.117866	0.718282	0.395584	22212.13416
-677.937792	268.413917	-1132.969513	171.39943	1.481245	1.921509	22223.5786
-740.500736	121.162109	-1190.191719	-19.341255	1.481245	1.921509	22222.81564
-804.589606	9.769549	-1129.1547	-255.859703	0.718282	-1.130342	22215.94897
-794.671091	-130.615594	-1108.554706	-465.674456	-0.04468	-0.367379	22227.39341
-784.752575	-240.482228	-1055.147314	-676.252171	3.770133	1.158546	22252.57118
-713.797041	-410.622919	-949.095494	-863.941004	0.718282	1.158546	22231.20823
-648.945208	-505.230298	-821.680717	-1024.163179	1.481245	0.395584	22212.13416
-548.997089	-605.941379	-609.577076	-1159.970546	0.718282	-0.367379	22219.76379
-420.81935	-685.289504	-407.39195	-1230.926081	0.718282	-1.893305	22211.3712
-286.537908	-744.037635	-167.058688	-1245.422373	-0.807643	-0.367379	22202.21564
-153.782392	-829.489461	39.704213	-1278.22977	-2.333569	-1.893305	22214.42305
15.595336	-829.489461	268.593034	-1227.87423	-0.04468	-0.367379	22201.45268
162.084181	-817.282057	452.467054	-1169.889062	-0.04468	-0.367379	22187.71935
292.550809	-765.400591	621.081819	-1063.074279	-1.570606	0.395584	22212.13416
412.335959	-688.341355	804.192876	-934.133576	-3.859494	-1.130342	22188.48232
531.358146	-586.104348	894.985441	-763.229923	-0.807643	0.395584	22203.74157
620.624786	-466.319199	994.170597	-562.570723	-2.333569	0.395584	22211.3712
691.580321	-337.378496	1085.726126	-315.370797	-0.807643	1.158546	22203.74157
726.676607	-165.71188	1043.000212	-98.689379	-1.570606	0.395584	22213.66009
747.276601	-16.934146	1117.007598	199.629051	0.718282	1.158546	22234.26008
717.521054	127.265811	1096.407604	465.903046	0.718282	-1.130342	22219.00082
685.476619	302.74724	994.170597	655.117805	-2.333569	-1.893305	22220.52675
672.506252	443.895347	907.192845	861.880707	-0.04468	-1.130342	22230.44527
569.506283	562.917534	772.911404	1057.96213	0.718282	-1.893305	22216.71194
552.721103	678.88787	577.592943	1167.828764	0.718282	-2.656267	22225.10453
423.017437	750.606367	422.711507	1295.243541	0.718282	-0.367379	22241.88971
295.60266	794.858206	227.393047	1320.421311	3.007171	0.395584	22207.55638
175.817511	809.354498	16.052369	1313.554647	-0.04468	-0.367379	22204.50453
58.321249	793.33228	-131.962402	1299.058355	0.718282	-1.130342	22221.28971
-71.382416	762.813771	-350.169745	1184.613944	0.718282	-1.130342	61.037019
-221.686075	722.376746	-547.014131	1066.35472	-0.04468	-0.367379	16.022217
-334.60456	639.97677	-708.762232	915.288098	0.718282	-0.367379	21001.3123
-451.337859	541.554577	-844.569599	719.969637	-0.04468	2.684472	22207.55638
-573.411897	409.562023	-1000.97696	520.0734	-0.807643	-0.367379	22209.84527
-671.071127	292.065762	-1113.132482	243.88089	-1.570606	-1.130342	22206.03046
-722.952593	169.228761	-1159.673209	36.355025	-2.333569	-0.367379	22203.74157
-790.093314	35.710282	-1176.458389	-187.956019	-0.807643	-0.367379	22199.92676
-808.40442	-105.437824	-1113.895445	-371.067076	2.244208	0.395584	22210.60823
-787.041463	-235.141489	-1066.591755	-677.015134	-0.807643	0.395584	22220.52675
-741.263699	-370.948856	-975.799189	-792.98547	0.718282	0.395584	22217.4749
-654.285947	-476.237714	-795.739984	-944.815054	0.718282	1.158546	22226.63045
-566.545232	-582.289535	-640.858548	-1107.326117	2.244208	1.158546	22219.76379
-444.471194	-673.0821	-444.777125	-1192.777944	0.718282	1.158546	22209.84527
-316.293455	-760.059852	-209.021639	-1258.392739	0.718282	0.395584	22192.29713
-181.24905	-804.311691	-11.41429	-1310.274205	3.007171	1.921509	22206.79342
3.387932	-825.674648	209.081941	-1269.074218	2.244208	-0.367379	22208.31935
117.832343	-803.548728	350.99301	-1197.35572	-0.04468	0.395584	22212.13416
259.743412	-756.245039	563.096651	-1143.948329	2.244208	-0.367379	22206.79342
408.521145	-705.889498	769.09659	-986.015042	0.718282	0.395584	22224.34156
489.395196	-612.045081	916.348398	-791.459544	3.770133	0.395584	22227.39341
616.809973	-498.363633	1009.429852	-579.355903	0.718282	0.395584	22231.20823
673.269215	-363.319229	1089.540939	-369.541151	-2.333569	-1.130342	22212.89712
703.024762	-217.593346	1094.118716	-91.059752	0.718282	-0.367379	22222.05268
738.121048	-45.163768	1121.585374	168.347579	-0.807643	-2.656267	22230.44527
719.809942	103.613966	1095.644641	419.362319	-0.04468	-0.367379	22217.4749
696.92106	264.599103	1022.400218	639.095587	-1.570606	-0.367379	22201.45268
664.876625	395.065731	898.037292	800.843688	-0.807643	-1.130342	22212.89712
606.891457	522.480509	780.541031	999.976962	-1.570606	-0.367379	22199.92676
550.432215	665.917503	596.667011	1157.147286	-1.570606	0.395584	22186.95639
428.358177	739.924889	465.437421	1235.732448	-0.04468	-0.367379	22217.4749
319.254505	799.435982	289.193028	1320.421311	-0.04468	1.158546	22188.48232
188.787877	804.013758	113.711599	1333.391678	-0.807643	0.395584	22204.50453
83.49902	794.858206	-92.28834	1306.687982	-0.807643	-1.130342	22202.21564
-41.626869	768.917473	-333.384565	1199.110236	-1.570606	-1.130342	367.748039
-182.012013	720.85082	-498.947479	1073.984347	1.481245	-0.367379	14.496292
-308.663827	661.339727	-660.695579	945.806608	3.007171	-1.130342	16599.78027
-436.078604	570.547161	-833.88812	752.014072	2.244208	-0.367379	22215.18601
-526.87117	440.843496	-1041.413985	513.206736	3.770133	-0.367379	22223.5786
-651.997059	334.791675	-1100.162116	268.295697	3.770133	0.395584	22235.786
-714.560003	189.065792	-1149.754693	47.036504	-0.04468	-0.367379	22233.49712
-781.700724	66.228792	-1185.613942	-181.852318	0.718282	-0.367379	22212.89712
-785.515538	-48.978581	-1162.72506	-382.511517	-0.807643	-2.656267	22222.05268
-783.22665	-196.23039	-1092.532488	-554.941096	-2.333569	0.395584	22228.91934
-739.737774	-331.274794	-1000.213997	-761.703998	-1.570606	-0.367379	22214.42305
-674.885941	-454.874757	-853.725152	-894.459514	0.718282	0.395584	22225.10453
-590.96004	-577.711758	-681.295573	-1067.652055	-0.807643	2.684472	22196.11194
-478.041555	-660.111734	-476.82156	-1156.918695	-2.333569	1.921509	22183.14158
-349.100852	-735.645045	-290.658652	-1257.629777	0.718282	2.684472	22177.80084
-199.560156	-793.630213	-99.917967	-1311.800131	-0.807643	1.158546	22186.95639
-33.997242	-828.726499	164.830102	-1261.44459	-1.570606	-0.367379	22189.24528
105.624939	-830.252424	366.252265	-1231.689044	-1.570606	-1.893305	22209.84527
236.85453	-786.000585	528.000365	-1134.029813	-1.570606	-1.130342	22199.92676
368.08412	-718.096902	736.289192	-973.044676	-0.04468	-1.893305	22216.71194
481.002605	-650.956181	872.096559	-825.792868	-0.807643	-1.893305	22221.28971
578.661836	-525.067329	1011.71874	-601.481823	-1.570606	-2.656267	22231.20823
648.854408	-402.993291	1112.429821	-376.407815	-0.04468	-1.893305	22219.76379
740.409936	-227.511862	1145.237219	-184.141206	1.481245	-1.893305	22242.65267
745.750675	-86.363756	1096.407604	102.732783	-0.807643	-1.130342	22242.65267
733.543271	82.251009	1103.274269	352.984561	0.718282	-1.130342	22227.39341
728.202532	226.450967	991.881709	564.325239	-0.04468	-1.130342	22231.20823
683.187731	378.280551	956.02246	798.554799	2.244208	1.158546	22237.31193
626.728488	514.087918	842.341013	1005.317701	-0.807643	1.158546	22217.4749
563.402581	633.110105	705.770683	1155.62136	-0.04468	1.921509	22204.50453
447.432245	720.087857	537.918881	1270.828733	0.718282	0.395584	22224.34156
347.484127	794.095243	338.022643	1325.762051	0.718282	1.921509	22195.34898
232.276753	791.043392	156.437512	1308.213908	-1.570606	-0.367379	22183.14158
101.047162	803.250796	-66.347607	1313.554647	-1.570606	-1.893305	22191.53417
-27.89354	787.228578	-267.006807	1205.213938	-2.333569	-1.130342	1287.118137
-133.94536	723.139708	-529.465988	1061.776944	-2.333569	-0.367379	17.548143
-279.671243	670.495279	-646.96225	969.458452	0.718282	-1.130342	3033.539842
-398.69343	604.880484	-827.021456	740.569631	-2.333569	-1.893305	22137.36381
-513.900803	486.62126	-981.902891	568.140053	0.718282	-1.130342	22206.79342
-618.426698	353.102781	-1061.251016	356.036412	1.481245	-0.367379	22224.34156
-709.982227	224.925041	-1174.169501	124.858703	-0.807643	0.395584	22225.86749
-755.759991	102.851003	-1188.665793	-62.830131	-0.04468	1.158546	22215.18601
-800.01183	-30.667476	-1132.206551	-306.978206	-0.807643	-1.130342	22223.5786
-783.989612	-167.237806	-1108.554706	-490.852226	1.481245	-0.367379	22251.80822
-745.078513	-303.808136	-1020.051028	-722.029935	1.481245	1.921509	22237.31193
-697.01186	-425.882173	-881.19181	-879.200259	-0.04468	0.395584	22243.41563
-591.723003	-541.089547	-762.932586	-1063.074279	-0.04468	1.921509	22201.45268
-503.219325	-651.719144	-538.621541	-1141.659441	-0.04468	1.158546	22209.08231
-379.619362	-712.756163	-348.64382	-1269.83718	-0.04468	-0.367379	22144.99344
-231.604591	-784.47466	-106.784632	-1290.437174	-0.807643	-1.893305	22209.84527
-75.19723	-819.570946	149.570847	-1240.844596	1.481245	-1.130342	22201.45268
60.610137	-817.282057	344.889308	-1216.429789	-0.807643	-0.367379	22210.60823
201.758244	-813.467244	511.215185	-1134.792776	-1.570606	-1.893305	22186.95639
323.069319	-746.326523	706.533645	-1026.452067	-0.807643	-0.367379	22195.34898
439.802618	-654.008032	850.733603	-886.066924	-2.333569	-1.130342	22202.97861
559.587767	-558.63769	949.155796	-695.32624	-0.04468	0.395584	22220.52675
641.22478	-424.356248	1011.71874	-457.281866	0.718282	-1.130342	22201.45268
678.609954	-283.971104	986.54097	-352.755971	-1.570606	-0.367379	22208.31935
721.335868	-122.223004	1017.822442	-45.281988	-1.570606	-1.130342	22228.15638
729.728458	45.628798	1083.437237	313.310499	-0.04468	-0.367379	22213.66009
710.654389	199.747271	1042.23725	544.488208	-0.807643	1.158546	22222.81564
675.558103	360.732408	966.703939	755.828886	-1.570606	0.395584	22230.44527
638.172929	485.095334	877.437298	950.384384	-0.04468	-1.130342	22219.76379
584.002575	598.776782	715.689198	1116.710261	3.007171	-0.367379	22204.50453
500.839637	710.932305	570.726278	1256.332441	0.718282	-0.367379	22244.94156
374.187822	777.310063	378.459669	1328.813901	0.718282	-1.130342	22205.2675
258.980449	793.33228	177.800469	1337.206492	-0.04468	-1.130342	22192.29713
142.24715	805.539684	-4.547625	1288.376876	0.718282	-1.893305	22214.42305
12.543485	782.650802	-191.473496	1256.332441	-0.04468	-1.130342	13030.64058
-107.241665	733.058224	-454.69564	1115.947298	-0.807643	-1.130342	22.888882
-245.33792	668.969354	-625.599293	988.532521	-0.04468	-0.367379	12.207404
-386.486026	607.932335	-776.665915	838.991824	-0.807643	-1.130342	21949.67498
-486.434145	498.065701	-941.465866	648.25114	-0.807643	-1.130342	22203.74157
-603.167444	364.547222	-1061.251016	408.680841	-0.04468	-0.367379	22222.05268
-690.145196	259.258364	-1139.836178	142.406846	-3.859494	-0.367379	22192.29713
-771.782209	115.82137	-1209.265787	-80.378274	-0.04468	0.395584	22194.58602
-801.537755	-5.489705	-1148.228768	-266.541181	-3.859494	-1.130342	22202.97861
-798.485904	-143.585961	-1126.102849	-504.585555	-0.807643	1.158546	22219.00082
-784.752575	-280.156291	-1100.162116	-701.429941	-0.04468	1.158546	22213.66009
-709.982227	-400.704403	-912.473282	-845.629899	-2.333569	-0.367379	22225.10453
-626.056326	-503.704373	-791.162207	-1053.918726	1.481245	0.395584	22207.55638
-530.685984	-614.333969	-608.05115	-1158.444621	-0.04468	0.395584	22209.08231
-404.034169	-710.467274	-383.740106	-1203.459422	0.718282	-0.367379	22213.66009
-265.937914	-782.948734	-154.851285	-1281.281621	3.007171	1.158546	22203.74157
-111.056478	-809.65243	88.533829	-1252.289037	0.718282	-1.130342	22214.42305
44.58792	-815.756132	312.844873	-1187.437205	2.244208	-0.367379	22231.20823
191.839728	-777.607995	453.230017	-1176.755726	3.007171	1.158546	22196.11194
312.387841	-758.533927	651.600328	-1058.496502	1.481245	0.395584	22222.05268
416.150773	-679.185802	814.111391	-904.378029	-0.04468	0.395584	22231.97119
541.276662	-589.919162	919.400249	-731.948451	-0.04468	0.395584	22228.91934
626.728488	-451.822907	1053.681691	-494.66704	1.481245	0.395584	22211.3712
696.158097	-311.437763	1084.963163	-266.541181	1.481245	1.921509	22225.86749
722.09883	-153.504476	1112.429821	-51.38569	-0.807643	0.395584	22230.44527
735.069197	-15.408221	1118.533523	251.510517	-0.04468	0.395584	22214.42305
693.106246	160.073208	1066.652057	490.317854	-3.096531	-0.367379	22202.21564
670.980327	317.243532	1014.007628	691.740016	-2.333569	-0.367379	22209.08231
630.543302	440.080533	836.237311	912.236247	-0.807643	-1.893305	22200.68972
596.209979	568.258273	679.066987	1020.576956	-2.333569	-1.893305	22168.64528
502.365562	691.858236	580.644794	1170.880615	-0.807643	-1.130342	22206.79342
391.735965	736.873038	325.052277	1207.502826	1.481245	-0.367379	21971.8009
278.054517	810.11746	238.837488	1286.850951	2.244208	0.395584	22190.00824
165.136032	813.932274	43.519027	1319.658349	-0.807643	-0.367379	22219.00082
33.143479	797.147094	-167.058688	1254.806516	-0.04468	-1.130342	22198.40083
-99.612037	741.450814	-373.058627	1179.273205	-0.04468	-1.130342	38.148137
-217.108299	700.250826	-554.643759	1059.488055	1.481245	-1.130342	15.259255
-352.915666	627.769366	-724.021486	890.110328	1.481245	1.158546	21601.76397
-483.382294	543.080502	-875.851071	647.488177	1.481245	1.921509	22215.18601
-576.463748	410.324986	-1047.517687	434.621574	1.481245	-0.367379	22231.97119
-658.863723	290.539836	-1131.443588	206.495716	1.481245	-0.367379	22232.73415
-742.026662	147.102842	-1152.806544	-4.844963	1.481245	1.158546	22219.76379
-787.804426	34.94732	-1129.1547	-229.91897	-0.807643	-1.130342	22223.5786
-794.671091	-139.008184	-1107.791743	-405.400399	1.481245	1.158546	22226.63045
-799.248867	-242.771117	-1045.228799	-612.163301	-0.807643	0.395584	22216.71194
-729.819258	-379.341447	-945.28068	-804.429911	0.718282	-0.367379	22229.6823
-655.811873	-481.578453	-775.13999	-966.178011	-0.807643	-0.367379	22209.84527
-545.945238	-615.096932	-624.83633	-1092.829825	-1.570606	0.395584	22184.6675
-441.419343	-695.20802	-414.258615	-1182.096466	-1.570606	0.395584	22196.87491
-275.093467	-779.133921	-192.236459	-1288.911249	-3.859494	-0.367379	22173.22306
-145.389802	-789.052436	-29.725396	-1295.014951	-0.04468	0.395584	22180.08972
11.780522	-815.756132	205.267127	-1230.163118	-0.04468	0.395584	22203.74157
126.224933	-816.519095	417.370768	-1231.689044	-0.04468	-1.893305	22200.68972
267.373039	-773.030219	607.34849	-1104.274266	0.718282	0.395584	22212.13416
397.839667	-689.104318	748.496596	-979.91134	2.244208	2.684472	22228.15638
506.943339	-612.808044	926.266914	-758.652147	-0.807643	0.395584	22232.73415
612.995159	-483.867341	1019.348368	-545.02258	1.481245	0.395584	22213.66009
683.187731	-356.452564	1095.644641	-330.630051	2.244208	-0.367379	22192.29713
728.202532	-194.704464	1084.2002	-105.556044	0.718282	-1.130342	22251.80822
738.884011	-34.482289	1104.800194	201.154976	3.007171	-0.367379	22232.73415
725.913644	145.576916	1091.829828	436.147499	0.718282	1.158546	22235.02304
682.424768	294.35465	1023.926144	657.406693	1.481245	0.395584	22238.07489
658.00996	428.636092	894.222479	854.251079	-0.807643	-1.893305	22213.66009
588.580351	556.813832	754.600298	1018.288068	-0.807643	-1.130342	22192.29713
539.750736	661.339727	608.111452	1164.01395	-0.807643	-2.656267	22217.4749
422.254475	748.317479	447.889278	1282.273175	0.718282	-0.367379	22202.97861
329.935984	788.754504	249.518966	1310.502796	-1.570606	-1.130342	22197.63787
181.921213	805.539684	76.326425	1309.739833	-2.333569	-1.130342	22197.63787
67.476802	789.517466	-114.414259	1292.19169	-3.859494	-1.893305	22178.5638
-76.723155	779.598951	-330.332714	1170.117652	-0.807643	-1.130342	159.459212
-188.115715	714.747118	-530.991914	1083.902863	-1.570606	-1.130342	12.970367
-330.789747	645.317509	-693.502977	936.651055	-0.807643	0.395584	19193.09061
-442.945269	572.073086	-892.636251	716.154824	-0.04468	1.921509	22191.53417
-558.915605	433.976831	-1052.858426	510.154885	1.481245	0.395584	22221.28971
-655.811873	319.53242	-1134.495439	250.747554	-0.04468	0.395584	22220.52675
-728.293333	200.510234	-1123.81396	40.932802	-0.807643	0.395584	22212.13416
-783.989612	53.258425	-1168.065799	-144.467143	-0.807643	-1.893305	22225.86749
-790.856277	-82.548942	-1143.650992	-348.941157	1.481245	0.395584	22239.60082
-791.61924	-200.808166	-1048.280649	-570.963313	2.244208	1.158546	22241.12674
-727.53037	-341.19331	-949.858456	-767.044737	-0.04468	0.395584	22243.41563
-643.604469	-451.822907	-847.62145	-969.992825	1.481245	1.158546	22208.31935
-557.389679	-557.111764	-651.540026	-1089.777974	0.718282	1.158546	22209.84527
-458.204524	-670.030249	-460.036379	-1169.889062	0.718282	0.395584	22215.18601
-308.663827	-756.245039	-257.088291	-1259.155702	-0.04468	1.158546	22192.29713
-180.486087	-794.393175	-41.932799	-1268.311255	1.481245	1.158546	22202.97861
-36.28613	-824.148722	202.215276	-1221.770528	-0.04468	-1.130342	22217.4749
114.017529	-809.65243	359.3856	-1201.933497	1.481245	0.395584	22206.03046
252.876747	-781.422809	569.963316	-1095.881676	1.481245	0.395584	22205.2675
375.713748	-724.200604	732.474378	-982.963191	-2.333569	-0.367379	22205.2675
484.054456	-637.985814	857.600267	-795.274358	-0.807643	0.395584	22213.66009
591.632202	-533.459919	994.93356	-616.741078	-0.807643	0.395584	22194.58602
655.721072	-383.15626	1050.62984	-407.689288	-1.570606	-2.656267	22212.89712
711.417352	-230.563713	1051.392802	-184.141206	-1.570606	-1.130342	22223.5786
744.22475	-52.793395	1109.37797	118.755001	1.481245	-1.130342	22215.18601
726.676607	105.902854	1090.303902	364.429002	-0.04468	-1.130342	22226.63045
707.602538	237.895408	1015.533554	589.503009	-0.04468	-1.130342	22232.73415
672.506252	398.117582	962.126162	811.525166	-0.04468	0.395584	22214.42305
623.676637	520.19162	800.378062	975.562154	-0.807643	0.395584	22213.66009
565.691469	642.265658	679.066987	1161.725062	2.244208	0.395584	22244.17859
454.29891	738.398963	509.689259	1287.613914	2.244208	0.395584	22228.15638
365.795232	798.673019	302.926358	1309.739833	0.718282	0.395584	22210.60823
214.72861	801.72487	108.37086	1328.050939	0.718282	-0.367379	22219.00082
113.254566	816.221162	-72.451309	1254.806516	-1.570606	-0.367379	22196.87491
-29.419466	768.15451	-318.888273	1199.873199	0.718282	0.395584	509.659108
-165.226833	720.85082	-479.87341	1103.739894	-0.807643	-1.893305	16.022217
-297.219386	657.524913	-643.147436	949.621421	0.718282	-1.893305	9862.056337
-424.634163	558.339757	-853.725152	788.636284	-0.04468	-1.130342	22166.3564
-535.26376	467.547191	-942.991792	568.903016	-0.04468	-2.656267	22217.4749
-627.582251	334.791675	-1079.562122	311.784573	-1.570606	-0.367379	22191.53417
-716.085929	190.591718	-1135.258401	109.599448	-1.570606	1.158546	22193.82305
-764.915544	86.065823	-1181.036166	-123.86715	-1.570606	1.158546	22212.13416
-795.434053	-54.319321	-1149.754693	-339.022641	0.718282	0.395584	22208.31935
-800.774793	-180.208172	-1132.969513	-575.54109	-0.807643	0.395584	22209.84527
-764.152581	-306.859987	-1007.080662	-756.363258	-0.04468	1.158546	22228.91934
-684.041494	-444.956242	-912.473282	-916.585433	-0.807643	1.921509	22223.5786
-581.804487	-557.111764	-830.073307	-1072.229832	3.007171	3.447435	22203.74157
-465.834151	-659.348771	-508.103032	-1169.889062	0.718282	1.158546	22218.23786
-366.648995	-724.200604	-327.280863	-1282.044584	-0.807643	-0.367379	22199.16379
-201.086081	-773.030219	-101.443893	-1237.029783	1.481245	0.395584	22213.66009
-56.123161	-804.311691	158.7264	-1227.87423	1.481245	-1.130342	22228.15638
85.024945	-806.600579	370.830041	-1244.65941	-1.570606	-0.367379	22217.4749
223.1212	-802.022803	511.215185	-1149.289068	0.718282	-2.656267	22184.6675
358.165605	-724.200604	737.052155	-988.30393	2.244208	-0.367379	22238.07489
467.269276	-641.037665	846.155826	-854.785452	-0.04468	-1.130342	22234.26008
571.795171	-541.089547	940.763206	-665.570693	1.481245	-1.893305	22212.89712
637.409967	-419.015509	1067.41502	-442.022611	1.481245	-1.130342	22228.91934
696.158097	-268.71185	1098.696492	-203.215274	1.481245	-1.130342	22231.20823
712.943277	-89.415606	1089.540939	13.466143	0.718282	0.395584	22216.71194
759.484004	52.495463	1093.355753	318.651238	-0.807643	-1.130342	22224.34156
728.202532	208.139861	1059.785393	559.747463	-1.570606	1.158546	22212.13416
670.217364	365.310185	968.229864	784.058507	-1.570606	-0.367379	22197.63787
609.180345	495.776813	871.333597	963.354751	-0.807643	0.395584	22202.21564
580.187761	615.561962	675.252173	1122.813963	-0.807643	1.158546	22204.50453
488.632233	719.324895	534.86703	1249.465777	-1.570606	1.158546	22203.74157
362.743381	765.102659	348.704122	1324.999088	-0.04468	0.395584	22189.24528
232.276753	794.095243	154.148624	1320.421311	0.718282	1.158546	22206.79342
137.669374	807.065609	-45.747613	1283.7991	2.244208	-0.367379	22193.82305
0.336081	791.043392	-209.784602	1225.050969	0.718282	-1.893305	4828.028199
-131.656472	741.450814	-437.91046	1109.843596	-0.04468	-0.367379	19.837031
-262.1231	675.073056	-612.628927	974.036229	1.481245	-2.656267	12.207404
-376.567511	625.480478	-771.325176	824.495532	3.770133	0.395584	22087.77123
-526.108207	498.065701	-934.599202	616.969668	0.718282	-1.893305	22234.26008
-607.74522	374.465738	-1074.984345	378.162331	1.481245	-1.130342	22222.81564
-718.374817	237.132445	-1169.591725	130.962405	0.718282	-1.130342	22222.81564
-774.834059	108.191742	-1175.695427	-67.407907	-0.04468	-0.367379	22223.5786
-800.774793	-29.904513	-1137.54729	-289.430063	0.718282	0.395584	22215.94897
-797.722942	-155.030402	-1115.42137	-485.511487	-0.807643	0.395584	22218.23786
-776.359985	-278.630365	-1042.93991	-675.489208	1.481245	1.158546	22230.44527
-707.693339	-397.652552	-907.132543	-838.763234	-1.570606	0.395584	22219.76379
-611.560034	-521.252516	-749.962219	-1050.103912	-0.807643	1.158546	22180.85269
-520.004505	-637.985814	-559.984498	-1139.370552	-2.333569	0.395584	22200.68972
-421.582312	-721.911715	-374.584553	-1233.977932	-2.333569	1.158546	22183.14158
-259.834212	-773.793181	-139.59203	-1295.777913	-1.570606	0.395584	22185.43046
-88.930559	-827.200573	75.563462	-1234.740894	-1.570606	-1.130342	22196.87491
39.247181	-817.282057	271.644885	-1278.22977	0.718282	-1.130342	22206.79342
164.37307	-827.963536	479.933713	-1152.340919	-0.04468	-1.130342	22177.80084
323.069319	-753.193188	673.726248	-1024.926142	0.718282	0.395584	22230.44527
437.513729	-677.659877	817.926205	-902.852104	-0.04468	0.395584	22230.44527
545.091475	-580.763609	968.229864	-726.607712	-0.04468	-1.130342	22216.71194
640.461817	-444.956242	1053.681691	-476.355934	1.481245	0.395584	22242.65267
685.476619	-295.415545	1104.037231	-271.118958	0.718282	1.158546	22251.80822
719.046979	-150.452625	1123.874262	7.362441	1.481245	0.395584	22228.91934
725.913644	26.55473	1109.37797	281.266064	-0.04468	-2.656267	22236.54897
725.150681	166.17691	1064.363169	497.184518	-0.04468	-1.893305	22239.60082
691.580321	323.347234	1009.429852	732.940004	-0.04468	0.395584	22218.23786
650.380333	459.917564	888.118777	935.888092	-2.333569	-0.367379	22219.76379
586.291463	594.199006	713.40031	1075.510273	-1.570606	-1.130342	22213.66009
516.861854	688.806385	594.378123	1206.739864	-2.333569	-1.130342	22203.74157
392.498928	754.421181	383.037445	1288.376876	0.718282	-0.367379	22189.24528
286.447108	797.910057	189.24491	1309.739833	-1.570606	-1.893305	22210.60823
151.402703	803.250796	27.49681	1336.443529	-3.096531	0.395584	22181.61565
36.958293	777.310063	-176.214241	1270.065771	-2.333569	-1.130342	22188.48232
-97.323149	728.480447	-383.740106	1179.273205	-0.807643	-1.893305	27.466659
-243.049032	681.939721	-595.080784	1016.762142	-0.807643	-0.367379	15.259255
-368.937883	610.984186	-759.117772	861.117744	-1.570606	0.395584	21572.77139
-486.434145	527.058285	-904.080692	638.332625	-0.807643	-1.130342	22212.13416
-594.774854	396.591657	-1022.339916	423.940096	-0.04468	-1.130342	22202.97861
-686.330382	275.280582	-1186.376905	151.562398	-0.04468	1.158546	22217.4749
-751.182215	138.710252	-1168.828762	-4.844963	-0.04468	1.158546	22228.15638
-816.79701	24.265841	-1135.258401	-229.156007	1.481245	-0.367379	22214.42305
-784.752575	-115.35634	-1115.42137	-455.75594	1.481245	1.158546	22245.70452
-778.648873	-250.400744	-1036.836208	-628.948481	1.481245	-1.893305	22248.75637
-710.74519	-383.15626	-934.599202	-831.896569	0.718282	-1.130342	22238.83786
-645.130394	-486.919192	-798.028872	-982.963191	0.718282	0.395584	22208.31935
-548.234127	-592.971013	-588.977082	-1106.563155	1.481245	0.395584	22227.39341
-426.923051	-691.393206	-392.132696	-1211.852012	-0.04468	-0.367379	22188.48232
-276.619392	-764.637629	-180.792018	-1259.918665	-1.570606	-1.130342	22193.82305
-125.55277	-815.756132	22.15607	-1285.096435	-0.04468	-0.367379	22211.3712
12.543485	-818.807983	257.911556	-1244.65941	-0.04468	-1.130342	22207.55638
151.402703	-834.067238	457.807793	-1188.96313	-0.807643	-0.367379	22190.00824
287.973033	-753.193188	607.34849	-1063.837241	-2.333569	-0.367379	22204.50453
403.180406	-683.763579	782.829919	-948.629868	-3.096531	0.395584	22206.79342
503.891488	-588.393236	930.84469	-747.207706	-2.333569	1.158546	22202.21564
628.254414	-473.185863	1039.185399	-564.096649	-1.570606	0.395584	22214.42305
677.084029	-326.697018	1024.689107	-368.778188	0.718282	0.395584	22218.23786
722.861793	-174.867433	1086.489088	-84.193087	0.718282	0.395584	22217.4749
741.172899	-12.35637	1085.726126	228.621635	1.481245	1.158546	22229.6823
730.49142	135.658401	1065.126132	443.777127	1.481245	1.921509	22234.26008
675.558103	295.117613	1011.71874	653.591879	0.718282	-0.367379	22216.71194
629.780339	430.162017	907.955808	880.954775	1.481245	-1.130342	22223.5786
593.921091	553.761981	756.126223	1044.228801	3.007171	-0.367379	22219.76379
521.439631	669.732317	643.970701	1197.584311	1.481245	-1.893305	22228.91934
403.943369	747.554516	415.08188	1298.295392	2.244208	-1.130342	22228.15638
329.173021	807.065609	246.467115	1338.732417	1.481245	-0.367379	22217.4749
188.787877	825.376715	51.148654	1329.576864	3.770133	-0.367379	22203.74157
75.106429	782.650802	-148.747583	1283.036137	0.718282	-0.367379	22212.89712
-79.775006	742.213777	-361.614186	1199.873199	0.718282	0.395584	77.822199
-201.086081	707.117491	-541.673392	1077.799161	-0.04468	0.395584	13.733329
-336.893448	644.554546	-708.762232	909.184396	-2.333569	0.395584	19213.6906
-470.411927	546.895316	-858.302928	698.606681	-0.04468	1.158546	22206.03046
-568.071158	430.162017	-1007.843624	498.710444	0.718282	1.158546	22206.03046
-658.100761	308.087979	-1118.473221	242.354964	-2.333569	0.395584	22196.11194
-745.078513	163.125059	-1157.384321	-36.889398	-1.570606	-0.367379	22206.79342
-777.122948	25.791767	-1147.465805	-165.067137	-0.807643	-0.367379	22196.11194
-841.211818	-78.734128	-1158.147284	-403.874474	-1.570606	-0.367379	22209.84527
-795.434053	-210.726682	-1068.117681	-629.711444	0.718282	1.158546	22228.91934
-711.508152	-348.059974	-978.088078	-807.481762	-0.807643	-0.367379	22215.18601
-649.708171	-479.289565	-849.147375	-976.096527	0.718282	-0.367379	22196.87491
-570.360046	-573.896944	-646.199287	-1080.622422	2.244208	1.158546	22222.81564
-447.523045	-688.341355	-443.251199	-1169.889062	0.718282	1.158546	22186.19343
-310.952715	-761.585778	-268.532732	-1288.148286	0.718282	-0.367379	22182.37861
-157.597205	-799.733915	-42.695762	-1279.755696	3.007171	-0.367379	22237.31193
-14.160211	-820.333908	247.230078	-1217.192752	1.481245	1.158546	22225.10453
118.595305	-804.311691	386.852259	-1234.740894	1.481245	1.921509	22197.63787
285.684145	-773.793181	591.326272	-1092.066863	2.244208	0.395584	22239.60082
377.239673	-695.970982	783.592882	-950.918756	-0.807643	-0.367379	22231.20823
519.913705	-631.11915	917.874324	-767.8077	-0.807643	-0.367379	22216.71194
609.943308	-499.889559	1022.400218	-615.215152	-0.04468	0.395584	22226.63045
664.113662	-380.867372	1072.755759	-392.430033	0.718282	0.395584	22231.20823
719.046979	-193.941501	1119.296486	-110.896783	0.718282	0.395584	22219.00082
744.987712	-36.008215	1096.407604	140.117957	1.481245	-1.130342	22227.39341
721.335868	102.08804	1110.903896	418.599356	-1.570606	-1.130342	22209.84527
698.446985	269.939843	1027.740958	624.599295	-0.807643	1.158546	22196.87491
648.854408	411.850912	926.266914	840.51775	-1.570606	0.395584	22209.84527
600.024792	536.976801	814.111391	1001.502887	-1.570606	-0.367379	22200.68972
536.698885	652.184174	667.622546	1156.384323	-0.04468	-0.367379	22201.45268
441.328543	729.24341	472.304085	1270.065771	-0.807643	-1.130342	22209.08231
342.143387	810.11746	303.68932	1307.450945	-1.570606	-0.367379	22198.40083
204.810095	805.539684	99.97827	1309.739833	0.718282	-0.367379	22193.82305
81.210131	797.910057	-76.266123	1301.347243	-0.04468	-0.367379	22192.29713
-43.152795	745.265628	-297.525316	1159.436174	-0.807643	-1.130342	505.844295
-183.537938	722.376746	-493.60674	1127.391739	3.007171	0.395584	16.022217
-313.241604	668.969354	-673.665946	929.78439	2.244208	0.395584	15218.81771
-444.471194	577.413826	-863.643667	758.117774	0.718282	0.395584	22205.2675
-546.708201	463.732378	-1003.265848	553.643761	1.481245	0.395584	22215.18601
-641.315581	334.028712	-1080.325084	295.762356	1.481245	0.395584	22227.39341
-723.715556	208.902824	-1168.065799	76.79205	0.718282	-0.367379	22228.91934
-779.411836	68.51768	-1160.436172	-122.341224	-1.570606	-1.893305	22212.13416
-791.61924	-65.763762	-1138.310252	-322.237461	0.718282	0.395584	22221.28971
-791.61924	-181.734098	-1077.273233	-565.622574	1.481245	-0.367379	22231.20823
-754.234066	-324.408129	-977.325115	-745.68178	1.481245	0.395584	22220.52675
-689.382233	-468.608087	-865.169593	-917.348396	1.481245	1.158546	22192.29713
-614.611885	-570.082131	-672.14002	-1072.992794	0.718282	1.158546	22196.87491
-473.463778	-656.29692	-501.99933	-1157.681658	-0.04468	-0.367379	22186.19343
-341.471225	-728.015417	-268.532732	-1242.370522	-0.04468	1.158546	22179.32676
-204.137932	-794.393175	-76.266123	-1281.281621	-0.807643	1.158546	22200.68972
-47.730571	-831.778349	178.563431	-1238.555708	-0.807643	1.158546	22215.18601
83.49902	-814.993169	372.355967	-1230.926081	1.481245	-0.367379	22179.32676
229.224902	-782.185772	566.148502	-1098.933527	-0.04468	-0.367379	22225.86749
350.535977	-721.148753	723.318826	-998.222446	-0.04468	-1.130342	22226.63045
486.343345	-638.748777	833.18546	-826.55583	-0.807643	0.395584	22219.00082
582.476649	-546.430286	953.733572	-660.229954	-0.04468	-1.130342	22226.63045
640.461817	-393.837739	1021.637256	-467.963344	2.244208	-0.367379	22254.09711
712.180315	-251.163707	1101.748343	-223.052305	0.718282	-1.893305	22234.26008
745.750675	-74.156352	1073.518722	31.777249	2.244208	-0.367379	22244.94156
745.750675	71.569531	1082.674275	355.273449	2.244208	0.395584	22243.41563
716.758091	203.562084	1043.000212	581.110419	0.718282	-0.367379	22223.5786
688.52847	388.96203	968.992827	790.162209	-0.04468	1.158546	22223.5786
616.809973	500.354589	865.229895	1007.606589	1.481245	2.684472	22207.55638
555.009991	623.19159	708.822534	1154.095435	-0.807643	1.921509	22203.74157
468.032239	715.510081	542.496657	1258.62133	0.718282	1.921509	22208.31935
355.113754	765.102659	318.185612	1296.006504	-0.04468	1.158546	22193.06009
245.24712	794.858206	161.778251	1314.317609	-0.04468	0.395584	22178.5638
116.306417	801.72487	-27.436507	1314.317609	-0.04468	-1.130342	22191.53417
-5.004658	780.361914	-278.451248	1202.92505	-2.333569	-1.130342	1812.0365
-143.100913	718.561932	-505.814144	1046.517689	-0.807643	-1.130342	17.548143
-266.700877	674.310093	-602.710411	998.451036	-0.04468	-1.130342	942.25898
-400.982318	592.67308	-814.051089	803.895539	1.481245	0.395584	22138.88974
-493.30081	472.887931	-968.932525	605.525227	-0.04468	-2.656267	22200.68972
-615.374847	363.784259	-1066.591755	360.614188	0.718282	-1.130342	22215.94897
-708.456301	232.554668	-1129.1547	119.517964	-0.807643	0.395584	22225.86749
-774.071097	100.562115	-1185.613942	-67.407907	-0.04468	0.395584	22211.3712
-806.878494	-10.830445	-1137.54729	-312.318946	0.718282	-0.367379	22237.31193
-791.61924	-139.008184	-1116.947296	-503.822593	3.007171	0.395584	22251.80822
-779.411836	-297.704434	-994.110295	-688.459575	0.718282	1.158546	22234.26008
-709.219264	-422.06736	-904.080692	-929.5558	2.244208	1.158546	22183.90454
-598.589667	-538.800659	-733.940002	-1031.792806	-0.04468	0.395584	22222.05268
-502.456362	-628.830261	-532.517839	-1128.689074	0.718282	1.158546	22215.18601
-368.937883	-715.808013	-321.940124	-1255.340888	0.718282	2.684472	22191.53417
-245.33792	-792.86725	-116.703148	-1255.340888	0.718282	-0.367379	22213.66009
-71.382416	-837.119089	93.874568	-1256.866814	1.481245	0.395584	22212.13416
37.721255	-828.726499	326.578202	-1269.074218	1.481245	-0.367379	22176.27491
198.706393	-798.207989	532.578141	-1142.422403	-0.807643	-2.656267	22220.52675
331.461909	-749.378374	669.148471	-1017.296514	-0.807643	-1.893305	22209.08231
458.113723	-660.111734	829.370646	-899.800253	0.718282	-0.367379	22202.21564
549.669252	-565.504354	971.281715	-680.829948	-0.04468	-1.893305	22209.08231
648.854408	-439.615503	1028.50392	-522.896661	-1.570606	-0.367379	22219.76379
703.024762	-299.230359	1088.015014	-248.230076	0.718282	0.395584	22213.66009
718.284017	-131.378557	1111.666859	8.125404	-0.807643	-1.130342	22228.15638
743.461787	44.865835	1095.644641	295.762356	0.718282	-1.893305	22231.97119
732.017346	189.065792	1073.518722	544.488208	-0.807643	1.158546	22216.71194
690.054395	341.65834	997.222448	743.621482	-0.04468	1.158546	22225.10453
635.121078	475.176819	855.311379	916.814024	-1.570606	0.395584	22203.74157
585.5285	607.932335	721.029937	1073.984347	3.770133	1.921509	22225.86749
496.26186	697.198975	583.696645	1241.836149	-0.04468	-0.367379	22225.86749
381.054487	755.184143	354.044861	1308.213908	0.718282	-1.130342	22212.89712
271.950816	813.169311	211.370829	1331.10279	3.007171	-0.367379	22212.89712
147.587889	809.354498	16.052369	1324.999088	-0.807643	-1.130342	22209.84527
30.091628	784.176727	-191.473496	1245.650963	-0.807643	-1.130342	19079.40916
-121.737957	736.110075	-397.473435	1192.243572	-3.096531	-2.656267	21.362957
-243.811995	684.228609	-618.732629	1018.288068	-0.04468	-0.367379	14.496292
-371.989734	614.799	-751.488145	840.51775	-0.807643	-0.367379	21890.92685
-482.619331	513.324956	-901.028841	623.836333	-0.807643	-1.130342	22196.87491
-614.611885	382.095365	-1050.569538	412.495654	-0.807643	-0.367379	22192.29713
-673.360015	273.754656	-1187.139868	149.27351	-0.04468	1.158546	22203.74157
-738.211848	121.925072	-1199.347271	-48.333839	-1.570606	-0.367379	22196.87491
-808.40442	-12.35637	-1171.11765	-324.526349	-2.333569	-1.130342	22202.21564
-813.745159	-136.719296	-1113.895445	-488.563338	-0.04468	0.395584	22222.05268
-793.145165	-255.741483	-1016.236215	-659.466991	-0.807643	0.395584	22219.00082
-735.92296	-398.415515	-937.651053	-831.133607	2.244208	1.158546	22220.52675
-633.685953	-501.415484	-780.480729	-1007.377999	-0.807643	1.158546	22216.71194
-533.737835	-614.333969	-584.399305	-1108.08908	-1.570606	0.395584	22212.89712
-415.47861	-701.311721	-379.925292	-1208.800161	-0.04468	-1.130342	22180.85269
-262.886063	-744.800597	-146.458694	-1240.844596	1.481245	-0.367379	22221.28971
-109.530553	-800.496877	51.148654	-1259.918665	3.007171	-0.367379	22225.86749
17.121261	-816.519095	249.518966	-1280.518659	3.007171	0.395584	22206.79342
152.928629	-782.948734	433.392986	-1228.637193	1.481245	1.158546	22203.74157
302.469325	-757.770964	656.178105	-1042.474285	0.718282	0.395584	22237.31193
431.410028	-689.104318	835.474348	-923.452098	-1.570606	-1.130342	22219.00082
541.276662	-596.785827	945.340982	-710.585494	0.718282	0.395584	22226.63045
625.965525	-465.556236	1038.422436	-520.607773	-0.807643	-0.367379	22230.44527
692.343284	-305.334061	1086.489088	-306.978206	-0.04468	0.395584	22216.71194
720.572905	-170.289657	1101.748343	-33.074584	-0.807643	-0.367379	22226.63045
735.83216	-2.437854	1078.096498	233.199411	-0.04468	-0.367379	22231.20823
726.676607	139.473215	1078.096498	483.451189	-2.333569	0.395584	22196.11194
687.765507	299.695389	937.711355	662.747432	-1.570606	-1.130342	22211.3712
655.721072	431.687943	899.563218	877.139961	-0.807643	-0.367379	22143.46751
590.106277	565.969385	710.348459	1041.939912	-1.570606	-1.130342	22186.19343
516.098891	677.361944	605.822564	1185.376907	-0.807643	-1.130342	22217.4749
402.417444	757.473031	382.274482	1286.087988	1.481245	-0.367379	22212.13416
288.735996	791.043392	245.704152	1339.49538	-0.04468	-1.130342	22195.34898
168.187883	797.910057	31.311623	1322.7102	-2.333569	-2.656267	22200.68972
60.610137	793.33228	-150.273508	1282.273175	0.718282	-0.367379	22193.82305
-78.249081	766.628584	-367.717888	1189.954683	4.533096	2.684472	44.251839
-201.849044	705.591565	-538.621541	1059.488055	0.718282	0.395584	12.970367
-348.33789	629.295292	-762.932586	876.376999	-0.807643	-0.367379	20693.07535
-452.100822	547.658279	-935.362164	633.754848	0.718282	0.395584	22204.50453
-572.648934	424.058315	-1008.606587	478.11045	1.481245	0.395584	22225.86749
-677.937792	296.643538	-1118.473221	196.5772	-0.04468	0.395584	22230.44527
-742.789625	162.362097	-1151.280619	30.251323	-0.04468	-1.130342	22211.3712
-791.61924	15.873251	-1129.1547	-179.563429	0.718282	1.158546	22216.71194
-808.40442	-93.993383	-1119.999147	-387.852257	-1.570606	-0.367379	22226.63045
-790.856277	-253.452595	-1071.169532	-631.23737	0.718282	0.395584	22219.00082
-726.004444	-382.393297	-948.332531	-799.852134	-0.04468	-1.130342	22217.4749
-666.493351	-498.363633	-807.184425	-965.415048	-0.807643	-1.893305	22189.24528
-558.152642	-583.81546	-640.095585	-1090.540937	-2.333569	-1.130342	22190.7712
-459.730449	-680.711728	-451.643789	-1240.081634	-2.333569	-0.367379	22165.59343
-314.004566	-756.245039	-214.362378	-1297.303839	-0.807643	0.395584	22186.19343
-152.256466	-806.600579	-26.673545	-1266.022367	-0.807643	-1.130342	22202.97861
-9.582434	-839.407977	193.822686	-1274.414957	-0.04468	0.395584	22203.74157
127.750858	-816.519095	422.711507	-1194.303869	-0.04468	0.395584	22187.71935
275.765629	-763.874666	623.370707	-1097.407602	0.718282	-0.367379	22227.39341
410.047071	-688.341355	771.385478	-953.970607	2.244208	1.921509	22219.00082
505.417413	-593.733976	932.370616	-786.881768	-1.570606	-1.130342	22225.86749
580.950724	-504.467335	997.222448	-590.037382	-0.807643	-0.367379	22249.51933
687.765507	-363.319229	1084.2002	-387.852257	3.007171	1.921509	22241.12674
731.254383	-195.467427	1094.118716	-99.452342	3.770133	1.158546	22238.07489
728.965495	-52.030432	1099.459455	181.317945	2.244208	-1.130342	22238.07489
722.861793	119.636183	1062.837244	417.836394	0.718282	-1.130342	22225.86749
708.365501	273.754656	1052.918728	673.42891	1.481245	-0.367379	22227.39341
664.876625	414.1398	927.792839	851.199228	-1.570606	-1.893305	22226.63045
616.04701	559.10272	806.481764	1034.310285	-1.570606	-1.130342	22201.45268
533.647034	649.895286	650.837366	1171.643578	1.481245	-0.367379	22220.52675
426.832251	723.902671	451.704091	1297.532429	-0.807643	-1.130342	22206.03046
323.832282	788.754504	291.481917	1345.599082	-0.04468	-1.130342	22194.58602
189.55084	797.910057	83.956052	1312.791684	-1.570606	-0.367379	22186.95639
77.395318	787.991541	-168.584614	1206.739864	-0.04468	-0.367379	22188.48232
-42.389832	763.576733	-387.554919	1104.502857	-1.570606	-0.367379	209.05179
-178.197199	717.798969	-518.78451	1070.932496	0.718282	1.921509	16.022217
-326.974933	649.895286	-719.44371	890.873291	0.718282	1.158546	15271.46214
-433.026753	557.576794	-853.725152	732.940004	-0.04468	-0.367379	22175.51195
-542.130425	456.10275	-1001.739923	539.910432	-0.807643	0.395584	22210.60823
-637.500767	320.295383	-1092.532488	253.036442	2.244208	2.684472	22227.39341
-716.085929	189.065792	-1158.910246	67.636497	0.718282	-1.130342	22215.94897
-780.174799	59.362127	-1155.858395	-127.681963	1.481245	0.395584	22220.52675
-787.804426	-74.156352	-1128.391737	-346.652269	1.481245	0.395584	22251.04526
-799.248867	-193.178539	-1060.488053	-580.881829	1.481245	-1.130342	22238.07489
-725.241482	-312.200726	-1015.473252	-806.718799	3.770133	-0.367379	22190.7712
-670.308165	-442.667354	-890.347363	-915.059508	3.007171	0.395584	22214.42305
-587.908189	-548.719174	-730.125188	-1081.385384	0.718282	-0.367379	22215.94897
-455.915635	-657.059883	-506.577106	-1179.807577	2.244208	2.684472	22195.34898
-345.286039	-739.459858	-232.673484	-1269.83718	0.718282	1.921509	22212.89712
-193.456454	-795.156138	-58.71798	-1251.526075	-0.807643	-1.130342	22210.60823
-46.967608	-832.541312	173.222692	-1228.637193	-0.04468	-0.367379	22202.21564
93.417535	-822.622797	398.2967	-1206.511273	-0.807643	-0.367379	22177.80084
234.565641	-795.919101	573.015166	-1115.718708	-1.570606	0.395584	22204.50453
365.032269	-742.511709	717.978086	-1004.326148	-1.570606	-1.130342	22196.87491
498.550748	-637.985814	840.052124	-854.785452	-1.570606	-0.367379	22209.08231
577.898873	-535.748808	971.281715	-648.785513	-1.570606	-1.130342	22217.4749
641.22478	-379.341447	1007.140964	-474.830009	0.718282	-0.367379	22206.03046
715.232166	-247.348893	1057.496504	-194.059721	1.481245	-1.893305	22228.91934
735.83216	-76.44524	1105.563157	70.688348	-0.04468	0.395584	22233.49712
742.698824	73.858419	1106.32612	376.636406	2.244208	1.158546	22219.76379
703.787725	239.421333	1052.918728	603.999301	-0.807643	-1.893305	22225.10453
687.765507	376.754626	964.41505	823.73257	2.244208	0.395584	22229.6823
630.543302	510.273105	843.103975	977.851043	1.481245	-0.367379	22211.3712
558.824805	637.687882	688.985502	1154.858397	1.481245	-0.367379	22238.83786
472.610015	730.769336	521.896663	1279.221324	1.481245	-0.367379	22223.5786
349.773015	777.310063	322.000426	1296.006504	3.007171	-0.367379	22179.32676
226.173051	810.880423	129.733816	1289.139839	2.244208	-1.130342	22214.42305
98.758274	809.354498	-58.71798	1312.028721	1.481245	0.395584	22225.86749
-5.767621	781.887839	-312.021608	1220.473193	-0.04468	-0.367379	1777.703177
-135.471286	730.006373	-474.532671	1115.184335	-1.570606	-1.893305	19.074068
-282.723094	669.732317	-620.258554	975.562154	0.718282	-0.367379	7674.64217
-405.560095	592.67308	-823.206642	755.065923	-1.570606	-1.130342	22151.09714
-536.026723	477.465707	-956.725121	589.503009	-2.333569	-1.130342	22206.79342
-629.871139	343.184265	-1074.221383	333.14753	-1.570606	-1.130342	22204.50453
-699.300749	222.636153	-1190.191719	95.866119	-0.04468	-0.367379	22196.11194
-772.545171	91.406562	-1162.72506	-109.370858	-1.570606	-0.367379	22201.45268
-806.878494	-39.823029	-1207.739861	-364.200412	-0.807643	-0.367379	22217.4749
-795.434053	-174.867433	-1113.895445	-557.992947	-0.04468	0.395584	22215.94897
-767.204432	-308.385912	-988.769556	-722.792898	-0.04468	1.158546	22221.28971
-681.752606	-433.511801	-933.073276	-896.748402	1.481245	1.158546	22210.60823
-594.011891	-548.719174	-717.917784	-1002.03726	-2.333569	1.158546	22214.42305
-497.878586	-639.51174	-522.599324	-1175.229801	-0.04468	2.684472	22199.16379
-378.856399	-735.645045	-353.984559	-1243.896447	0.718282	1.158546	22197.63787
-215.582373	-755.482076	-113.651297	-1258.392739	4.533096	0.395584	22221.28971
-66.80464	-817.282057	125.15604	-1249.237186	-0.04468	-1.130342	22203.74157
85.787908	-824.148722	301.400432	-1266.022367	1.481245	0.395584	22189.24528
226.173051	-777.607995	532.578141	-1141.659441	2.244208	-0.367379	22239.60082
352.061903	-728.015417	728.659565	-1020.348365	-1.570606	-1.893305	22221.28971
467.269276	-652.482106	822.503981	-883.778036	-0.807643	-1.893305	22226.63045
560.35073	-551.771025	976.622454	-630.474407	-1.570606	-1.130342	22226.63045
635.884041	-419.015509	1075.80761	-458.044828	0.718282	0.395584	22219.00082
706.839576	-287.785918	1115.481672	-188.718982	0.718282	-1.893305	22227.39341
732.017346	-110.0156	1126.926113	37.117988	0.718282	-1.893305	22235.02304
715.995128	46.391761	1107.089082	307.206797	-2.333569	-1.130342	22193.06009
703.024762	194.406532	1036.133548	504.814146	-2.333569	1.158546	22204.50453
656.484035	346.236116	922.4521	697.843718	-0.807643	1.158546	22142.70455
629.780339	473.650893	804.955838	917.576986	-2.333569	0.395584	22170.93417
583.239612	608.695298	724.844751	1087.717677	-3.096531	-1.130342	22204.50453
491.684084	718.561932	574.541092	1229.628746	0.718282	0.395584	22202.97861
365.032269	777.310063	355.570786	1291.428727	0.718282	0.395584	22196.11194
252.876747	801.72487	186.956022	1308.213908	-2.333569	-1.130342	22196.87491
122.410119	800.961907	-6.836514	1318.132423	-3.859494	-1.893305	22194.58602
10.254597	791.806355	-225.043856	1231.154671	-0.04468	-0.367379	18655.20188
-114.108329	742.213777	-411.969727	1164.01395	0.718282	-1.130342	21.362957
-237.708293	679.650832	-600.421523	1030.495471	4.533096	0.395584	14.496292
-394.878616	625.480478	-804.132574	843.569601	0.718282	-0.367379	22039.70458
-477.278592	518.665695	-962.828823	629.177072	0.718282	-2.656267	22218.23786
-599.35263	371.413887	-1123.050998	353.747524	-0.04468	-1.130342	22233.49712
-693.197047	241.710221	-1160.436172	167.584616	0.718282	0.395584	22214.42305
-757.285917	108.191742	-1187.90283	-54.437541	-0.04468	-0.367379	22217.4749
-793.908128	1.376959	-1145.93988	-266.541181	-1.570606	0.395584	22226.63045
-767.967395	-158.082253	-1110.843594	-474.067046	0.718282	0.395584	22220.52675
-764.915544	-283.208142	-1039.888059	-656.41514	1.481245	3.447435	22220.52675
-710.74519	-395.363664	-933.836239	-866.229893	0.718282	1.921509	22209.84527
-632.160028	-525.830292	-752.251108	-1017.296514	-1.570606	1.921509	22190.7712
-525.345244	-610.519156	-561.510423	-1124.87426	-1.570606	0.395584	22186.95639
-410.137871	-698.259871	-386.791957	-1243.896447	-1.570606	1.158546	22170.93417
-253.73051	-778.370958	-144.169806	-1291.200137	-1.570606	0.395584	22190.7712
-106.478702	-827.963536	117.526413	-1261.44459	-1.570606	0.395584	22209.84527
44.58792	-832.541312	228.156009	-1257.629777	-0.04468	1.158546	22203.74157
175.054548	-808.126505	437.207799	-1237.792745	-0.807643	-1.893305	22225.86749
321.543393	-739.459858	659.229956	-1041.711322	-0.04468	-1.130342	22218.23786
429.884102	-665.452473	823.266944	-930.318762	-0.04468	-1.893305	22226.63045
544.328513	-585.341385	936.948392	-697.615128	-0.807643	-1.893305	22228.15638
632.069227	-461.741422	1028.50392	-498.481853	3.007171	-1.130342	22239.60082
687.765507	-298.467396	1104.800194	-263.48933	1.481245	1.158546	22244.94156
731.254383	-144.348924	1107.089082	-20.104217	2.244208	1.921509	22249.51933
741.172899	31.895469	1092.59279	256.851256	3.007171	0.395584	22228.91934
707.602538	175.332463	1046.052063	467.428972	-0.04468	-1.893305	22231.20823
687.002544	321.821309	993.407634	693.265942	0.718282	-0.367379	22228.91934
662.587737	444.658309	892.696553	925.206614	-2.333569	-0.367379	22190.00824
594.684053	568.258273	746.97067	1098.399155	-0.807643	1.158546	22214.42305
531.358146	673.54713	584.459608	1225.813932	0.718282	0.395584	22221.28971
393.261891	746.02859	427.289284	1284.562063	-0.04468	-0.367379	22189.24528
284.158219	799.435982	230.444898	1341.784268	-1.570606	-1.130342	22186.19343
152.165666	807.828572	57.252356	1302.873168	-0.04468	0.395584	22183.14158
34.669404	770.443398	-198.340161	1212.080603	-0.807643	-1.130342	22140.41566
-95.797224	750.606367	-370.769739	1175.458391	-0.04468	-0.367379	31.281472
-235.419404	690.332311	-591.26597	995.399185	-0.807643	0.395584	12.207404
-352.915666	609.458261	-775.13999	861.880707	-0.04468	0.395584	21414.8381
-471.17489	535.450875	-910.947357	637.569662	0.718282	-1.130342	22202.97861
-574.17486	408.799061	-1036.836208	412.495654	0.718282	0.395584	22223.5786
-688.61927	277.56947	-1176.458389	211.073492	2.244208	0.395584	22208.31935
-748.130364	144.050991	-1160.436172	22.621696	1.481245	1.158546	22218.23786
-797.722942	36.473245	-1157.384321	-210.081939	3.007171	2.684472	22252.57118
-785.515538	-93.23042	-1115.42137	-415.318915	1.481245	1.158546	22238.83786
-785.515538	-244.297042	-1044.465836	-632.763295	0.718282	1.158546	22231.20823
-729.056295	-383.15626	-983.428817	-828.844718	1.481245	-0.367379	22198.40083
-640.552618	-491.496969	-827.784418	-998.222446	1.481245	-0.367379	22216.71194
-553.574866	-592.20805	-592.791896	-1091.3039	0.718282	1.158546	22198.40083
-442.182306	-699.022833	-432.569721	-1228.637193	0.718282	-0.367379	22193.82305
-296.456423	-749.378374	-175.451278	-1250.763112	0.718282	0.395584	22215.18601
-134.708323	-804.311691	35.126437	-1267.548292	3.007171	0.395584	22210.60823
23.224963	-818.807983	251.044891	-1231.689044	1.481245	0.395584	22193.06009
146.824927	-831.015387	429.578172	-1204.985348	-0.807643	-1.130342	22215.18601
284.158219	-768.452442	624.896633	-1072.992794	0.718282	1.921509	22198.40083
394.024853	-690.630243	757.652149	-971.51875	0.718282	1.921509	22213.66009
535.17296	-624.252485	897.27433	-773.911401	-1.570606	-0.367379	22210.60823
617.572935	-475.474751	993.407634	-561.807761	-1.570606	0.395584	22205.2675
662.587737	-325.934055	1019.348368	-400.822623	0.718282	1.158546	22224.34156
732.017346	-178.682247	1102.511306	-97.926417	-0.04468	-1.130342	22231.97119
751.854377	-28.378588	1071.992796	207.258678	-0.04468	-1.893305	22217.4749
728.202532	134.895438	1087.252051	454.458605	-0.04468	-0.367379	22228.15638
699.972911	293.591687	1023.926144	677.243724	2.244208	0.395584	22231.97119
666.402551	433.976831	908.718771	895.451067	-0.04468	-1.893305	22195.34898
623.676637	565.206422	776.726217	1056.436204	1.481245	-0.367379	22238.07489
532.884072	674.310093	640.91885	1210.554677	-0.04468	-1.130342	22236.54897
424.543363	748.317479	447.889278	1270.065771	3.007171	0.395584	22199.92676
299.417474	801.72487	274.696736	1333.391678	1.481245	-1.893305	22207.55638
181.15825	816.221162	66.407909	1305.162057	-0.807643	-1.893305	22195.34898
60.610137	791.043392	-165.532763	1206.739864	3.007171	1.158546	22180.85269
-66.041677	748.317479	-328.043826	1190.717646	-0.807643	0.395584	96.133305
-194.219417	697.198975	-506.577106	1080.088049	-1.570606	0.395584	14.496292
-307.137902	639.213807	-728.599263	907.658471	-0.04468	1.158546	18499.55748
-452.100822	535.450875	-856.01404	721.495563	0.718282	-0.367379	22190.7712
-568.83412	417.954614	-1040.651022	510.154885	-2.333569	1.158546	22199.92676
-661.915574	296.643538	-1144.413954	233.199411	-4.622457	-1.130342	22186.95639
-739.737774	169.991724	-1157.384321	43.22169	-3.096531	0.395584	22196.87491
-787.804426	36.473245	-1160.436172	-172.696765	-1.570606	1.158546	22214.42305
-790.093314	-87.889681	-1142.888029	-407.689288	-2.333569	-1.893305	22206.03046
-775.597022	-227.511862	-1094.058414	-609.874413	1.481245	-1.130342	22223.5786
-732.108146	-341.19331	-1000.213997	-790.696582	0.718282	1.158546	22214.42305
-686.330382	-489.971043	-832.362195	-959.311346	2.244208	1.158546	22210.60823
-548.234127	-551.008062	-671.377057	-1056.207614	-0.04468	-1.130342	22203.74157
-449.811934	-647.90433	-442.488236	-1188.96313	-0.04468	-0.367379	22206.79342
-314.767529	-731.830231	-237.25126	-1255.340888	3.007171	0.395584	22225.10453
-156.834243	-805.837616	-48.036501	-1274.414957	0.718282	-1.893305	22217.4749
-8.056509	-805.074654	206.793053	-1243.896447	2.244208	-0.367379	22196.87491
113.254566	-803.548728	393.718923	-1205.74831	1.481245	1.158546	22216.71194
259.743412	-786.763548	591.326272	-1086.726124	2.244208	1.921509	22228.91934
375.713748	-715.808013	742.392894	-966.940974	-0.807643	0.395584	22228.15638
500.839637	-617.38582	860.652118	-876.148408	-0.04468	-0.367379	22224.34156
593.921091	-522.778441	1020.11133	-603.770711	-0.04468	0.395584	22217.4749
681.661805	-390.785888	1081.148349	-413.030027	0.718282	-0.367379	22225.86749
715.995128	-214.541495	1088.015014	-153.622696	-0.04468	-1.130342	22228.91934
732.780309	-68.05265	1116.244635	134.014256	-2.333569	0.395584	22207.55638
716.758091	95.984339	1096.407604	353.747524	-3.096531	-1.130342	22204.50453
724.387719	262.310215	1036.133548	610.103003	-0.807643	-1.130342	22218.23786
672.506252	375.991663	939.23728	802.369613	-1.570606	-0.367379	22174.74899
614.521084	533.161987	778.252143	957.251049	-0.807643	-1.130342	22202.21564
542.802587	638.450845	684.407726	1146.465807	-0.04468	-0.367379	22222.05268
459.639649	713.221193	515.029998	1263.199106	-0.04468	-1.130342	22179.32676
330.698946	797.910057	267.067109	1257.095404	0.718282	-0.367379	22206.79342
217.017499	807.065609	125.919003	1328.050939	0.718282	0.395584	22219.00082
76.632355	810.11746	-71.688346	1297.532429	0.718282	0.395584	22186.19343
-27.89354	781.887839	-303.629018	1210.554677	1.481245	0.395584	688.955351
-162.937944	718.561932	-490.554889	1113.65841	3.770133	0.395584	17.548143
-304.086051	668.969354	-661.458542	939.702906	-0.807643	-0.367379	13668.47743
-433.026753	588.858267	-787.347393	727.599265	-0.04468	-1.130342	22192.29713
-555.863754	441.606458	-975.036227	543.725245	2.244208	-0.367379	22234.26008
-627.582251	327.162048	-1081.088047	291.184579	-1.570606	-0.367379	22211.3712
-726.004444	213.4806	-1168.065799	85.947603	-2.333569	-1.130342	22215.18601
-780.937761	90.643599	-1152.043582	-95.637528	-1.570606	-1.130342	22225.10453
-791.61924	-56.608209	-1136.784327	-328.341163	2.244208	0.395584	22215.18601
-801.537755	-186.311874	-1053.621389	-525.948512	-0.04468	0.395584	22221.28971
-778.648873	-323.645167	-994.110295	-757.126221	1.481245	0.395584	22220.52675
-690.145196	-447.24513	-871.273294	-890.6447	-1.570606	1.158546	22185.43046
-603.167444	-545.667323	-697.31779	-1043.237248	-0.807643	0.395584	22193.06009
-510.08599	-656.29692	-525.651175	-1174.466838	-2.333569	1.921509	22184.6675
-346.049001	-722.674678	-312.021608	-1238.555708	-2.333569	-1.130342	22183.90454
-199.560156	-786.000585	-89.236489	-1285.859398	0.718282	-0.367379	22192.29713
-66.041677	-847.037604	135.074555	-1275.940882	0.718282	0.395584	22199.16379
97.232349	-801.25984	340.311532	-1246.948298	-0.04468	-0.367379	22205.2675
230.750828	-786.763548	538.681843	-1118.770558	1.481245	-0.367379	22220.52675
345.195238	-745.56356	695.089204	-1035.60762	-0.04468	-0.367379	22228.91934
466.506313	-646.378404	862.178044	-847.918787	-0.04468	-1.130342	22226.63045
580.950724	-535.748808	989.592821	-619.029966	3.007171	-1.130342	22241.88971
661.061811	-412.148844	1054.444653	-420.659654	1.481245	-0.367379	22248.75637
722.09883	-249.637781	1103.274269	-170.407877	2.244208	-1.130342	22241.88971
725.150681	-94.756346	1126.163151	64.584646	-0.807643	-2.656267	22223.5786
744.987712	66.991755	1115.481672	305.680871	1.481245	0.395584	22237.31193
696.92106	213.4806	1029.266883	564.325239	1.481245	1.158546	22230.44527
654.958109	370.650924	959.837274	758.117774	-0.04468	-0.367379	22212.89712
622.150712	481.280521	820.215093	967.932527	-0.04468	-1.130342	22209.84527
584.002575	610.984186	711.874385	1151.043584	-2.333569	-1.893305	22218.23786
486.343345	724.665634	518.844812	1213.606528	0.718282	1.921509	22183.90454
371.898934	762.813771	340.311532	1305.162057	-2.333569	1.158546	22203.74157
234.565641	803.250796	186.193059	1323.473162	-2.333569	-1.130342	22199.16379
115.543455	794.095243	-66.347607	1293.717616	-0.04468	-1.130342	22178.5638
2.624969	768.917473	-256.325329	1213.606528	-0.807643	-1.893305	6691.183203
-136.234249	728.480447	-439.436385	1135.784329	-3.096531	-1.130342	18.311106
-268.226802	670.495279	-664.510393	992.347335	-0.04468	-1.893305	28.229621
-413.952685	604.880484	-829.310344	808.473315	0.718282	-1.130342	22114.47493
-514.663766	488.147185	-935.362164	592.55486	-0.807643	-0.367379	22219.76379
-610.034108	360.732408	-1091.006563	288.895691	-1.570606	-1.130342	22206.79342
-725.241482	234.843557	-1155.858395	142.406846	0.718282	-1.130342	22219.76379
-775.597022	112.769519	-1178.747277	-52.148652	1.481245	0.395584	22228.91934
-806.878494	-16.934146	-1132.206551	-263.48933	2.244208	0.395584	22238.07489
-792.382202	-161.897066	-1091.769525	-490.852226	3.007171	1.921509	22239.60082
-779.411836	-284.734067	-1011.658438	-675.489208	1.481245	2.684472	22243.41563
-706.167413	-412.911807	-901.028841	-892.933588	2.244208	3.447435	22207.55638
-618.426698	-525.067329	-749.199257	-994.407632	-1.570606	0.395584	22215.18601
-503.982288	-624.252485	-554.643759	-1167.600174	-0.04468	1.158546	22191.53417
-384.960101	-702.074684	-329.569751	-1223.296453	-0.807643	1.158546	22199.92676
-241.523106	-773.793181	-122.80685	-1266.022367	-2.333569	0.395584	22195.34898
-100.375	-840.17094	64.881984	-1260.681628	1.481245	1.158546	22218.23786
36.19533	-816.519095	314.370799	-1279.755696	-0.807643	-0.367379	22190.00824
208.624908	-802.022803	501.296669	-1166.074248	-3.096531	-1.130342	22194.58602
325.358207	-757.770964	664.570695	-1073.755757	-1.570606	-1.893305	22208.31935
426.832251	-658.585808	814.874354	-899.800253	-0.04468	-1.130342	22208.31935
561.113693	-576.948795	943.815057	-717.452159	-0.807643	-2.656267	22205.2675
644.276631	-446.482167	1019.348368	-514.504071	-0.807643	-1.130342	22217.4749
706.839576	-299.993322	1080.385386	-248.230076	0.718282	0.395584	22231.20823
730.49142	-137.482259	1099.459455	11.177255	-0.04468	-1.130342	22217.4749
729.728458	31.895469	1065.126132	223.280896	1.481245	-1.130342	22230.44527
714.469203	167.702836	1058.259467	475.821562	-0.807643	-0.367379	22230.44527
685.476619	343.947228	1007.140964	739.806669	1.481245	2.684472	22216.71194
656.484035	466.784229	849.207677	907.658471	1.481245	2.684472	22230.44527
587.054426	590.384192	731.711416	1109.080633	0.718282	0.395584	22246.46748
505.417413	710.932305	608.874415	1235.732448	0.718282	-0.367379	22208.31935
406.232257	759.76192	367.77819	1314.317609	-0.04468	-1.130342	22211.3712
285.684145	810.880423	193.059723	1326.525013	-0.04468	-1.893305	22217.4749
145.299001	797.147094	-20.569843	1309.739833	2.244208	-0.367379	22181.61565
36.19533	764.339696	-209.021639	1248.702814	-0.04468	-0.367379	22177.80084
-101.900926	747.554516	-378.399366	1176.221354	-0.04468	-1.130342	30.518509
-228.55274	693.384162	-572.191902	1020.576956	-3.096531	-1.893305	12.970367
-391.826766	623.19159	-754.539996	857.30293	2.244208	-0.367379	21807.00095
-497.115623	524.006434	-898.739953	651.302991	-2.333569	-1.893305	22201.45268
-609.271146	388.199067	-1045.228799	406.391953	0.718282	1.158546	22186.19343
-691.671121	280.621321	-1140.599141	188.947573	-1.570606	0.395584	22202.97861
-748.130364	146.339879	-1178.747277	-7.133851	-1.570606	-0.367379	22212.13416
-807.641457	11.295475	-1188.665793	-249.756001	0.718282	0.395584	22202.97861
-795.434053	-123.74893	-1126.102849	-483.985561	-0.04468	0.395584	22220.52675
-767.204432	-253.452595	-1036.073246	-651.837363	-0.04468	0.395584	22231.20823
-721.426668	-388.496999	-935.362164	-862.415079	-0.04468	1.158546	22196.87491
-637.500767	-487.682155	-805.658499	-987.540968	0.718282	1.921509	22212.89712
-519.241543	-580.000646	-602.710411	-1128.689074	0.718282	1.158546	22190.00824
-433.789716	-692.156169	-432.569721	-1221.770528	1.481245	1.158546	22195.34898
-278.145318	-760.822815	-145.695732	-1249.237186	4.533096	1.158546	22227.39341
-126.315733	-805.074654	18.341257	-1279.755696	3.770133	0.395584	22228.91934
10.254597	-827.963536	295.29673	-1240.844596	2.244208	0.395584	22196.11194
168.187883	-805.074654	475.355936	-1183.622391	-0.04468	0.395584	22229.6823
294.076735	-754.719113	658.466993	-1048.577987	-1.570606	0.395584	22232.73415
423.7804	-686.052467	784.355845	-936.422464	1.481245	1.158546	22222.05268
529.832221	-603.652491	939.23728	-734.237339	-1.570606	-0.367379	22217.4749
599.26183	-457.926608	1036.133548	-512.215183	2.244208	1.158546	22230.44527
690.817358	-328.985906	1081.148349	-303.926355	2.244208	-0.367379	22228.91934
737.358085	-177.919284	1075.80761	-97.163454	1.481245	-1.130342	22035.1268
726.676607	-10.830445	1095.644641	198.866088	-1.570606	-0.367379	22205.2675
715.232166	150.154693	1073.518722	486.50304	-2.333569	0.395584	22208.31935
700.735874	282.910209	1014.007628	694.028904	-3.096531	-1.130342	22196.11194
647.328482	451.524974	898.037292	894.688104	-0.04468	-0.367379	22196.87491
609.180345	563.680496	768.333627	1072.458422	0.718282	-0.367379	22219.76379
511.521115	672.021205	619.555893	1219.71023	-0.04468	-0.367379	22184.6675
426.832251	748.317479	415.08188	1289.139839	0.718282	-0.367379	22211.3712
302.469325	803.250796	244.94119	1312.791684	-0.04468	-0.367379	22198.40083
197.180467	799.435982	24.444959	1293.717616	1.481245	-1.130342	22183.90454
44.58792	786.465615	-163.243875	1220.473193	0.718282	-0.367379	22191.53417
-75.960192	764.339696	-370.769739	1176.221354	1.481245	-1.130342	96.896268
-194.982379	704.828603	-556.169684	1044.228801	3.007171	0.395584	14.496292
-358.256405	639.97677	-739.280741	866.458483	3.007171	0.395584	20297.09769
-452.863784	550.71013	-872.79922	696.317793	2.244208	1.921509	22218.23786
-570.360046	425.584241	-1056.67324	459.799344	-0.04468	1.921509	22214.42305
-674.122978	292.828725	-1114.658408	215.651268	0.718282	-0.367379	22220.52675
-740.500736	166.939873	-1149.754693	34.8291	0.718282	-0.367379	22228.15638
-800.01183	29.60658	-1132.206551	-191.00787	-0.807643	0.395584	22213.66009
-793.145165	-89.415606	-1149.754693	-372.593002	1.481245	-0.367379	22223.5786
-780.174799	-229.80075	-1068.880643	-586.222568	-1.570606	-0.367379	22229.6823
-738.211848	-367.134043	-976.562152	-794.511395	-1.570606	0.395584	22177.03787
-658.100761	-488.445118	-827.021456	-988.30393	-2.333569	-0.367379	22190.00824
-562.730419	-585.341385	-645.436324	-1121.059447	-1.570606	-1.893305	22213.66009
-475.752667	-677.659877	-443.251199	-1188.96313	-1.570606	0.395584	22175.51195
-303.323088	-756.245039	-219.703117	-1256.866814	-2.333569	-1.130342	22192.29713
-171.330535	-802.785765	0.793114	-1291.200137	-0.04468	0.395584	22134.31196
-3.478732	-818.04502	206.793053	-1262.970516	-0.807643	-0.367379	22171.69713
120.121231	-817.282057	418.133731	-1220.244602	1.481245	1.921509	22221.28971
262.0323	-790.578362	563.096651	-1093.592788	-0.807643	1.158546	22229.6823
373.42486	-695.970982	739.341043	-995.170595	1.481245	0.395584	22225.10453
513.04704	-620.437671	902.615069	-793.748433	-0.807643	-1.130342	22218.23786
614.521084	-493.785857	1007.140964	-616.741078	3.770133	1.921509	22254.86007
670.217364	-361.793304	1046.052063	-418.370766	1.481245	1.158546	22241.12674
720.572905	-204.62298	1130.740927	-125.393075	1.481245	1.158546	22236.54897
747.276601	-50.504507	1110.140933	172.925355	1.481245	0.395584	22240.36378
725.913644	101.325078	1062.837244	400.288251	-0.04468	-1.130342	22229.6823
697.684023	270.702805	1027.740958	636.806699	-0.04468	-1.893305	22215.94897
664.113662	407.273135	927.029876	835.939973	-0.04468	-1.130342	22209.84527
603.839606	531.636061	804.955838	1022.865844	-0.807643	-0.367379	22220.52675
540.513699	649.132323	673.726248	1180.799131	2.244208	-0.367379	22173.22306
448.195208	739.161926	465.437421	1219.71023	0.718282	0.395584	22190.7712
327.647095	788.754504	261.72637	1327.287976	-3.096531	-1.130342	22193.82305
204.047132	798.673019	96.926419	1328.813901	-3.096531	-1.130342	22175.51195
75.106429	810.11746	-135.014253	1248.702814	-2.333569	1.158546	22167.11936
-50.782422	752.132292	-285.317913	1212.080603	-1.570606	-1.130342	276.192511
-164.46387	707.880454	-516.495622	1076.273236	-0.807643	-0.367379	16.78518
-309.42679	655.998987	-688.162238	932.836241	-1.570606	0.395584	17585.52812
-421.582312	578.939751	-836.939971	722.258526	-0.807643	0.395584	22199.16379
-558.915605	453.813862	-1024.628805	497.947481	2.244208	1.158546	22206.03046
-639.026692	325.636122	-1097.110265	275.925325	0.718282	-1.130342	22218.23786
-715.322966	187.539867	-1135.258401	104.258709	0.718282	-0.367379	22226.63045
-770.256283	76.147307	-1152.806544	-111.659746	3.770133	1.158546	22236.54897
-786.278501	-55.082283	-1148.991731	-342.074492	0.718282	0.395584	22243.41563
-783.989612	-189.363725	-1068.880643	-555.704059	0.718282	-0.367379	22244.17859
-757.285917	-332.80072	-990.295481	-759.415109	2.244208	0.395584	22203.74157
-677.937792	-460.215497	-839.991822	-914.296545	2.244208	-0.367379	22222.05268
-584.093375	-555.585839	-659.169654	-1063.837241	-0.04468	0.395584	22213.66009
-492.537847	-670.793212	-476.058597	-1179.807577	-0.807643	0.395584	22181.61565
-331.552709	-736.408007	-273.110509	-1253.052	-0.04468	-0.367379	22202.97861
-185.063864	-792.104287	-44.221688	-1256.866814	-0.807643	0.395584	22209.08231
-32.471316	-837.119089	131.259742	-1275.17792	1.481245	1.921509	22177.03787
88.839759	-814.230207	352.518935	-1225.585342	-2.333569	0.395584	22206.03046
227.698977	-805.837616	538.681843	-1116.48167	-3.096531	1.158546	22208.31935
380.291524	-711.9932	732.474378	-1033.318732	-2.333569	-0.367379	22208.31935
471.847053	-635.696926	849.97064	-835.711383	-2.333569	-1.130342	22204.50453
570.269246	-529.645106	981.963193	-631.23737	-0.807643	1.158546	22218.23786
654.195147	-400.704403	1062.837244	-458.807791	-0.04468	-0.367379	22222.05268
703.024762	-253.452595	1116.244635	-142.178255	0.718282	-0.367379	22220.52675
722.09883	-99.334122	1100.98538	78.317976	-1.570606	-0.367379	22230.44527
737.358085	70.043606	1081.911312	336.199381	1.481245	0.395584	22227.39341
683.187731	223.399116	1068.940945	580.347457	-0.807643	-0.367379	22216.71194
635.121078	390.487955	940.763206	739.806669	0.718282	-0.367379	22194.58602
635.121078	514.087918	868.281746	986.243633	2.244208	0.395584	22240.36378
580.187761	610.221223	699.666981	1138.073217	-0.807643	-1.130342	22224.34156
474.135941	713.221193	494.430005	1270.065771	2.244208	0.395584	22222.81564
346.721164	795.621168	325.81524	1334.154641	1.481245	0.395584	22224.34156
222.358238	798.673019	141.94122	1324.236125	-0.04468	-0.367379	22078.61568
116.306417	788.754504	-53.377241	1290.665765	0.718282	-0.367379	22186.95639
-6.530583	771.969323	-253.273478	1232.680597	0.718282	-1.130342	2467.421491
-146.915727	735.347112	-466.903044	1144.939882	-1.570606	0.395584	16.78518
-275.093467	661.339727	-652.302989	974.036229	-0.807643	-0.367379	11892.30018
-395.641579	591.147155	-842.28071	774.139992	0.718282	-0.367379	22183.90454
-516.189692	475.939782	-952.147345	567.37709	-1.570606	-0.367379	22181.61565
-641.315581	369.124998	-1077.273233	291.947542	-3.096531	-1.893305	22194.58602
-690.145196	250.102811	-1200.110234	104.258709	-3.096531	-1.893305	22205.2675
-766.441469	66.991755	-1197.058383	-66.644944	-0.807643	-0.367379	22201.45268
-798.485904	-23.800811	-1131.443588	-284.852287	0.718282	1.158546	22219.00082
-793.908128	-174.10447	-1119.236184	-510.689257	-2.333569	-1.130342	22229.6823
-761.863693	-279.393328	-1025.391767	-722.792898	0.718282	1.921509	22191.53417
-693.197047	-420.541434	-900.265878	-892.170626	1.481245	1.158546	22213.66009
-615.374847	-542.615472	-706.473343	-1014.244664	-0.04468	1.158546	22212.89712
-507.797102	-628.067299	-553.117833	-1139.370552	-0.807643	1.158546	22173.98602
-378.093436	-693.682094	-322.703087	-1248.474224	3.007171	1.158546	22222.05268
-225.500889	-764.637629	-84.658713	-1237.029783	3.770133	1.158546	22237.31193
-63.752789	-821.096871	64.881984	-1275.17792	3.007171	1.158546	22202.21564
74.343467	-846.274641	310.555985	-1271.363106	3.007171	0.395584	22223.5786
198.706393	-817.282057	537.918881	-1140.133515	1.481245	-1.130342	22241.12674
333.750797	-728.015417	698.904018	-1036.370583	-1.570606	-1.130342	22219.00082
471.08409	-671.556175	840.815087	-879.963222	-2.333569	-1.130342	22215.94897
567.980357	-564.741392	960.600237	-678.541059	-2.333569	-1.893305	22228.91934
643.513668	-431.985875	1051.392802	-451.178164	0.718282	-0.367379	22224.34156
699.972911	-287.785918	1103.274269	-232.207858	-0.807643	-0.367379	22219.00082
728.202532	-129.089669	1108.615008	24.910584	-3.096531	-1.893305	22201.45268
747.276601	28.080655	1116.244635	266.006809	-2.333569	-0.367379	22206.03046
709.128464	195.932457	1057.496504	527.703028	-0.04468	1.158546	22208.31935
677.084029	345.473154	972.044678	696.317793	-3.096531	0.395584	22183.90454
645.802557	473.650893	840.815087	909.184396	-1.570606	1.158546	22206.03046
580.950724	600.302708	744.681782	1115.184335	-2.333569	-0.367379	22208.31935
487.106307	707.880454	582.933682	1241.836149	-0.04468	-0.367379	22203.74157
378.765599	759.76192	367.77819	1304.399094	1.481245	-1.130342	22212.89712
275.002667	799.435982	203.741202	1323.473162	1.481245	0.395584	22185.43046
134.617523	799.435982	0.793114	1291.428727	0.718282	0.395584	22182.37861
24.750889	781.887839	-199.103123	1260.910218	1.481245	-1.130342	22239.60082
-103.426851	744.502665	-396.710472	1160.962099	3.007171	-1.130342	24.414808
-246.863846	675.073056	-614.154852	987.006595	3.770133	0.395584	12.207404
-372.752697	606.40641	-769.036288	834.414048	3.007171	-0.367379	22019.86755
-487.96007	517.139769	-930.021425	616.206705	0.718282	-1.130342	22206.79342
-586.382263	379.043514	-1025.391767	401.051213	-0.807643	-0.367379	22221.28971
-698.537786	258.495402	-1161.199135	179.029057	0.718282	1.921509	22225.86749
-758.048879	126.502848	-1149.754693	-38.415323	-0.04468	-0.367379	22212.89712
-795.434053	-1.674892	-1121.525072	-247.467113	-1.570606	-1.130342	22222.81564
-811.456271	-142.060035	-1132.206551	-480.170748	0.718282	1.158546	22231.97119
-803.826643	-267.185924	-1061.251016	-696.089202	-0.807643	1.158546	22183.14158
-703.878525	-400.704403	-938.414015	-888.355812	-0.807643	2.684472	22188.48232
-632.160028	-513.622888	-804.132574	-1036.370583	-0.807643	1.921509	22197.63787
-538.315611	-638.748777	-622.547442	-1130.977962	-1.570606	1.158546	22155.67492
-401.745281	-703.60061	-382.977143	-1227.111267	-1.570606	-1.130342	22199.16379
-257.545324	-770.741331	-148.747583	-1250.000149	-1.570606	-1.130342	22211.3712
-108.76759	-806.600579	58.015319	-1257.629777	-0.04468	0.395584	22184.6675
23.987926	-829.489461	279.274513	-1219.48164	-0.04468	-0.367379	22212.13416
175.817511	-808.126505	490.615191	-1143.948329	-0.807643	-1.130342	22231.20823
301.706362	-746.326523	634.815148	-1077.570571	0.718282	0.395584	22224.34156
425.306326	-664.68951	795.800286	-931.844688	-1.570606	-3.41923	22216.71194
543.56555	-557.111764	919.400249	-682.355873	-0.04468	-2.656267	22251.80822
634.358116	-447.24513	995.696523	-536.62999	1.481245	-1.130342	22244.94156
696.158097	-324.408129	1065.126132	-306.215244	2.244208	-1.130342	22233.49712
731.254383	-164.948917	1128.452039	-49.859764	-0.807643	-1.130342	22238.07489
736.595122	7.480661	1130.740927	233.962374	-0.04468	1.158546	22232.73415
719.046979	151.680618	1084.963163	480.399338	0.718282	1.921509	22219.76379
689.291433	322.584271	1001.800225	706.999271	2.244208	0.395584	22227.39341
648.854408	447.71016	898.800255	895.451067	-0.807643	0.395584	22218.23786
594.684053	571.310124	762.229925	1077.799161	-0.807643	0.395584	22209.08231
513.810003	686.517497	595.904049	1198.347273	-0.04468	1.921509	22192.29713
407.758183	746.02859	396.007811	1273.880584	-1.570606	1.158546	22196.87491
283.395257	787.228578	228.156009	1283.7991	-1.570606	-0.367379	22177.80084
165.136032	805.539684	-41.932799	1271.591696	-3.859494	-1.130342	22186.19343
36.19533	810.880423	-192.236459	1243.362075	-0.807643	-1.130342	22183.90454
-96.560186	742.976739	-350.932708	1193.006534	-1.570606	-1.130342	35.096286
-218.634224	699.487863	-561.510423	1025.154732	-0.04468	-0.367379	14.496292
-348.33789	630.058254	-720.206673	879.428849	2.244208	1.158546	21235.54186
-464.308226	558.339757	-866.695518	680.295575	-0.807643	-0.367379	22195.34898
-558.152642	424.058315	-1038.362134	467.428972	1.481245	1.921509	22216.71194
-663.4415	292.065762	-1107.791743	233.962374	0.718282	-0.367379	22227.39341
-748.130364	150.917656	-1171.11765	41.695764	-0.04468	-1.130342	22214.42305
-802.300718	25.791767	-1170.354687	-197.111572	2.244208	0.395584	22244.94156
-797.722942	-86.363756	-1100.162116	-425.237431	-0.04468	-1.130342	22245.70452
-796.959979	-227.511862	-1072.695457	-644.970699	2.244208	2.684472	22218.23786
-716.848891	-362.556266	-968.169562	-828.844718	0.718282	1.158546	22209.84527
-646.65632	-487.682155	-785.821468	-960.074309	0.718282	0.395584	22225.10453
-583.330412	-605.941379	-613.391889	-1112.666857	0.718282	0.395584	22190.00824
-451.337859	-692.919131	-404.3401	-1211.08905	-0.807643	-0.367379	22206.03046
-286.537908	-764.637629	-189.94757	-1240.081634	-0.04468	0.395584	22218.23786
-159.886094	-794.393175	4.607927	-1286.622361	-0.04468	-0.367379	22179.32676
-5.767621	-831.778349	236.548599	-1243.896447	-0.807643	-0.367379	22187.71935
123.173082	-832.541312	428.052246	-1186.674242	-3.096531	-1.130342	22208.31935
262.795263	-779.896883	573.015166	-1075.281682	0.718282	1.921509	22200.68972
392.498928	-707.415423	691.274391	-1034.081695	-0.04468	0.395584	22200.68972
506.943339	-609.756193	923.215063	-770.096588	-0.807643	-0.367379	22219.00082
625.202563	-485.393267	1002.563187	-616.741078	-1.570606	-0.367379	22211.3712
667.165513	-361.793304	1043.000212	-385.563368	2.244208	2.684472	22223.5786
711.417352	-213.01557	1123.874262	-88.007901	1.481245	1.158546	22230.44527
739.646973	-42.87488	1089.540939	178.266094	-0.04468	0.395584	22224.34156
736.595122	127.265811	1079.622424	432.332686	-2.333569	-1.893305	22217.4749
728.965495	297.406501	1028.50392	662.747432	-0.807643	-0.367379	22227.39341
678.609954	413.376837	904.140994	846.621452	0.718282	-1.130342	22232.73415
606.128494	552.236055	784.355845	1044.228801	0.718282	-0.367379	22229.6823
551.195177	682.702683	621.844782	1161.725062	1.481245	-1.130342	22202.21564
445.90632	748.317479	451.704091	1238.784299	0.718282	0.395584	22214.42305
328.410058	800.198945	273.170811	1333.391678	1.481245	-1.130342	22211.3712
188.024915	813.932274	63.356058	1305.162057	2.244208	1.158546	22215.18601
72.817541	816.984125	-106.021669	1286.087988	-0.04468	-1.130342	22190.00824
-49.256497	770.443398	-321.940124	1210.554677	-1.570606	-0.367379	122.074038
-210.241634	697.961938	-511.154883	1071.695459	-0.04468	-0.367379	16.022217
-325.449007	641.502695	-683.584461	901.554769	-0.807643	-0.367379	17610.70589
-449.811934	548.421242	-836.177009	719.206675	-1.570606	-1.130342	22167.11936
-573.411897	433.976831	-979.614003	488.028965	-0.04468	0.395584	22194.58602
-658.100761	326.399085	-1110.080631	233.962374	-0.04468	0.395584	22211.3712
-732.108146	183.725053	-1183.325054	63.821684	-1.570606	0.395584	22196.11194
-816.034047	48.680649	-1203.162085	-220.000454	-1.570606	-0.367379	22214.42305
-800.774793	-73.393389	-1141.362103	-355.044859	0.718282	-0.367379	22231.20823
-798.485904	-203.860017	-1066.591755	-579.355903	-1.570606	-1.893305	22214.42305
-729.056295	-332.80072	-964.354748	-758.652147	-1.570606	0.395584	22213.66009
-677.937792	-468.608087	-832.362195	-912.007657	0.718282	-0.367379	22225.86749
-574.17486	-550.2451	-673.665946	-1045.526136	-1.570606	-1.130342	22184.6675
-455.152673	-657.059883	-470.717858	-1144.711292	-1.570606	-1.893305	22201.45268
-333.841598	-734.119119	-257.088291	-1255.340888	1.481245	-0.367379	22224.34156
-156.834243	-786.763548	-81.606862	-1338.503827	-0.04468	-0.367379	22199.92676
-26.367615	-846.274641	132.785667	-1308.74828	1.481245	-0.367379	22184.6675
104.099013	-823.385759	387.615221	-1205.74831	-0.807643	0.395584	22239.60082
256.691561	-786.000585	572.252204	-1125.637223	1.481245	3.447435	22219.00082
388.684114	-730.304305	773.674366	-992.881707	2.244208	2.684472	22222.81564
487.86927	-634.933963	889.644702	-807.481762	-0.04468	1.158546	22229.6823
592.395165	-500.652522	1002.563187	-606.822562	-1.570606	-0.367379	22221.28971
657.246998	-377.815521	1033.081697	-409.215213	-0.04468	-1.130342	22222.81564
712.943277	-230.563713	1113.192784	-152.859734	1.481245	0.395584	22234.26008
722.861793	-87.126718	1124.637225	114.940187	-0.807643	-0.367379	22201.45268
723.624756	98.273227	1062.074281	362.140114	-0.807643	-1.130342	22202.21564
691.580321	240.184296	1021.637256	613.154854	-2.333569	-1.893305	22204.50453
660.298849	377.517588	902.615069	748.962221	-3.859494	-1.893305	22189.24528
632.069227	524.006434	737.815118	1002.26585	-0.807643	-1.893305	22204.50453
559.587767	641.502695	643.207738	1102.213969	-0.807643	-1.130342	22197.63787
460.402612	724.665634	524.948514	1269.302808	-0.04468	0.395584	22190.00824
355.113754	778.835988	294.533767	1315.843535	1.481245	-1.130342	22200.68972
228.46194	807.065609	151.096773	1326.525013	0.718282	-0.367379	22199.92676
96.469386	826.902641	-73.214272	1279.221324	0.718282	1.921509	22180.85269
-23.315764	781.124876	-257.088291	1238.784299	2.244208	1.158546	945.310831
-143.100913	729.24341	-489.791926	1122.051	1.481245	-0.367379	16.022217
-288.063833	676.598981	-703.421492	929.78439	3.007171	1.158546	5337.687307
-400.219356	588.095304	-840.754785	736.754818	-0.807643	-1.130342	22154.91195
-537.552648	474.413856	-994.110295	557.458574	-0.04468	-0.367379	22222.05268
-630.634102	339.369452	-1070.406569	307.206797	-1.570606	-0.367379	22222.81564
-726.767407	211.191712	-1169.591725	130.962405	-0.04468	-0.367379	22210.60823
-777.88591	73.095456	-1179.51024	-88.770864	1.481245	0.395584	22223.5786
-823.663675	-42.87488	-1135.258401	-309.267095	-0.807643	-0.367379	22231.20823
-791.61924	-191.652613	-1063.539904	-527.474437	-1.570606	1.158546	22214.42305
-758.048879	-325.171092	-986.480668	-746.444743	-0.807643	1.921509	22189.24528
-690.908158	-445.719205	-857.539965	-882.25211	-2.333569	-1.130342	22199.92676
-606.219295	-547.193249	-691.977051	-1027.977993	-1.570606	1.158546	22179.32676
-514.663766	-635.696926	-545.488206	-1185.911279	-3.096531	-0.367379	22170.17121
-375.804548	-724.963566	-341.777155	-1304.170504	-2.333569	-1.130342	22202.21564
-225.500889	-776.845032	-95.340191	-1303.407541	-0.807643	-0.367379	22199.16379
-82.063894	-831.778349	133.54863	-1256.866814	-0.04468	1.921509	22192.29713
78.921243	-826.43761	342.60042	-1236.26682	-0.04468	-0.367379	22232.73415
223.884163	-780.659846	529.52629	-1121.059447	0.718282	1.158546	22216.71194
345.958201	-719.622827	737.052155	-969.992825	0.718282	1.158546	22223.5786
464.980388	-634.171001	880.489149	-847.918787	0.718282	-0.367379	22238.07489
591.632202	-528.882143	964.41505	-633.526258	1.481245	-1.130342	22235.786
648.854408	-408.334031	1032.318734	-458.044828	3.770133	-0.367379	22237.31193
702.261799	-249.637781	1087.252051	-188.718982	3.007171	0.395584	22242.65267
735.83216	-90.178569	1084.963163	37.880951	-0.04468	-1.130342	22231.20823
741.172899	45.628798	1107.852045	324.75494	-0.04468	-0.367379	22222.81564
714.469203	207.376898	1065.126132	562.799314	-0.04468	1.158546	22227.39341
681.661805	356.917595	965.940976	776.42888	2.244208	1.921509	22207.55638
[truncated: 28,725 more rows]
