# Supplementary material for: Dynamic analysis of slant cracked rotor system considering nonlinear oil film force
Source: PLoS One. 2024 Jan 25;19(1):e0294293. doi: 10.1371/journal.pone.0294293 (PMC10810477; doi:10.1371/journal.pone.0294293)
Supplement: S1 File — These data were measured by two eddy current sensors, model WT0150. (ZIP) [file pone.0294293.s001.zip › 2021.3.18 Test data for plain bearings/2021.3.18 (P=0.2Mpa, Z=8.1g Clockwise126°+4.0g)/1600.csv]

1024	30720	7	0	3
8	8	8	8	10	10	1
3	3	3	3	1	1	4
2	1	4	3	0	0	0
0	0	0	0	0.000018	-0.000039	20701.47852
588.62903	-278.452688	867.540341	-203.854852	-0.025149	0.5315	22202.97861
630.59198	-179.267532	831.681092	-89.410441	-0.025149	0.5315	22196.87491
629.066055	-49.563867	827.103315	121.167274	-1.551075	-0.231463	22212.89712
619.147539	67.169432	854.569974	327.930176	0.737814	0.5315	22221.28971
594.732732	168.643476	822.525539	451.530139	-0.788112	-0.994425	22222.05268
586.340142	281.561961	737.836675	551.478258	0.737814	0.5315	22231.20823
549.71793	372.354526	603.555234	693.389327	-0.025149	2.820388	22224.34156
491.732762	444.835986	534.125625	769.685601	-0.788112	0.5315	22218.23786
407.043898	522.658186	383.821965	814.700402	1.500776	0.5315	22187.71935
345.243917	589.035944	243.436822	889.47075	2.263739	-0.994425	22241.12674
240.718022	611.924826	80.162796	924.567036	1.500776	-2.520351	22224.34156
145.34768	642.443335	-14.444583	917.700372	2.263739	0.5315	22209.84527
56.081039	646.258149	-177.718609	928.38185	-1.551075	-0.994425	22221.28971
-30.896713	624.13223	-293.688945	884.130011	-1.551075	0.5315	10050.50813
-141.526309	583.695205	-458.488896	818.515216	-1.551075	-1.757388	22.125919
-229.267024	562.332248	-587.429599	742.218942	-1.551075	-2.520351	12.207404
-322.348478	520.369297	-672.881425	656.004153	-0.788112	0.5315	20490.89023
-391.015124	468.487831	-770.540656	540.79678	-0.788112	0.5315	22201.45268
-487.911392	396.006371	-849.88878	380.574605	0.737814	2.057426	22223.5786
-557.341001	290.717514	-854.466557	240.189461	-3.077	-1.757388	22187.71935
-588.622473	199.161985	-1016.214657	57.078405	0.737814	-0.231463	22202.21564
-637.452088	108.36942	-942.207271	-116.114137	-1.551075	1.294463	22199.92676
-692.385405	13.76204	-868.199886	-264.128908	-1.551075	-0.994425	22197.63787
-651.94838	-94.578668	-855.992482	-370.943691	-0.788112	-0.994425	22212.89712
-629.059498	-202.156414	-735.44437	-495.306617	-0.788112	-0.231463	22231.20823
-598.540989	-297.526757	-633.970326	-600.595475	-0.788112	1.294463	22213.66009
-552.763225	-382.21562	-524.866654	-722.669513	0.737814	0.5315	22217.4749
-487.148429	-472.245223	-405.081505	-843.980588	-3.839963	-1.757388	22213.66009
-384.911423	-545.489646	-273.851914	-880.602799	-0.788112	-0.994425	22176.27491
-278.859602	-584.400746	-125.837143	-954.610185	3.026702	-0.231463	22228.15638
-190.355925	-656.882206	13.785038	-964.5287	3.026702	1.294463	22228.91934
-69.807812	-692.741454	167.903511	-990.469433	2.263739	0.5315	22196.11194
53.029188	-679.771088	344.147903	-890.521315	1.500776	-0.994425	22209.08231
164.421748	-657.645168	443.333059	-904.254644	-0.025149	-0.994425	22219.76379
268.18468	-623.311845	548.621917	-790.573196	0.737814	0.5315	22193.06009
345.243917	-577.534081	651.621886	-663.921382	2.263739	1.294463	22221.28971
439.088333	-498.948919	754.621855	-525.825126	-2.314037	-0.994425	22228.15638
503.177203	-441.726714	835.495906	-390.780722	-0.788112	1.294463	22221.28971
566.50311	-328.808229	864.48849	-254.973355	-0.788112	-0.231463	22219.00082
603.888285	-223.519371	904.925515	-84.832665	-3.077	-1.757388	22226.63045
636.695682	-112.889774	913.318105	26.559895	-2.314037	-0.231463	22199.92676
629.066055	-3.786103	803.451471	202.804287	-1.551075	-0.994425	22197.63787
618.384577	103.791643	801.162582	366.078313	0.737814	-0.231463	22210.60823
583.288291	223.576793	746.229265	475.181984	-2.314037	-0.231463	22215.94897
546.666079	321.998986	694.347799	632.352308	-0.788112	-0.994425	22219.00082
516.910533	408.976738	576.088575	754.426346	1.500776	-0.994425	22229.6823
459.688327	479.16931	441.807133	816.226328	0.737814	-0.231463	22218.23786
385.680942	554.702621	327.362723	876.500384	-0.025149	0.5315	22213.66009
291.836525	608.872975	184.688691	924.567036	-0.788112	0.5315	22205.2675
204.858773	640.154447	30.570218	925.329999	-0.788112	-0.994425	22195.34898
112.540282	646.258149	-116.68159	921.515185	3.026702	0.5315	22210.60823
34.718083	618.028528	-254.777845	913.885558	3.026702	1.294463	22223.5786
-95.748545	602.00631	-440.17779	766.63375	3.026702	0.5315	239.570299
-197.222589	590.561869	-522.577766	759.767085	0.737814	1.294463	16.78518
-287.252192	536.391515	-650.755506	680.418961	-0.788112	0.5315	1445.051424
-357.444764	503.584117	-723.999929	590.389358	0.737814	-0.994425	22135.07492
-448.23733	431.102657	-816.31842	453.056065	-0.025149	-0.231463	22202.21564
-525.296566	341.836017	-889.562843	324.878325	-0.025149	-0.994425	22219.00082
-571.837293	250.280489	-922.37024	148.633933	0.737814	-0.231463	22230.44527
-658.052082	138.124966	-897.19247	15.115454	0.737814	-0.231463	22207.55638
-662.629859	54.962028	-881.933215	-114.588211	-2.314037	1.294463	22199.92676
-662.629859	-47.274979	-846.836929	-277.862237	-0.788112	0.5315	22211.3712
-667.970598	-119.756439	-806.399904	-463.262182	-1.551075	-0.994425	22193.06009
-620.666908	-231.911961	-733.155481	-631.113984	-2.314037	-0.231463	22209.08231
-575.652107	-343.304521	-596.585152	-666.973233	-0.788112	2.057426	22223.5786
-508.511386	-422.652645	-541.651835	-804.306525	1.500776	0.5315	22204.50453
-433.741038	-508.104472	-334.888933	-869.158358	-0.788112	0.5315	22199.92676
-339.896621	-557.69705	-187.637125	-918.750936	0.737814	2.057426	22226.63045
-222.40036	-620.259994	-29.703838	-952.321296	1.500776	1.294463	22196.87491
-126.267055	-669.089609	81.688722	-969.869439	1.500776	1.294463	22191.53417
-12.585607	-710.289597	235.807194	-934.010191	3.789665	0.5315	22225.10453
93.466214	-682.822939	393.740481	-882.128725	2.263739	-0.994425	22218.23786
202.569885	-630.941473	492.162674	-848.558364	2.263739	-0.231463	22208.31935
288.784674	-621.78592	606.607085	-723.432475	0.737814	-1.757388	22232.73415
413.1476	-553.882236	723.340383	-635.691761	0.737814	-0.994425	22227.39341
475.710545	-489.793366	772.169998	-465.55107	0.737814	-0.231463	22222.81564
541.32534	-387.556359	856.095899	-316.010374	-0.025149	-0.231463	22228.15638
600.836434	-270.823061	885.851446	-171.810417	-2.314037	-0.994425	22222.05268
605.41421	-173.16383	910.266254	7.485827	0.737814	1.294463	22221.28971
642.799384	-53.378681	869.066266	153.974672	-1.551075	-0.994425	22226.63045
629.829018	48.858326	859.910713	309.61907	-1.551075	0.5315	22222.81564
589.391993	164.065699	798.110731	450.767177	-2.314037	-0.231463	22197.63787
546.666079	249.517526	725.629271	562.159736	-3.839963	-0.994425	22209.84527
545.140154	377.695266	611.947824	646.085637	-3.077	-0.231463	22209.84527
486.392023	457.04339	478.429345	718.567097	-1.551075	0.5315	22202.97861
435.27352	522.658186	373.90345	793.337446	2.263739	1.294463	22219.76379
338.377252	592.087795	219.784977	872.68557	2.263739	1.294463	22209.84527
260.555053	618.791491	98.473902	926.092962	-0.788112	-1.757388	22200.68972
133.903239	644.732224	-35.044577	935.248515	1.500776	-0.231463	22214.42305
62.184741	629.472969	-167.800093	918.463334	-1.551075	-3.283314	22199.16379
-35.474489	602.769273	-291.400057	887.944825	-0.025149	-0.994425	16940.06165
-108.718912	605.821124	-431.022238	807.833738	0.737814	-1.757388	21.362957
-220.111471	570.724838	-575.985158	731.537464	2.263739	-0.994425	15.259255
-304.800335	532.576701	-692.718456	643.033786	0.737814	0.5315	19811.09043
-386.437348	466.961906	-806.399904	533.930115	2.263739	2.057426	22209.08231
-470.363249	396.769334	-856.755445	375.996829	-0.025149	2.057426	22225.86749
-545.133597	296.058253	-872.0147	245.530201	-0.788112	1.294463	22206.79342
-597.778026	209.080501	-943.733197	99.804318	-0.788112	0.5315	22219.76379
-642.792828	114.473121	-910.925799	-27.610459	-1.551075	0.5315	22228.91934
-674.0743	16.050928	-849.125817	-177.914118	-0.025149	0.5315	22213.66009
-676.363188	-68.637935	-814.029532	-331.269629	-0.025149	-0.231463	22223.5786
-655.763194	-183.845309	-727.814742	-486.151064	-0.788112	2.057426	22209.08231
-606.170616	-282.267502	-678.985127	-619.669543	-1.551075	0.5315	22195.34898
-564.970628	-412.73413	-525.629617	-705.884332	-4.602926	-0.994425	22196.11194
-487.148429	-474.534111	-506.555549	-893.573166	-3.077	-1.757388	22194.58602
-401.696603	-535.57113	-292.16302	-908.069458	0.737814	-0.231463	22203.74157
-280.385528	-588.215559	-117.444553	-955.373147	-0.025149	-0.994425	22193.82305
-165.941117	-638.5711	-3.763105	-970.632402	-0.788112	0.5315	22212.89712
-61.415222	-681.297013	172.481287	-956.899073	-2.314037	0.5315	22202.97861
54.555114	-687.400715	326.59976	-896.625017	0.737814	0.5315	22199.92676
152.977307	-656.882206	428.836767	-873.736135	0.737814	-1.757388	22187.71935
255.977276	-646.200727	574.56265	-766.921351	0.737814	-0.994425	22210.60823
346.006879	-576.008155	695.873725	-663.158419	1.500776	1.294463	22241.88971
445.954998	-509.630397	749.281116	-554.054748	3.026702	0.5315	22245.70452
496.310539	-421.12672	809.555173	-394.595536	-0.025149	0.5315	22235.786
580.999402	-332.623042	853.807011	-289.306678	-0.025149	-1.757388	22225.86749
606.940135	-233.437887	895.769962	-96.277106	1.500776	0.5315	22230.44527
613.8068	-101.445333	827.103315	15.115454	-0.788112	-0.231463	22221.28971
640.510496	8.421301	858.384788	227.982058	1.500776	2.057426	22218.23786
600.836434	88.532388	846.177384	364.552387	-0.788112	-0.231463	22228.15638
577.947551	205.265687	799.636657	524.011599	-0.788112	-0.994425	22226.63045
564.214222	318.184172	711.132979	633.878234	-2.314037	-1.757388	22213.66009
496.310539	375.406377	601.266345	730.774501	-2.314037	-1.757388	22206.03046
455.873514	489.087825	392.214555	790.285595	-1.551075	-1.757388	22197.63787
395.599457	537.154478	339.570127	872.68557	-0.025149	2.057426	22161.77862
290.3106	600.480385	154.933144	907.018893	-1.551075	0.5315	22206.79342
201.043959	639.391484	27.518367	887.944825	1.500776	2.057426	22215.18601
109.488431	653.124814	-76.244565	922.278148	1.500776	0.5315	22199.16379
24.799567	635.576671	-211.288969	904.730005	-1.551075	-0.994425	22215.18601
-75.911514	603.532236	-366.933368	850.559651	-0.788112	-0.231463	375.377667
-176.622595	580.643354	-517.99999	794.100408	-1.551075	-0.231463	15.259255
-269.704049	556.228546	-594.296263	717.804135	0.737814	0.5315	13.733329
-368.889205	502.821154	-721.71104	598.781948	-0.025149	-0.231463	22135.83789
-442.896591	446.361912	-808.688792	440.848661	0.737814	-0.994425	22219.00082
-500.881759	360.147123	-912.451725	298.174629	3.026702	-0.994425	22231.20823
-567.259517	248.754563	-897.19247	165.419113	-0.025149	-0.994425	22237.31193
-646.607641	138.887929	-934.577644	4.433976	-0.788112	-0.231463	22211.3712
-658.815045	54.199065	-954.414675	-184.780783	-1.551075	-0.994425	22215.94897
-674.837263	-29.726836	-823.185084	-251.921504	-1.551075	-0.231463	22227.39341
-670.259486	-144.171246	-752.992513	-400.699238	-0.788112	-0.231463	22212.89712
-619.903945	-241.067514	-681.274015	-580.758444	0.737814	-0.231463	22222.81564
-571.07433	-327.282303	-610.318481	-675.365823	-0.025149	2.057426	22229.6823
-502.407684	-415.785981	-469.170375	-764.632463	-1.551075	2.057426	22186.19343
-423.059559	-492.845217	-356.251889	-879.839836	-3.077	1.294463	22196.11194
-357.444764	-569.904454	-205.185268	-903.491681	-1.551075	0.5315	22177.80084
-239.18554	-630.17851	-63.274198	-991.232396	-1.551075	0.5315	22184.6675
-143.052235	-648.489615	22.177628	-998.099061	-0.788112	0.5315	22195.34898
-4.95598	-692.741454	232.755343	-958.424998	0.737814	-0.231463	22219.00082
80.495847	-685.111827	370.851599	-925.617601	1.500776	-0.231463	22208.31935
197.992108	-669.089609	497.503413	-829.484296	-1.551075	-0.231463	22200.68972
304.806892	-611.867404	641.70337	-703.595444	0.737814	-0.231463	22228.15638
371.18465	-570.667416	724.103346	-581.521406	-1.551075	-1.757388	22224.34156
487.154986	-469.193372	811.844061	-457.921443	2.263739	0.5315	22242.65267
542.851266	-381.452658	846.177384	-351.10666	1.500776	-0.994425	22249.51933
594.732732	-281.504539	878.984782	-205.380777	2.263739	0.5315	22243.41563
645.851235	-170.111979	854.569974	-36.003049	0.737814	-0.231463	22220.52675
635.932719	-68.637935	867.540341	135.663566	2.263739	1.294463	22238.07489
619.147539	43.517587	857.621825	295.885741	-0.025149	-1.757388	22228.91934
612.280875	149.569407	782.851477	410.330152	-1.551075	-0.994425	22214.42305
567.266073	262.487892	749.281116	569.026401	-0.788112	1.294463	22226.63045
532.93275	358.621197	634.073743	699.493029	-1.551075	1.294463	22229.6823
484.866098	436.443396	511.236742	768.922638	-0.788112	-0.231463	22202.21564
422.303153	520.369297	375.429375	820.804104	-0.788112	-0.231463	22199.92676
342.955028	571.487801	268.614592	887.944825	-3.077	-0.994425	22204.50453
233.851357	619.554453	89.318349	932.959626	-0.025149	-0.994425	22183.90454
149.162493	624.895192	-25.889024	930.670738	-0.788112	0.5315	22169.40825
49.977338	631.761857	-200.607491	890.996676	-0.788112	-0.231463	22201.45268
-39.289303	615.73964	-328.785231	897.100378	-0.788112	-0.231463	22149.57122
-106.430024	593.61372	-445.51853	791.048557	1.500776	-0.994425	33.57036
-198.748515	562.332248	-604.214779	698.730066	-0.788112	0.5315	12.970367
-310.904037	521.13226	-649.22958	665.159706	-0.788112	-0.231463	18828.39442
-386.437348	476.117459	-761.385103	557.58196	0.737814	0.5315	22193.06009
-483.333616	392.95452	-817.844345	408.041263	-0.025149	1.294463	22221.28971
-522.244715	299.110104	-869.725811	260.026493	3.026702	2.057426	22231.97119
-582.518771	213.658277	-917.029501	91.411728	-1.551075	0.5315	22235.786
-646.607641	114.473121	-921.607277	-48.210453	2.263739	-0.994425	22235.786
-672.548374	14.525003	-868.962849	-196.225224	1.500776	-0.994425	22222.81564
-684.755778	-72.452749	-848.362855	-319.825188	-2.314037	-1.757388	22221.28971
-642.792828	-196.052713	-800.296202	-505.225133	-0.025149	2.057426	22228.91934
-609.98543	-281.504539	-641.599953	-589.151034	-0.025149	1.294463	22212.89712
-547.422485	-378.400807	-530.207393	-705.884332	-0.025149	-0.231463	22222.05268
-468.837324	-447.067453	-393.637064	-840.165774	0.737814	-0.994425	22222.05268
-397.118826	-521.074838	-262.407473	-879.076874	-0.788112	0.5315	22200.68972
-305.563298	-605.000739	-119.733441	-953.847222	-1.551075	-0.231463	22179.32676
-191.118887	-640.859988	5.392448	-981.31388	-2.314037	-0.231463	22190.00824
-75.911514	-684.348864	149.592405	-964.5287	-4.602926	-1.757388	22158.72677
35.481046	-683.585901	297.607176	-927.143526	-0.788112	0.5315	22109.89715
149.162493	-662.222945	373.140487	-892.04724	-0.788112	-0.994425	22198.40083
252.925426	-649.252578	554.725618	-815.750967	-0.025149	0.5315	22213.66009
343.717991	-571.430379	659.251513	-686.810264	-2.314037	1.294463	22217.4749
420.777228	-511.156323	713.421868	-583.810294	-1.551075	1.294463	22228.15638
514.621644	-439.437826	851.518123	-391.543685	-0.788112	1.294463	22225.86749
564.214222	-344.067483	882.799595	-258.788169	-0.025149	-0.994425	22215.94897
636.695682	-221.230483	919.421807	-97.040068	2.263739	-0.994425	22250.2823
636.695682	-130.437917	872.88108	51.737665	2.263739	-0.994425	22250.2823
644.32531	0.791674	868.303303	229.507983	-1.551075	-1.757388	22227.39341
616.858651	106.843494	832.444055	383.626456	0.737814	1.294463	22234.26008
595.495694	193.058283	768.355185	494.256053	0.737814	-0.231463	22240.36378
548.954967	312.843433	669.932992	608.700463	-0.788112	-1.757388	22217.4749
517.673495	394.480446	592.110793	741.45598	-2.314037	-1.757388	22193.82305
468.84388	478.406347	465.458978	793.337446	-0.788112	-0.994425	22222.05268
391.021681	536.391515	336.518276	868.870757	-2.314037	-0.994425	22210.60823
297.940227	598.191497	198.42202	929.907776	-0.025149	0.5315	22208.31935
213.251363	615.73964	35.147995	933.722589	-3.077	-0.994425	22207.55638
107.199543	640.154447	-108.289	926.092962	-3.077	-0.994425	22180.85269
6.488462	630.235932	-240.281553	900.915192	-2.314037	-2.520351	22193.06009
-104.904098	608.110012	-387.533362	805.544849	-3.077	-0.994425	592.059084
-168.992968	571.487801	-521.051841	764.344862	-1.551075	1.294463	17.548143
-273.518863	553.176695	-588.192561	708.648582	1.500776	1.294463	11.444441
-349.052174	502.058192	-712.555488	571.315289	-0.788112	-0.231463	22077.85272
-436.792889	431.102657	-817.081383	413.382003	-0.788112	-0.994425	22196.87491
-514.615088	350.228607	-869.725811	332.507953	0.737814	-0.231463	22217.4749
-581.755809	258.673079	-952.88875	152.448747	-2.314037	-0.231463	22201.45268
-600.066914	157.961997	-901.770246	34.952485	0.737814	0.5315	22206.03046
-638.215051	73.273134	-876.592476	-87.121553	1.500776	0.5315	22244.94156
-652.711343	-23.623134	-851.414706	-242.002988	-0.025149	-0.994425	22244.17859
-661.866896	-126.623103	-775.118432	-414.432567	-0.025149	-0.231463	22226.63045
-612.274318	-232.674924	-714.081413	-541.084381	1.500776	-0.994425	22229.6823
-587.859511	-326.519341	-617.948108	-655.528792	-0.025149	0.5315	22204.50453
-529.11138	-387.556359	-523.340729	-825.669482	-1.551075	0.5315	22181.61565
-441.370665	-485.21559	-344.044486	-834.825035	-2.314037	1.294463	22198.40083
-333.792919	-559.222975	-193.740826	-901.202793	-0.025149	-0.231463	22222.05268
-253.681832	-621.022957	-63.274198	-975.973141	1.500776	1.294463	22211.3712
-132.370757	-672.14146	68.718355	-965.291663	0.737814	1.294463	22197.63787
-23.267085	-691.215529	254.881263	-934.773153	-0.788112	0.5315	22195.34898
78.206959	-685.111827	370.851599	-912.647234	-2.314037	0.5315	22170.17121
201.043959	-686.637752	495.214525	-839.402811	-1.551075	-0.231463	22150.33418
294.888376	-614.156292	604.318196	-731.062103	-0.788112	-0.994425	22215.18601
381.103165	-553.119273	705.029278	-643.321388	1.500776	0.5315	22219.00082
465.029066	-485.21559	769.88111	-501.410319	-0.788112	-1.757388	22218.23786
528.354974	-406.630428	810.318135	-364.839989	-0.025149	-0.994425	22224.34156
588.62903	-283.030465	889.66626	-215.299293	1.500776	2.057426	22090.82308
630.59198	-183.082346	885.088483	-42.106751	-0.788112	0.5315	22211.3712
647.377161	-64.823122	862.199601	108.196908	2.263739	1.294463	22224.34156
638.221608	48.858326	872.118117	310.382033	3.026702	1.294463	22257.14896
589.391993	151.858296	843.125533	449.241251	2.263739	0.5315	22238.83786
590.917918	255.621228	724.866309	544.611593	-0.788112	-0.231463	22242.65267
519.199421	355.569346	615.762637	684.996737	2.263739	1.294463	22241.12674
482.577209	426.524881	504.370078	736.878203	-0.788112	0.5315	22216.71194
440.614259	518.843372	405.184922	842.930024	-0.025149	-0.994425	22210.60823
350.584656	582.932242	286.162735	886.4189	-1.551075	-0.994425	22194.58602
243.769873	609.635938	119.073896	910.833707	-0.025149	-0.994425	22201.45268
172.051375	628.710006	-13.681621	924.567036	2.263739	0.5315	22219.00082
66.762518	647.021112	-143.385286	924.567036	1.500776	2.057426	22212.89712
-28.607824	605.821124	-278.42969	897.863341	-1.551075	-0.231463	17533.64666
-140.000384	585.984093	-391.348175	832.248545	-0.788112	-0.231463	35.096286
-223.926285	568.43595	-556.911089	740.693017	-0.025149	0.5315	15.259255
-313.955888	515.028558	-664.488835	673.552296	-0.788112	1.294463	19719.5349
-388.726236	470.013757	-749.940662	491.204202	-1.551075	-0.994425	22184.6675
-471.126212	398.29526	-875.066551	377.522754	0.737814	1.294463	22219.76379
-555.815076	294.532327	-911.688762	195.937623	1.500776	1.294463	22047.33421
-600.829877	215.947165	-998.666514	41.056187	2.263739	0.5315	22218.23786
-621.429871	112.184233	-923.896166	-34.477124	1.500776	1.294463	22231.97119
-655.763194	17.576854	-835.392488	-206.14374	0.737814	0.5315	22213.66009
-677.889113	-57.956457	-831.577675	-340.425181	-0.025149	0.5315	22220.52675
-632.111349	-180.793458	-739.259183	-471.654772	3.026702	2.057426	22253.33415
-595.489138	-261.667508	-643.888841	-601.358437	0.737814	1.294463	22232.73415
-527.585454	-376.874881	-582.08886	-709.699146	0.737814	-0.231463	22197.63787
-468.837324	-443.252639	-409.659281	-826.432445	1.500776	-0.231463	22223.5786
-384.14846	-526.415578	-280.718578	-885.943538	0.737814	-1.757388	22214.42305
-316.244776	-588.215559	-146.437137	-950.032408	-0.025149	1.294463	22185.43046
-172.807782	-656.119243	-5.28903	-975.973141	-0.025149	1.294463	22214.42305
-69.807812	-675.193311	135.859076	-944.691669	0.737814	0.5315	22209.84527
34.718083	-674.430349	334.99235	-900.43983	-0.788112	-0.994425	22114.47493
127.799537	-680.53405	460.881202	-871.447246	-0.788112	-0.231463	22199.16379
233.088394	-636.282212	561.592283	-771.499128	-1.551075	-0.231463	22198.40083
320.066146	-577.534081	649.332998	-663.158419	-2.314037	0.5315	22199.16379
421.54019	-527.941503	727.155197	-561.684375	-0.788112	1.294463	22207.55638
480.288321	-462.326708	831.681092	-441.899225	-1.551075	-0.231463	22216.71194
559.636446	-364.667477	845.414421	-291.595566	-0.025149	-0.994425	22210.60823
596.258657	-221.230483	853.044049	-195.462261	-0.025149	-0.994425	22219.00082
632.880869	-141.882358	839.310719	5.196938	0.737814	-0.994425	22226.63045
641.273459	0.791674	850.75516	211.95984	-0.788112	-1.757388	22217.4749
602.362359	113.710159	823.288502	317.248698	-0.788112	-0.994425	22226.63045
592.443843	207.554575	743.177414	481.285686	-1.551075	-0.231463	22228.91934
566.50311	307.502694	701.214464	618.618979	3.026702	-0.231463	22241.12674
523.777197	399.058222	597.451532	742.218942	0.737814	-0.231463	22194.58602
462.740178	475.354496	484.533047	795.626334	2.263739	0.5315	22227.39341
403.992047	540.969291	369.325673	874.211496	-2.314037	-0.231463	22202.21564
294.125413	595.902608	216.733126	924.567036	-0.788112	-0.231463	22199.92676
223.932842	616.502602	40.488734	941.352217	0.737814	0.5315	22218.23786
125.510648	627.947043	-77.007528	911.59667	0.737814	-0.231463	22177.03787
37.769934	640.154447	-232.651926	878.789272	-0.025149	-0.994425	22097.68975
-69.807812	615.73964	-353.200038	822.33003	-0.788112	-0.994425	969.725639
-196.459626	576.82854	-496.637033	796.389297	-0.788112	1.294463	16.022217
-280.385528	527.998925	-638.548102	717.041172	-2.314037	0.5315	12.207404
-365.074391	466.961906	-690.429568	601.070836	-2.314037	-2.520351	21843.62316
-447.474367	446.361912	-829.288786	460.685692	-2.314037	-0.231463	22180.85269
-534.452119	335.732315	-858.28137	350.056095	-0.025149	-0.231463	22192.29713
-578.703958	259.436041	-946.785048	177.626517	-0.788112	-0.994425	22191.53417
-622.955796	161.013848	-946.022085	5.959901	0.737814	-0.231463	22202.21564
-672.548374	80.139798	-915.503576	-103.906733	0.737814	1.294463	22221.28971
-664.155784	-28.963873	-874.303588	-261.077057	0.737814	0.5315	22228.91934
-658.815045	-111.363849	-797.244351	-414.432567	1.500776	-0.994425	22213.66009
-637.452088	-213.600855	-719.422152	-560.921412	0.737814	0.5315	22219.76379
-566.496554	-326.519341	-621.762922	-636.454723	0.737814	0.5315	22055.7268
-510.037311	-405.867465	-489.007406	-735.639879	2.263739	-0.231463	22235.786
-429.163261	-485.21559	-377.614846	-857.713917	0.737814	2.057426	22228.15638
-356.681801	-533.282242	-236.46674	-889.758352	2.263739	0.5315	22217.4749
-248.341093	-622.548882	-47.251981	-945.454632	1.500776	0.5315	22215.94897
-145.341123	-672.14146	56.510951	-965.291663	-0.025149	-1.757388	22199.92676
-25.555973	-683.585901	230.466455	-934.010191	1.500776	-0.231463	22197.63787
82.021772	-682.822939	366.273822	-889.758352	-0.788112	-0.231463	22199.92676
185.784705	-666.037758	499.792301	-846.269476	-0.788112	-0.231463	22200.68972
304.043929	-620.259994	622.629302	-752.425059	1.500776	-0.231463	22230.44527
367.369836	-553.119273	709.607054	-679.180637	-0.788112	-0.994425	22227.39341
442.140184	-509.630397	784.377402	-461.736257	-2.314037	-1.757388	22194.58602
536.747564	-399.763763	845.414421	-348.054809	-0.025149	-0.231463	22205.2675
564.977185	-311.260086	867.540341	-217.588181	-1.551075	0.5315	22123.63048
625.251241	-197.578638	895.006999	-55.840081	-1.551075	-0.231463	22196.11194
638.98457	-72.452749	871.355154	105.90802	0.737814	0.5315	22219.76379
626.777167	32.836109	875.169968	299.700555	0.737814	0.5315	22228.15638
600.836434	132.784227	787.429253	408.041263	-2.314037	-1.757388	22214.42305
580.23644	238.836048	730.207048	536.981966	-0.025149	0.5315	22225.86749
527.592011	341.073054	602.792271	631.589345	-0.788112	1.294463	22219.00082
480.288321	418.895253	518.103407	733.826352	-0.025149	-0.231463	22177.80084
423.066116	514.265596	382.29604	820.041141	0.737814	-0.231463	22232.73415
366.606873	564.621136	266.325704	904.730005	3.026702	0.5315	22250.2823
288.021711	611.924826	93.133163	942.115179	2.263739	-0.231463	22210.60823
168.236562	656.939627	3.866522	917.700372	4.552627	-0.994425	22217.4749
46.162524	656.176665	-134.229733	929.144813	-0.025149	-1.757388	22216.71194
-11.059681	644.732224	-272.325988	872.68557	-1.551075	-1.757388	22185.43046
-110.244837	585.984093	-413.474095	815.463365	-2.314037	-0.994425	33.57036
-204.852217	568.43595	-543.940723	763.581899	0.737814	-0.994425	12.970367
-298.696633	538.680403	-638.548102	670.500445	-0.025149	-0.994425	15791.80273
-387.963273	479.16931	-789.614724	511.041233	-0.788112	1.294463	22182.37861
-477.229914	402.873036	-833.1036	417.959779	-3.077	1.294463	22203.74157
-542.844709	302.161955	-870.488774	263.841306	-3.077	-0.994425	22184.6675
-576.415069	208.317538	-956.703563	114.30061	-0.788112	1.294463	22196.87491
-655.763194	122.102749	-880.40729	-3.195652	0.737814	1.294463	22212.89712
-681.703927	17.576854	-854.466557	-158.84005	0.737814	-0.231463	22203.74157
-693.148368	-61.008308	-843.785078	-332.032591	-0.025149	-0.231463	22218.23786
-646.607641	-163.245315	-739.259183	-450.291816	2.263739	2.820388	22231.97119
-613.037281	-260.141582	-662.199947	-605.936214	-0.025149	-1.757388	22219.76379
-549.711374	-357.03785	-634.733288	-787.521345	0.737814	-0.231463	22214.42305
-475.703988	-450.882267	-463.829635	-804.306525	-2.314037	-0.231463	22191.53417
-397.881789	-518.022987	-282.244504	-880.602799	3.789665	-0.231463	22213.66009
-297.170708	-569.904454	-205.94823	-984.365731	-0.025149	-0.231463	22224.34156
-192.644813	-635.519249	6.918373	-965.291663	3.026702	1.294463	22232.73415
-77.43744	-688.926641	147.303517	-973.684253	1.500776	1.294463	22206.03046
38.532896	-671.378498	326.59976	-922.56575	0.737814	-1.757388	22154.14899
144.584717	-656.882206	415.103438	-892.810203	0.737814	-0.231463	22205.2675
240.718022	-646.96369	563.118209	-773.025053	-0.025149	2.057426	22224.34156
335.325401	-593.556298	679.851507	-671.551009	0.737814	1.294463	22217.4749
411.621675	-533.282242	729.444085	-565.499189	-0.788112	-0.231463	22226.63045
500.125352	-422.652645	814.132949	-427.402933	3.026702	1.294463	22232.73415
562.688297	-347.119334	856.095899	-293.884454	-0.025149	-1.757388	22216.71194
597.784583	-240.304551	870.592191	-137.477093	-3.077	-1.757388	22204.50453
623.725316	-137.304582	859.910713	10.537678	-3.839963	-0.231463	22208.31935
642.036421	-25.912022	868.303303	234.848722	-0.788112	0.5315	22195.34898
609.991986	106.080531	815.658874	324.115362	-1.551075	-0.231463	22214.42305
614.569763	201.450873	775.221849	495.019015	-2.314037	-0.994425	22226.63045
532.169787	305.213806	685.955209	607.937501	0.737814	0.5315	22218.23786
512.332756	382.273042	602.029308	689.574513	-0.025149	-0.231463	22218.23786
468.080917	457.806353	445.621947	771.974489	-2.314037	-0.994425	22221.28971
383.392054	547.835956	349.488642	880.315198	-0.025149	0.5315	22197.63787
309.384668	584.458167	183.925728	916.937409	0.737814	1.294463	22187.71935
218.592102	642.443335	40.488734	903.967042	-0.025149	-0.231463	22235.02304
116.355096	655.413702	-70.903826	929.144813	1.500776	0.5315	22216.71194
41.584747	646.258149	-192.214901	903.20408	3.026702	-0.994425	22203.74157
-57.600408	627.184081	-361.592629	836.826322	2.263739	1.294463	608.844264
-166.70408	589.798907	-503.503698	800.20411	-0.788112	0.5315	16.78518
-261.311459	547.072993	-585.140711	708.648582	-0.025149	1.294463	11.444441
-356.681801	506.635968	-731.629556	617.093053	-0.025149	0.5315	21955.77868
-418.481783	439.495247	-790.377687	478.233835	-1.551075	-0.994425	22199.16379
-507.748423	353.280458	-866.67396	358.448686	-0.025149	-0.994425	22215.94897
-544.370635	258.673079	-936.103569	144.819119	-1.551075	-0.994425	22220.52675
-623.718759	146.517556	-927.710979	37.241373	-1.551075	0.5315	22195.34898
-651.185418	70.221283	-914.740613	-108.484509	-2.314037	-0.231463	22196.11194
-675.600225	-11.41573	-896.429507	-283.965939	-2.314037	-0.231463	22212.89712
-675.600225	-135.015694	-781.985097	-397.647387	-1.551075	-1.757388	22202.21564
-649.659492	-225.045297	-705.688823	-548.714009	-1.551075	-0.231463	22207.55638
-587.859511	-317.363788	-652.281431	-623.484357	-0.788112	1.294463	22225.86749
-513.852125	-393.660061	-531.733319	-795.913935	0.737814	2.057426	22190.00824
-432.978075	-489.030403	-358.540778	-847.032439	1.500776	1.294463	22207.55638
-348.289211	-551.593348	-216.629709	-882.128725	-0.025149	-0.231463	22195.34898
-242.237391	-605.763702	-67.851975	-998.862023	0.737814	0.5315	22196.11194
-142.289272	-636.282212	61.85169	-998.099061	3.789665	1.294463	22196.87491
-21.74116	-677.482199	254.1183	-919.513899	2.263739	-0.231463	22238.07489
87.362512	-672.14146	339.570127	-939.35093	1.500776	1.294463	22228.15638
194.940258	-673.667386	464.696015	-846.269476	1.500776	-0.231463	22186.95639
288.021711	-614.156292	601.266345	-708.936183	1.500776	-0.994425	22239.60082
372.710575	-553.119273	703.503352	-644.084351	-0.788112	-1.757388	22231.97119
466.554992	-492.082254	797.347769	-493.017729	-0.788112	-1.757388	22213.66009
521.488309	-400.526726	845.414421	-333.558517	-0.788112	-0.231463	22225.86749
594.732732	-302.867496	895.769962	-195.462261	-0.788112	-0.231463	22231.20823
601.599396	-199.867526	888.140334	-42.869714	-1.551075	-0.994425	22212.89712
638.98457	-78.556451	871.355154	104.382094	-0.025149	-0.231463	22225.86749
633.643831	28.258332	881.27367	301.989443	-1.551075	-0.994425	22211.3712
602.362359	125.917562	767.592222	326.404251	-1.551075	-0.231463	22196.11194
577.184589	241.124936	758.436669	544.611593	-1.551075	2.057426	22202.97861
535.221638	340.310092	645.518184	673.552296	-1.551075	-0.231463	22219.00082
494.784613	431.102657	524.207109	753.663383	0.737814	-0.231463	22203.74157
444.429073	513.502633	412.051587	829.196694	-3.077	-1.757388	22204.50453
362.029097	576.065577	289.214586	903.20408	2.263739	-0.994425	22209.84527
249.110612	613.450751	99.236864	926.855925	0.737814	-0.994425	22194.58602
170.52545	637.102596	7.681336	905.492968	0.737814	-0.231463	22196.87491
85.836586	650.835925	-118.207516	911.59667	2.263739	-0.231463	22198.40083
-20.978197	621.080379	-319.629678	861.241129	0.737814	-1.757388	22217.4749
-104.904098	598.954459	-475.274076	832.248545	2.263739	2.057426	37.385174
-201.800366	564.621136	-582.851822	733.063389	0.737814	-0.994425	14.496292
-295.644782	540.206329	-649.22958	686.522662	3.026702	-0.231463	17458.11335
-391.778087	485.273012	-755.281401	552.241221	0.737814	1.294463	22196.11194
-465.785473	410.502663	-849.88878	407.278301	-0.788112	1.294463	22219.76379
-545.89656	316.658247	-844.548041	282.152412	-1.551075	-0.231463	22207.55638
-594.726175	226.628644	-967.385042	117.352461	0.737814	-0.231463	22215.94897
-632.874312	128.206451	-923.896166	-19.980832	-0.788112	0.5315	22228.15638
-673.311337	27.495369	-859.807296	-138.240056	-2.314037	-0.231463	22220.52675
-671.785412	-83.89719	-850.651743	-302.277045	-3.839963	-0.231463	22200.68972
-676.363188	-180.793458	-791.140649	-480.810325	-3.077	2.057426	22205.2675
-613.800244	-273.111949	-658.385133	-582.284369	-0.788112	-0.994425	22211.3712
-551.237299	-370.771179	-611.844406	-794.38801	-0.025149	-0.994425	22176.27491
-490.20028	-443.252639	-438.651865	-798.202824	0.737814	-0.994425	22212.89712
-393.304013	-514.971137	-276.903765	-872.973172	-1.551075	-0.994425	22220.52675
-298.696633	-589.741485	-163.98528	-944.691669	0.737814	0.5315	22194.58602
-197.222589	-641.622951	-14.444583	-966.054626	-1.551075	-1.757388	22210.60823
-82.778179	-683.585901	106.103529	-959.187961	-0.788112	-0.994425	22195.34898
20.984754	-698.082193	289.977549	-972.92129	0.737814	0.5315	22174.74899
159.081009	-672.904423	402.133071	-890.521315	0.737814	-0.231463	22199.92676
244.532835	-636.282212	525.733034	-778.365792	3.789665	1.294463	22255.62304
316.251333	-582.87482	689.770023	-699.78063	2.263739	2.057426	22233.49712
423.066116	-524.126689	741.651489	-588.388071	2.263739	2.057426	22238.83786
497.836464	-458.511894	832.444055	-403.751089	3.789665	1.294463	22242.65267
567.266073	-354.748962	885.088483	-267.943721	-0.788112	-1.757388	22216.71194
609.229024	-267.77121	878.984782	-148.921534	-0.025149	-1.757388	22217.4749
632.880869	-143.408284	896.532925	31.137671	2.263739	0.5315	22234.26008
637.458645	-20.571283	885.851446	212.722803	-0.788112	-0.994425	22215.18601
616.095688	80.139798	855.332937	352.344984	-0.025149	0.5315	22225.10453
593.969769	189.24347	803.451471	473.656059	1.500776	-0.994425	22234.26008
561.925334	289.191588	717.236681	604.88565	-3.839963	-4.046276	22193.06009
527.592011	371.591564	581.429314	668.211557	-0.788112	0.5315	22196.87491
457.399439	461.621167	405.184922	746.796719	-1.551075	0.5315	22171.69713
388.732793	540.969291	376.955301	851.322614	-3.077	-0.231463	22190.00824
305.569854	586.747056	195.370169	920.752223	-0.788112	0.5315	22208.31935
223.932842	615.73964	71.770206	919.226297	-2.314037	-0.994425	22215.94897
139.243978	644.732224	-68.614938	891.759639	-0.025149	-0.231463	22201.45268
12.592163	645.495186	-183.059348	930.670738	-0.788112	-0.231463	22191.53417
-65.992998	612.687789	-400.503728	872.68557	-0.025149	1.294463	997.192297
-146.104086	588.272981	-456.962971	809.359663	-1.551075	1.294463	16.78518
-249.104055	551.65077	-568.35553	741.45598	3.789665	0.5315	11.444441
-351.341062	523.421148	-730.103631	594.204171	3.026702	-0.231463	21874.90463
-415.429932	451.702651	-826.999898	411.856077	0.737814	-0.994425	22222.05268
-493.252131	357.858234	-859.044333	369.130164	3.789665	0.5315	22227.39341
-552.763225	283.087886	-891.851731	172.285778	1.500776	0.5315	22231.20823
-610.748393	177.036066	-932.288756	56.315442	-1.551075	0.5315	22218.23786
-650.422455	90.058314	-900.244321	-90.936366	-1.551075	0.5315	22215.18601
-667.207635	-9.889805	-835.392488	-232.084473	-0.025149	-0.994425	22225.86749
-663.392821	-111.363849	-813.266569	-382.388132	-0.025149	-0.231463	22228.15638
-635.926163	-218.178632	-693.481419	-541.084381	-1.551075	-0.994425	22215.18601
-580.229883	-327.282303	-644.651804	-661.632494	-3.077	-0.231463	22205.2675
-513.089162	-415.785981	-548.518499	-811.936153	-1.551075	1.294463	22199.92676
-456.62992	-507.341509	-415.00002	-891.284277	-1.551075	0.5315	22176.27491
-373.466981	-539.385944	-268.511175	-928.669452	-1.551075	0.5315	22190.7712
-265.126273	-632.467398	-90.740857	-983.602769	-0.025149	-0.231463	22209.84527
-141.526309	-660.697019	69.481318	-943.928706	-0.025149	0.5315	22204.50453
-28.607824	-672.14146	224.362753	-930.195377	1.500776	-0.231463	22199.16379
83.547698	-688.926641	353.303456	-923.328712	-0.025149	-0.231463	22208.31935
172.814338	-659.171094	496.74045	-840.165774	-2.314037	-0.994425	22204.50453
294.125413	-635.519249	613.473749	-727.247289	-0.025149	-0.994425	22225.10453
381.103165	-540.91187	712.658905	-630.351021	2.263739	-0.994425	22241.12674
473.421657	-488.267441	755.384818	-545.662158	3.789665	-0.231463	22238.83786
528.354974	-385.267471	823.288502	-379.336281	4.552627	1.294463	22242.65267
568.791999	-296.000831	837.784794	-270.23261	-0.025149	-0.231463	22232.73415
606.177173	-197.578638	869.829229	-69.57341	1.500776	-0.994425	22222.81564
637.458645	-82.371265	877.458856	105.145057	0.737814	2.057426	22227.39341
632.117906	47.332401	890.429223	275.285747	-3.839963	-1.757388	22227.39341
609.991986	121.339786	835.495906	411.093114	-0.025149	-0.231463	22212.89712
590.154955	260.961967	737.836675	541.559742	-3.077	0.5315	22222.05268
524.54016	323.524911	656.962625	649.900451	-2.314037	-0.231463	22226.63045
504.703129	416.606365	541.755252	739.930054	0.737814	1.294463	22181.61565
442.903147	497.480415	431.888618	834.537433	-3.839963	-0.994425	22190.00824
363.555022	553.939658	273.955331	888.707788	-3.077	-3.283314	22191.53417
233.851357	609.635938	111.444268	894.048527	-0.788112	-0.994425	22166.3564
185.021742	627.947043	6.918373	922.278148	-1.551075	-0.994425	22197.63787
82.021772	647.021112	-140.333435	922.278148	1.500776	0.5315	22214.42305
-5.718942	622.606304	-258.592659	882.604086	0.737814	0.5315	22199.16379
-97.274471	610.3989	-400.503728	820.041141	0.737814	-0.994425	49.592578
-196.459626	567.672987	-536.311095	777.315228	-0.788112	-0.994425	14.496292
-289.54108	514.265596	-623.288847	671.263408	-0.788112	-0.231463	15681.93609
-378.044758	480.695235	-749.177699	544.611593	0.737814	0.5315	22179.32676
-458.918808	415.843402	-840.733227	432.456071	3.026702	-0.231463	22241.12674
-506.98546	302.924917	-901.007284	272.996859	3.026702	0.5315	22236.54897
-580.229883	236.547159	-1030.710949	-25.321571	-0.788112	-0.231463	22214.42305
-634.400237	124.391637	-943.733197	-58.128969	0.737814	-0.231463	22234.26008
-675.600225	31.310183	-913.97765	-153.499311	-0.025149	-0.994425	22235.02304
-659.578008	-59.482383	-832.340637	-309.143709	-0.788112	0.5315	22215.18601
-661.103933	-164.77124	-723.236966	-450.291816	-0.025149	1.294463	22222.05268
-616.089132	-270.060098	-643.888841	-590.676959	-0.025149	0.5315	22229.6823
-544.370635	-373.82303	-569.881456	-700.543593	-2.314037	-2.520351	22208.31935
-474.941025	-441.726714	-428.733349	-798.202824	-1.551075	-0.994425	22193.82305
-410.089193	-531.756317	-311.237088	-877.550948	-2.314037	-0.994425	22189.24528
-312.429963	-598.897038	-185.348236	-937.062042	-1.551075	1.294463	22173.98602
-201.800366	-665.274796	-77.77049	-994.284247	-0.788112	0.5315	22177.80084
-94.22262	-672.904423	141.199815	-955.373147	-0.788112	-0.994425	22198.40083
27.088455	-679.771088	248.014598	-948.506483	-1.551075	-1.757388	22186.19343
123.22176	-672.904423	398.318257	-897.387979	2.263739	1.294463	22209.84527
228.510618	-658.408131	568.458948	-788.284308	-1.551075	-0.231463	22229.6823
348.295768	-581.348895	669.170029	-678.417674	-0.025149	1.294463	22212.89712
422.303153	-536.334093	743.940377	-593.72881	2.263739	4.346314	22223.5786
497.836464	-472.245223	825.57739	-429.691822	-1.551075	0.5315	22231.20823
548.192005	-350.934148	907.214403	-283.202976	1.500776	-0.231463	22224.34156
609.229024	-251.748992	878.984782	-147.395609	-0.025149	-0.994425	22241.88971
638.221608	-140.356433	881.27367	2.90805	-0.025149	-0.994425	22243.41563
656.532713	-41.93424	885.851446	171.522815	1.500776	-0.994425	22226.63045
618.384577	91.584239	811.844061	343.189431	-0.025149	-0.994425	22234.26008
590.154955	177.036066	792.00703	497.307904	-0.025149	0.5315	22235.02304
557.347558	282.324924	718.762607	586.574544	-2.314037	-1.757388	22216.71194
514.621644	371.591564	597.451532	712.463396	0.737814	-1.757388	22213.66009
468.84388	472.302645	461.644165	819.278179	-0.025149	-0.231463	22223.5786
406.280936	540.206329	364.747897	870.396682	-0.788112	2.057426	22203.74157
307.858743	582.169279	190.792393	918.463334	-0.788112	1.294463	22186.95639
224.695804	619.554453	60.325765	937.537403	-3.077	-0.231463	22193.06009
146.873605	627.947043	-59.459385	897.863341	-0.025149	-0.231463	22183.90454
51.503263	618.791491	-211.288969	850.559651	-0.025149	-0.994425	22161.77862
-51.496706	623.369267	-366.170405	808.5967	-0.025149	1.294463	1608.325449
-154.496676	578.354465	-503.503698	775.789303	-0.025149	2.057426	18.311106
-235.370726	557.754472	-596.585152	711.700433	-0.788112	1.294463	12.207404
-354.392913	506.635968	-729.340668	623.959718	-0.025149	-0.231463	21952.72683
-416.192895	450.176726	-774.355469	466.026431	-0.788112	-1.757388	22212.89712
-482.570653	354.043421	-872.777662	372.182015	0.737814	-0.994425	22208.31935
-574.889144	261.72493	-901.007284	169.99689	1.500776	0.5315	22219.76379
-605.407653	190.769395	-894.140619	82.256175	1.500776	-0.231463	22250.2823
-635.1632	97.687941	-904.822097	-74.151186	2.263739	0.5315	22235.02304
-687.807629	-1.497215	-862.096184	-256.49928	-0.025149	-1.757388	22235.786
-645.081716	-90.000892	-857.518408	-402.988126	0.737814	-0.994425	22239.60082
-641.266902	-209.023079	-710.266599	-503.699207	0.737814	1.294463	22222.81564
-586.333585	-299.815645	-622.525885	-632.63991	-3.077	-0.231463	22214.42305
-519.955827	-406.630428	-522.577766	-744.032469	-0.025149	0.5315	22205.2675
-453.578069	-474.534111	-345.570411	-827.195408	-0.025149	1.294463	22205.2675
-362.785503	-566.08964	-243.333404	-914.936122	-3.077	-0.994425	22213.66009
-270.467012	-624.837771	-78.533453	-985.128694	-0.025149	-0.994425	22200.68972
-149.9189	-662.985907	83.214647	-983.602769	-3.839963	-0.231463	22174.74899
-58.363371	-709.526634	228.94053	-962.239812	-2.314037	0.5315	22175.51195
61.421779	-713.341448	297.607176	-969.869439	-0.025149	1.294463	22171.69713
176.629152	-650.778504	471.56268	-909.595383	0.737814	-0.231463	22191.53417
284.206898	-617.208143	602.792271	-731.062103	-0.025149	-0.994425	22211.3712
355.162432	-563.800752	682.140395	-685.284338	0.737814	-1.757388	22231.97119
444.429073	-501.237807	780.562589	-514.380685	-0.788112	-0.994425	22216.71194
514.621644	-422.652645	849.992198	-354.921473	-0.025149	-0.231463	22220.52675
580.999402	-308.208235	885.088483	-233.610398	1.500776	0.5315	22228.15638
610.754949	-212.837893	859.14775	-80.254888	0.737814	0.5315	22216.71194
641.273459	-79.319414	904.162552	115.063573	2.263739	-0.994425	22241.88971
630.59198	43.517587	853.807011	271.470934	3.026702	0.5315	22254.09711
600.836434	122.865712	788.955179	397.359785	-0.025149	-0.231463	22236.54897
599.310508	250.280489	724.866309	517.907898	2.263739	2.057426	22229.6823
528.354974	335.732315	642.466333	631.589345	-0.025149	0.5315	22238.07489
510.806831	407.450812	560.82932	737.641166	0.737814	0.5315	22215.18601
430.695743	482.221161	403.658997	797.915222	0.737814	-0.231463	22194.58602
365.080948	566.147062	289.214586	892.522601	-0.788112	-0.994425	22220.52675
286.495786	614.213714	107.629455	947.455918	1.500776	-0.231463	22217.4749
181.969891	633.287783	32.096144	936.77444	-0.788112	-2.520351	22193.06009
70.577331	628.710006	-89.977894	933.722589	-1.551075	-0.994425	22200.68972
-2.667091	624.895192	-270.800063	896.337415	-2.314037	0.5315	22186.95639
-111.0078	594.376683	-420.340759	832.248545	-1.551075	-0.994425	120.548112
-198.748515	569.961875	-557.674052	754.426346	-1.551075	-1.757388	15.259255
-303.27441	532.576701	-642.362916	651.426377	-0.025149	0.5315	13431.19602
-397.881789	475.354496	-753.755475	530.878264	-0.025149	2.057426	22170.17121
-462.733622	418.895253	-812.503606	443.137549	-0.025149	2.057426	22215.94897
-538.266933	317.421209	-923.896166	263.841306	-2.314037	-0.231463	22220.52675
-584.80766	223.576793	-949.836899	116.589498	1.500776	0.5315	22211.3712
-632.874312	135.836078	-905.58506	10.537678	2.263739	1.294463	22225.10453
-679.415039	54.962028	-856.755445	-141.291907	0.737814	-0.994425	22227.39341
-654.237269	-62.534234	-867.436923	-285.491864	2.263739	0.5315	22238.83786
-635.1632	-150.274948	-766.725842	-461.736257	0.737814	0.5315	22241.12674
-600.829877	-241.830477	-691.955494	-563.210301	1.500776	-0.994425	22244.17859
-546.659523	-364.667477	-588.192561	-728.773214	0.737814	-0.994425	22199.92676
-496.303982	-430.282273	-443.992604	-810.410227	-0.788112	-0.231463	22220.52675
-400.93364	-518.78595	-308.9482	-885.180576	-0.025149	-1.757388	22209.84527
-305.563298	-586.689634	-193.740826	-948.506483	-0.788112	-0.231463	22193.06009
-204.852217	-631.704435	27.518367	-953.847222	0.737814	2.057426	22214.42305
-79.726328	-685.87479	126.703523	-972.158328	-1.551075	0.5315	22219.00082
24.036604	-686.637752	294.555325	-923.328712	0.737814	-0.231463	22179.32676
114.82917	-665.274796	424.25899	-882.128725	-1.551075	-0.231463	22181.61565
218.592102	-662.222945	565.407097	-797.439861	-0.788112	1.294463	22210.60823
315.48837	-608.05259	637.888557	-722.669513	-3.077	0.5315	22193.82305
402.466122	-544.726683	749.281116	-619.669543	-0.025149	-0.994425	22206.79342
503.177203	-454.69708	782.851477	-439.610337	-0.025149	-0.231463	22219.76379
558.873483	-359.326738	817.1848	-326.691852	0.737814	-0.994425	22218.23786
594.732732	-244.882328	867.540341	-197.75115	-1.551075	-0.994425	22216.71194
633.643831	-132.726805	891.192185	2.90805	-0.025149	-0.231463	22230.44527
642.036421	-34.304612	894.244036	195.937623	-1.551075	-0.994425	22219.00082
616.858651	66.406469	863.725527	346.241282	-0.788112	-0.994425	22219.00082
584.051253	204.502724	820.999614	501.122717	0.737814	-2.520351	22242.65267
565.740148	285.376774	728.681122	615.567128	0.737814	-0.994425	22247.23045
518.436458	378.458228	610.421898	694.15229	-0.025149	-0.994425	22209.08231
474.184619	457.04339	477.666382	792.574483	2.263739	-0.994425	22196.11194
417.725377	540.969291	376.192338	863.530017	-0.025149	-0.231463	22219.00082
320.829109	580.643354	241.910896	907.781856	-2.314037	0.5315	22200.68972
240.718022	622.606304	51.933175	902.441117	-0.025149	-0.231463	22206.03046
128.562499	638.628522	-30.466801	937.537403	-0.788112	-0.231463	22219.00082
42.34771	640.154447	-186.111199	924.567036	-0.788112	-0.231463	22202.97861
-55.31152	623.369267	-321.918566	871.159645	-0.025149	0.5315	2604.754784
-143.815198	596.665571	-477.562965	814.700402	-1.551075	0.5315	16.78518
-251.392944	554.702621	-582.851822	729.248576	-1.551075	0.5315	11.444441
-351.341062	500.532266	-700.348084	599.54491	-2.314037	-0.994425	21499.52696
-435.266963	447.887837	-837.681376	461.448655	-0.788112	-0.994425	22189.24528
-510.037311	370.828601	-860.570259	369.130164	-1.551075	-0.231463	22195.34898
-541.318784	287.665663	-963.570228	109.722833	-1.551075	0.5315	22215.18601
-628.296536	181.613842	-938.392458	66.233957	-1.551075	-1.757388	22227.39341
-649.659492	90.058314	-892.614693	-45.921565	-1.551075	-0.994425	22213.66009
-667.207635	0.028711	-847.599892	-213.773367	-0.025149	0.5315	22223.5786
-657.28912	-113.652737	-807.162867	-360.262213	-0.788112	-0.231463	22228.91934
-641.266902	-209.023079	-694.244382	-503.699207	2.263739	1.294463	22212.89712
-560.392852	-312.023049	-644.651804	-634.928798	0.737814	0.5315	22236.54897
-530.637305	-385.267471	-535.548133	-744.032469	1.500776	2.057426	22247.23045
-460.444733	-464.615596	-371.511144	-830.247259	2.263739	2.057426	22193.06009
-344.474397	-550.830385	-247.148218	-898.913905	-0.788112	-0.994425	22209.84527
-291.829969	-593.556298	-112.103814	-947.74352	0.737814	0.5315	22214.42305
-151.444825	-650.778504	26.755404	-973.684253	-2.314037	-2.520351	22193.82305
-30.13375	-693.504417	192.318318	-949.269445	-0.788112	-1.757388	22196.11194
74.392145	-681.297013	324.310872	-919.513899	-0.025149	0.5315	22215.94897
185.784705	-677.482199	499.029339	-834.062072	-2.314037	-0.994425	22214.42305
283.443935	-632.467398	605.844122	-733.350991	-3.077	-4.046276	22219.76379
348.295768	-566.08964	689.770023	-650.951015	-0.025149	-0.231463	22210.60823
448.243886	-491.319292	781.325551	-522.010313	-0.788112	-0.994425	22202.97861
526.066085	-410.445242	825.57739	-367.89184	-2.314037	-0.231463	22201.45268
565.740148	-310.497123	818.710725	-274.810386	0.737814	1.294463	22209.84527
617.621614	-212.07493	883.562558	-80.254888	-0.025149	-0.231463	22209.08231
647.377161	-78.556451	898.05885	68.522846	-3.077	-2.520351	22219.00082
626.777167	35.88796	835.495906	244.004275	-0.025149	-0.994425	22230.44527
616.095688	132.784227	824.051465	429.40422	-0.788112	1.294463	22228.15638
584.051253	237.310122	772.932961	531.641227	1.500776	0.5315	22217.4749
552.006818	334.969352	670.695954	659.818967	1.500776	-0.231463	22224.34156
490.206837	408.976738	556.251544	733.063389	1.500776	-0.231463	22219.00082
452.821663	511.213745	451.725649	839.878173	0.737814	-0.994425	22234.26008
361.266134	565.384099	322.021984	893.285564	1.500776	0.5315	22222.81564
281.91801	613.450751	142.72574	898.626303	-0.025149	0.5315	22202.21564
179.681003	638.628522	-28.177913	889.47075	3.789665	0.5315	22205.2675
74.392145	640.154447	-103.711224	916.937409	-0.025149	-0.994425	22213.66009
-1.904129	630.998894	-305.896349	838.352247	-0.025149	-0.994425	22200.68972
-97.274471	602.769273	-407.370393	804.781887	-0.025149	-0.231463	86.977752
-191.118887	574.539652	-511.896288	787.233744	0.737814	-1.757388	14.496292
-290.304043	537.91744	-605.740704	690.337476	-1.551075	-0.994425	10628.07093
-365.074391	482.984123	-748.414736	568.263438	-0.788112	0.5315	22161.01566
-458.918808	418.132291	-810.214718	450.767177	-3.077	1.294463	22192.29713
-536.741007	315.895284	-896.429507	242.47835	-2.314037	-0.231463	22202.21564
-584.80766	225.102718	-960.518377	84.545063	-3.077	-1.757388	22182.37861
-631.348387	128.206451	-920.844315	-0.143801	-3.077	-0.994425	22206.79342
-652.711343	52.67314	-895.666544	-166.469677	-1.551075	-0.231463	22226.63045
-662.629859	-46.512016	-812.503606	-304.565933	-0.025149	2.057426	22214.42305
-649.659492	-147.98606	-768.251767	-480.047362	0.737814	1.294463	22224.34156
-622.192834	-258.615657	-683.562904	-558.632524	-0.788112	-1.757388	22227.39341
-559.629889	-357.800813	-575.985158	-711.988034	1.500776	-0.231463	22200.68972
-510.037311	-446.30449	-450.096306	-776.839867	-0.788112	-0.994425	22198.40083
-403.222528	-507.341509	-297.503759	-862.291693	-0.025149	-1.757388	22236.54897
-326.926255	-568.378528	-173.903795	-931.721303	0.737814	-0.231463	22212.89712
-184.252223	-629.415547	-6.051993	-971.395365	3.026702	1.294463	22199.92676
-100.326322	-673.667386	103.814641	-986.65462	-0.025149	-0.231463	22216.71194
4.199573	-700.371082	243.436822	-962.239812	0.737814	-0.231463	22190.7712
114.066207	-664.511833	415.103438	-943.928706	-1.551075	-0.231463	22207.55638
211.725438	-659.934057	553.962656	-799.728749	-0.788112	1.294463	22228.15638
322.355035	-606.526665	624.91819	-692.151003	0.737814	1.294463	22219.76379
399.414271	-533.282242	729.444085	-579.995481	-2.314037	-0.231463	22220.52675
475.710545	-463.852633	813.369986	-428.928859	0.737814	0.5315	22230.44527
555.821632	-373.060067	871.355154	-328.98074	-3.077	-1.757388	22200.68972
607.703098	-258.615657	895.769962	-193.173373	-1.551075	-0.994425	22199.92676
622.19939	-154.089762	881.27367	8.248789	-2.314037	-0.994425	22208.31935
642.799384	-38.119426	904.925515	169.233927	-0.788112	0.5315	22210.60823
620.673465	63.354618	844.651458	310.382033	1.500776	1.294463	22211.3712
590.154955	155.673109	770.644073	441.611624	2.263739	-0.231463	22231.20823
548.954967	281.561961	718.762607	586.574544	-0.025149	-2.520351	22229.6823
529.880899	373.880452	582.192277	662.870818	-0.788112	-0.994425	22208.31935
474.947582	476.880421	502.844152	802.492998	-0.788112	-0.231463	22223.5786
428.406855	522.658186	378.481226	884.130011	-0.788112	0.5315	22206.79342
322.355035	596.665571	250.303486	928.38185	3.026702	1.294463	22217.4749
246.821724	639.391484	92.3702	923.804074	2.263739	-2.520351	22227.39341
123.984723	639.391484	-51.829757	925.329999	0.737814	-0.231463	22224.34156
47.688449	653.124814	-216.629709	890.233713	1.500776	1.294463	22182.37861
-38.52634	620.317416	-343.281523	858.189278	-1.551075	1.294463	4257.332072
-146.104086	582.932242	-457.725933	828.433732	-0.025149	0.5315	19.837031
-244.526279	560.806323	-595.059226	726.959688	1.500776	0.5315	12.207404
-352.866988	511.976707	-698.822158	638.45601	-0.025149	0.5315	21246.9863
-415.429932	460.858204	-751.466587	513.330121	-0.788112	-0.994425	22210.60823
-486.385467	361.673048	-884.985066	352.344984	-0.788112	-0.994425	22202.97861
-534.452119	267.065669	-904.822097	209.670952	-0.025149	-0.231463	22217.4749
-652.711343	181.613842	-939.918383	62.419144	-3.077	1.294463	22206.79342
-664.155784	93.110165	-917.029501	-59.654894	-2.314037	-0.231463	22193.06009
-684.755778	4.606487	-855.229519	-215.299293	-3.077	-1.757388	22199.92676
-668.733561	-94.578668	-833.866563	-383.151095	-0.025149	-0.231463	22219.76379
-621.429871	-215.126781	-772.066581	-541.847344	1.500776	0.5315	22212.89712
-584.044697	-294.474906	-694.244382	-644.847313	0.737814	0.5315	22191.53417
-534.452119	-395.185987	-595.822189	-751.662097	-0.025149	2.057426	22210.60823
-444.422516	-456.985969	-365.407442	-840.928737	-0.788112	1.294463	22205.2675
-363.548466	-552.356311	-284.533392	-940.876855	-0.025149	-0.994425	22206.03046
-271.992937	-600.422963	-102.185298	-961.476849	0.737814	1.294463	22207.55638
-152.207788	-642.385914	54.222063	-958.424998	1.500776	-0.231463	22217.4749
-58.363371	-673.667386	200.710908	-956.13611	0.737814	-0.231463	22220.52675
49.214375	-688.163678	328.888648	-939.35093	3.026702	0.5315	22196.11194
170.52545	-672.904423	481.481196	-842.454662	0.737814	-0.994425	22229.6823
268.18468	-637.808137	587.533016	-747.847283	1.500776	-0.994425	22228.15638
364.317985	-553.119273	665.355215	-666.21027	-0.788112	-0.994425	22229.6823
452.0587	-512.682248	779.036663	-499.121431	0.737814	-0.994425	22219.76379
519.199421	-416.548943	852.281086	-364.839989	-2.314037	-0.231463	22219.00082
576.421626	-309.73416	861.436639	-229.032622	-1.551075	0.5315	22229.6823
629.829018	-203.68234	872.88108	-133.66228	-2.314037	-0.231463	22222.81564
635.169757	-81.608302	874.407005	104.382094	-6.128851	-2.520351	22193.06009
626.014204	-5.312028	872.118117	246.293163	-2.314037	-1.757388	22210.60823
611.517912	121.339786	809.555173	349.293133	-2.314037	0.5315	22206.79342
583.288291	215.184203	748.518154	529.352339	-3.077	2.057426	22206.03046
542.851266	309.028619	613.473749	591.15232	-2.314037	2.057426	22210.60823
491.732762	418.895253	548.621917	696.441178	-0.025149	0.5315	22210.60823
442.140184	479.932272	447.910835	820.041141	2.263739	-0.231463	22183.14158
363.555022	557.754472	282.347921	875.737421	-1.551075	-2.520351	22207.55638
275.051345	611.161863	145.777591	900.152229	-1.551075	-0.994425	22207.55638
190.362481	640.154447	48.118361	936.011477	-0.788112	-0.231463	22193.82305
108.725468	635.576671	-89.214932	939.063328	-0.788112	0.5315	22231.97119
8.014387	644.732224	-244.096367	904.730005	0.737814	-0.994425	22226.63045
-86.592992	609.635938	-376.851883	845.981874	3.789665	-0.231463	120.548112
-177.385558	584.458167	-512.659251	787.233744	1.500776	0.5315	15.259255
-304.037372	560.806323	-603.451816	666.685631	-0.025149	0.5315	7280.190435
-382.622534	482.984123	-724.762891	590.389358	-0.025149	-0.994425	22154.91195
-448.23733	429.576732	-819.370271	436.270885	-1.551075	-0.231463	22209.84527
-529.874343	321.998986	-862.096184	315.722772	-0.025149	1.294463	22225.10453
-561.918777	227.391606	-971.199855	106.670982	-0.788112	0.5315	22211.3712
-641.266902	147.280519	-956.703563	-3.958614	-1.551075	-0.994425	22220.52675
-658.815045	49.621289	-868.199886	-128.321541	-2.314037	-0.231463	22228.91934
-684.755778	-35.830538	-818.607308	-268.706684	-2.314037	2.057426	22193.06009
-650.422455	-160.193464	-782.748059	-419.010343	-1.551075	-0.231463	22203.74157
-624.481722	-281.504539	-673.644388	-585.33622	-2.314037	0.5315	22206.03046
-574.126181	-353.223036	-626.340698	-699.78063	-0.025149	-0.231463	22188.48232
-497.066945	-437.148937	-456.200008	-789.047271	-0.788112	-0.994425	22215.94897
-406.274379	-508.867435	-308.9482	-866.86947	0.737814	1.294463	22205.2675
-310.141074	-562.274826	-240.281553	-933.247228	-0.788112	-0.231463	22192.29713
-211.718881	-611.104441	-25.126062	-1000.387949	-2.314037	-0.231463	22202.21564
-100.326322	-669.089609	124.414635	-956.899073	0.737814	-2.520351	22220.52675
-1.904129	-685.111827	273.192369	-943.165744	0.737814	-0.231463	22184.6675
117.118058	-677.482199	429.59973	-873.736135	1.500776	-0.231463	22238.07489
219.355065	-669.852572	566.170059	-803.543563	3.026702	0.5315	22251.04526
333.036513	-608.05259	638.651519	-744.795432	2.263739	2.057426	22234.26008
413.910563	-529.467429	709.607054	-602.1214	0.737814	1.294463	22231.97119
457.399439	-472.245223	813.369986	-434.269598	2.263739	1.294463	22238.07489
563.451259	-389.082285	846.177384	-326.691852	-0.025149	-0.231463	22215.94897
599.310508	-295.237868	881.27367	-190.121522	-0.788112	-0.231463	22215.94897
629.066055	-151.037911	895.006999	38.767299	0.737814	-2.520351	22228.91934
631.354943	-48.037942	888.140334	187.545033	0.737814	-0.231463	22227.39341
616.095688	63.354618	837.021831	305.804257	-0.025149	-0.231463	22220.52675
593.969769	171.695327	800.39962	466.026431	-2.314037	-0.231463	22207.55638
567.266073	284.613812	725.629271	585.048618	-1.551075	-1.757388	22209.84527
513.858682	356.332309	614.999675	649.137488	-2.314037	-1.757388	22182.37861
469.606843	441.021173	510.47378	769.685601	-0.788112	-0.994425	22199.92676
414.673526	530.287813	382.29604	857.426316	-1.551075	0.5315	22206.03046
314.725407	577.591503	186.977579	900.915192	-0.025149	0.5315	22200.68972
237.666171	614.976677	52.696138	917.700372	-0.025149	-0.231463	22190.7712
136.192127	632.52482	-17.496434	911.59667	-0.788112	-0.231463	22204.50453
33.95512	611.161863	-163.222317	891.759639	-0.025149	-0.231463	22191.53417
-43.104116	602.769273	-350.91115	874.211496	-1.551075	1.294463	7003.234962
-111.0078	598.191497	-462.30371	815.463365	0.737814	1.294463	19.074068
-236.133689	549.361881	-572.170344	733.826352	-0.025149	-0.231463	12.207404
-329.978105	521.895223	-635.496251	621.67083	1.500776	-0.231463	21532.33436
-388.726236	462.384129	-756.807326	497.307904	0.737814	-1.757388	22216.71194
-485.622504	356.332309	-872.0147	378.285717	0.737814	-1.757388	22216.71194
-555.052113	287.665663	-869.725811	214.248728	0.737814	0.5315	22222.81564
-597.015063	198.399022	-914.740613	60.893218	-1.551075	-0.231463	22225.10453
-646.607641	90.058314	-891.851731	-42.106751	-1.551075	-0.231463	22212.13416
-671.785412	-2.260177	-868.199886	-210.721516	-0.025149	-0.231463	22222.81564
-655.763194	-112.889774	-814.792494	-369.417765	-0.025149	1.294463	22228.91934
-640.503939	-196.815675	-716.370301	-498.358468	-0.025149	1.294463	22214.42305
-591.674324	-298.289719	-669.066612	-660.106568	-2.314037	-0.231463	22196.11194
-547.422485	-394.423024	-514.185176	-756.239873	-0.025149	1.294463	22206.79342
-469.600286	-473.771149	-375.325958	-841.6917	-0.788112	2.057426	22169.40825
-376.518832	-545.489646	-268.511175	-940.113893	1.500776	1.294463	22196.87491
-275.807751	-612.630367	-130.414919	-982.076843	-0.025149	-0.231463	22212.13416
-162.126303	-659.171094	43.540585	-945.454632	-1.551075	-0.994425	22184.6675
-53.785595	-668.326647	151.118331	-972.158328	-1.551075	-0.231463	22199.16379
44.636598	-715.630336	328.888648	-972.92129	0.737814	1.294463	22208.31935
165.184711	-662.985907	496.74045	-833.299109	1.500776	-0.231463	22216.71194
243.00691	-630.941473	572.273761	-759.291724	-0.788112	-1.757388	22219.76379
359.740209	-574.48223	701.977427	-654.002866	1.500776	-0.994425	22256.386
448.243886	-492.082254	785.903328	-513.617723	3.026702	-0.231463	22240.36378
528.354974	-426.467459	866.777378	-373.995542	3.026702	-0.231463	22232.73415
580.23644	-309.73416	859.910713	-242.002988	2.263739	0.5315	22238.83786
608.466061	-211.311967	914.081067	-79.491925	-1.551075	-2.520351	22227.39341
631.354943	-103.734221	900.347738	84.545063	-0.788112	-0.231463	22219.76379
625.251241	17.576854	860.673676	267.65612	0.737814	0.5315	22228.91934
616.095688	130.495339	849.992198	396.596822	1.500776	0.5315	22226.63045
573.369775	230.443457	764.540371	514.856047	-2.314037	-0.231463	22218.23786
555.058669	328.86565	621.103377	582.75973	-2.314037	0.5315	22191.53417
481.051284	397.532297	515.051556	721.618948	-2.314037	1.294463	22191.53417
455.873514	489.087825	402.133071	798.678185	-1.551075	-0.994425	22199.16379
363.555022	545.547068	296.081251	891.759639	-1.551075	-0.231463	22187.71935
282.680972	600.480385	179.347952	915.411484	-1.551075	-0.231463	22198.40083
180.443966	641.680373	43.540585	937.537403	-4.602926	-2.520351	22189.24528
96.518064	653.124814	-76.244565	931.433701	-1.551075	-1.757388	22206.79342
18.695865	635.576671	-276.903765	868.107794	2.263739	-0.994425	22186.95639
-94.985582	608.110012	-385.244473	857.426316	0.737814	-0.231463	180.822169
-184.252223	579.880391	-521.814803	783.41893	1.500776	-0.231463	15.259255
-285.726267	539.443366	-664.488835	677.36711	-0.025149	-0.994425	10603.65612
-362.785503	492.139676	-744.599923	598.018985	3.026702	1.294463	22183.14158
-432.978075	432.628583	-798.007314	451.530139	-0.788112	-0.231463	22235.786
-490.963243	334.969352	-881.170252	298.937592	0.737814	0.5315	22237.31193
-590.148399	247.9916	-901.770246	119.641349	2.263739	0.5315	22218.23786
-619.140983	158.72496	-905.58506	10.537678	-0.025149	-0.231463	22231.20823
-677.889113	63.354618	-877.355439	-126.032652	0.737814	0.5315	22231.97119
-665.68171	-40.408314	-855.229519	-280.151125	-0.788112	2.057426	22209.84527
-658.052082	-140.356433	-747.651773	-418.247381	-2.314037	-0.994425	22222.05268
-622.955796	-246.408253	-691.955494	-584.573257	-0.025149	-0.231463	22229.6823
-561.155815	-336.437856	-629.392549	-701.306556	-1.551075	-0.994425	22179.32676
-501.644721	-438.674863	-460.777784	-770.736165	-0.025149	-1.757388	22194.58602
-440.607702	-525.652615	-337.940784	-853.136141	-2.314037	-0.994425	22194.58602
-342.185509	-575.245193	-189.16305	-933.247228	-2.314037	0.5315	22185.43046
-231.555912	-641.622951	-13.681621	-987.417582	-3.839963	-0.231463	22170.93417
-117.111502	-670.615535	96.185014	-970.632402	-2.314037	-1.757388	22202.97861
8.77735	-703.422933	285.399772	-931.721303	-0.025149	-0.231463	22193.06009
114.066207	-678.245162	415.103438	-876.025023	0.737814	0.5315	22222.05268
213.251363	-658.408131	534.888587	-792.099122	-0.025149	-0.231463	22229.6823
297.177264	-617.971106	622.629302	-731.062103	-0.025149	1.294463	22220.52675
403.992047	-556.934087	703.503352	-622.721394	-0.025149	2.820388	22220.52675
477.23647	-463.852633	817.947763	-441.136263	1.500776	1.294463	22229.6823
551.243856	-363.904515	856.858862	-299.988156	1.500776	-1.757388	22248.75637
607.703098	-270.823061	858.384788	-185.543746	-0.025149	-1.757388	22236.54897
632.880869	-160.193464	912.555142	28.085821	0.737814	-0.231463	22242.65267
620.673465	-51.089792	919.421807	176.863554	0.737814	0.5315	22238.83786
619.910502	63.354618	874.407005	312.670921	-2.314037	-1.757388	22221.28971
578.710514	169.406438	786.66629	461.448655	0.737814	-0.994425	22228.91934
564.977185	284.613812	740.125563	575.893066	1.500776	-0.231463	22230.44527
536.747564	367.013787	635.599669	693.389327	-0.788112	-1.757388	22207.55638
470.369806	442.547098	521.155258	797.152259	2.263739	0.5315	22212.89712
418.488339	525.710037	348.725679	848.270763	-2.314037	-0.994425	22202.97861
343.717991	579.117428	238.096083	874.211496	-0.788112	0.5315	22186.95639
236.903208	629.472969	85.503535	933.722589	-0.788112	-0.231463	22199.92676
148.399531	637.865559	-23.600136	927.618887	-2.314037	1.294463	22180.85269
53.029188	647.021112	-173.903795	907.018893	-0.025149	-0.231463	22179.32676
-25.555973	637.102596	-322.681529	886.4189	-2.314037	0.5315	11619.92248
-134.659645	590.561869	-450.859269	831.485582	-0.025149	1.294463	22.125919
-258.259608	575.302615	-579.799971	736.878203	-1.551075	-0.231463	13.733329
-335.318845	514.265596	-679.74809	636.930085	-0.788112	-0.231463	21244.69741
-397.118826	454.754502	-754.518438	516.381972	-0.025149	0.5315	22209.84527
-488.674355	370.828601	-860.570259	329.456102	3.026702	0.5315	22203.74157
-559.629889	275.458259	-883.459141	220.35243	1.500776	-0.994425	22236.54897
-610.748393	206.791613	-924.659128	79.204324	2.263739	-0.994425	22251.80822
-637.452088	100.739792	-917.029501	-52.78823	3.789665	2.057426	22226.63045
-651.185418	-12.941656	-827.762861	-246.580765	1.500776	-1.757388	22229.6823
-642.029865	-83.89719	-811.740643	-357.973324	-1.551075	-0.231463	22238.07489
-639.740977	-193.000862	-727.814742	-488.439952	-1.551075	0.5315	22215.94897
-590.148399	-293.711943	-662.199947	-641.0325	0.737814	2.057426	22189.24528
-528.348417	-384.504509	-534.78517	-721.143587	-0.025149	1.294463	22219.76379
-458.918808	-464.615596	-383.718548	-814.225041	-1.551075	-0.231463	22209.84527
-371.941056	-544.726683	-263.933398	-916.462048	-1.551075	-0.994425	22186.95639
-287.252192	-606.526665	-121.259366	-975.973141	-0.788112	-0.994425	22204.50453
-169.755931	-650.778504	48.118361	-947.74352	-1.551075	-1.757388	22187.71935
-54.548557	-703.422933	127.466486	-992.758321	-1.551075	-0.231463	22181.61565
49.977338	-674.430349	285.399772	-924.854638	-0.025149	0.5315	22173.22306
163.658785	-679.771088	486.821935	-845.506513	-2.314037	-0.994425	22212.89712
263.606904	-636.282212	587.533016	-745.558395	-3.077	-3.283314	22215.94897
378.814277	-567.615565	686.718172	-673.839897	-0.025149	-0.231463	22221.28971
429.932781	-494.371143	763.014446	-531.928828	1.500776	-1.757388	22228.15638
516.910533	-422.652645	820.999614	-399.936275	-0.025149	-0.231463	22218.23786
568.029036	-327.282303	882.799595	-247.343728	-0.788112	0.5315	22225.10453
632.880869	-226.571222	879.747744	-117.640062	2.263739	0.5315	22236.54897
616.095688	-109.07496	884.325521	56.315442	1.500776	-0.994425	22241.88971
651.954937	17.576854	821.762576	208.907989	0.737814	-0.231463	22247.99341
619.910502	121.339786	832.444055	396.596822	0.737814	2.057426	22244.94156
587.866067	228.154569	788.192216	530.115301	2.263739	1.294463	22228.91934
541.32534	331.154539	680.61447	627.774532	-0.025149	-0.231463	22225.10453
517.673495	423.47303	592.110793	720.093023	-2.314037	-0.231463	22207.55638
452.0587	493.665602	443.333059	843.692986	-0.025149	-0.231463	22193.82305
372.710575	558.517434	325.836797	881.841123	2.263739	2.820388	22217.4749
297.177264	608.110012	170.192399	921.515185	-0.025149	-0.231463	22218.23786
191.125444	647.021112	20.651703	903.20408	-0.025149	-0.994425	22177.80084
97.281027	635.576671	-86.163081	905.492968	-2.314037	-2.520351	22189.24528
12.592163	614.976677	-265.459324	881.07816	-2.314037	-0.994425	22193.82305
-86.592992	602.769273	-369.222256	852.848539	-3.077	-0.994425	121.311075
-173.570744	567.672987	-521.051841	757.478197	-1.551075	-1.757388	16.022217
-269.704049	537.91744	-637.022177	696.441178	-0.025149	-0.231463	750.755333
-382.622534	492.139676	-724.762891	543.085668	-0.025149	2.057426	22116.76382
-467.311398	427.287844	-810.214718	443.900512	-0.025149	1.294463	22211.3712
-516.903976	328.86565	-924.659128	289.782039	-1.551075	-0.994425	22221.28971
-589.385436	252.569377	-923.896166	153.211709	-0.788112	-0.994425	22211.3712
-623.718759	145.754594	-911.688762	47.159889	-0.025149	-0.994425	22219.76379
-660.340971	58.776842	-884.222103	-158.84005	2.263739	0.5315	22251.04526
-658.815045	-51.852755	-834.629525	-277.099274	1.500776	2.057426	22233.49712
-646.607641	-138.830507	-772.066581	-403.751089	1.500776	0.5315	22237.31193
-650.422455	-254.800843	-727.05178	-576.94363	-0.025149	-0.231463	22207.55638
-552.000262	-327.282303	-590.48145	-666.973233	0.737814	-2.520351	22216.71194
-506.222498	-431.045235	-477.562965	-776.076904	-0.788112	-0.231463	22212.13416
-443.659553	-501.237807	-311.237088	-874.499097	-1.551075	0.5315	22206.03046
-333.792919	-556.171124	-197.55564	-931.721303	-0.025149	-0.994425	22206.03046
-235.370726	-637.045174	-33.518652	-976.736104	-1.551075	-1.757388	22202.97861
-104.141135	-669.089609	93.896125	-951.558334	-1.551075	-0.994425	22196.11194
-1.904129	-688.926641	286.925698	-934.010191	0.737814	-0.231463	22189.24528
89.6514	-689.689603	383.821965	-871.447246	-2.314037	-0.231463	22198.40083
192.651369	-672.904423	526.495997	-777.60283	-1.551075	1.294463	22212.13416
313.962444	-591.26741	619.577451	-717.328773	-1.551075	0.5315	22204.50453
391.021681	-553.119273	729.444085	-605.173251	-0.788112	1.294463	22207.55638
474.184619	-473.771149	823.288502	-441.899225	-0.025149	0.5315	22225.86749
531.406825	-384.504509	861.436639	-334.32148	-3.077	-1.757388	22222.05268
590.154955	-282.267502	882.036633	-200.040038	-0.788112	-0.994425	22215.94897
627.540129	-162.482352	905.688477	17.404342	-0.025149	-0.231463	22229.6823
627.540129	-44.986091	891.955148	144.056157	1.500776	2.057426	22229.6823
628.303092	61.06573	841.599607	307.330182	0.737814	-0.994425	22216.71194
606.177173	158.72496	826.340353	434.744959	2.263739	-0.231463	22251.04526
587.866067	269.354557	716.473719	532.40419	1.500776	-0.231463	22242.65267
542.088303	376.16934	538.703401	664.396743	2.263739	-0.994425	22192.29713
471.132768	461.621167	502.08119	770.448564	1.500776	-0.994425	22222.81564
407.806861	520.369297	398.318257	860.478166	-1.551075	-0.994425	22219.76379
329.984662	591.324832	254.881263	899.389266	-0.788112	-0.994425	22202.97861
257.503202	627.184081	65.666504	940.589254	2.263739	0.5315	22208.31935
141.532866	622.606304	-7.577919	938.300366	-0.788112	-0.994425	22219.76379
78.969922	648.547037	-156.355652	924.567036	-0.788112	-0.231463	22191.53417
-31.659675	614.213714	-304.370423	892.522601	-1.551075	2.057426	19765.31266
-143.815198	591.324832	-426.444461	841.404098	-0.788112	-0.231463	22.888882
-221.637397	544.784105	-608.029593	720.093023	-4.602926	-0.994425	12.207404
-320.822553	514.265596	-750.703624	601.833799	-1.551075	0.5315	19563.8905
-414.666969	456.280428	-778.170283	524.011599	-1.551075	-1.757388	22188.48232
-493.252131	385.324893	-862.859147	366.078313	-0.788112	0.5315	22193.06009
-545.133597	297.584178	-911.688762	206.619101	0.737814	0.5315	22218.23786
-595.489138	183.90273	-936.103569	97.51543	-0.025149	1.294463	22229.6823
-638.978014	98.450904	-911.688762	-44.395639	-0.025149	-0.231463	22211.3712
-651.185418	25.206481	-871.251737	-225.980771	2.263739	0.5315	22223.5786
-667.970598	-99.919408	-829.288786	-339.662219	1.500776	0.5315	22229.6823
-650.422455	-164.77124	-716.370301	-483.099213	0.737814	-0.231463	22231.20823
-578.703958	-274.637874	-662.199947	-668.499158	-0.025149	1.294463	22235.02304
-542.081746	-395.185987	-608.792555	-758.528761	1.500776	2.820388	22214.42305
-449.763255	-493.60818	-380.666697	-822.617631	1.500776	1.294463	22208.31935
-372.704019	-539.385944	-278.42969	-907.306495	1.500776	-0.994425	22219.00082
-294.88182	-601.948889	-108.289	-959.950924	-2.314037	-1.757388	22217.4749
-169.755931	-662.222945	56.510951	-966.054626	0.737814	-0.231463	22189.24528
-64.467073	-708.000709	190.02943	-946.217595	-0.025149	0.5315	22203.74157
35.481046	-690.452566	354.829381	-932.484265	0.737814	1.294463	22222.05268
146.110642	-670.615535	478.429345	-866.86947	-2.314037	-1.757388	22217.4749
262.843941	-643.911839	586.007091	-748.610246	-2.314037	-1.757388	22215.18601
346.006879	-596.608149	681.377433	-677.654711	-3.077	-2.520351	22207.55638
427.643892	-533.282242	703.503352	-592.965847	-1.551075	-0.231463	22206.79342
484.103135	-432.571161	776.747775	-428.165896	-2.314037	-0.994425	22196.11194
574.895701	-351.697111	805.740359	-346.528883	-1.551075	-0.994425	22212.13416
614.569763	-216.652706	870.592191	-118.403025	-0.788112	0.5315	22225.10453
622.19939	-134.252731	889.66626	54.026554	-0.788112	-0.994425	22219.76379
642.036421	-1.497215	846.940347	245.530201	0.737814	-0.231463	22231.97119
632.117906	118.287935	822.525539	395.83386	-0.025149	2.820388	22228.91934
580.23644	238.836048	809.555173	521.722711	-1.551075	1.294463	22217.4749
542.851266	302.161955	669.170029	603.359724	0.737814	0.5315	22198.40083
509.280905	407.450812	591.34783	733.826352	3.789665	0.5315	22244.17859
474.184619	506.635968	459.355276	797.915222	0.737814	-1.757388	22232.73415
386.443904	578.354465	274.718294	829.196694	2.263739	-0.994425	22208.31935
286.495786	607.347049	181.63684	912.359633	-0.025149	-0.231463	22224.34156
201.043959	630.235932	56.510951	936.011477	-0.025149	1.294463	22205.2675
104.147692	645.495186	-99.133447	907.781856	-0.788112	-0.994425	22196.11194
15.644014	630.235932	-228.07415	892.522601	-0.788112	-1.757388	22204.50453
-83.541141	618.791491	-357.777815	856.663353	1.500776	-0.231463	180.822169
-169.755931	569.961875	-513.422213	796.389297	-1.551075	-0.994425	14.496292
-291.829969	539.443366	-633.207363	683.470812	-0.025149	0.5315	3713.33964
-359.733652	489.850788	-717.896227	581.233805	-3.077	-0.231463	22114.47493
-445.185479	415.843402	-817.081383	420.248667	-1.551075	0.5315	22193.82305
-529.11138	328.86565	-945.259122	232.559834	-3.839963	-0.231463	22190.00824
-585.570622	254.095302	-936.866532	115.063573	-0.788112	0.5315	22193.06009
-626.007647	146.517556	-885.748029	-0.906763	-0.025149	-0.231463	22213.66009
-676.363188	55.724991	-914.740613	-110.010435	-1.551075	-0.231463	22231.20823
-662.629859	-38.119426	-835.392488	-275.573349	2.263739	2.057426	22214.42305
-663.392821	-151.037911	-777.40732	-430.454784	-2.314037	-0.231463	22212.89712
-649.659492	-244.882328	-707.977711	-563.210301	-0.025149	0.5315	22219.76379
-575.652107	-334.911931	-608.792555	-667.736196	0.737814	-0.994425	22178.5638
-507.748423	-408.919316	-469.170375	-760.054687	2.263739	-0.231463	22226.63045
-439.84474	-492.082254	-327.259305	-861.528731	1.500776	0.5315	22229.6823
-323.874404	-569.904454	-199.081566	-963.002775	1.500776	1.294463	22196.87491
-236.133689	-624.074808	-36.570503	-991.995359	0.737814	1.294463	22201.45268
-111.0078	-673.667386	83.214647	-1004.965725	1.500776	0.5315	22223.5786
-9.533756	-684.348864	241.147934	-937.062042	-0.788112	-0.994425	22199.16379
96.518064	-679.008125	397.555295	-882.128725	1.500776	-0.231463	22220.52675
193.414332	-674.430349	512.762668	-808.121339	-2.314037	-0.994425	22228.91934
300.992078	-606.526665	637.125594	-716.565811	0.737814	0.5315	22222.81564
381.103165	-529.467429	724.103346	-603.647326	1.500776	1.294463	22219.76379
460.45129	-476.060037	834.732943	-476.232549	-1.551075	-0.994425	22221.28971
539.799415	-385.267471	864.48849	-328.217778	-3.077	-0.231463	22197.63787
594.732732	-283.793427	860.673676	-230.558547	-1.551075	-0.994425	22199.92676
614.569763	-160.193464	891.955148	-31.425273	-0.788112	-2.520351	22212.89712
622.962353	-44.986091	856.095899	92.17469	-0.788112	-0.231463	22212.13416
631.354943	46.569438	856.095899	305.041294	0.737814	0.5315	22217.4749
612.280875	160.250886	801.925545	458.396804	1.500776	-0.994425	22229.6823
575.658663	277.747147	726.392234	559.107885	-3.077	-3.283314	22218.23786
545.140154	353.280458	614.236712	678.130072	-0.788112	-0.231463	22212.13416
481.051284	448.6508	533.362662	778.841154	-0.025149	-0.994425	22207.55638
424.592041	525.710037	379.244189	844.455949	-0.788112	1.294463	22197.63787
342.955028	590.561869	256.407188	914.648521	2.263739	-0.231463	22216.71194
259.029127	637.865559	65.666504	909.307782	2.263739	0.5315	22222.05268
170.52545	639.391484	-77.007528	874.974458	-0.025149	-1.757388	22202.21564
65.236592	636.339633	-168.563056	894.81149	3.026702	0.5315	22206.79342
-13.34857	628.710006	-342.51856	858.189278	-2.314037	2.057426	22226.63045
-121.689278	603.532236	-418.051871	849.033725	0.737814	1.294463	26.703696
-209.429993	559.280397	-555.385164	742.981905	-1.551075	-0.231463	12.970367
-310.904037	519.606335	-672.881425	655.24119	-0.025149	0.5315	20335.24583
-387.963273	466.198943	-752.22955	517.907898	0.737814	-0.231463	22207.55638
-509.274349	396.006371	-819.370271	372.182015	-1.551075	-1.757388	22200.68972
-548.948411	293.769365	-889.562843	234.085759	-1.551075	0.5315	22198.40083
-608.459504	202.213836	-930.76283	115.826535	-0.025149	1.294463	22210.60823
-642.792828	113.710159	-959.755414	-78.728963	-2.314037	-0.231463	22186.95639
-682.46689	-9.126842	-908.636911	-235.136324	-3.077	-0.994425	22209.84527
-666.444672	-80.082376	-820.896196	-353.395548	2.263739	1.294463	22224.34156
-638.215051	-172.400868	-802.585091	-522.773276	0.737814	0.5315	22206.03046
-612.274318	-282.267502	-659.911059	-618.143618	0.737814	-0.231463	22199.92676
-549.711374	-363.141552	-555.385164	-721.143587	-1.551075	0.5315	22223.5786
-482.570653	-466.904484	-379.903734	-816.513929	-1.551075	1.294463	22190.00824
-403.222528	-538.622981	-272.325988	-911.121309	0.737814	-0.231463	22193.06009
-285.726267	-578.297044	-152.540839	-970.632402	0.737814	-0.994425	22228.15638
-173.570744	-634.756286	45.06651	-932.484265	-0.025149	0.5315	22177.80084
-74.385589	-688.926641	160.273883	-1008.017576	0.737814	1.294463	22191.53417
40.821785	-674.430349	293.792362	-924.854638	1.500776	-0.994425	22231.20823
159.843972	-680.53405	467.747866	-875.26206	-0.025149	-0.994425	22225.86749
262.080978	-644.674802	560.82932	-760.054687	-2.314037	-1.757388	22221.28971
345.243917	-570.667416	676.036694	-679.180637	-0.025149	-0.231463	22228.15638
428.406855	-514.208174	772.169998	-535.743642	-3.839963	-1.757388	22214.42305
500.888315	-436.385975	830.155166	-390.017759	-0.025149	0.5315	22220.52675
580.999402	-324.230452	892.718111	-262.602982	-1.551075	-0.994425	22224.34156
608.466061	-236.489738	911.029217	-108.484509	-0.025149	-0.231463	22210.60823
636.695682	-118.993476	895.769962	68.522846	-0.788112	-0.231463	22199.92676
623.725316	-14.467581	850.75516	188.307995	-1.551075	0.5315	22214.42305
602.362359	92.347202	827.103315	343.952394	-0.025149	0.5315	22202.97861
576.421626	196.873097	730.970011	472.893096	-2.314037	-0.231463	22202.21564
553.532744	314.369358	677.562619	577.418991	-0.025149	2.057426	22218.23786
526.066085	404.398961	546.333028	714.752284	-0.025149	0.5315	22198.40083
454.347588	479.932272	463.17009	814.700402	-1.551075	-1.757388	22191.53417
381.103165	550.124844	350.251605	890.233713	-0.025149	-0.994425	22216.71194
281.91801	611.924826	190.02943	928.38185	-1.551075	-1.757388	22196.87491
191.125444	633.287783	42.777622	948.981844	-0.788112	-1.757388	22189.24528
95.755102	648.547037	-87.689006	903.20408	5.31559	2.820388	22225.10453
43.110673	635.576671	-218.918597	889.47075	0.737814	-0.231463	22232.73415
-68.281887	617.265565	-353.963001	849.033725	2.263739	-1.757388	272.377697
-170.518893	581.406316	-502.740735	752.900421	1.500776	-0.994425	16.022217
-259.785534	553.176695	-602.688853	675.078221	-3.077	-0.231463	717.184973
-378.044758	496.717453	-720.948078	598.781948	-0.788112	1.294463	22116.76382
-432.978075	428.813769	-837.681376	468.31532	-1.551075	2.057426	22212.89712
-523.007678	359.38416	-879.644327	328.693139	0.737814	1.294463	22225.10453
-582.518771	256.38419	-953.651712	153.974672	-0.788112	-0.231463	22213.66009
-618.37802	155.673109	-900.244321	19.69323	-1.551075	0.5315	22220.52675
-649.659492	77.85091	-913.214687	-90.936366	-2.314037	1.294463	22206.03046
-662.629859	-22.860171	-877.355439	-283.965939	-3.077	0.5315	22193.82305
-651.94838	-132.726805	-772.829544	-398.410349	-3.839963	-0.994425	22185.43046
-653.474306	-239.541589	-734.681407	-582.284369	-0.788112	-0.231463	22200.68972
-571.07433	-321.178601	-624.814773	-669.262121	-2.314037	-0.231463	22199.92676
-504.696572	-414.260055	-540.888872	-842.454662	-1.551075	-2.520351	22179.32676
-427.637336	-498.185956	-388.296324	-866.106507	0.737814	-0.994425	22212.13416
-341.422547	-576.771118	-202.133417	-908.83242	-0.788112	-0.994425	22200.68972
-239.18554	-617.208143	-42.674205	-955.373147	-0.788112	-0.231463	22201.45268
-108.718912	-670.615535	63.377616	-982.076843	2.263739	-0.231463	22193.82305
-20.215234	-682.822939	253.355337	-922.56575	3.789665	-1.757388	22212.13416
110.251394	-674.430349	415.103438	-888.995389	1.500776	1.294463	22245.70452
204.858773	-655.35628	515.814519	-812.699116	3.026702	2.820388	22247.23045
311.673556	-625.600733	643.992259	-750.899134	0.737814	0.5315	22222.05268
382.629091	-551.593348	660.014476	-670.025084	-0.025149	-0.994425	22231.97119
468.080917	-477.585962	792.00703	-475.469586	-3.077	-3.283314	22224.34156
534.458675	-408.919316	798.873694	-361.788138	-0.788112	-0.231463	22208.31935
588.62903	-289.134166	856.858862	-198.514112	-1.551075	-0.994425	22221.28971
622.19939	-178.50457	904.162552	-24.558608	-0.025149	1.294463	22229.6823
616.858651	-57.193494	861.436639	104.382094	-0.025149	-0.231463	22214.42305
632.117906	56.487953	854.569974	332.507953	-1.551075	-0.994425	22211.3712
593.206806	150.33237	812.607023	436.270885	-3.839963	-1.757388	22207.55638
574.895701	264.776781	705.029278	517.144935	-3.077	-1.757388	22186.95639
547.429042	367.77675	616.5256	659.818967	-2.314037	-1.757388	22161.77862
490.969799	432.628583	497.503413	753.663383	-1.551075	0.5315	22211.3712
423.066116	502.821154	364.747897	788.759669	-3.077	-0.994425	22199.92676
327.695774	569.961875	261.747927	874.211496	0.737814	-0.231463	22199.16379
259.029127	623.369267	122.888709	931.433701	-1.551075	0.5315	22215.94897
159.081009	637.102596	-6.814956	926.855925	-0.025149	-0.231463	22210.60823
49.977338	643.969261	-134.992696	910.833707	0.737814	0.5315	22190.7712
4.199573	628.710006	-246.385255	897.100378	3.026702	1.294463	22243.41563
-117.874465	611.161863	-407.370393	861.241129	0.737814	0.5315	28.229621
-197.985552	560.806323	-542.414797	754.426346	0.737814	0.5315	12.970367
-288.778118	527.235962	-704.92586	638.45601	3.789665	-0.231463	20883.05307
-394.066975	481.458198	-746.888811	534.693078	0.737814	-0.994425	22212.13416
-466.548435	397.532297	-904.822097	388.204232	0.737814	0.5315	22211.3712
-572.600256	290.717514	-903.296172	234.848722	-1.551075	-0.994425	22218.23786
-609.98543	231.969383	-907.873948	92.937653	-0.025149	-0.994425	22222.81564
-635.926163	106.843494	-905.58506	-45.158602	-0.025149	-0.994425	22215.18601
-655.000231	8.421301	-844.548041	-165.706715	-0.025149	-0.994425	22226.63045
-662.629859	-70.926824	-846.836929	-315.247411	-0.788112	-0.994425	22227.39341
-643.55579	-170.874942	-733.918444	-478.521437	-3.077	0.5315	22190.00824
-599.303952	-290.660092	-692.718456	-632.63991	-0.025149	2.820388	22202.21564
-542.081746	-389.845248	-549.281462	-718.854699	-3.839963	0.5315	22175.51195
-484.859541	-447.067453	-418.814834	-808.884302	-1.551075	-0.231463	22163.30454
-388.726236	-542.437795	-317.34079	-907.306495	-0.025149	-0.231463	22199.16379
-293.355894	-588.215559	-187.637125	-1001.150912	0.737814	0.5315	22209.84527
-173.570744	-644.674802	25.229479	-982.076843	1.500776	0.5315	22184.6675
-66.755961	-699.608119	157.984995	-981.31388	-0.025149	1.294463	22210.60823
39.295859	-691.978491	324.310872	-899.676868	-0.788112	0.5315	22228.15638
129.325462	-669.089609	455.540463	-876.787985	-1.551075	-1.757388	22151.09714
260.555053	-657.645168	592.110793	-768.447277	0.737814	-0.994425	22247.99341
347.532805	-591.26741	689.770023	-669.262121	0.737814	-0.231463	22252.57118
417.725377	-489.030403	775.221849	-544.899195	2.263739	-0.231463	22227.39341
505.466091	-446.30449	792.769992	-404.514051	2.263739	-0.231463	22225.10453
557.347558	-351.697111	878.984782	-261.077057	3.789665	2.057426	22242.65267
603.125322	-225.045297	878.221819	-132.899317	-1.551075	0.5315	22211.3712
630.59198	-144.934209	844.651458	36.478411	1.500776	-0.231463	22217.4749
632.880869	-9.889805	885.088483	241.715387	-0.788112	-0.231463	22231.20823
620.673465	93.873128	861.436639	383.626456	-2.314037	0.5315	22215.18601
596.258657	199.161985	795.821843	508.752345	-1.551075	0.5315	22220.52675
548.954967	310.554545	698.162613	603.359724	-0.025149	2.057426	22205.2675
520.725346	380.747117	623.392265	712.463396	-4.602926	-1.757388	22190.7712
461.977215	471.539682	450.962686	804.781887	-1.551075	-0.994425	22137.36381
394.073532	539.443366	319.733095	861.241129	-2.314037	-0.994425	22177.03787
308.621705	583.695205	202.999797	899.389266	-0.788112	0.5315	22189.24528
196.466183	625.658155	46.592436	921.515185	-0.025149	-0.231463	22192.29713
111.777319	643.969261	-117.444553	887.944825	-0.025149	-0.231463	22200.68972
12.592163	634.813708	-245.622293	871.159645	-0.025149	-0.994425	22217.4749
-49.970781	610.3989	-388.296324	781.893005	0.737814	-0.231463	420.392468
-188.067036	573.013726	-506.555549	805.544849	-0.025149	-1.757388	15.259255
-271.992937	545.547068	-604.977742	703.307843	0.737814	0.5315	11.444441
-342.948472	492.902639	-712.555488	602.596761	1.500776	0.5315	22027.49718
-409.32623	454.754502	-810.214718	474.419022	2.263739	2.057426	22229.6823
-499.355833	363.961936	-887.273954	282.915375	1.500776	0.5315	22222.81564
-571.837293	269.354557	-917.029501	166.182076	0.737814	0.5315	22225.10453
-628.296536	177.799029	-924.659128	16.641379	0.737814	-0.231463	22215.18601
-649.659492	51.147214	-904.822097	-117.640062	-0.788112	0.5315	22222.81564
-664.918747	-22.097208	-859.044333	-259.551131	-0.025149	1.294463	22216.71194
-653.474306	-129.674954	-779.696208	-399.936275	-1.551075	-0.994425	22224.34156
-636.689126	-228.097147	-711.792525	-554.054748	-1.551075	-1.757388	22216.71194
-568.785442	-327.282303	-593.533301	-645.610276	-0.025149	-0.994425	22197.63787
-508.511386	-424.941534	-485.955555	-742.506544	-1.551075	-0.231463	22090.06012
-446.711404	-498.948919	-366.170405	-854.662066	-3.839963	-0.994425	22193.82305
-360.496615	-574.48223	-214.34082	-954.610185	-2.314037	-0.994425	22154.91195
-231.555912	-631.704435	-83.11123	-998.099061	-0.788112	-0.231463	22189.24528
-137.711496	-665.274796	39.725771	-1023.276831	-0.788112	0.5315	22199.92676
-27.844862	-680.53405	205.288685	-977.499067	1.500776	-0.994425	22200.68972
81.25881	-676.719237	376.192338	-943.165744	-0.025149	-0.231463	22225.86749
188.836556	-666.800721	492.925637	-861.528731	-0.025149	1.294463	22228.91934
296.414302	-611.867404	629.495967	-719.617662	-0.788112	0.5315	22212.89712
378.051314	-552.356311	729.444085	-613.565841	-0.025149	0.5315	22222.05268
476.473507	-471.482261	813.369986	-464.788108	2.263739	-0.231463	22253.33415
559.636446	-381.452658	859.910713	-333.558517	0.737814	-1.757388	22231.20823
590.917918	-280.741576	883.562558	-192.41041	1.500776	-0.994425	22238.07489
628.303092	-176.978644	927.814397	-26.084534	1.500776	-0.231463	22124.39345
639.747533	-64.823122	888.140334	124.982088	0.737814	-0.231463	22221.28971
631.354943	58.013879	876.695893	277.574635	0.737814	-0.994425	22222.81564
609.229024	142.702743	801.925545	467.552357	-0.788112	-2.520351	22225.10453
574.132738	258.673079	723.340383	553.004183	-0.788112	-0.994425	22204.50453
524.54016	340.310092	614.999675	669.737482	-0.788112	-0.994425	22215.94897
490.206837	426.524881	478.429345	701.018954	-1.551075	-0.231463	22161.77862
422.303153	489.850788	389.162705	844.455949	-0.788112	-0.231463	22190.7712
355.925395	576.065577	270.140518	918.463334	-0.025149	1.294463	22189.24528
265.895792	626.421118	99.236864	929.144813	-3.077	-1.757388	22197.63787
150.688419	623.369267	-21.311248	911.59667	-1.551075	-0.231463	22153.38603
77.443996	625.658155	-163.222317	871.922608	-1.551075	0.5315	22179.32676
-16.400421	617.265565	-292.925982	875.737421	-0.788112	0.5315	22228.15638
-128.555943	594.376683	-382.955585	822.33003	0.737814	1.294463	51.118503
-222.40036	573.013726	-591.244412	696.441178	-0.025149	-0.231463	12.970367
-310.141074	519.606335	-653.807357	647.611563	-0.025149	-0.994425	18602.55745
-397.881789	461.621167	-791.140649	524.011599	0.737814	-0.994425	22186.19343
-470.363249	405.161924	-826.999898	404.989413	0.737814	-0.231463	22206.79342
-517.666939	307.502694	-853.703594	242.47835	3.026702	1.294463	22245.70452
-613.037281	220.524942	-945.259122	108.196908	1.500776	0.5315	22184.6675
-618.37802	114.473121	-908.636911	-29.899347	-0.025149	-0.994425	22226.63045
-677.126151	17.576854	-877.355439	-190.884485	0.737814	0.5315	22236.54897
-684.755778	-71.689786	-827.762861	-328.217778	-0.025149	-1.757388	22230.44527
-667.970598	-202.156414	-784.273985	-522.010313	0.737814	-0.994425	22182.37861
-605.407653	-279.978614	-678.222164	-595.254736	-1.551075	0.5315	22203.74157
-540.555821	-376.874881	-535.548133	-686.047301	1.500776	2.057426	22222.05268
-481.044727	-462.326708	-445.51853	-850.08429	-0.788112	-0.231463	22197.63787
-381.096609	-537.860019	-303.607461	-871.447246	-0.788112	-0.231463	22205.2675
-301.748484	-588.215559	-134.992696	-972.158328	-1.551075	-0.231463	22197.63787
-203.326291	-672.14146	23.703554	-959.187961	-0.788112	0.5315	22173.98602
-73.622626	-680.53405	87.029461	-1016.410166	-2.314037	0.5315	22156.43788
43.110673	-686.637752	303.710878	-924.091675	-0.025149	0.5315	22215.94897
130.851388	-679.771088	465.458978	-865.343544	-0.788112	-0.994425	22198.40083
243.769873	-643.148876	555.488581	-781.417643	0.737814	-0.994425	22226.63045
341.429103	-566.08964	621.866339	-721.143587	-1.551075	-1.757388	22229.6823
426.88093	-523.363727	730.970011	-556.343636	1.500776	-0.231463	22210.60823
502.414241	-440.963751	805.740359	-429.691822	-0.025149	-0.231463	22221.28971
574.132738	-330.334154	843.888496	-313.721486	0.737814	0.5315	22230.44527
628.303092	-238.778626	927.051434	-119.165988	3.026702	1.294463	22238.83786
642.799384	-137.304582	902.636626	50.974703	1.500776	-0.231463	22243.41563
648.140123	6.895376	849.229235	231.033909	1.500776	-0.231463	22245.70452
594.732732	114.473121	868.303303	379.811642	2.263739	2.057426	22222.81564
590.917918	201.450873	763.014446	482.048649	0.737814	2.057426	22225.10453
545.140154	305.213806	679.851507	604.88565	0.737814	1.294463	22215.94897
506.229054	391.428595	622.629302	732.300427	0.737814	0.5315	22177.80084
452.821663	468.487831	460.881202	832.248545	1.500776	-0.994425	22196.11194
404.75501	548.598919	325.836797	878.026309	-1.551075	-1.757388	22218.23786
311.673556	591.324832	199.947946	927.618887	-0.025149	-0.994425	22196.11194
212.4884	639.391484	34.385032	943.641105	-3.077	-0.231463	22194.58602
115.592133	627.184081	-73.955677	929.907776	-3.077	-0.994425	22193.82305
46.925487	619.554453	-247.911181	902.441117	-1.551075	-1.757388	22195.34898
-69.044849	605.058161	-357.777815	862.767055	-0.788112	-0.231463	1703.695791
-167.467042	579.117428	-508.081474	787.233744	-0.025149	1.294463	18.311106
-267.415161	551.65077	-620.236996	691.100439	1.500776	0.5315	12.207404
-368.126242	502.821154	-725.525854	607.174538	1.500776	0.5315	21933.65276
-413.141044	438.732285	-839.207302	384.389419	0.737814	1.294463	22209.08231
-520.71879	354.806384	-881.933215	314.95981	-2.314037	-0.994425	22214.42305
-562.68174	263.250855	-950.599861	166.182076	-0.025149	-0.994425	22215.18601
-622.955796	163.302737	-949.836899	24.271007	0.737814	-0.231463	22222.05268
-639.740977	70.984245	-885.748029	-81.780814	2.263739	2.057426	22248.75637
-667.207635	-20.571283	-847.599892	-235.899286	0.737814	1.294463	22236.54897
-672.548374	-117.467551	-765.962879	-407.565902	-0.025149	0.5315	22233.49712
-642.792828	-220.46752	-707.977711	-534.980679	2.263739	0.5315	22226.63045
-567.259517	-324.230452	-615.65922	-643.321388	0.737814	-0.231463	22213.66009
-517.666939	-421.889683	-499.688884	-747.847283	-0.025149	0.5315	22180.85269
-434.504	-492.845217	-363.118554	-840.165774	0.737814	2.057426	22214.42305
-351.341062	-560.748901	-221.970448	-901.965756	0.737814	-0.231463	22203.74157
-236.133689	-622.548882	-63.274198	-966.054626	-0.788112	-0.994425	22216.71194
-134.659645	-665.274796	92.3702	-1025.565719	0.737814	-0.994425	22199.92676
-23.267085	-701.897007	231.992381	-946.980557	-0.788112	0.5315	22190.00824
62.184741	-694.26738	388.399742	-909.595383	-0.025149	-0.231463	22206.03046
191.125444	-663.74887	492.162674	-869.921321	-1.551075	0.5315	22209.84527
272.762457	-606.526665	588.295979	-762.343575	-1.551075	0.5315	22201.45268
354.39947	-550.830385	676.799656	-666.973233	-1.551075	1.294463	22215.94897
461.977215	-484.452627	747.755191	-541.847344	-0.025149	-0.994425	22227.39341
531.406825	-411.208204	775.984812	-391.543685	0.737814	0.5315	22210.60823
583.288291	-296.763794	870.592191	-217.588181	-0.025149	-1.757388	22224.34156
621.436427	-170.874942	878.984782	-43.632677	0.737814	-0.231463	22232.73415
629.829018	-69.400898	872.118117	91.411728	1.500776	0.5315	22214.42305
640.510496	38.176848	875.932931	293.596853	-0.025149	-0.994425	22246.46748
609.229024	144.228668	826.340353	443.900512	1.500776	-0.231463	22247.23045
585.577179	283.087886	737.073713	534.693078	-0.025149	-0.231463	22212.89712
548.192005	350.99157	659.251513	684.233774	-1.551075	-0.994425	22209.84527
499.36239	437.206359	549.384879	770.448564	-0.025149	0.5315	22229.6823
439.851296	513.502633	419.681214	834.537433	1.500776	1.294463	22203.74157
357.45132	584.458167	267.088667	887.181862	1.500776	1.294463	22184.6675
257.503202	618.028528	116.022045	929.907776	-0.788112	-1.757388	22217.4749
170.52545	640.91741	-29.703838	891.759639	-0.025149	-0.994425	22202.21564
72.86622	656.176665	-156.355652	925.329999	-0.025149	1.294463	22196.11194
-9.533756	627.947043	-284.533392	890.233713	-3.077	1.294463	22212.13416
-111.770763	592.850757	-422.629648	845.218912	-1.551075	-0.994425	39.674062
-225.45221	556.228546	-541.651835	787.996706	-0.788112	0.5315	13.733329
-288.015155	508.161894	-646.940692	661.344892	-0.788112	-0.994425	17234.56526
-391.015124	479.16931	-733.918444	536.981966	-1.551075	-0.231463	22173.22306
-461.207696	405.161924	-883.459141	401.937562	0.737814	1.294463	22205.2675
-536.741007	309.028619	-864.385072	279.100561	-0.025149	-0.231463	22224.34156
-603.118765	218.999016	-926.948017	123.456163	-0.788112	-0.994425	22221.28971
-651.185418	108.36942	-917.792464	-40.580826	0.737814	-0.994425	22215.18601
-651.185418	36.650922	-900.244321	-191.647448	0.737814	-0.231463	22226.63045
-662.629859	-64.823122	-812.503606	-297.699268	-0.025149	-0.231463	22227.39341
-635.926163	-155.615687	-765.962879	-497.595505	1.500776	0.5315	22234.26008
-611.511355	-271.586023	-685.851792	-594.491773	1.500776	1.294463	22237.31193
-559.629889	-370.771179	-538.599984	-708.173221	0.737814	1.294463	22217.4749
-473.4151	-447.067453	-422.629648	-809.647265	-0.025149	-0.231463	22208.31935
-403.985491	-527.17854	-280.718578	-888.995389	-1.551075	-1.757388	22208.31935
-304.800335	-579.822969	-147.2001	-971.395365	0.737814	-0.231463	22195.34898
-200.27444	-643.148876	3.10356	-979.024992	-0.788112	-0.994425	22199.16379
-80.48929	-679.771088	121.362784	-946.980557	-2.314037	0.5315	22208.31935
36.244008	-689.689603	323.547909	-887.469464	0.737814	1.294463	22231.20823
133.140276	-674.430349	420.444177	-879.076874	-0.788112	-1.757388	22212.89712
230.036543	-647.726653	553.199693	-778.365792	-3.839963	-2.520351	22203.74157
333.799476	-578.297044	668.407066	-685.284338	-3.839963	-2.520351	22209.84527
404.75501	-530.993354	753.858893	-571.602891	-2.314037	-1.757388	22189.24528
510.043868	-438.674863	809.555173	-424.351082	-0.788112	1.294463	22206.03046
571.080887	-353.985999	877.458856	-280.914088	-0.025149	0.5315	22224.34156
609.229024	-237.2527	899.584775	-139.003019	-0.788112	-0.231463	22210.60823
628.303092	-141.119395	877.458856	39.530262	-0.788112	-0.231463	22225.10453
631.354943	-12.178693	839.310719	204.330213	0.737814	-0.231463	22231.97119
608.466061	97.687941	800.39962	340.900543	-3.077	-0.994425	22210.60823
591.680881	213.658277	766.829259	464.500506	0.737814	1.294463	22185.43046
568.791999	302.161955	653.910774	601.833799	0.737814	1.294463	22240.36378
512.332756	390.665632	589.058942	721.618948	0.737814	-0.231463	22226.63045
462.740178	460.095241	492.925637	808.5967	0.737814	-0.994425	22219.76379
429.169818	564.621136	347.962717	852.085576	-0.788112	-0.231463	22222.05268
297.940227	602.769273	166.377585	923.804074	-0.788112	-1.757388	22201.45268
220.880991	626.421118	54.985026	959.663322	-1.551075	-0.231463	22212.13416
110.251394	640.154447	-93.029745	900.152229	-0.025149	0.5315	22182.37861
34.718083	634.813708	-228.07415	908.544819	-0.025149	-0.994425	22215.94897
-69.807812	618.791491	-322.681529	878.026309	-0.025149	-0.994425	1051.362651
-167.467042	594.376683	-470.6963	788.759669	0.737814	-0.231463	16.78518
-260.548496	544.021142	-604.977742	702.54488	-1.551075	1.294463	11.444441
-357.444764	497.480415	-710.266599	621.67083	-0.025149	2.057426	21990.112
-449.763255	433.391545	-852.177668	440.085698	-2.314037	-0.231463	22193.06009
-513.089162	359.38416	-837.681376	340.13758	-0.788112	-0.231463	22196.11194
-574.126181	261.72493	-927.710979	172.285778	-0.788112	-0.994425	22201.45268
-636.689126	168.643476	-921.607277	47.922852	-0.788112	0.5315	22225.10453
-677.889113	80.139798	-927.710979	-95.514143	-2.314037	1.294463	22219.00082
-674.0743	-15.230544	-833.866563	-231.32151	2.263739	0.5315	22220.52675
-658.052082	-139.59347	-845.311004	-428.928859	-2.314037	-1.757388	22212.13416
-629.822461	-225.045297	-768.251767	-547.951046	-1.551075	-0.994425	22188.48232
-577.940995	-304.393421	-659.148096	-628.062133	2.263739	-0.994425	22202.97861
-507.748423	-405.867465	-511.896288	-762.343575	1.500776	-0.994425	22228.15638
-438.318814	-474.534111	-380.666697	-858.47688	-0.025149	-1.757388	22231.97119
-338.370696	-553.119273	-203.659342	-901.202793	2.263739	1.294463	22201.45268
-250.629981	-611.867404	-63.274198	-963.002775	0.737814	-0.231463	22215.94897
-149.9189	-653.067392	55.747988	-988.180545	-0.025149	-0.994425	22209.08231
-26.318936	-685.87479	220.54794	-940.876855	-0.025149	-0.994425	22209.08231
84.310661	-691.215529	387.636779	-911.884271	-0.788112	0.5315	22225.10453
185.021742	-662.985907	482.244158	-850.08429	3.026702	2.057426	22231.20823
278.103196	-621.022957	583.718202	-727.247289	-1.551075	1.294463	22215.94897
384.155016	-547.778534	702.740389	-635.691761	-0.025149	0.5315	22225.86749
451.295737	-485.21559	778.2737	-490.728841	-1.551075	-0.231463	22210.60823
506.992017	-430.282273	814.895912	-399.173312	-2.314037	-0.994425	22191.53417
571.080887	-307.445272	871.355154	-227.506696	-0.025149	-0.231463	22206.79342
614.569763	-193.763824	909.503291	-32.188236	-1.551075	-0.231463	22219.00082
640.510496	-74.741637	889.66626	120.404312	-1.551075	-0.994425	22209.84527
623.725316	51.910177	853.044049	268.419083	0.737814	-0.994425	22226.63045
608.466061	132.784227	799.636657	420.248667	-0.788112	-1.757388	22231.20823
580.23644	238.073085	729.444085	511.804196	-0.025149	-1.757388	22206.79342
535.984601	349.465644	661.540402	646.8486	-0.788112	-0.994425	22208.31935
481.814247	414.317477	550.910805	778.841154	-0.025149	1.294463	22188.48232
436.036482	515.791521	392.977518	806.307812	2.263739	-0.231463	22217.4749
359.740209	579.117428	305.999766	903.967042	0.737814	-0.231463	22225.86749
265.132829	617.265565	129.755374	920.752223	0.737814	0.5315	22227.39341
186.547667	633.287783	-5.28903	929.907776	1.500776	-0.231463	22197.63787
94.992139	631.761857	-118.970478	915.411484	0.737814	-0.231463	22217.4749
-12.585607	621.080379	-250.963032	907.018893	-1.551075	0.5315	22228.15638
-111.0078	592.087795	-398.21484	836.826322	-1.551075	0.5315	51.118503
-203.326291	564.621136	-537.074058	778.078191	0.737814	0.5315	14.496292
-295.644782	524.184111	-646.940692	679.655998	-0.788112	-0.994425	15483.56578
-418.481783	486.035974	-767.488805	479.759761	-0.788112	-0.994425	22170.93417
-476.466951	392.95452	-833.1036	404.22645	-2.314037	-0.994425	22189.24528
-548.948411	326.576762	-897.955433	252.396865	-2.314037	-0.994425	22202.97861
-585.570622	196.873097	-991.799849	78.441361	-3.839963	0.5315	22199.92676
-664.918747	120.576823	-877.355439	-21.506757	-1.551075	-0.994425	22202.97861
-688.570592	40.465736	-896.429507	-148.921534	-0.788112	-1.757388	22218.23786
-659.578008	-56.430532	-828.525824	-290.832604	-0.025149	-0.231463	22222.05268
-651.94838	-177.741607	-789.614724	-491.491803	-0.788112	2.057426	22190.00824
-617.615057	-265.482322	-662.199947	-579.995481	-1.551075	-0.231463	22217.4749
-543.607672	-370.008217	-546.992574	-679.180637	-0.025149	0.5315	22217.4749
-500.881759	-457.748931	-431.7852	-805.832451	-0.025149	2.057426	22188.48232
-398.644752	-537.860019	-296.740796	-887.469464	1.500776	0.5315	22206.03046
-301.748484	-576.771118	-167.037131	-941.639818	-0.788112	-2.520351	22231.97119
-186.541111	-650.778504	-35.044577	-963.002775	2.263739	-0.231463	22218.23786
-85.83003	-701.897007	67.19243	-984.365731	-0.788112	-0.231463	22199.16379
26.325493	-684.348864	298.370139	-896.625017	2.263739	-0.231463	22241.12674
127.036574	-695.793305	433.414543	-872.210209	0.737814	-0.231463	22221.28971
227.747655	-660.697019	530.310811	-825.669482	-1.551075	-2.520351	22222.05268
331.510587	-587.452597	634.836706	-708.936183	-0.788112	-2.520351	22231.20823
415.436489	-539.385944	744.70334	-558.632524	-0.025149	-1.757388	22215.94897
497.836464	-470.719298	810.318135	-441.899225	0.737814	0.5315	22223.5786
568.029036	-357.800813	892.718111	-298.462231	1.500776	-0.231463	22232.73415
583.288291	-247.934179	897.295887	-130.610429	-2.314037	-0.994425	22193.82305
626.014204	-133.489768	837.021831	-2.432689	-1.551075	0.5315	22206.79342
630.59198	-30.489799	870.592191	202.041325	-3.077	0.5315	22210.60823
628.303092	70.221283	855.332937	356.92276	-1.551075	-0.231463	22202.21564
580.999402	195.347172	760.725557	478.233835	0.737814	0.5315	22212.89712
546.666079	284.613812	725.629271	588.863432	2.263739	2.057426	22219.00082
526.066085	389.902669	628.733004	724.670799	2.263739	-0.231463	22193.06009
470.369806	463.147092	483.007121	810.885589	-0.025149	-0.994425	22206.79342
395.599457	558.517434	355.592344	868.870757	-0.788112	0.5315	22209.84527
319.303184	577.591503	224.362753	929.144813	2.263739	0.5315	22178.5638
203.332848	646.258149	14.548001	903.967042	3.789665	-0.994425	22223.5786
133.903239	663.806292	-76.244565	885.655937	3.026702	-0.231463	22231.20823
16.406977	637.102596	-226.548224	874.974458	2.263739	0.5315	22230.44527
-54.548557	625.658155	-328.022268	860.478166	2.263739	-1.757388	1690.725425
-146.867049	577.591503	-485.192592	833.774471	-0.025149	-0.994425	19.074068
-259.785534	550.887807	-558.437015	726.196725	-0.788112	0.5315	12.207404
-334.555882	500.532266	-731.629556	621.67083	-0.025149	1.294463	21935.17869
-423.059559	452.465614	-826.999898	480.522723	-0.788112	-0.994425	22212.89712
-506.222498	372.354526	-869.725811	365.31535	-0.788112	-0.231463	22210.60823
-577.940995	283.850849	-912.451725	200.515399	-0.025149	-0.231463	22216.71194
-619.903945	176.273103	-904.059135	74.626547	-2.314037	0.5315	22209.84527
-645.844679	63.354618	-954.414675	-97.803031	-2.314037	0.5315	22197.63787
-675.600225	-4.549066	-843.785078	-228.269659	-1.551075	0.5315	22202.97861
-677.889113	-135.778656	-833.1036	-422.062194	-0.788112	-0.994425	22185.43046
-651.94838	-198.341601	-733.918444	-559.395487	-0.025149	-0.231463	22205.2675
-589.385436	-311.260086	-633.207363	-644.847313	-0.788112	-0.994425	22214.42305
-545.89656	-392.134136	-489.007406	-738.69173	0.737814	0.5315	22206.79342
-444.422516	-473.008186	-392.111138	-843.980588	-0.025149	-0.231463	22212.13416
-350.578099	-540.91187	-261.64451	-908.83242	-0.025149	-0.231463	22184.6675
-274.281826	-590.504447	-73.192714	-984.365731	-0.025149	-0.231463	22169.40825
-175.859633	-650.015541	57.273914	-991.995359	1.500776	-0.231463	22198.40083
-38.52634	-694.26738	233.518306	-925.617601	1.500776	0.5315	22240.36378
82.784735	-682.822939	368.562711	-880.602799	1.500776	2.057426	22244.94156
180.443966	-677.482199	454.7775	-923.328712	1.500776	2.057426	22242.65267
287.258749	-627.889622	599.74042	-728.773214	2.263739	2.057426	22228.15638
370.421687	-561.511863	692.058911	-655.528792	-0.788112	-0.994425	22227.39341
450.532774	-509.630397	780.562589	-506.751058	-1.551075	-0.994425	22222.81564
524.54016	-397.474875	854.569974	-349.580734	0.737814	-0.994425	22215.94897
581.762365	-314.311937	883.562558	-206.906702	-0.025149	-0.231463	22228.15638
626.014204	-181.556421	915.606993	-39.817863	0.737814	0.5315	22234.26008
637.458645	-83.134227	862.199601	66.233957	-0.025149	0.5315	22215.94897
629.066055	31.310183	875.932931	270.707971	-2.314037	-1.757388	22202.97861
606.177173	112.184233	753.09593	372.944978	-3.077	-2.520351	22203.74157
577.947551	222.81383	690.532986	524.011599	-2.314037	-0.231463	22148.80825
540.562377	328.102688	562.355246	617.856016	-2.314037	-0.994425	22199.92676
487.917949	420.421179	534.125625	735.352278	-0.788112	-1.757388	22217.4749
440.614259	512.73967	443.333059	832.248545	1.500776	0.5315	22209.08231
370.421687	564.621136	302.184953	884.130011	-0.788112	-1.757388	22201.45268
280.392084	625.658155	149.592405	936.77444	-0.788112	-0.994425	22206.79342
183.495816	640.91741	-10.62977	939.063328	-0.025149	-0.231463	22179.32676
79.732884	648.547037	-137.281584	934.485552	1.500776	1.294463	22214.42305
-8.00783	638.628522	-241.807479	897.863341	2.263739	0.5315	22257.14896
-90.407806	614.976677	-415.762983	837.589284	2.263739	1.294463	64.08887
-188.067036	576.065577	-571.407381	733.063389	0.737814	-0.231463	14.496292
-292.592931	540.969291	-627.866624	689.574513	1.500776	-0.994425	13237.40349
-385.674385	487.5619	-759.859177	516.381972	0.737814	-0.231463	22176.27491
-460.444733	408.976738	-827.762861	428.641257	-0.025149	0.5315	22207.55638
-524.533603	297.584178	-865.910998	289.782039	-0.788112	-0.231463	22220.52675
-600.066914	226.628644	-949.073936	121.930237	-0.025149	-1.757388	22215.94897
-629.059498	140.413854	-905.58506	-31.425273	0.737814	-0.231463	22220.52675
-660.340971	44.28055	-877.355439	-154.262274	0.737814	-0.231463	22227.39341
-683.229853	-74.741637	-843.785078	-294.647417	-4.602926	-0.994425	22199.16379
-675.600225	-191.474936	-756.807326	-504.46217	-2.314037	0.5315	22188.48232
-642.029865	-251.748992	-740.022146	-610.51399	-3.839963	1.294463	22181.61565
-573.363219	-376.874881	-588.955524	-693.676929	0.737814	0.5315	22186.95639
-479.518802	-452.408192	-463.829635	-792.099122	-2.314037	-0.231463	22196.87491
-404.748454	-518.022987	-289.874131	-884.417613	-0.788112	0.5315	22215.18601
-324.637366	-591.26741	-151.777876	-961.476849	-0.025149	-0.231463	22203.74157
-195.696664	-631.704435	32.096144	-983.602769	0.737814	1.294463	22196.87491
-89.644843	-682.059976	113.733156	-991.232396	0.737814	0.5315	22206.03046
30.903269	-688.926641	314.392356	-920.276861	-0.788112	-0.994425	22229.6823
136.192127	-665.274796	431.125655	-895.099091	3.026702	-0.994425	22228.15638
251.3995	-637.808137	527.25896	-766.158389	0.737814	-1.757388	22248.75637
316.251333	-594.319261	634.073743	-720.380624	1.500776	-0.994425	22247.99341
425.355004	-541.674832	682.903358	-648.662127	2.263739	-0.231463	22220.52675
489.443874	-452.408192	788.192216	-497.595505	-0.025149	-0.231463	22235.02304
544.377191	-366.956366	866.014415	-316.010374	0.737814	0.5315	22233.49712
597.02162	-273.111949	869.829229	-154.262274	-0.788112	0.5315	22213.66009
621.436427	-163.245315	895.006999	49.448777	0.737814	-0.994425	22225.10453
643.562347	-16.756469	875.169968	198.226511	0.737814	0.5315	22232.73415
632.880869	86.2435	861.436639	371.419052	-0.788112	1.294463	22206.79342
592.443843	184.665693	793.532955	461.448655	0.737814	1.294463	22207.55638
549.71793	293.006402	705.029278	599.54491	-1.551075	1.294463	22201.45268
524.54016	373.880452	586.007091	668.97452	-0.025149	0.5315	22184.6675
471.895731	468.487831	457.066388	762.055973	-3.077	-2.520351	22166.3564
407.806861	541.732254	345.673829	823.855955	-0.788112	-0.994425	22205.2675
314.725407	587.510018	211.392387	915.411484	-0.788112	-0.231463	22196.87491
223.932842	621.843341	79.399833	930.670738	0.737814	-0.231463	22192.29713
132.377313	644.732224	-50.303832	912.359633	-0.025149	-1.757388	22206.79342
47.688449	646.258149	-187.637125	919.226297	-0.788112	-1.757388	22215.94897
-60.652259	615.73964	-344.044486	881.841123	0.737814	-0.994425	2700.125126
-150.681862	594.376683	-479.851853	816.226328	-0.025149	-1.757388	16.78518
-262.074422	563.095211	-592.770338	720.093023	-0.025149	-0.231463	11.444441
-349.052174	509.687819	-722.474003	626.248606	3.026702	0.5315	21857.35649
-399.407715	459.332278	-891.851731	381.337568	-0.025149	-0.231463	22215.94897
-494.015094	357.095272	-884.985066	333.270915	-0.025149	-0.994425	22218.23786
-552.000262	267.828632	-876.592476	198.226511	2.263739	-0.231463	22222.81564
-622.192834	177.036066	-913.214687	86.070989	-0.788112	0.5315	22223.5786
-647.370604	91.584239	-918.555427	-81.780814	0.737814	2.057426	22219.00082
-674.837263	3.843525	-840.733227	-222.165957	-0.025149	0.5315	22219.00082
-665.68171	-104.497184	-820.896196	-380.862206	-0.025149	-0.231463	22221.28971
-645.081716	-209.786042	-736.207332	-531.165866	-0.788112	-0.994425	22196.11194
-589.385436	-316.600825	-633.970326	-631.876947	-3.839963	-1.757388	22179.32676
-540.555821	-408.156353	-514.185176	-757.002836	-0.788112	0.5315	22190.00824
-467.311398	-487.504478	-421.103722	-847.795401	-2.314037	0.5315	22177.03787
-365.074391	-556.171124	-287.585243	-934.773153	0.737814	0.5315	22180.08972
-259.785534	-631.704435	-124.311217	-1020.22498	-2.314037	-1.757388	22200.68972
-145.341123	-669.852572	8.444299	-985.891657	-0.788112	-0.231463	22215.94897
-55.31152	-696.556268	235.807194	-943.165744	0.737814	-0.231463	22217.4749
73.629182	-688.163678	350.251605	-895.862054	-0.025149	-0.231463	22226.63045
178.155077	-671.378498	492.925637	-839.402811	-0.025149	1.294463	22229.6823
267.421718	-617.208143	575.325612	-747.847283	-0.788112	1.294463	22214.42305
381.866128	-555.408162	701.214464	-631.876947	3.789665	1.294463	22237.31193
442.903147	-477.585962	785.903328	-512.85476	1.500776	-0.231463	22251.80822
525.303123	-391.371173	843.888496	-373.995542	0.737814	-0.231463	22226.63045
578.710514	-310.497123	856.095899	-229.795585	1.500776	-0.231463	22234.26008
616.095688	-199.104563	883.562558	-71.862298	-0.788112	-1.757388	22240.36378
628.303092	-77.030526	904.925515	115.063573	0.737814	1.294463	22218.23786
624.488278	22.917593	875.169968	290.545002	0.737814	1.294463	22223.5786
606.940135	122.865712	823.288502	424.826444	0.737814	-1.757388	22226.63045
574.895701	250.280489	762.251483	533.930115	-0.025149	-0.231463	22211.3712
544.377191	340.310092	653.147811	653.715265	1.500776	0.5315	22209.84527
487.154986	425.761918	573.799687	754.426346	-0.788112	0.5315	22203.74157
432.221669	502.821154	428.836767	835.300396	-2.314037	1.294463	22180.08972
370.421687	568.43595	276.244219	882.604086	-1.551075	-0.231463	22183.14158
252.925426	608.872975	124.414635	894.048527	-2.314037	-0.231463	22167.11936
193.414332	625.658155	-50.303832	857.426316	-0.025149	-0.231463	22179.32676
92.703251	649.31	-113.629739	907.018893	-0.025149	0.5315	22214.42305
10.303275	627.184081	-283.007467	900.152229	-1.551075	-0.231463	22230.44527
-104.904098	602.00631	-402.792616	855.137427	-2.314037	-1.757388	50.355541
-186.541111	574.539652	-526.39258	747.559681	0.737814	0.5315	14.496292
-299.459596	533.339664	-611.081444	686.522662	0.737814	-0.994425	10437.33024
-371.941056	474.591533	-748.414736	536.981966	0.737814	0.5315	22160.25269
-441.370665	418.132291	-805.636941	426.352369	2.263739	-0.231463	22234.26008
-519.192864	322.761949	-869.725811	284.4413	0.737814	1.294463	22239.60082
-599.303952	235.021234	-995.614663	67.759883	4.552627	0.5315	22231.97119
-633.637275	122.865712	-930.76283	-19.980832	-0.025149	-0.231463	22229.6823
-657.28912	41.991661	-891.851731	-178.677081	0.737814	1.294463	22235.02304
-674.0743	-60.245345	-860.570259	-293.884454	2.263739	1.294463	22213.66009
-657.28912	-163.245315	-773.592507	-474.706623	0.737814	-0.231463	22194.58602
-628.296536	-260.904545	-663.725872	-573.891779	-1.551075	0.5315	22220.52675
-568.785442	-345.593409	-578.274046	-691.38804	-2.314037	0.5315	22218.23786
-523.770641	-446.30449	-458.488896	-805.069488	0.737814	-0.994425	22189.24528
-420.007708	-516.497062	-318.103753	-879.076874	-2.314037	-0.994425	22190.00824
-313.955888	-585.926671	-178.481572	-940.876855	-1.551075	-0.231463	22184.6675
-217.05962	-621.022957	-33.518652	-1021.750905	-2.314037	0.5315	22151.8601
-101.852247	-675.956274	89.318349	-995.810172	-0.025149	2.057426	22190.7712
3.436611	-708.763672	262.51089	-967.580551	0.737814	-0.231463	22219.00082
111.014356	-680.53405	380.007152	-909.595383	0.737814	-0.994425	22217.4749
230.799506	-656.119243	543.281177	-779.128755	-0.025149	-1.757388	22225.86749
327.695774	-601.185926	653.147811	-692.913966	-0.788112	-0.231463	22222.81564
423.829079	-540.91187	759.199632	-579.995481	-1.551075	0.5315	22206.03046
468.84388	-447.067453	815.658874	-423.58812	0.737814	0.5315	22219.00082
568.029036	-348.64526	869.829229	-279.388162	0.737814	-1.757388	22251.04526
619.910502	-246.408253	917.895881	-146.632646	2.263739	-0.231463	22238.83786
638.98457	-147.98606	901.873664	18.930268	0.737814	-0.231463	22240.36378
639.747533	-23.623134	879.747744	149.396896	-0.788112	-0.231463	22239.60082
603.888285	65.643506	863.725527	381.337568	0.737814	0.5315	22225.10453
609.991986	188.480507	814.132949	476.70791	-0.788112	1.294463	22216.71194
581.762365	300.636029	682.140395	575.893066	3.026702	2.820388	22200.68972
523.777197	373.117489	641.70337	711.700433	-0.025149	-0.231463	22202.97861
465.792029	441.784136	495.214525	791.81152	0.737814	-0.231463	22215.94897
413.910563	531.050776	357.11827	879.552235	-1.551075	-0.994425	22205.2675
323.117997	591.324832	254.881263	925.329999	-1.551075	-1.757388	22197.63787
232.325432	634.050745	67.955392	916.937409	-3.077	-1.757388	22180.85269
136.95509	647.021112	-59.459385	902.441117	-2.314037	-0.994425	22180.08972
33.192157	638.628522	-192.214901	911.59667	-0.788112	-2.520351	22193.82305
-56.837446	618.028528	-355.488927	810.885589	-0.788112	-0.231463	4361.857967
-140.763347	579.880391	-520.288878	755.952272	2.263739	0.5315	20.599994
-238.422577	560.806323	-572.170344	734.589315	-0.025149	0.5315	12.970367
-339.133658	502.821154	-752.22955	598.781948	-0.025149	2.057426	21703.23801
-411.615118	453.991539	-823.948047	487.389388	-1.551075	-0.231463	22209.08231
-497.829908	373.117489	-843.785078	392.019046	-0.788112	0.5315	22210.60823
-562.68174	282.324924	-894.903582	215.774654	-0.025149	-1.757388	22212.13416
-605.407653	194.584209	-896.429507	79.204324	1.500776	-0.231463	22248.75637
-648.896529	101.502755	-910.925799	-46.684528	1.500776	2.057426	22237.31193
-666.444672	-3.02314	-846.836929	-209.958553	1.500776	0.5315	22228.15638
-637.452088	-100.68237	-843.785078	-380.862206	-0.788112	-0.231463	22213.66009
-629.822461	-203.68234	-705.688823	-507.514021	-0.788112	-0.994425	22224.34156
-617.615057	-295.237868	-608.029593	-606.699177	-0.788112	-0.994425	22191.53417
-523.007678	-399.763763	-521.814803	-757.765798	-0.025149	-0.994425	22210.60823
-465.02251	-488.267441	-366.933368	-826.432445	-1.551075	-0.994425	22217.4749
-363.548466	-553.119273	-228.07415	-905.017607	-0.025149	0.5315	22206.03046
-244.526279	-614.156292	-103.711224	-961.476849	-0.025149	0.5315	22190.00824
-151.444825	-650.015541	42.014659	-963.002775	-1.551075	-0.231463	22186.95639
-46.91893	-693.504417	208.340536	-940.113893	-1.551075	0.5315	22195.34898
52.266226	-685.87479	350.251605	-902.728719	-1.551075	-0.231463	22209.08231
173.577301	-666.800721	454.7775	-895.862054	-0.788112	0.5315	22217.4749
263.606904	-617.971106	571.510799	-793.625047	-0.025149	0.5315	22206.03046
353.636507	-558.460013	659.251513	-663.921382	-0.025149	-0.994425	22225.86749
435.27352	-491.319292	727.155197	-547.188083	-0.025149	-0.231463	22226.63045
514.621644	-408.156353	826.340353	-420.536269	-0.025149	0.5315	22216.71194
569.554961	-318.12675	886.614409	-227.506696	0.737814	1.294463	22226.63045
611.517912	-210.549005	917.132918	-71.862298	-1.551075	-0.994425	22230.44527
626.777167	-102.208296	899.584775	72.337659	1.500776	-1.757388	22228.91934
628.303092	33.599071	882.036633	259.26353	-0.025149	-3.283314	22244.94156
612.280875	122.865712	807.266284	385.915344	-0.025149	-0.994425	22223.5786
571.84385	250.280489	732.495936	488.915314	-0.025149	-1.757388	22184.6675
542.851266	341.836017	688.244097	654.478228	0.737814	-0.231463	22219.00082
513.095719	426.524881	535.65155	739.930054	-0.025149	0.5315	22217.4749
440.614259	482.984123	383.059003	801.730036	-1.551075	0.5315	22185.43046
372.710575	559.280397	325.836797	898.626303	-0.788112	-0.231463	22212.89712
276.57727	617.265565	150.355368	932.196664	-1.551075	-0.231463	22212.13416
187.31063	619.554453	31.333181	926.855925	2.263739	0.5315	22179.32676
92.703251	634.813708	-122.022329	936.77444	-0.788112	0.5315	22221.28971
-4.193017	627.947043	-233.414889	911.59667	-3.077	-0.231463	22209.08231
-82.778179	623.369267	-397.451877	836.826322	-3.839963	0.5315	63.325907
-184.252223	556.228546	-553.096276	755.189309	-3.077	-0.231463	14.496292
-290.304043	549.361881	-630.918475	697.204141	-0.025149	-0.231463	13251.89978
-386.437348	467.724869	-790.377687	503.411606	0.737814	-0.231463	22164.83047
-445.185479	420.421179	-845.311004	430.167183	-0.025149	-0.231463	22209.08231
-544.370635	299.110104	-895.666544	270.707971	-0.788112	-0.994425	22224.34156
-590.911361	226.628644	-946.785048	129.559865	-0.788112	-0.231463	22217.4749
-658.052082	129.732376	-921.607277	-0.143801	-0.025149	-0.994425	22216.71194
-650.422455	34.362034	-888.79988	-137.477093	-0.025149	-0.231463	22225.86749
-689.333555	-39.645351	-852.940631	-287.780753	2.263739	-0.231463	22238.83786
-652.711343	-142.645321	-753.755475	-440.3733	-0.025149	0.5315	22228.15638
-626.77061	-250.223067	-710.266599	-572.365853	0.737814	1.294463	22209.84527
-555.815076	-370.771179	-614.133295	-674.60286	-0.025149	-0.231463	22216.71194
-500.118796	-446.30449	-453.91112	-800.491712	0.737814	0.5315	22199.16379
-413.904007	-531.756317	-344.807448	-929.432414	-0.788112	-0.231463	22204.50453
-317.007739	-580.585932	-177.718609	-931.721303	-1.551075	-0.994425	22205.2675
-197.985552	-639.334063	-2.23718	-984.365731	-1.551075	0.5315	22204.50453
-85.83003	-668.326647	112.970194	-967.580551	0.737814	2.057426	22224.34156
-1.141166	-672.14146	273.955331	-899.676868	-1.551075	-0.994425	22231.20823
123.984723	-688.163678	392.214555	-867.632433	-3.077	-3.283314	22193.82305
229.273581	-653.830355	543.281177	-815.750967	-0.788112	-1.757388	22205.2675
342.955028	-593.556298	652.384849	-737.928767	-3.077	-3.283314	22208.31935
388.732793	-556.934087	679.851507	-656.291754	-3.077	-0.994425	22191.53417
474.184619	-460.037819	795.821843	-475.469586	0.737814	0.5315	22212.89712
544.377191	-367.719328	853.807011	-300.751119	1.500776	-0.231463	22230.44527
599.310508	-254.800843	827.866278	-215.299293	-0.025149	-2.520351	22215.94897
627.540129	-152.563836	875.169968	-19.217869	2.263739	-0.231463	22225.86749
635.932719	-28.963873	892.718111	190.596883	-0.025149	2.057426	22229.6823
622.962353	64.880544	873.644042	363.026462	-0.788112	0.5315	22209.08231
603.888285	187.717544	817.1848	484.337537	3.789665	2.057426	22224.34156
575.658663	283.087886	738.599638	604.88565	3.026702	0.5315	22250.2823
544.377191	379.984154	627.207078	710.93747	-1.551075	-1.757388	22215.94897
485.62906	460.095241	502.844152	797.915222	-1.551075	-2.520351	22193.82305
405.517973	551.65077	360.170121	840.641135	1.500776	0.5315	22217.4749
325.406886	576.065577	233.518306	929.144813	3.789665	1.294463	22201.45268
242.243947	627.947043	32.859106	873.448533	-1.551075	-0.994425	22184.6675
127.036574	653.124814	-67.089012	914.648521	-0.788112	-0.231463	22218.23786
46.162524	636.339633	-213.577858	900.152229	1.500776	-0.994425	22218.23786
-30.13375	596.665571	-353.200038	893.285564	-1.551075	-2.520351	7129.123814
-152.97075	589.798907	-427.207424	831.485582	-0.025149	-0.231463	19.837031
-239.18554	538.680403	-565.303679	743.744868	-2.314037	-0.231463	12.970367
-328.45218	520.369297	-716.370301	594.204171	-3.077	0.5315	21483.50475
-412.378081	448.6508	-796.481389	458.396804	-3.839963	-0.994425	22173.98602
-493.252131	384.56193	-860.570259	374.470903	-1.551075	-0.994425	22200.68972
-544.370635	276.221222	-907.873948	194.411697	-0.025149	0.5315	22214.42305
-609.98543	193.058283	-923.896166	51.737665	-0.025149	0.5315	22226.63045
-656.526157	99.976829	-993.325775	-97.803031	1.500776	2.057426	22227.39341
-665.68171	-0.734252	-863.622109	-219.114106	-0.025149	-0.231463	22216.71194
-658.815045	-102.208296	-835.392488	-364.077026	-0.788112	-0.231463	22208.31935
-651.185418	-202.156414	-695.770307	-499.884393	2.263739	-0.231463	22206.79342
-605.407653	-309.73416	-612.607369	-602.1214	-0.025149	-1.757388	22229.6823
-541.318784	-399.763763	-559.199977	-728.010252	2.263739	1.294463	22230.44527
-436.792889	-462.326708	-412.711132	-843.980588	2.263739	-0.231463	22217.4749
-354.392913	-537.860019	-257.066734	-901.202793	-0.788112	-0.994425	22191.53417
-268.941086	-625.600733	-100.659373	-948.506483	2.263739	0.5315	22206.03046
-162.126303	-643.911839	13.785038	-1012.595353	-0.025149	-0.231463	22197.63787
-54.548557	-692.741454	198.42202	-950.032408	-1.551075	0.5315	22213.66009
56.844002	-689.689603	339.570127	-875.26206	-1.551075	0.5315	22225.10453
168.999524	-666.037758	474.614531	-859.239843	-1.551075	-0.231463	22230.44527
278.103196	-621.022957	602.792271	-763.8695	-0.025149	1.294463	22216.71194
358.214283	-575.245193	682.140395	-656.291754	-1.551075	0.5315	22204.50453
447.480923	-496.660031	753.09593	-547.951046	-3.077	-0.994425	22209.84527
522.251272	-423.415608	827.866278	-383.151095	-1.551075	-1.757388	22190.00824
564.214222	-335.674893	878.984782	-228.269659	-2.314037	-1.757388	22212.13416
618.384577	-222.756408	895.006999	-85.595627	-0.788112	0.5315	22222.05268
637.458645	-79.319414	865.251452	69.285808	1.500776	-0.231463	22215.18601
632.117906	30.54722	864.48849	258.500567	1.500776	-1.757388	22224.34156
611.517912	120.576823	783.614439	341.663505	-0.025149	-2.520351	22221.28971
565.740148	226.628644	756.147781	522.485674	0.737814	-0.994425	22206.03046
536.747564	323.524911	660.777439	631.589345	-0.025149	-0.994425	22193.82305
514.621644	417.369328	572.273761	736.878203	2.263739	0.5315	22233.49712
448.243886	498.243378	422.733065	836.826322	2.263739	0.5315	22222.05268
362.79206	557.754472	318.970133	883.367049	-0.025149	-1.757388	22212.13416
286.495786	592.850757	140.436852	905.492968	-1.551075	-0.994425	22192.29713
207.147661	634.813708	16.073926	889.47075	-0.788112	0.5315	22194.58602
86.599549	635.576671	-86.163081	931.433701	0.737814	2.057426	22224.34156
4.962536	624.895192	-223.496373	896.337415	-0.025149	1.294463	22229.6823
-84.304104	589.798907	-388.296324	865.818906	-0.788112	-0.231463	87.740715
-185.778148	577.591503	-527.155543	756.715234	0.737814	0.5315	15.259255
-275.044788	534.102627	-622.525885	679.655998	-0.025149	-0.994425	10596.78945
-380.333646	493.665602	-712.555488	568.263438	-0.788112	-0.231463	22168.64528
-452.815106	412.028589	-837.681376	424.826444	-2.314037	1.294463	22185.43046
-551.237299	333.443427	-862.096184	277.574635	-0.788112	1.294463	22202.21564
-600.066914	237.310122	-961.28134	108.959871	-1.551075	-0.231463	22202.21564
-625.244685	131.258302	-905.58506	-15.403055	-1.551075	-0.994425	22204.50453
-660.340971	49.621289	-878.118401	-141.291907	-0.788112	-1.757388	22222.81564
-671.785412	-57.193494	-879.644327	-308.380746	-0.788112	-0.994425	22193.06009
-643.55579	-142.645321	-808.688792	-470.128847	3.026702	2.057426	22197.63787
-618.37802	-244.119365	-688.903643	-567.025114	-1.551075	2.057426	22219.76379
-584.044697	-363.904515	-612.607369	-708.936183	1.500776	1.294463	22212.13416
-503.170647	-435.623012	-462.30371	-779.128755	3.026702	1.294463	22197.63787
-413.141044	-497.422994	-324.207454	-872.973172	2.263739	-0.231463	22228.15638
-314.718851	-568.378528	-176.192684	-914.17316	2.263739	1.294463	22231.97119
-206.378142	-629.415547	-38.859391	-987.417582	2.263739	1.294463	22180.08972
-93.459657	-669.852572	112.970194	-982.076843	-1.551075	-0.231463	22230.44527
12.592163	-677.482199	295.318288	-900.43983	-0.025149	-0.231463	22238.83786
111.014356	-687.400715	414.340475	-882.128725	-2.314037	-2.520351	22210.60823
207.147661	-641.622951	539.466364	-810.410227	0.737814	-1.757388	22221.28971
311.673556	-608.05259	651.621886	-728.010252	-0.788112	-0.994425	22229.6823
403.992047	-547.778534	730.970011	-594.491773	-0.025149	-0.994425	22214.42305
476.473507	-466.141521	779.036663	-464.025145	-0.788112	0.5315	22222.05268
554.295707	-375.348956	869.829229	-311.432597	-1.551075	0.5315	22209.84527
571.080887	-289.897129	908.740328	-186.306709	-0.788112	-0.231463	22193.06009
648.903086	-147.98606	888.140334	-8.536391	-2.314037	-0.994425	22201.45268
602.362359	-49.563867	891.955148	182.967256	-2.314037	-0.231463	22216.71194
617.621614	78.613873	857.621825	310.382033	-2.314037	1.294463	22201.45268
586.340142	175.51014	757.673706	386.678307	-0.788112	1.294463	22202.97861
580.23644	284.613812	701.977427	564.448625	0.737814	1.294463	22196.87491
533.695713	370.828601	639.414482	684.233774	-0.788112	-0.994425	22202.97861
494.02165	454.754502	466.221941	765.870787	1.500776	-0.994425	22196.11194
414.673526	538.680403	395.266406	861.241129	0.737814	-0.231463	22208.31935
338.377252	595.139646	244.199785	925.329999	0.737814	-0.231463	22234.26008
254.451351	624.895192	80.162796	929.144813	3.026702	1.294463	22215.94897
153.74027	651.598888	-34.281614	922.278148	3.026702	-0.994425	22234.26008
53.792151	634.050745	-168.563056	919.98926	1.500776	-0.994425	22235.786
-51.496706	616.502602	-329.548194	885.655937	-0.788112	-0.994425	4245.887631
-127.79298	589.798907	-441.703716	843.692986	-0.788112	-0.994425	19.837031
-229.267024	553.939658	-601.162928	723.907837	-0.025149	0.5315	12.970367
-329.978105	522.658186	-691.955494	648.374526	0.737814	2.820388	21241.64556
-411.615118	458.569316	-772.066581	514.856047	0.737814	-0.231463	22206.03046
-496.303982	379.221191	-875.066551	345.478319	-1.551075	-1.757388	22216.71194
-559.629889	296.821216	-920.081352	214.248728	-2.314037	-1.757388	22212.13416
-619.140983	204.502724	-926.948017	113.537647	-0.788112	2.820388	22205.2675
-639.740977	99.213867	-896.429507	-48.210453	-0.788112	2.057426	22211.3712
-685.518741	2.317599	-871.251737	-211.484479	-2.314037	0.5315	22190.7712
-689.333555	-98.393482	-823.948047	-364.077026	-0.025149	0.5315	22201.45268
-653.474306	-196.815675	-732.392519	-495.306617	-0.025149	0.5315	22223.5786
-593.20025	-289.897129	-638.548102	-602.884363	-3.077	-2.520351	22191.53417
-541.318784	-386.793397	-531.733319	-769.21024	-2.314037	-0.994425	22202.21564
-477.992876	-473.008186	-405.844467	-865.343544	-0.025149	1.294463	22210.60823
-373.466981	-537.860019	-247.911181	-890.521315	-0.788112	-0.231463	22200.68972
-281.911453	-596.608149	-112.866776	-972.92129	-1.551075	-1.757388	22195.34898
-149.9189	-643.148876	14.548001	-997.336098	3.789665	-0.994425	22233.49712
-43.867079	-681.297013	212.918312	-941.639818	1.500776	-0.231463	22234.26008
69.051406	-674.430349	338.807164	-900.43983	3.026702	0.5315	22240.36378
150.688419	-656.119243	472.325643	-859.239843	0.737814	1.294463	22243.41563
270.473568	-645.437765	571.510799	-739.454693	1.500776	2.057426	22222.05268
336.851327	-568.378528	692.058911	-666.21027	-0.025149	-0.994425	22222.81564
446.717961	-507.341509	763.014446	-554.81771	0.737814	0.5315	22228.91934
516.910533	-420.363757	833.96998	-380.862206	2.263739	-0.994425	22215.94897
571.84385	-332.623042	878.984782	-238.188175	1.500776	0.5315	22225.10453
619.910502	-225.045297	857.621825	-107.721547	-0.788112	0.5315	22230.44527
623.725316	-112.889774	892.718111	76.915436	-0.788112	1.294463	22196.11194
628.303092	6.895376	871.355154	253.159828	-1.551075	-0.231463	22202.21564
608.466061	104.554606	815.658874	372.182015	-1.551075	-1.757388	22198.40083
582.525328	206.02865	783.614439	509.515307	0.737814	-0.994425	22191.53417
546.666079	316.658247	680.61447	630.06342	-0.025149	-0.231463	22204.50453
521.488309	399.058222	556.251544	736.878203	-2.314037	-0.994425	22215.18601
455.873514	506.635968	443.333059	818.515216	-0.788112	0.5315	22186.19343
364.317985	553.939658	297.607176	872.68557	-0.788112	-1.757388	22193.82305
304.806892	605.821124	142.72574	869.633719	0.737814	-1.757388	22204.50453
210.199512	640.154447	0.051709	940.589254	0.737814	1.294463	22199.16379
115.592133	649.31	-98.370484	944.404068	3.789665	2.057426	22242.65267
23.273642	644.732224	-235.703777	913.122595	0.737814	1.294463	22251.04526
-85.067067	623.369267	-392.111138	866.581868	2.263739	0.5315	265.511032
-163.652229	579.880391	-564.540717	771.974489	3.026702	0.5315	16.78518
-284.200341	535.628552	-620.999959	706.359694	1.500776	-0.994425	819.421979
-376.518832	488.324862	-714.081413	572.841215	-0.025149	-0.231463	22131.26011
-459.681771	424.235993	-810.977681	444.663475	1.500776	0.5315	22203.74157
-521.481752	331.917501	-866.67396	307.330182	2.263739	1.294463	22224.34156
-585.570622	256.38419	-949.073936	137.189492	1.500776	0.5315	22227.39341
-623.718759	149.569407	-891.088768	-14.640093	2.263739	1.294463	22215.94897
-667.970598	52.67314	-888.79988	-113.825249	-0.025149	0.5315	22224.34156
-667.207635	-61.008308	-839.970265	-289.306678	-1.551075	-0.994425	22201.45268
-669.496523	-157.904576	-776.644357	-443.425151	-0.025149	1.294463	22191.53417
-638.215051	-260.141582	-714.081413	-553.291785	-1.551075	-0.231463	22180.85269
-590.148399	-352.460074	-601.162928	-699.017668	-1.551075	0.5315	22202.97861
-513.089162	-431.808198	-459.251859	-785.232457	2.263739	0.5315	22200.68972
-426.11141	-501.237807	-348.622262	-896.625017	-0.788112	-0.994425	22193.06009
-345.23736	-586.689634	-215.866746	-942.402781	-0.025149	-0.994425	22206.03046
-206.378142	-632.467398	-50.303832	-1022.513868	-0.025149	0.5315	22186.95639
-103.378173	-656.119243	122.888709	-962.239812	-0.788112	1.294463	22222.81564
1.910685	-675.193311	286.925698	-908.83242	0.737814	-0.231463	22231.97119
104.147692	-679.771088	392.214555	-923.328712	2.263739	-1.757388	22238.07489
214.777289	-660.697019	554.725618	-792.862084	-0.025149	-2.520351	22241.88971
319.303184	-608.05259	645.518184	-715.802848	1.500776	-0.231463	22249.51933
397.125383	-563.800752	720.288532	-621.958431	0.737814	1.294463	22222.81564
468.080917	-458.511894	807.266284	-462.499219	0.737814	-0.231463	22229.6823
546.666079	-371.534142	867.540341	-316.010374	-0.025149	-1.757388	22228.91934
600.836434	-279.215651	911.029217	-172.573379	-1.551075	-0.231463	22212.13416
626.777167	-173.16383	913.318105	-12.351205	0.737814	-0.231463	22221.28971
638.98457	-54.904606	908.740328	160.078374	1.500776	-0.231463	22233.49712
616.095688	55.724991	827.866278	278.337598	0.737814	1.294463	22178.5638
577.947551	164.828662	758.436669	469.078282	-2.314037	0.5315	22183.90454
558.11052	260.961967	707.318166	554.530109	-3.077	1.294463	22204.50453
527.592011	354.043421	651.621886	669.737482	-1.551075	-0.231463	22183.90454
472.658694	434.154508	508.184891	778.841154	-0.025149	-0.231463	22192.29713
429.932781	531.813739	358.644195	837.589284	-0.025149	-1.757388	22202.21564
332.27355	579.880391	235.807194	910.070744	-0.025149	0.5315	22215.18601
244.532835	631.761857	64.903541	920.752223	0.737814	1.294463	22176.27491
156.029158	633.287783	-19.785322	908.544819	1.500776	-0.994425	22229.6823
55.318077	647.784075	-145.674174	922.278148	0.737814	-0.231463	22228.91934
-44.630042	623.369267	-298.266721	881.07816	-0.788112	-1.757388	18957.33512
-134.659645	592.087795	-463.829635	793.337446	2.263739	-0.231463	22.125919
-226.978136	564.621136	-543.17776	743.744868	2.263739	1.294463	14.496292
-328.45218	527.235962	-702.636972	602.596761	-0.025149	-0.231463	20897.54936
-397.881789	441.021173	-786.562873	491.204202	-1.551075	0.5315	22209.84527
-486.385467	375.406377	-824.71101	393.544971	-1.551075	-0.994425	22228.15638
-550.474336	291.480476	-902.533209	218.063542	-2.314037	-0.231463	22212.89712
-616.089132	189.24347	-917.792464	75.38951	-2.314037	1.294463	22220.52675
-650.422455	94.63609	-929.236905	-61.943782	0.737814	1.294463	22228.91934
-683.229853	0.028711	-864.385072	-219.114106	-1.551075	-1.757388	22212.13416
-690.85948	-81.608302	-866.67396	-408.328865	-1.551075	-0.231463	22190.00824
-663.392821	-194.526787	-715.607339	-512.85476	-0.788112	-0.994425	22197.63787
-598.540989	-283.793427	-656.859208	-605.173251	-2.314037	-0.994425	22180.85269
-529.11138	-399.000801	-546.992574	-747.08432	-0.025149	-0.231463	22200.68972
-459.681771	-479.111888	-413.474095	-843.980588	-0.788112	0.5315	22186.19343
-385.674385	-548.541497	-265.459324	-923.328712	0.737814	1.294463	22202.21564
-284.200341	-614.919255	-134.229733	-983.602769	-0.788112	-1.757388	22200.68972
-175.09667	-649.252578	32.096144	-969.869439	0.737814	0.5315	22226.63045
-62.178185	-681.297013	190.02943	-950.032408	-0.788112	-0.231463	22214.42305
43.110673	-697.319231	341.859015	-926.380563	-3.077	-0.231463	22222.81564
153.74027	-672.14146	437.229357	-870.684284	-0.788112	1.294463	22231.20823
250.636537	-619.497031	577.614501	-760.817649	-0.025149	1.294463	22213.66009
358.214283	-577.534081	657.725588	-675.365823	3.026702	-0.231463	22247.99341
467.317955	-523.363727	712.658905	-603.647326	1.500776	-0.231463	22247.99341
516.910533	-420.363757	776.747775	-416.721455	1.500776	1.294463	22228.91934
585.577179	-333.386005	881.27367	-242.002988	1.500776	0.5315	22235.786
624.488278	-217.415669	913.318105	-106.195621	-1.551075	-0.231463	22235.786
633.643831	-118.230513	911.792179	49.448777	-0.025149	-0.994425	22214.42305
625.251241	-9.126842	872.118117	244.767238	-2.314037	-1.757388	22219.00082
612.280875	97.687941	840.836645	389.730158	0.737814	-2.520351	22223.5786
583.288291	213.658277	782.088514	513.330121	0.737814	-0.231463	22204.50453
543.614228	331.154539	681.377433	623.196755	-0.025149	1.294463	22186.95639
498.599427	386.087856	576.851538	738.404129	-2.314037	-0.231463	22194.58602
456.636476	482.221161	444.096022	787.996706	-0.025149	0.5315	22186.19343
375.762426	550.887807	312.866431	877.263347	-3.077	-0.994425	22189.24528
283.443935	596.665571	153.407219	903.967042	0.737814	-0.994425	22193.82305
214.014326	614.213714	20.651703	930.670738	-3.077	-0.994425	22186.95639
111.777319	646.258149	-74.71864	932.196664	-0.788112	0.5315	22222.81564
27.851418	642.443335	-221.970448	890.233713	0.737814	1.294463	22230.44527
-75.911514	603.532236	-373.03707	828.433732	-0.025149	0.5315	112.155522
-156.785564	569.961875	-501.214809	808.5967	-0.788112	-0.994425	13.733329
-265.126273	525.710037	-645.414767	659.818967	-0.025149	-0.231463	4052.095096
-371.941056	493.665602	-729.340668	535.456041	-0.025149	-0.994425	22166.3564
-452.815106	440.25821	-810.977681	402.700524	3.026702	1.294463	22229.6823
-534.452119	344.887868	-901.007284	294.359816	1.500776	-0.231463	22236.54897
-605.407653	244.939749	-961.28134	134.900604	0.737814	-0.231463	22231.97119
-620.666908	151.095333	-913.214687	17.404342	-0.025149	-0.994425	22225.86749
-667.970598	53.436102	-877.355439	-97.040068	-1.551075	-0.994425	22225.10453
-655.763194	-51.089792	-814.029532	-291.595566	-0.788112	-0.231463	22197.63787
-653.474306	-139.59347	-762.911028	-406.80294	-1.551075	1.294463	22202.97861
-619.140983	-235.726775	-684.325866	-541.847344	-0.025149	0.5315	22219.76379
-558.103964	-348.64526	-601.925891	-670.788046	-0.788112	1.294463	22200.68972
-497.066945	-435.623012	-453.148157	-785.232457	-1.551075	-0.994425	22190.7712
-420.770671	-513.445211	-351.674113	-861.528731	-2.314037	-0.994425	22193.06009
-348.289211	-575.245193	-207.474156	-975.973141	-2.314037	-0.994425	22192.29713
-255.207757	-640.859988	-102.185298	-1010.306464	-1.551075	2.057426	22158.72677
-122.452241	-653.830355	106.866492	-969.106477	-0.025149	-0.231463	22211.3712
-14.874495	-695.793305	260.984965	-931.721303	-0.025149	0.5315	22230.44527
101.858804	-682.822939	408.236773	-892.810203	0.737814	-0.231463	22215.18601
197.229146	-640.097025	496.74045	-847.032439	-0.025149	-1.757388	22225.10453
321.592072	-588.215559	628.733004	-753.950985	-2.314037	-4.046276	22228.91934
400.177234	-550.830385	726.392234	-651.713978	-0.025149	0.5315	22212.13416
477.23647	-475.297074	804.977396	-487.67699	1.500776	-0.994425	22231.20823
535.984601	-396.711912	880.510707	-334.32148	1.500776	-0.994425	22252.57118
609.229024	-259.37862	850.75516	-217.588181	-0.788112	-1.757388	22230.44527
632.117906	-163.245315	895.006999	-11.588242	-0.025149	-0.231463	22238.83786
642.799384	-56.430532	893.481074	155.500598	1.500776	2.057426	22244.17859
625.251241	51.910177	853.044049	313.433884	-0.788112	-0.231463	22212.89712
609.229024	140.413854	796.584806	434.744959	-0.788112	1.294463	22206.03046
580.23644	258.673079	739.362601	549.952333	-1.551075	-0.231463	22206.03046
544.377191	349.465644	632.547818	686.522662	-0.025149	-0.994425	22203.74157
494.784613	449.413763	499.792301	767.396713	0.737814	1.294463	22211.3712
411.621675	513.502633	392.214555	850.559651	-0.025149	0.5315	22190.7712
323.117997	584.458167	258.696077	882.604086	-5.365888	-2.520351	22174.74899
249.873575	595.902608	54.985026	860.478166	-3.839963	-0.994425	22173.98602
130.851388	634.813708	-58.696422	855.137427	-3.839963	-1.757388	22203.74157
62.184741	647.784075	-182.296385	878.789272	-2.314037	-0.994425	22202.21564
-33.185601	611.161863	-289.874131	873.448533	-0.788112	-0.994425	11008.02637
-135.422608	594.376683	-439.414828	836.063359	0.737814	0.5315	22.125919
-239.18554	563.095211	-546.992574	738.404129	-0.788112	-0.231463	12.970367
-296.407745	522.658186	-676.696239	627.774532	1.500776	1.294463	21270.63814
-403.985491	469.250794	-758.333252	510.27827	-0.788112	-0.994425	22208.31935
-469.600286	379.221191	-830.051749	383.626456	0.737814	0.5315	22215.94897
-528.348417	309.791582	-914.740613	233.322797	3.026702	0.5315	22237.31193
-603.881728	208.317538	-916.266538	88.359877	3.789665	2.820388	22247.23045
-638.215051	111.42127	-899.481358	-59.654894	3.026702	0.5315	22241.12674
-691.622443	3.080562	-872.0147	-215.299293	1.500776	-0.231463	22196.11194
-676.363188	-72.452749	-846.836929	-351.869622	-0.025149	-0.231463	22225.10453
-645.081716	-199.104563	-758.333252	-493.017729	0.737814	-0.994425	22216.71194
-597.015063	-316.600825	-688.14068	-592.202885	0.737814	0.5315	22192.29713
-548.948411	-388.319322	-565.303679	-725.721364	0.737814	0.5315	22215.94897
-465.02251	-473.008186	-394.400026	-839.402811	-0.025149	-1.757388	22217.4749
-384.911423	-543.963721	-276.140802	-921.802787	0.737814	-0.231463	22198.40083
-300.985521	-602.711851	-119.733441	-993.521284	-1.551075	-0.994425	22192.29713
-184.252223	-642.385914	53.4591	-979.787955	-3.077	-0.994425	22207.55638
-68.281887	-686.637752	203.762759	-950.795371	-0.788112	0.5315	22199.16379
37.769934	-688.163678	289.977549	-992.758321	-2.314037	1.294463	22206.03046
152.977307	-674.430349	455.540463	-862.291693	-1.551075	0.5315	22216.71194
255.977276	-643.148876	573.036724	-763.106538	0.737814	1.294463	22212.89712
334.562438	-577.534081	666.118178	-678.417674	0.737814	-0.231463	22224.34156
418.488339	-526.415578	756.910744	-567.025114	-0.788112	-0.231463	22230.44527
516.910533	-427.230422	839.310719	-411.380716	-0.025149	-2.520351	22216.71194
567.266073	-325.756378	885.851446	-281.677051	0.737814	-0.231463	22225.10453
626.014204	-231.148998	888.903297	-107.721547	0.737814	0.5315	22230.44527
651.191974	-104.497184	889.66626	38.767299	1.500776	-0.994425	22238.83786
626.014204	-11.41573	840.836645	192.122809	0.737814	-1.757388	22237.31193
619.910502	122.102749	753.858893	326.404251	0.737814	-0.994425	22201.45268
609.229024	221.287905	766.066297	498.070866	3.026702	-0.231463	22202.97861
558.11052	320.47306	681.377433	627.774532	-0.788112	-0.231463	22206.03046
498.599427	407.450812	579.140426	729.248576	-0.025149	-0.231463	22218.23786
449.769812	466.198943	463.933053	798.678185	-0.788112	-0.994425	22194.58602
394.836495	545.547068	326.59976	858.189278	-1.551075	-3.283314	22217.4749
282.680972	604.295199	166.377585	899.389266	-0.025149	-0.231463	22215.94897
208.673587	624.13223	44.303547	921.515185	-0.025149	-0.231463	22198.40083
98.04399	638.628522	-89.214932	901.678154	-0.788112	1.294463	22199.92676
20.984754	618.028528	-224.259336	874.974458	-1.551075	0.5315	22209.84527
-82.778179	612.687789	-392.874101	814.700402	-1.551075	-0.231463	256.35548
-176.622595	571.487801	-501.977772	791.048557	-2.314037	-0.231463	16.78518
-283.437378	549.361881	-633.207363	666.685631	-1.551075	-0.231463	1046.021912
-365.074391	497.480415	-729.340668	580.470842	-0.025149	-0.231463	22119.81567
-440.607702	426.524881	-803.348053	475.181984	-0.025149	-0.231463	22208.31935
-528.348417	347.939719	-847.599892	335.559803	-0.025149	0.5315	22225.10453
-555.052113	257.147153	-936.103569	147.87097	0.737814	0.5315	22219.00082
-626.007647	143.465705	-902.533209	26.559895	-3.839963	-1.757388	22212.13416
-654.237269	70.984245	-857.518408	-96.277106	3.026702	-0.231463	22251.80822
-671.785412	-38.882389	-861.333221	-320.58815	2.263739	-0.231463	22235.02304
-655.000231	-138.067544	-788.088799	-428.165896	0.737814	1.294463	22200.68972
-628.296536	-244.119365	-714.081413	-528.114015	1.500776	1.294463	22192.29713
-591.674324	-336.437856	-637.785139	-679.180637	0.737814	0.5315	22220.52675
-511.563237	-421.12672	-456.962971	-790.573196	0.737814	-0.231463	22207.55638
-433.741038	-502.00077	-321.918566	-870.684284	-2.314037	-1.757388	22197.63787
-358.207727	-566.852603	-218.918597	-937.825004	-0.025149	0.5315	22209.84527
-232.318875	-615.682218	-18.259397	-953.084259	-0.025149	0.5315	22186.19343
-123.215204	-668.326647	93.133163	-959.187961	-0.025149	-0.231463	22226.63045
-14.874495	-689.689603	249.540524	-937.062042	-2.314037	-0.994425	22225.86749
88.125474	-685.87479	405.947885	-910.358346	-0.788112	-0.231463	22196.87491
191.888407	-666.800721	473.088606	-843.217625	-0.788112	-2.520351	22209.84527
294.888376	-612.630367	583.718202	-806.595414	-1.551075	-1.757388	22204.50453
387.96983	-559.222975	628.733004	-714.276922	-2.314037	-1.757388	22196.87491
467.317955	-472.245223	772.932961	-531.165866	-0.788112	-0.231463	22224.34156
552.006818	-373.82303	846.177384	-349.580734	-0.788112	0.5315	22230.44527
586.340142	-285.319353	890.429223	-181.728932	-0.788112	-2.520351	22216.71194
628.303092	-183.082346	896.532925	0.619162	-0.025149	-0.231463	22226.63045
633.643831	-66.349047	907.214403	131.08579	0.737814	2.057426	22234.26008
628.303092	61.06573	856.095899	290.545002	2.263739	2.057426	22178.5638
612.280875	157.961997	814.132949	456.870879	3.026702	1.294463	22238.83786
582.525328	259.436041	725.629271	549.952333	1.500776	0.5315	22235.02304
536.747564	361.673048	609.658935	639.218973	3.789665	-0.231463	22192.29713
477.999433	437.969322	514.288593	755.189309	2.263739	-0.994425	22216.71194
434.510557	526.472999	407.47381	853.611502	0.737814	-0.994425	22219.00082
344.480954	579.880391	252.592375	874.974458	-0.788112	0.5315	22193.82305
246.058761	625.658155	81.688722	929.144813	1.500776	2.057426	22202.97861
163.658785	631.761857	-22.074211	936.77444	-1.551075	-1.757388	22229.6823
58.369928	647.784075	-140.333435	912.359633	-1.551075	-1.757388	22214.42305
-25.555973	611.161863	-322.681529	862.767055	0.737814	-0.231463	22223.5786
-141.526309	586.747056	-426.444461	815.463365	-3.077	-0.231463	27.466659
-230.029987	551.65077	-563.014791	741.45598	-1.551075	0.5315	13.733329
-343.711435	521.895223	-804.873979	520.196786	-2.314037	1.294463	19656.20899
-390.252162	463.147092	-824.71101	460.685692	-0.788112	-0.994425	22187.71935
-479.518802	379.221191	-835.392488	395.83386	-0.025149	0.5315	22196.87491
-542.081746	295.29529	-885.748029	203.56725	3.026702	0.5315	22218.23786
-589.385436	206.02865	-909.399874	120.404312	0.737814	0.5315	22228.15638
-644.318753	111.42127	-909.399874	-45.158602	-1.551075	0.5315	22216.71194
-687.807629	10.710189	-849.88878	-199.277075	-1.551075	-0.231463	22209.84527
-665.68171	-85.423116	-847.599892	-332.032591	-0.025149	-0.994425	22197.63787
-638.978014	-180.030495	-724.762891	-470.891809	-0.788112	-3.283314	22219.76379
-614.563206	-284.55639	-637.022177	-637.980649	1.500776	1.294463	22219.00082
-545.133597	-384.504509	-577.511083	-715.802848	-0.025149	-0.231463	22211.3712
-457.392883	-469.193372	-418.814834	-831.773184	2.263739	2.057426	22206.03046
-371.941056	-540.148907	-303.607461	-907.306495	-0.025149	-0.994425	22198.40083
-282.674416	-587.452597	-164.748242	-1005.728688	2.263739	-0.231463	22214.42305
-160.600378	-650.778504	3.10356	-964.5287	-0.025149	-0.994425	22225.10453
-72.0967	-688.926641	172.481287	-954.610185	-1.551075	-0.231463	22217.4749
43.873636	-703.422933	309.051617	-921.802787	-2.314037	0.5315	22226.63045
149.925456	-681.297013	451.725649	-842.454662	-2.314037	0.5315	22225.10453
239.192096	-653.067392	574.56265	-769.21024	-0.788112	0.5315	22212.13416
349.05873	-590.504447	664.592253	-697.491742	-2.314037	-0.231463	22205.2675
427.643892	-534.808168	736.31075	-575.417704	-3.077	0.5315	22210.60823
494.784613	-431.045235	817.947763	-406.80294	-2.314037	-1.757388	22196.11194
561.925334	-333.386005	825.57739	-329.743703	-0.788112	-0.994425	22215.94897
606.940135	-238.778626	872.118117	-144.343758	-0.025149	-0.231463	22229.6823
627.540129	-112.889774	889.66626	55.552479	-0.788112	-0.994425	22217.4749
626.014204	-6.837954	855.332937	237.13761	-0.025149	-0.994425	22223.5786
619.910502	97.687941	833.96998	350.819058	-0.025149	-2.520351	22224.34156
599.310508	214.42124	792.769992	503.411606	-0.788112	-1.757388	22196.87491
550.480893	321.236023	691.295948	607.174538	0.737814	0.5315	22191.53417
516.14757	386.850818	589.058942	736.11524	3.026702	0.5315	22227.39341
452.0587	492.902639	428.836767	787.996706	3.026702	1.294463	22207.55638
414.673526	548.598919	331.940499	842.167061	-0.025149	-2.520351	22164.06751
297.940227	599.717422	179.347952	811.648551	-0.788112	-0.994425	22217.4749
218.592102	628.710006	39.725771	895.574452	-0.025149	2.057426	22212.13416
112.540282	642.443335	-85.400118	934.485552	0.737814	3.583351	22220.52675
29.377344	639.391484	-216.629709	917.700372	-0.788112	-0.231463	22228.91934
-91.170769	615.73964	-337.177821	873.448533	-0.025149	0.5315	393.688772
-168.992968	569.961875	-469.933337	803.255961	-0.788112	-0.231463	14.496292
-288.778118	556.228546	-611.081444	690.337476	0.737814	-0.994425	12.970367
-368.889205	488.324862	-718.659189	581.996767	-3.077	-0.231463	22070.98605
-439.84474	424.235993	-810.214718	459.159767	-2.314037	-0.231463	22186.95639
-533.689156	338.021203	-894.140619	309.61907	-1.551075	-0.231463	22199.92676
-594.726175	254.858265	-955.940601	128.796902	-0.788112	0.5315	22199.92676
-615.326169	147.280519	-974.251706	-28.373422	-0.025149	-0.231463	22213.66009
-660.340971	58.013879	-924.659128	-110.773398	-1.551075	-0.231463	22220.52675
-674.837263	-26.674985	-884.222103	-271.758535	0.737814	0.5315	22192.29713
-659.578008	-134.252731	-778.170283	-394.595536	1.500776	0.5315	22215.18601
-616.089132	-229.623073	-704.162897	-529.63994	-0.788112	0.5315	22199.92676
-577.178032	-332.623042	-600.399965	-677.654711	2.263739	2.057426	22193.82305
-493.252131	-403.578577	-467.644449	-773.788016	3.026702	-0.231463	22216.71194
-419.244746	-495.897068	-375.325958	-858.47688	0.737814	-0.994425	21965.6972
-344.474397	-547.778534	-267.748212	-954.610185	1.500776	-0.231463	22199.16379
-224.689248	-621.78592	-68.614938	-979.024992	1.500776	2.057426	22202.21564
-115.585576	-663.74887	84.740572	-963.002775	2.263739	0.5315	22238.07489
-23.267085	-709.526634	238.096083	-928.669452	-1.551075	-0.994425	22222.81564
84.310661	-687.400715	386.873816	-890.521315	-0.025149	-2.520351	22216.71194
190.362481	-672.14146	511.999705	-812.699116	-2.314037	-3.283314	22225.86749
294.888376	-622.548882	628.733004	-709.699146	-0.025149	0.5315	22222.81564
394.836495	-576.008155	701.977427	-632.63991	-2.314037	-0.994425	22212.89712
464.266104	-481.400776	787.429253	-496.832542	-0.025149	1.294463	22219.00082
529.117936	-399.763763	861.436639	-332.032591	-3.077	-1.757388	22209.84527
579.473477	-292.186017	858.384788	-242.765951	-2.314037	-0.994425	22201.45268
609.229024	-196.815675	843.125533	-71.862298	-0.788112	-0.231463	22209.08231
614.569763	-58.71942	874.407005	79.967287	-1.551075	-0.994425	22083.19346
620.673465	49.621289	817.947763	224.167244	-2.314037	-0.994425	22199.92676
606.940135	135.836078	785.140365	424.063481	-0.025149	0.5315	22192.29713
564.214222	244.176787	735.547787	560.633811	0.737814	1.294463	22215.94897
541.32534	349.465644	658.488551	671.263408	0.737814	-0.231463	22202.21564
474.947582	424.998955	537.177475	739.167091	-0.025149	1.294463	22206.79342
436.799445	521.13226	379.244189	845.981874	1.500776	-0.994425	22186.95639
365.843911	583.695205	253.355337	882.604086	2.263739	0.5315	22198.40083
268.947643	632.52482	84.740572	900.152229	1.500776	0.5315	22211.3712
174.340264	648.547037	-6.051993	919.98926	0.737814	-0.994425	22245.70452
73.629182	634.813708	-159.407503	887.181862	-0.025149	-0.994425	22223.5786
-14.111532	634.050745	-275.377839	859.715204	0.737814	-0.231463	22228.15638
-117.111502	598.954459	-450.859269	829.959657	-2.314037	0.5315	25.940733
-223.926285	554.702621	-592.770338	741.45598	3.026702	2.057426	12.970367
-310.904037	518.843372	-641.599953	666.685631	1.500776	0.5315	5655.842769
-403.222528	457.806353	-766.725842	543.085668	-0.788112	0.5315	22155.67492
-465.02251	396.769334	-840.733227	402.700524	-0.788112	-0.994425	22196.11194
-563.444703	302.161955	-911.688762	234.085759	-1.551075	0.5315	22193.82305
-615.326169	212.132352	-921.607277	74.626547	-1.551075	2.057426	22208.31935
-638.215051	90.821277	-995.614663	-115.351174	-2.314037	0.5315	21877.95648
-665.68171	20.628705	-908.636911	-212.247442	-0.025149	-0.231463	22191.53417
-687.807629	-72.452749	-838.444339	-373.232579	-0.788112	-0.994425	22214.42305
-653.474306	-190.711973	-756.044364	-471.654772	-0.025149	-0.994425	22197.63787
-629.059498	-278.452688	-700.348084	-628.062133	-0.788112	-0.994425	22196.87491
-536.741007	-386.030434	-549.281462	-739.454693	1.500776	-0.231463	22218.23786
-472.652137	-461.563745	-408.133356	-813.462078	-0.788112	0.5315	22202.97861
-401.696603	-550.830385	-260.881547	-908.83242	-3.077	-0.994425	22164.83047
-294.88182	-579.060006	-118.207516	-991.995359	3.789665	-0.231463	22223.5786
-173.570744	-640.859988	25.992442	-952.321296	1.500776	-0.231463	22249.51933
-80.48929	-698.082193	167.903511	-959.187961	0.737814	-0.231463	22233.49712
55.318077	-682.822939	297.607176	-895.862054	-0.025149	-0.994425	22239.60082
140.00694	-660.697019	437.99232	-888.995389	1.500776	1.294463	22238.83786
234.61432	-648.489615	578.377463	-771.499128	-1.551075	-0.994425	22151.8601
341.429103	-586.689634	606.607085	-698.254705	0.737814	-1.757388	22220.52675
426.117967	-519.548913	717.999644	-576.180667	-0.025149	-0.994425	22228.15638
520.725346	-451.645229	817.947763	-386.202946	0.737814	0.5315	22217.4749
556.584595	-365.43044	875.932931	-252.684467	-0.025149	-0.231463	22226.63045
593.969769	-263.956396	911.792179	-108.484509	-0.788112	0.5315	22220.52675
613.8068	-138.830507	898.821813	41.81915	-2.314037	-0.231463	22196.11194
638.221608	6.132413	812.607023	190.596883	-3.839963	-1.757388	22195.34898
621.436427	89.295351	798.110731	318.774623	0.737814	-0.994425	22173.98602
600.836434	197.63606	768.355185	469.078282	-0.788112	-0.231463	22194.58602
549.71793	320.47306	692.821874	586.574544	-0.788112	-0.994425	22204.50453
511.569793	400.584148	560.82932	715.515246	0.737814	-0.994425	22203.74157
454.347588	474.591533	460.881202	796.389297	-2.314037	-0.231463	22193.06009
391.021681	543.25818	346.436791	854.374465	-0.788112	-1.757388	22171.69713
297.177264	606.584087	183.162766	916.937409	1.500776	1.294463	22202.97861
219.355065	628.710006	71.770206	913.122595	1.500776	1.294463	22225.86749
123.22176	637.102596	-52.59272	929.144813	0.737814	0.5315	22242.65267
40.821785	638.628522	-204.422305	911.59667	1.500776	2.057426	22247.99341
-69.044849	612.687789	-351.674113	829.196694	-0.788112	-0.231463	602.740562
-150.681862	595.902608	-545.466648	748.322644	0.737814	-0.994425	18.311106
-257.496645	540.969291	-595.822189	671.263408	-0.025149	0.5315	12.207404
-371.941056	509.687819	-712.555488	555.293072	-0.788112	-0.994425	22059.54161
-449.763255	444.835986	-810.214718	462.211618	-1.551075	-1.757388	22205.2675
-523.770641	344.887868	-846.073967	306.567219	-0.025149	0.5315	22225.10453
-561.918777	261.72493	-888.79988	148.633933	1.500776	0.5315	22215.94897
-613.800244	154.910146	-904.059135	34.952485	-3.077	-0.994425	22215.94897
-652.711343	58.013879	-908.636911	-93.988217	-3.839963	-0.994425	22197.63787
-679.415039	-24.386097	-876.592476	-267.943721	-2.314037	1.294463	22193.06009
-650.422455	-125.097178	-796.481389	-401.4622	-1.551075	0.5315	22167.88232
-626.007647	-228.097147	-689.666605	-547.951046	-1.551075	2.057426	22192.29713
-576.415069	-337.200819	-640.074028	-708.936183	1.500776	2.057426	22197.63787
-534.452119	-416.548943	-572.933307	-800.491712	1.500776	2.057426	22194.58602
-424.585485	-502.00077	-348.622262	-852.373178	-0.788112	-3.283314	22091.58605
-352.866988	-582.111857	-233.414889	-983.602769	-0.025149	-0.231463	22211.3712
-240.711465	-633.230361	-47.251981	-963.765737	-0.025149	0.5315	22213.66009
[truncated: 28,725 more rows]
