# Supplementary material for: Dynamic analysis of slant cracked rotor system considering nonlinear oil film force
Source: PLoS One. 2024 Jan 25;19(1):e0294293. doi: 10.1371/journal.pone.0294293 (PMC10810477; doi:10.1371/journal.pone.0294293)
Supplement: S1 File — These data were measured by two eddy current sensors, model WT0150. (ZIP) [file pone.0294293.s001.zip › 2021.3.18 Test data for plain bearings/2021.3.18 (P=0.2Mpa, Z=8.1g Clockwise126°+4.0g)/2000.csv]

1024	30720	7	0	3
8	8	8	8	10	10	1
3	3	3	3	1	1	4
2	1	4	3	0	0	0
0	0	0	0	-0.00006	0.000009	20685.05859
672.413713	703.722208	916.84641	1316.074659	-0.829128	3.424974	22228.15638
549.576713	841.818463	726.868688	1559.459773	0.696798	1.899048	22216.71194
409.191569	943.292507	491.113203	1654.067152	-2.355053	-0.38984	22205.2675
264.228649	959.314725	236.283649	1706.711581	-0.829128	-1.152803	22203.74157
115.450915	963.129539	-4.812576	1712.05232	-0.066165	-0.38984	22170.93417
-46.297185	914.299923	-324.493963	1582.348655	-0.829128	1.136085	24.414808
-241.615646	854.025867	-612.130915	1411.445002	-0.066165	3.424974	11.444441
-427.015591	775.440705	-873.827134	1168.822851	-0.066165	2.662011	22067.9342
-575.793324	641.159264	-1111.871507	836.171098	-0.829128	-1.152803	22182.37861
-704.734027	435.159325	-1255.308502	559.215624	-0.829128	-3.441691	22223.5786
-835.963618	277.226038	-1364.412173	261.660157	-0.829128	-1.915765	22209.84527
-932.096922	94.114981	-1466.64918	-41.999012	-0.829128	-1.152803	22220.52675
-956.51173	-85.944225	-1446.812149	-362.443362	5.274574	1.899048	22257.14896
-948.11914	-265.240468	-1401.034385	-708.065482	1.459761	-0.38984	22234.26008
-884.793233	-427.751531	-1292.693676	-947.635781	-0.066165	-0.38984	22237.31193
-776.452524	-597.129258	-1079.827072	-1194.072745	0.696798	-1.915765	22240.36378
-656.667374	-727.595886	-834.153071	-1376.420839	-0.829128	-1.915765	22219.76379
-497.208162	-828.306968	-568.642039	-1480.183771	-0.066165	1.136085	22224.34156
-296.548963	-913.758794	-301.605081	-1622.857803	-1.59209	2.662011	22191.53417
-94.363837	-954.195819	46.305927	-1535.117088	-0.066165	1.899048	22199.16379
87.221294	-941.225453	369.039165	-1511.465244	-0.066165	-0.38984	22208.31935
306.191599	-891.632875	662.016856	-1377.946765	-0.829128	-0.38984	22206.03046
448.102669	-834.41067	890.905677	-1251.29495	-1.59209	1.899048	22196.11194
592.302626	-716.914408	1088.513026	-1051.398713	-0.829128	1.899048	22184.6675
702.16926	-608.573699	1227.372244	-840.058035	-3.880978	-1.152803	22189.24528
780.754422	-424.69968	1310.535182	-561.576636	-1.59209	-1.152803	22208.31935
827.295149	-246.929362	1312.061108	-244.184138	-1.59209	-0.38984	22208.31935
825.006261	-27.196094	1296.03889	109.830572	-0.829128	-1.915765	22226.63045
821.191447	194.826063	1222.031505	442.482326	-0.066165	-1.915765	22225.10453
796.776639	387.092672	1180.831517	774.371116	-1.59209	0.373123	22210.60823
734.213695	582.411133	1061.80933	1107.785832	1.459761	1.899048	22225.10453
657.917421	720.507388	897.772342	1360.326498	-0.066165	1.899048	22222.81564
527.450793	871.57401	689.483514	1601.422723	0.696798	-1.152803	22232.73415
405.376755	958.551762	482.720613	1712.05232	2.222723	-1.915765	22251.04526
254.310133	987.544346	228.654021	1726.548612	2.222723	-1.152803	22238.07489
107.821288	978.388793	-34.568123	1709.763432	1.459761	1.899048	7121.494186
-79.104583	909.722147	-328.308777	1576.244953	1.459761	2.662011	19.837031
-269.082304	833.425873	-615.945728	1383.978343	-0.829128	1.136085	5131.687368
-436.934106	715.929612	-859.330842	1130.674714	0.696798	-1.915765	22109.89715
-613.941461	583.937058	-1118.738172	859.05998	-0.066165	-2.678728	22192.29713
-728.385872	407.692666	-1306.427005	507.334158	1.459761	1.899048	22225.86749
-844.356208	225.344572	-1390.352906	171.630554	-1.59209	1.899048	22209.08231
-930.570997	55.966844	-1436.893633	-148.050833	-0.829128	1.136085	22222.05268
-971.008022	-155.373834	-1449.864	-445.6063	-2.355053	-0.38984	22207.55638
-964.90432	-330.0923	-1415.530677	-772.154351	-0.829128	-1.152803	22191.53417
-863.430276	-494.892252	-1259.123316	-1030.798719	-2.355053	-1.152803	22201.45268
-759.667344	-637.566283	-1054.649302	-1265.028279	-0.066165	-0.38984	22222.05268
-632.252567	-758.877359	-813.553077	-1397.020833	-0.066165	1.136085	22210.60823
-440.74892	-835.936595	-572.456852	-1512.228206	-0.829128	1.136085	22222.81564
-265.26749	-930.543974	-239.042136	-1610.650399	0.696798	0.373123	22206.03046
-43.245334	-935.121751	124.891089	-1535.880051	0.696798	-0.38984	22206.03046
132.999058	-912.995831	436.179886	-1479.420809	-0.066165	-0.38984	22199.16379
329.080482	-873.321769	698.639067	-1358.109733	1.459761	1.136085	22207.55638
493.11747	-799.314384	942.02418	-1184.917192	1.459761	1.899048	22231.20823
622.821135	-688.684787	1118.268573	-991.124657	0.696798	-0.38984	22215.18601
747.947024	-560.507047	1255.601865	-747.739544	2.985686	-1.915765	22235.02304
805.169229	-372.818214	1347.920356	-450.947039	0.696798	-1.915765	22235.786
837.213664	-197.336784	1335.712953	-132.791578	1.459761	-0.38984	22229.6823
847.895143	32.315	1362.416648	243.349051	1.459761	0.373123	22230.44527
838.73959	248.233454	1254.838902	554.637848	-0.066165	0.373123	22222.05268
811.272931	449.655617	1241.868536	917.808111	-0.066165	1.136085	22218.23786
756.339614	632.003711	1084.698212	1210.785802	-0.066165	1.136085	22228.15638
638.08039	780.781444	869.54272	1445.778325	0.696798	-0.38984	22230.44527
508.376725	881.492526	644.468713	1621.259754	-1.59209	-1.915765	22203.74157
369.517507	961.603613	410.239153	1708.237506	-0.829128	-0.38984	22200.68972
232.184214	994.411011	165.328114	1714.341208	-1.59209	2.662011	22201.45268
45.258343	950.922135	-101.708844	1666.274556	-0.829128	1.899048	791.955321
-131.749011	876.914749	-467.167995	1535.044965	-0.066165	1.136085	15.259255
-323.252658	827.322171	-674.693859	1335.911691	-0.829128	-0.38984	17268.13562
-464.400765	709.82591	-974.538215	1016.230304	-0.829128	-1.152803	22140.41566
-649.80071	539.68522	-1188.167781	764.452601	-2.355053	-0.38984	22187.71935
-765.008083	371.070455	-1364.412173	425.697145	-0.829128	1.899048	22225.86749
-874.111754	194.826063	-1447.575112	104.489833	-0.066165	1.899048	22209.84527
-954.985805	25.448335	-1475.04177	-189.25082	1.459761	-0.38984	22222.05268
-957.274693	-159.188647	-1470.463994	-531.821089	2.222723	-1.152803	22252.57118
-931.33396	-346.877481	-1361.360322	-810.302488	2.222723	-1.152803	22231.97119
-845.11917	-488.78855	-1220.212216	-1054.450564	1.459761	1.899048	22238.83786
-761.193269	-652.062575	-1000.478948	-1246.717174	2.222723	0.373123	22241.88971
-594.10443	-774.899576	-761.671611	-1445.087485	-0.829128	0.373123	22216.71194
-409.467448	-861.877328	-425.205044	-1529.013386	1.459761	-1.152803	22218.23786
-210.334173	-922.914347	-115.442173	-1564.872635	-0.829128	-1.915765	22214.42305
-5.097197	-939.699527	220.261431	-1503.835616	0.696798	-0.38984	22207.55638
177.250897	-944.277304	453.728029	-1491.628212	-0.829128	-0.38984	22193.82305
365.702693	-867.218067	762.727937	-1343.613441	3.748649	1.899048	22208.31935
516.006352	-807.706974	987.801944	-1187.969043	-0.829128	1.136085	22196.87491
656.391496	-678.003309	1101.483392	-994.939471	-3.880978	-1.915765	22177.03787
752.524801	-540.670016	1241.105573	-766.813612	-2.355053	-3.441691	22207.55638
786.858124	-352.981183	1294.512965	-441.791486	-1.59209	-2.678728	22217.4749
807.458118	-170.633088	1283.831486	-121.347137	-0.066165	1.136085	22211.3712
812.798857	40.70759	1273.912971	262.42312	-0.829128	1.136085	22228.91934
798.302565	272.648262	1180.068554	566.845252	1.459761	1.136085	22228.91934
779.991459	467.966722	1132.764865	901.022931	1.459761	-1.152803	22219.00082
718.95444	645.73704	981.698243	1168.059888	-0.829128	-1.915765	22225.86749
612.139657	789.174035	774.935341	1442.726474	-0.066165	-0.38984	22228.91934
474.043402	905.907333	562.8317	1634.230121	1.459761	2.662011	22241.12674
334.421221	969.23324	343.861395	1708.237506	2.985686	4.187936	22236.54897
183.354599	989.070272	132.520716	1734.941202	2.985686	3.424974	22229.6823
22.369461	953.973986	-181.056968	1677.718997	2.222723	0.373123	252.540666
-159.978633	897.514743	-438.175411	1506.815344	-0.829128	-0.38984	16.78518
-333.171174	825.033283	-722.760512	1319.12651	-0.066165	0.373123	21079.1345
-512.467417	688.462953	-992.086358	1019.282155	-1.59209	1.136085	22149.57122
-645.222933	517.5593	-1172.145564	723.252613	-1.59209	0.373123	22206.03046
-764.24512	337.500094	-1319.397372	395.941599	0.696798	1.136085	22228.91934
-900.81545	152.863112	-1416.293639	61.76392	1.459761	-0.38984	22212.13416
-943.541364	-34.825721	-1426.212155	-254.865616	-2.355053	-2.678728	22206.79342
-947.356177	-202.677523	-1423.160304	-629.48032	-3.118016	-1.915765	22206.79342
-909.971003	-388.077468	-1360.59736	-910.250607	-2.355053	-0.38984	22199.92676
-856.563612	-560.507047	-1208.767775	-1119.302397	-0.829128	1.899048	22206.79342
-728.385872	-675.71442	-925.7086	-1335.220851	-0.829128	-0.38984	22220.52675
-564.348883	-803.129197	-734.204953	-1486.287473	-1.59209	-1.915765	22217.4749
-382.763752	-893.1588	-435.886523	-1554.191157	0.696798	-2.678728	22202.21564
-181.341589	-954.958782	-78.819962	-1580.894853	0.696798	-1.915765	22214.42305
20.843536	-943.514341	237.809574	-1506.887467	-0.829128	1.136085	22214.42305
213.110146	-920.625459	519.342824	-1430.591193	2.985686	3.424974	22178.5638
380.961948	-847.381036	788.66867	-1290.969013	-0.066165	-0.38984	22206.03046
543.473011	-749.721806	989.32787	-1102.517217	2.985686	-0.38984	22237.31193
686.910005	-647.484799	1130.475976	-925.509862	0.696798	-1.915765	22212.13416
761.680353	-510.151506	1264.757418	-655.421053	1.459761	0.373123	22244.17859
826.532186	-304.91453	1306.720369	-380.754467	2.985686	3.424974	22239.60082
828.058112	-121.040511	1350.972207	24.378746	-0.829128	3.424974	22219.76379
823.480335	112.426087	1344.105543	362.371238	0.696798	-0.38984	22225.10453
813.56182	329.870467	1274.675934	723.252613	0.696798	-0.38984	22230.44527
777.702571	506.114859	1188.461144	1016.993267	1.459761	1.136085	22219.76379
716.665552	686.174065	962.624174	1269.533932	-0.829128	1.899048	22224.34156
601.458179	825.796246	768.831639	1481.637573	0.696798	1.899048	22234.26008
448.102669	921.929551	559.779849	1651.015301	-2.355053	1.899048	22193.82305
305.428637	982.203607	234.757723	1664.74863	-1.59209	0.373123	22192.29713
163.517568	967.707315	53.172592	1699.844916	-0.829128	-1.152803	22189.24528
-11.200899	931.848066	-229.886584	1611.341239	-0.066165	0.373123	52.644429
-210.334173	867.759196	-551.856859	1453.407952	-0.829128	1.136085	13.733329
-376.66005	803.670327	-815.841966	1238.25246	-1.59209	1.136085	21709.34172
-526.963709	663.285183	-1063.804855	945.274769	-0.829128	-0.38984	22162.54158
-684.896996	492.38153	-1236.234434	640.089675	-0.829128	-1.915765	22215.18601
-810.785847	322.24084	-1388.064018	316.593474	-0.066165	-1.915765	22228.15638
-907.682115	121.58164	-1500.982503	15.986156	0.696798	-0.38984	22210.60823
-959.563581	-43.981274	-1451.389925	-283.8582	3.748649	0.373123	22247.23045
-945.067289	-224.803443	-1449.864	-614.221065	-0.066165	1.136085	22245.70452
-898.526562	-394.944133	-1368.98995	-931.613563	1.459761	0.373123	22231.20823
-808.496959	-565.084823	-1130.945576	-1127.694987	0.696798	-0.38984	22230.44527
-674.215517	-696.314414	-911.212308	-1324.539373	2.222723	-1.152803	22238.83786
-535.356299	-822.203266	-614.419803	-1487.050436	-0.066165	-1.152803	22220.52675
-345.378578	-902.314353	-356.538398	-1580.894853	0.696798	1.136085	22190.00824
-121.067533	-954.958782	40.965188	-1517.568945	1.459761	1.899048	22215.94897
62.043524	-941.988415	349.202134	-1504.598579	-0.829128	3.424974	22211.3712
223.791624	-932.832863	583.431694	-1406.176386	-0.829128	0.373123	22178.5638
411.480457	-858.062514	850.468652	-1300.887528	-1.59209	-0.38984	22201.45268
565.59893	-748.19588	1038.920448	-1127.694987	-5.406904	-1.915765	22189.24528
676.99149	-637.566283	1182.357442	-966.709849	-2.355053	1.136085	22170.93417
782.280347	-478.107071	1292.987039	-660.761792	0.696798	1.899048	22216.71194
791.4359	-297.284903	1276.964822	-350.998921	-0.066165	1.899048	22221.28971
797.539602	-96.625703	1266.283343	-17.584205	1.459761	-0.38984	22217.4749
786.858124	125.396453	1220.505579	347.874946	-1.59209	-3.441691	22223.5786
776.176645	356.574163	1162.520411	702.652619	0.696798	0.373123	22232.73415
734.976658	529.766704	1068.675995	1045.222888	-0.829128	3.424974	22215.18601
651.813719	704.485171	878.698273	1310.73392	0.696798	3.424974	22225.86749
515.243389	834.188836	638.365011	1495.370903	0.696798	1.136085	22236.54897
393.932314	943.292507	434.65396	1654.067152	2.222723	-0.38984	22234.26008
242.865692	987.544346	193.557735	1704.422693	2.985686	-1.915765	22217.4749
139.10276	964.655464	-33.042197	1667.037518	0.696798	0.373123	22219.76379
-50.111999	937.951768	-283.293975	1614.39309	0.696798	2.662011	24.414808
-224.067503	867.759196	-535.071678	1445.778325	-1.59209	1.899048	12.207404
-402.600783	773.151817	-834.916034	1210.785802	0.696798	-0.38984	22064.11939
-553.667405	635.055562	-1030.997457	938.408105	0.696798	-1.915765	22180.08972
-691.76366	460.337095	-1202.664073	601.941538	0.696798	-1.915765	22216.71194
-799.341406	270.359373	-1313.29367	286.837927	-0.829128	-0.38984	22226.63045
-926.756183	100.218683	-1417.056602	-65.650857	2.985686	1.899048	22214.42305
-948.882103	-97.388666	-1410.9529	-388.384095	-0.829128	1.899048	22199.92676
-958.037656	-262.95158	-1417.819565	-751.554358	-1.59209	-0.38984	22206.79342
-861.141388	-449.87745	-1299.560341	-1002.569098	-2.355053	-1.915765	22198.40083
-791.711779	-604.758886	-1048.5456	-1185.680155	-0.066165	-2.678728	22210.60823
-649.037747	-740.566253	-863.145655	-1365.739361	-0.829128	-0.38984	22222.81564
-507.126678	-827.544005	-580.08648	-1484.761548	-0.066165	0.373123	22224.34156
-311.808217	-905.366204	-309.234708	-1550.376343	1.459761	3.424974	22199.16379
-107.334204	-952.669894	48.594815	-1522.146722	-1.59209	0.373123	22219.76379
83.40648	-928.255086	319.446587	-1487.050436	-0.066165	0.373123	22205.2675
282.539755	-903.840279	613.950203	-1403.124535	-1.59209	1.899048	22177.03787
439.710078	-803.129197	839.024211	-1265.791242	2.985686	1.899048	22236.54897
575.517446	-697.077377	1062.572293	-1059.791303	-0.829128	0.373123	22228.15638
713.613701	-563.558898	1122.083386	-861.420992	3.748649	2.662011	22229.6823
791.4359	-420.884866	1289.172226	-554.709971	-0.829128	-3.441691	22236.54897
825.006261	-242.351586	1326.5574	-243.421175	2.222723	-1.915765	22241.12674
809.747006	-34.825721	1320.453698	118.223163	-0.829128	-1.915765	22212.89712
815.087745	178.040882	1273.150008	429.511959	-1.59209	-1.152803	22219.76379
780.754422	391.670449	1196.090772	810.993328	-0.829128	1.136085	22229.6823
734.213695	577.833356	1090.038951	1118.467311	-3.118016	1.899048	22214.42305
676.99149	740.344419	886.3279	1350.407983	-0.829128	-0.38984	22223.5786
528.976719	856.314755	686.431663	1537.333853	-2.355053	-2.678728	22212.89712
377.910097	938.714731	469.750246	1666.274556	-3.880978	-1.915765	22184.6675
229.895326	988.307309	176.009592	1671.615295	-2.355053	1.136085	22172.4601
74.250927	943.292507	-25.41257	1657.881966	-0.829128	3.424974	7679.98291
-86.73421	906.670296	-356.538398	1548.778294	-2.355053	1.899048	19.074068
-263.741565	836.477724	-606.790176	1382.452418	-1.59209	-0.38984	11291.84851
-449.14151	729.662941	-883.745649	1118.467311	-0.829128	-1.915765	22140.41566
-597.919244	594.618537	-1103.478917	866.689607	-1.59209	-1.915765	22176.27491
-723.808095	425.240809	-1277.434421	517.252674	0.696798	1.899048	22218.23786
-845.11917	237.551976	-1375.856614	202.149064	-0.066165	1.136085	22225.10453
-899.289525	57.49277	-1457.493627	-145.761944	2.222723	1.136085	22222.81564
-958.800618	-114.173846	-1497.930652	-509.69517	-0.066165	-1.915765	22241.12674
-917.60063	-277.447872	-1419.34549	-769.865463	0.696798	-1.915765	22243.41563
-853.511761	-479.632997	-1280.486272	-1027.746868	-0.066165	-0.38984	22234.26008
-758.141418	-615.440364	-1034.049308	-1253.583838	2.985686	1.899048	22234.26008
-617.756275	-752.773657	-794.479009	-1374.894914	-0.829128	1.136085	22231.20823
-455.245212	-850.432887	-509.893908	-1527.487461	1.459761	2.662011	22219.76379
-250.008236	-918.336571	-190.975484	-1570.976337	0.696798	-0.38984	22209.84527
-47.82311	-954.958782	142.439232	-1511.465244	-1.59209	-2.678728	22216.71194
142.154611	-950.381006	436.942848	-1488.576361	-0.066165	1.136085	22199.92676
340.524923	-882.477322	707.79462	-1382.524541	-0.066165	2.662011	22195.34898
492.354507	-797.025495	927.527888	-1232.220882	-4.643941	-0.38984	22193.06009
621.29521	-684.869973	1087.750063	-1035.376496	-2.355053	-0.38984	22193.06009
743.369248	-569.6626	1276.964822	-790.465457	-1.59209	-1.915765	22195.34898
806.695155	-381.973767	1340.290729	-509.69517	-0.066165	-2.678728	22216.71194
835.687739	-178.262716	1369.283313	-115.243435	-0.829128	-1.152803	22225.10453
853.235882	30.789074	1353.261095	246.400902	0.696798	0.373123	22217.4749
837.976627	253.574193	1325.031474	580.578581	0.696798	1.136085	22225.86749
805.932192	451.944505	1223.55743	923.14885	-0.829128	0.373123	22233.49712
734.976658	621.322232	1066.387106	1189.422845	-0.829128	-0.38984	22215.18601
643.421129	779.255519	883.27605	1454.933878	2.222723	-0.38984	22225.10453
511.428576	908.959184	648.283527	1616.681978	2.985686	-0.38984	22256.386
371.043432	974.57398	401.0836	1711.289357	2.222723	2.662011	22222.81564
205.480518	1006.618415	91.320729	1701.370842	1.459761	2.662011	22202.21564
51.362045	973.811017	-110.864397	1617.444941	1.459761	1.899048	849.177526
-121.067533	894.462892	-435.886523	1523.600524	0.696798	0.373123	16.022217
-317.148957	821.218469	-679.271636	1345.830206	2.222723	1.899048	17025.51347
-487.289647	702.959245	-966.908587	1052.852515	-0.829128	0.373123	22157.20084
-642.171082	543.500033	-1189.693707	763.689638	0.696798	2.662011	22200.68972
-772.63771	368.781567	-1372.041801	411.963816	-0.829128	1.899048	22218.23786
-889.371009	175.751994	-1452.152888	112.882423	-0.829128	0.373123	22228.15638
-967.956171	5.611304	-1466.64918	-213.665628	-4.643941	-2.678728	22191.53417
-978.637649	-172.921977	-1522.34546	-540.213679	-2.355053	-2.678728	22196.87491
-950.408028	-332.381189	-1415.530677	-853.028402	1.459761	-0.38984	22214.42305
-843.593245	-529.988538	-1254.545539	-1056.739452	-0.829128	-1.152803	22207.55638
-731.437723	-668.084793	-1030.234495	-1265.791242	-0.066165	-0.38984	22211.3712
-594.10443	-776.425502	-731.153102	-1438.220821	1.459761	-1.915765	22228.91934
-416.334112	-878.662508	-426.73097	-1519.857834	-0.066165	-1.915765	22212.13416
-205.756397	-931.306937	-132.227353	-1554.95412	0.696798	-1.152803	22206.03046
-2.045346	-945.803229	226.365133	-1483.998585	-1.59209	-1.152803	22216.71194
186.40645	-949.618043	525.446526	-1427.539342	-0.066165	0.373123	22180.08972
367.228618	-853.484738	765.779788	-1329.117149	2.985686	3.424974	22208.31935
521.347091	-760.403284	927.527888	-1184.154229	1.459761	-0.38984	22228.15638
644.184092	-658.92924	1090.038951	-988.835769	2.222723	-1.152803	22218.23786
752.524801	-538.381128	1231.95002	-737.058066	0.696798	-1.152803	22228.15638
793.724788	-346.877481	1286.120375	-439.502598	1.459761	0.373123	22237.31193
821.95441	-151.55902	1320.453698	-78.621224	0.696798	2.662011	22235.786
817.376633	73.514987	1321.216661	281.497188	0.696798	1.136085	22215.18601
794.487751	285.618628	1278.490747	630.934122	-2.355053	-1.152803	22222.81564
775.413683	474.833387	1170.150039	956.71921	1.459761	-1.915765	22232.73415
715.902589	645.73704	988.564907	1221.46728	-0.066165	-0.38984	22215.94897
609.087806	789.936997	781.802006	1439.674623	0.696798	2.662011	22226.63045
463.361923	892.174004	548.335408	1617.444941	-1.59209	2.662011	22209.08231
321.450854	939.477694	240.098462	1623.548642	-1.59209	3.424974	22177.03787
150.547201	960.077688	98.950356	1737.23009	-1.59209	1.136085	22164.83047
10.92502	941.003619	-234.46436	1577.770878	-1.59209	-0.38984	119.78515
-150.82308	889.885116	-457.249479	1499.185716	0.696798	0.373123	16.022217
-340.800801	805.959215	-734.967915	1302.34133	0.696798	1.136085	21014.28266
-508.652604	689.988879	-957.753035	1016.230304	0.696798	1.899048	22185.43046
-634.541455	516.796337	-1138.575203	722.48965	0.696798	1.899048	22207.55638
-787.896965	345.129722	-1320.160335	402.808263	-0.829128	-1.915765	22217.4749
-897.763599	149.048298	-1455.967702	58.712069	-1.59209	-3.441691	22226.63045
-932.859885	-12.699802	-1445.286223	-265.547094	2.222723	-1.915765	22244.17859
-935.911736	-197.336784	-1451.389925	-618.035879	0.696798	-0.38984	22236.54897
-920.652481	-369.0034	-1358.308471	-859.895066	-0.066165	-0.38984	22244.94156
-832.148804	-546.773718	-1164.515936	-1148.294981	2.222723	-0.38984	22234.26008
-701.682176	-677.240346	-911.212308	-1311.569006	-0.829128	-1.915765	22225.86749
-556.719256	-798.551421	-680.034598	-1429.065268	-0.829128	-3.441691	22225.86749
-371.319311	-882.477322	-380.190243	-1506.124504	0.696798	-0.38984	22202.21564
-163.030484	-950.381006	-42.19775	-1536.643014	0.696798	1.136085	22209.84527
20.080573	-937.410639	276.720674	-1512.228206	-0.829128	2.662011	22219.00082
208.532369	-923.67731	527.735414	-1450.428225	-0.829128	1.899048	22190.7712
387.06565	-844.329185	789.431633	-1331.406038	-1.59209	0.373123	22177.03787
539.658197	-777.951427	995.431572	-1185.680155	-2.355053	-1.152803	22180.08972
675.465564	-638.329246	1141.157455	-923.983936	-1.59209	-1.915765	22190.00824
739.554434	-497.18114	1266.283343	-701.96178	-0.829128	1.136085	22206.79342
810.509969	-320.173785	1274.675934	-434.161859	-0.066165	4.187936	22215.94897
830.347	-108.833107	1334.94999	-5.376801	-0.829128	2.662011	22230.44527
818.902559	108.611273	1305.194443	324.223101	0.696798	-0.38984	22215.94897
809.747006	325.292691	1260.942604	701.889656	-0.829128	-1.915765	22225.10453
772.361832	516.796337	1165.572262	1024.622894	0.696798	-0.38984	22233.49712
700.643334	674.729624	1000.772311	1284.030224	0.696798	3.424974	22214.42305
596.880402	821.981432	765.779788	1511.39312	1.459761	1.899048	22239.60082
463.361923	929.559178	519.342824	1657.881966	-0.066165	-1.915765	22245.70452
312.295301	969.996203	256.883643	1659.407891	0.696798	-1.152803	22193.06009
155.88794	980.677682	37.150374	1712.05232	1.459761	-1.152803	22197.63787
-18.830526	942.529545	-241.331025	1620.496791	0.696798	-0.38984	51.881466
-202.704546	873.862898	-507.60502	1477.059797	-0.066165	1.899048	14.496292
-378.948938	780.018482	-823.471593	1229.85987	-3.880978	0.373123	21908.47499
-530.01556	650.314816	-1017.264128	976.556242	-1.59209	-0.38984	22196.11194
-674.97848	491.618567	-1195.797409	645.430414	-0.066165	-1.915765	22208.31935
-806.971034	301.640846	-1380.434391	328.037915	-1.59209	-2.678728	22219.00082
-893.948786	108.611273	-1440.708447	-36.658273	-1.59209	-1.152803	22228.15638
-972.533948	-75.262746	-1479.619547	-349.472995	-3.118016	-1.152803	22193.06009
-965.667283	-233.958996	-1469.701031	-717.221034	-3.118016	0.373123	22194.58602
-899.289525	-410.966351	-1370.515875	-930.087638	-2.355053	-1.915765	22206.79342
-825.282139	-602.469998	-1165.278899	-1214.672739	1.459761	-1.152803	22211.3712
-674.215517	-715.388483	-898.241941	-1347.428255	-0.066165	-1.915765	22218.23786
-530.778523	-828.306968	-635.019797	-1505.361542	-0.066165	-0.38984	22230.44527
-332.408211	-896.210651	-297.027304	-1561.820784	-0.066165	1.899048	22212.89712
-120.30457	-949.618043	31.809635	-1533.591163	-1.59209	1.136085	22210.60823
81.880555	-947.329155	325.550289	-1518.331908	1.459761	2.662011	22211.3712
247.443469	-900.025465	625.394644	-1425.250454	1.459761	1.136085	22192.29713
419.873047	-816.862527	838.261248	-1280.287534	2.222723	0.373123	22219.00082
567.124856	-742.855141	1025.950081	-1110.909807	0.696798	2.662011	22215.94897
693.013707	-595.603333	1199.142623	-898.806166	2.222723	1.899048	22241.88971
795.250714	-440.721897	1296.801853	-650.080314	2.222723	2.662011	22229.6823
818.139596	-272.107132	1314.349996	-318.191523	0.696798	0.373123	22235.02304
813.56182	-70.68497	1335.712953	57.186144	-0.066165	-0.38984	22228.15638
808.22108	153.626075	1263.994455	403.571226	-0.829128	-2.678728	22211.3712
795.250714	371.070455	1193.038921	729.356315	-0.829128	-0.38984	22225.86749
763.206279	541.974108	1115.979684	1074.978435	-0.066165	3.424974	22231.97119
656.391496	708.299984	920.661224	1322.941324	-0.829128	1.899048	22214.42305
535.843383	799.855513	697.113142	1527.415338	-1.59209	-0.38984	22202.97861
406.139718	941.766582	425.498407	1644.148636	-2.355053	-2.678728	22202.97861
266.517537	962.366576	230.179947	1693.741214	-2.355053	-2.678728	22160.25269
107.058325	957.788799	-33.042197	1683.822699	-0.829128	1.136085	22187.71935
-59.267551	926.507327	-345.093957	1536.57089	-0.066165	3.424974	25.17777
-243.904534	854.025867	-588.47907	1423.652405	2.222723	2.662011	12.970367
-425.489665	766.285152	-870.775283	1174.926553	0.696798	-1.915765	22058.01569
-549.089629	628.188897	-1060.753004	907.126632	-0.066165	-1.915765	22198.40083
-694.052549	451.944505	-1222.501104	582.104507	-0.066165	-1.152803	22211.3712
-826.045102	277.226038	-1379.671428	253.267567	-0.829128	0.373123	22215.94897
-932.859885	88.774242	-1415.530677	-96.169367	0.696798	1.136085	22244.17859
-947.356177	-88.996076	-1477.330658	-424.243343	-0.066165	-1.152803	22238.83786
-951.933954	-265.240468	-1414.767714	-740.109916	-0.066165	-1.915765	22228.91934
-868.008053	-465.136705	-1253.782577	-1002.569098	2.985686	0.373123	22241.12674
-776.452524	-593.314445	-1082.878923	-1220.013478	4.511612	-0.38984	22233.49712
-647.511822	-733.699588	-837.967885	-1376.420839	1.459761	1.136085	22223.5786
-494.156312	-838.988446	-591.530921	-1509.939318	0.696798	1.899048	22214.42305
-286.630447	-902.314353	-271.086571	-1545.035604	0.696798	1.899048	22219.76379
-91.311986	-971.743962	95.135542	-1492.391175	-0.829128	-0.38984	22211.3712
89.510182	-939.699527	362.935463	-1503.072653	-0.066165	-0.38984	22206.79342
315.347152	-884.76621	613.187241	-1335.220851	-0.066165	0.373123	22192.29713
457.258221	-806.944011	868.016795	-1247.480137	-2.355053	1.136085	22181.61565
578.569297	-700.129228	1038.920448	-1052.161676	-1.59209	1.899048	22182.37861
713.613701	-567.373712	1227.372244	-800.383973	-0.066165	1.136085	22212.13416
789.909975	-426.988568	1263.994455	-562.339599	-2.355053	-4.204654	22205.2675
819.665521	-208.781225	1297.564816	-231.213771	-1.59209	-3.441691	22223.5786
827.295149	-4.307212	1354.787021	167.052778	0.696798	-0.38984	22231.97119
825.006261	205.507541	1311.298145	466.134171	0.696798	1.136085	22214.42305
805.169229	416.848219	1215.16484	855.245166	-0.066165	1.899048	22227.39341
757.86554	584.700021	1090.801914	1129.911752	-0.066165	-0.38984	22231.20823
664.784086	742.633308	913.031596	1393.896859	-0.829128	-2.678728	22216.71194
534.317458	869.285122	681.090924	1574.719027	4.511612	-0.38984	22251.04526
405.376755	941.003619	442.283588	1644.911599	-0.066165	-0.38984	22240.36378
255.836059	979.151756	190.505884	1712.815283	4.511612	3.424974	22198.40083
75.776853	957.025837	-71.953297	1644.148636	-0.066165	2.662011	3068.636128
-85.208285	912.773998	-395.449498	1540.385704	0.696798	1.136085	17.548143
-271.371192	838.766612	-615.945728	1383.978343	0.696798	-1.915765	4152.806177
-438.460032	743.39627	-895.19009	1132.963603	0.696798	-1.152803	22117.52678
-618.519238	586.225947	-1140.101129	857.534055	-0.066165	0.373123	22215.94897
-735.252536	422.951921	-1292.693676	528.697115	-0.829128	1.899048	22209.08231
-864.956202	239.840864	-1404.849198	196.808324	-0.829128	2.662011	22218.23786
-931.33396	58.255733	-1469.701031	-123.636025	-2.355053	-1.152803	22206.03046
-961.089506	-124.855324	-1466.64918	-464.680368	-3.118016	-4.204654	22194.58602
-942.015438	-301.099716	-1401.797347	-787.413606	-3.118016	-0.38984	22199.92676
-861.141388	-474.292258	-1254.545539	-1013.250576	0.696798	0.373123	22219.00082
-769.58586	-631.462582	-1026.419681	-1287.154199	-0.829128	1.899048	22211.3712
-627.67479	-742.092178	-786.086419	-1387.102317	-0.829128	-0.38984	22221.28971
-466.689653	-846.618073	-532.78279	-1562.583747	0.696798	0.373123	22193.82305
-249.245273	-922.151384	-185.634745	-1568.687449	0.696798	-1.915765	22213.66009
-44.008297	-955.721745	137.861456	-1514.517094	-0.066165	-1.152803	22214.42305
142.917574	-945.040266	453.728029	-1487.050436	1.459761	2.662011	22200.68972
329.080482	-890.106949	706.268695	-1400.072684	2.985686	1.136085	22222.81564
493.880433	-794.736607	906.164932	-1238.324584	2.985686	0.373123	22216.71194
630.450763	-694.788489	1087.750063	-1022.406129	1.459761	-1.915765	22193.06009
737.265546	-558.981122	1234.238909	-811.828414	-0.066165	-3.441691	22238.07489
789.147012	-403.336723	1294.512965	-508.169244	-0.829128	-3.441691	22227.39341
815.087745	-189.707157	1313.587033	-153.391572	1.459761	1.899048	22230.44527
809.747006	16.292782	1316.638884	164.000927	-1.59209	1.899048	22227.39341
806.695155	242.129752	1259.416679	526.408227	-0.066165	1.899048	22216.71194
776.176645	413.033405	1178.542629	888.052564	-0.829128	0.373123	22225.10453
750.235912	608.351866	1045.787113	1161.956187	-0.829128	-1.915765	22231.20823
644.184092	776.966631	865.727907	1435.859809	-0.829128	-0.38984	22214.42305
499.221172	894.462892	621.579831	1617.444941	-1.59209	2.662011	22204.50453
357.310103	966.944352	360.646575	1670.089369	-2.355053	2.662011	22196.11194
215.399034	985.255458	140.150344	1732.652314	-3.118016	1.899048	22157.96381
59.754635	968.470278	-115.442173	1654.830115	-0.829128	1.136085	904.110843
-114.200869	890.648079	-442.753187	1483.163499	-0.829128	-1.152803	15.259255
-301.889702	828.085134	-662.486455	1354.985759	-0.829128	-1.915765	16809.59502
-445.326696	714.403686	-954.701184	1075.741397	0.696798	1.899048	22168.64528
-624.62294	552.655586	-1143.15298	788.867408	-0.829128	1.136085	22221.28971
-746.696977	363.440827	-1299.560341	452.400841	0.696798	1.136085	22212.13416
-866.482127	181.092733	-1413.241789	136.534268	-0.066165	-1.152803	22216.71194
-941.252475	23.159447	-1453.678814	-211.37674	2.985686	-0.38984	22253.33415
-948.882103	-179.025679	-1433.07882	-538.687754	2.222723	-1.152803	22235.02304
-920.652481	-348.403406	-1374.330689	-843.109886	2.222723	0.373123	22235.786
-848.933984	-516.255208	-1223.264067	-1082.680185	-0.066165	1.136085	22239.60082
-730.67476	-641.381097	-997.427097	-1292.494938	0.696798	0.373123	22229.6823
-591.052579	-782.529203	-771.590127	-1479.420809	0.696798	-1.915765	22218.23786
-418.623001	-859.58844	-467.167995	-1532.8282	-0.066165	-1.915765	22195.34898
-204.993434	-948.092117	-171.138453	-1559.531896	-2.355053	-2.678728	22212.13416
-6.623123	-948.092117	188.216996	-1521.383759	-0.829128	0.373123	22212.89712
192.510152	-917.573608	474.328023	-1424.487491	0.696798	1.136085	22198.40083
366.465656	-859.58844	752.046459	-1310.806044	-2.355053	-1.152803	22180.85269
525.924868	-778.71439	954.994547	-1178.81349	-2.355053	-2.678728	22172.4601
657.917421	-652.825538	1141.920417	-966.709849	-1.59209	-1.915765	22191.53417
744.13221	-523.884836	1265.520381	-744.687693	-2.355053	-1.152803	22217.4749
794.487751	-357.558959	1270.098157	-442.554449	0.696798	1.899048	22208.31935
835.687739	-143.16643	1280.016673	-69.465671	-2.355053	0.373123	22225.86749
838.73959	78.092764	1279.25371	239.534238	-0.066165	-0.38984	22230.44527
822.717372	305.455659	1220.505579	600.415612	-0.829128	-1.915765	22215.94897
785.332198	486.277828	1201.431511	978.082167	0.696798	0.373123	22226.63045
735.73962	667.099997	1032.816746	1249.696901	-2.355053	-1.152803	22228.91934
632.739651	813.588842	851.994577	1520.548673	4.511612	3.424974	22237.31193
485.487843	917.351774	576.565029	1649.489375	1.459761	3.424974	22243.41563
339.76196	973.048054	351.491022	1705.185655	-0.829128	1.136085	22210.60823
194.036077	993.648048	103.528132	1740.281941	-0.066165	1.136085	22188.48232
26.184275	966.944352	-173.427341	1648.726413	-0.066165	0.373123	125.888852
-159.978633	881.492526	-480.138361	1488.504238	-0.066165	1.136085	16.022217
-362.926721	815.87773	-804.397524	1261.904305	-0.829128	1.899048	20940.27528
-514.756305	692.277767	-998.19006	996.393273	-0.066165	0.373123	22187.71935
-656.667374	540.448182	-1230.130732	720.963725	-0.829128	-1.152803	22223.5786
-772.63771	345.892684	-1361.360322	391.363822	1.459761	-1.152803	22215.18601
-889.371009	147.522373	-1465.886217	68.630585	-0.829128	-2.678728	22215.94897
-952.696916	-27.196094	-1478.093621	-264.021169	-1.59209	0.373123	22207.55638
-956.51173	-208.781225	-1443.760298	-611.169214	-0.829128	-0.38984	22196.11194
-927.519146	-393.418208	-1352.967732	-880.49506	-0.066165	0.373123	22202.21564
-829.859916	-545.247792	-1204.189999	-1140.665353	-1.59209	-1.152803	22216.71194
-714.652542	-691.736638	-975.301178	-1383.287504	-1.59209	-3.441691	22217.4749
-559.771107	-798.551421	-721.997549	-1479.420809	-0.066165	-1.915765	22220.52675
-375.134125	-889.343987	-405.368013	-1542.746716	-0.066165	-0.38984	22202.97861
-179.815664	-919.862496	-72.71626	-1532.065237	-0.066165	1.136085	22217.4749
38.391679	-954.195819	243.150313	-1513.754132	1.459761	1.899048	22199.92676
229.895326	-923.67731	555.202073	-1434.406007	-0.066165	0.373123	22199.16379
403.85083	-835.173632	827.57977	-1320.724559	4.511612	1.136085	22231.97119
554.154489	-752.773657	1010.690827	-1129.983875	2.985686	-1.152803	22209.08231
689.198893	-620.781103	1180.831517	-920.932085	1.459761	0.373123	22240.36378
768.547018	-495.655214	1299.853704	-693.56919	0.696798	2.662011	22241.12674
825.769223	-316.358971	1273.912971	-442.554449	0.696798	1.899048	22221.28971
803.643304	-124.092362	1270.098157	-71.754559	0.696798	1.136085	22224.34156
794.487751	101.744609	1242.631499	294.467555	-0.066165	-1.915765	22228.15638
791.4359	317.663063	1186.172256	606.519314	-0.066165	-0.38984	22214.42305
763.969242	483.98894	1053.41674	975.793279	-2.355053	0.373123	22224.34156
686.147042	675.492587	925.239	1242.830237	2.222723	4.950899	22234.26008
552.628564	800.618476	727.631651	1503.763493	-0.829128	1.899048	22193.06009
410.717494	912.773998	430.076184	1615.919015	-2.355053	0.373123	22199.92676
277.199015	963.129539	256.12068	1718.156022	-2.355053	-2.678728	22180.85269
128.421282	976.099905	50.120741	1738.756016	-2.355053	-1.152803	22186.95639
-20.356452	947.870284	-258.879168	1589.215319	-0.829128	1.136085	54.170354
-192.78603	872.336973	-536.597604	1447.30425	1.459761	4.187936	14.496292
-368.26746	786.885146	-838.730848	1210.785802	-1.59209	-0.38984	21897.03055
-532.304448	677.018512	-1042.441898	930.778477	-0.829128	-1.915765	22190.7712
-678.793294	493.907455	-1191.219632	676.711886	-0.066165	-2.678728	22223.5786
-797.052518	303.929734	-1299.560341	361.608276	-0.066165	-1.915765	22210.60823
-884.03027	126.922379	-1386.538093	33.534299	1.459761	0.373123	22241.88971
-932.859885	-52.373864	-1442.997335	-327.347076	0.696798	0.373123	22249.51933
-938.200624	-226.329368	-1378.145503	-655.421053	1.459761	0.373123	22231.20823
-880.215456	-418.595978	-1259.123316	-896.517278	1.459761	-1.915765	22229.6823
-791.711779	-571.951488	-1096.612253	-1162.791273	1.459761	-1.152803	22240.36378
-677.267368	-721.492185	-879.930835	-1350.480106	-0.066165	-0.38984	22223.5786
-513.23038	-822.966229	-716.65681	-1541.22079	1.459761	1.136085	22193.82305
-351.48228	-900.025465	-328.308777	-1546.561529	-0.829128	2.662011	22211.3712
-149.297154	-960.299521	-21.597756	-1525.198573	-0.829128	1.899048	22213.66009
39.154642	-937.410639	263.750307	-1496.968952	-0.066165	1.136085	22199.92676
256.599022	-912.995831	575.802067	-1398.546758	-0.829128	1.136085	22210.60823
415.295271	-835.936595	835.209397	-1261.976429	-2.355053	1.136085	22193.06009
547.287824	-724.544035	1020.609342	-1100.228328	-0.066165	2.662011	22176.27491
694.539633	-605.521849	1182.357442	-849.976551	-0.066165	2.662011	22212.13416
752.524801	-465.899668	1267.809269	-613.458102	-2.355053	1.136085	22219.76379
802.117378	-267.529356	1270.86112	-334.21374	-1.59209	-0.38984	22213.66009
836.450702	-58.477566	1338.001841	72.445398	1.459761	-0.38984	22229.6823
821.191447	140.655708	1270.098157	359.319387	-0.066165	-1.152803	22231.20823
787.621086	354.285275	1215.927803	741.563719	1.459761	1.136085	22218.23786
754.813689	546.551884	1123.609312	1034.54141	-0.829128	2.662011	22223.5786
693.013707	705.248133	954.231584	1306.919107	-0.829128	0.373123	22231.20823
557.20634	834.951799	745.179794	1543.437555	2.985686	-1.152803	22238.83786
418.347122	950.922135	502.557644	1673.14122	2.222723	-1.915765	22234.26008
281.013829	985.255458	260.698456	1728.074537	-0.066165	-1.152803	22221.28971
136.813872	976.099905	14.261492	1708.237506	1.459761	2.662011	22205.2675
-56.978663	934.899917	-294.738416	1585.400506	0.696798	3.424974	26.703696
-241.615646	850.974016	-583.901294	1389.319082	-1.59209	0.373123	12.207404
-403.363746	758.655525	-844.83455	1198.578398	-0.829128	-1.915765	22052.67495
-569.689622	617.507419	-1090.508551	921.622924	-0.066165	-1.152803	22206.03046
-708.548841	451.181542	-1275.145533	590.497097	-0.829128	1.136085	22224.34156
-837.489543	274.93715	-1384.249205	260.897194	1.459761	3.424974	22215.18601
-923.704332	77.329801	-1428.501043	-41.236049	-1.59209	1.899048	22197.63787
-979.400612	-89.759038	-1483.43436	-378.465579	-1.59209	0.373123	22208.31935
-951.933954	-271.34417	-1404.086236	-701.198817	-2.355053	-1.915765	22199.16379
-871.059904	-454.455227	-1278.197384	-952.97652	-0.829128	-2.678728	22206.79342
-790.185853	-614.677401	-1118.738172	-1203.991261	-1.59209	0.373123	22219.76379
-665.059965	-732.936626	-866.197506	-1380.235653	-0.066165	1.899048	22228.15638
-495.682237	-819.914378	-610.604989	-1557.243008	-3.118016	0.373123	22179.32676
-288.919335	-917.573608	-264.982869	-1568.687449	0.696798	1.899048	22215.94897
-83.682359	-964.114335	98.950356	-1500.020802	-1.59209	-1.152803	22203.74157
114.687953	-944.277304	407.187302	-1498.494877	0.696798	-0.38984	22194.58602
313.821227	-896.973614	656.676117	-1377.946765	0.696798	1.136085	22231.20823
466.413774	-804.655123	900.06123	-1293.257901	1.459761	3.424974	22228.91934
622.821135	-706.995893	1095.37969	-1046.057974	0.696798	0.373123	22190.00824
725.058142	-581.107041	1232.712983	-824.035818	0.696798	-0.38984	22236.54897
807.458118	-417.833015	1288.409263	-573.78404	1.459761	-3.441691	22241.88971
825.769223	-253.033064	1337.238878	-235.791547	-0.829128	-2.678728	22216.71194
822.717372	-40.929423	1273.150008	90.756504	2.222723	1.899048	22224.34156
809.747006	213.900131	1267.046306	519.541562	-0.829128	0.373123	22228.15638
795.250714	409.218592	1209.061138	858.297017	-0.066165	-0.38984	22215.18601
763.206279	588.514835	1087.750063	1157.37841	0.696798	1.136085	22225.10453
666.310011	754.840711	900.06123	1425.178331	-2.355053	-1.152803	22222.81564
520.584129	881.492526	656.676117	1601.422723	-1.59209	0.373123	22192.29713
403.087867	966.944352	409.47619	1687.637512	-0.829128	1.899048	22193.82305
252.784208	993.648048	218.735506	1759.35601	-1.59209	1.899048	22186.95639
104.006474	965.418427	-40.671825	1701.370842	-2.355053	2.662011	3299.813837
-79.867545	901.329557	-380.953205	1557.933847	-0.066165	0.373123	19.074068
-284.341559	833.425873	-634.256834	1377.874641	0.696798	-0.38984	10443.43394
-434.645218	755.603674	-918.078972	1080.319174	-0.829128	-0.38984	22137.36381
-604.022946	592.329648	-1090.508551	860.585906	-0.066165	1.899048	22211.3712
-716.178468	435.159325	-1319.397372	472.237872	1.459761	4.187936	22226.63045
-848.171021	222.292721	-1374.330689	199.097213	-0.829128	1.136085	22213.66009
-933.622848	52.152031	-1432.315857	-124.398988	2.985686	-0.38984	22241.88971
-954.222842	-126.38125	-1433.841782	-481.465549	2.222723	-1.915765	22246.46748
-934.385811	-316.358971	-1381.960316	-794.280271	0.696798	-0.38984	22238.07489
-861.141388	-489.551512	-1246.152949	-1018.591315	-0.066165	0.373123	22229.6823
-762.719195	-656.640352	-1018.027091	-1262.739391	-0.066165	2.662011	22230.44527
-639.119232	-748.19588	-827.286407	-1422.198603	-0.066165	-1.152803	22223.5786
-438.460032	-846.618073	-514.471684	-1512.991169	0.696798	-1.152803	22192.29713
-259.926751	-906.129167	-204.708813	-1554.191157	-0.829128	-1.915765	22213.66009
-30.274967	-933.595825	146.254046	-1549.61338	-0.066165	-0.38984	22203.74157
129.184245	-929.018049	411.002115	-1488.576361	-0.829128	1.899048	22194.58602
319.161966	-894.684726	703.216844	-1356.583808	-2.355053	1.899048	22197.63787
468.702662	-800.840309	906.927894	-1236.035695	-1.59209	1.136085	22190.7712
622.058173	-669.610718	1118.268573	-1001.043173	-0.829128	-1.915765	22188.48232
729.635918	-554.403345	1261.705567	-774.44324	-0.066165	-2.678728	22215.94897
812.798857	-374.344139	1282.305561	-475.361847	-2.355053	-1.915765	22221.28971
829.584037	-175.973828	1349.446282	-128.213802	-0.829128	1.136085	22217.4749
833.398851	29.263149	1286.883337	170.104629	-0.066165	2.662011	22225.10453
808.22108	251.285305	1263.231493	562.267475	0.696798	1.136085	22235.02304
787.621086	435.922287	1204.483362	900.259968	1.459761	-1.152803	22215.94897
711.324813	613.692605	1017.557491	1194.763584	0.696798	-1.915765	22224.34156
643.421129	776.966631	874.120497	1449.593138	3.748649	1.899048	22255.62304
493.11747	894.462892	589.535396	1591.504207	0.696798	2.662011	22229.6823
357.310103	977.625831	396.505823	1704.422693	-0.066165	1.136085	22214.42305
214.636071	987.544346	129.468865	1739.518978	-0.066165	-1.152803	22223.5786
64.332412	954.736948	-144.434757	1654.830115	-0.066165	-0.38984	974.303415
-131.749011	903.618445	-411.471715	1530.467189	-0.829128	-0.38984	15.259255
-313.334143	825.033283	-698.345704	1304.630218	-0.066165	1.136085	19171.72765
-491.867423	723.559239	-945.545631	1068.874733	-0.066165	1.899048	22167.88232
-613.941461	550.366698	-1131.708539	790.393334	-0.066165	1.899048	22212.13416
-777.215487	393.196374	-1347.626993	418.830481	-0.066165	0.373123	22225.10453
-877.163605	182.618659	-1417.056602	134.24538	-3.118016	-2.678728	22203.74157
-961.089506	4.848341	-1507.849168	-222.058218	-1.59209	-1.915765	22196.87491
-951.933954	-169.107163	-1462.071404	-547.843307	-1.59209	-1.152803	22210.60823
-959.563581	-343.82563	-1348.389956	-790.465457	-1.59209	1.899048	22207.55638
-838.252506	-526.936687	-1219.449253	-1084.969074	0.696798	1.136085	22210.60823
-726.096984	-668.847756	-1005.056724	-1297.072714	0.696798	-1.152803	22225.86749
-584.185914	-799.314384	-732.679027	-1420.672678	2.985686	-3.441691	22228.15638
-427.015591	-864.166216	-442.753187	-1522.909685	-1.59209	-1.915765	22180.08972
-210.334173	-936.647676	-123.0718	-1544.272641	-0.066165	1.136085	22212.13416
-9.674974	-984.714329	188.979959	-1529.776349	0.696798	2.662011	22191.53417
200.139779	-929.018049	510.950234	-1450.428225	1.459761	0.373123	22207.55638
374.095283	-856.536589	765.016825	-1313.857895	2.985686	0.373123	22235.786
523.63598	-783.292166	952.705659	-1223.828292	0.696798	-1.152803	22228.15638
657.917421	-670.373681	1145.735231	-964.420961	-0.066165	-1.915765	22231.20823
762.443316	-526.173724	1245.68335	-724.850662	2.222723	-0.38984	22236.54897
778.465534	-341.536742	1302.142592	-452.472965	0.696798	2.662011	22236.54897
804.406267	-166.055312	1244.920387	-123.636025	-1.59209	0.373123	22211.3712
799.065528	42.233515	1273.912971	243.349051	-0.829128	0.373123	22222.05268
773.887757	268.070485	1193.801883	585.156357	1.459761	-0.38984	22233.49712
749.47295	474.833387	1113.690796	948.32662	0.696798	-1.152803	22215.18601
684.621117	648.788891	945.076031	1196.28951	-0.829128	1.136085	22223.5786
586.198924	788.411072	782.564968	1467.141281	-3.118016	3.424974	22208.31935
453.443408	899.040669	490.35024	1575.48199	-2.355053	2.662011	22183.90454
303.902711	973.048054	292.742891	1702.896767	-2.355053	-0.38984	22179.32676
146.732387	994.411011	60.039256	1723.496761	-0.066165	-0.38984	22203.74157
1.769467	955.499911	-209.28659	1667.037518	-2.355053	0.373123	134.281442
-163.793446	902.09252	-457.249479	1505.289418	-0.829128	1.136085	15.259255
-369.793385	808.248103	-762.434574	1273.348746	2.985686	4.187936	20903.65307
-502.548902	706.011096	-950.88637	1025.385857	-2.355053	-1.152803	22185.43046
-630.726641	526.714853	-1134.76039	736.222979	-0.066165	-0.38984	22214.42305
-777.97845	358.100088	-1350.678844	396.704561	2.222723	-0.38984	22228.15638
-861.904351	168.885329	-1369.752913	91.519467	2.985686	-0.38984	22241.88971
-938.963587	-14.225727	-1436.893633	-266.310057	0.696798	1.136085	22236.54897
-928.282109	-188.181231	-1399.508459	-603.539587	0.696798	1.136085	22244.17859
-893.948786	-375.870065	-1307.952931	-845.398774	1.459761	-1.152803	22234.26008
-815.363624	-546.010755	-1159.93816	-1095.650552	0.696798	-1.915765	22227.39341
-710.074766	-696.314414	-956.990072	-1308.517155	-0.066165	-1.915765	22228.91934
-560.53407	-805.418086	-714.367922	-1525.198573	-0.829128	-1.152803	22199.92676
-366.741534	-871.795844	-406.130976	-1512.228206	-0.829128	0.373123	22204.50453
-179.052701	-948.85508	-73.479223	-1532.065237	-0.066165	1.136085	22216.71194
41.44353	-938.173602	208.81699	-1508.413393	2.222723	2.662011	22194.58602
206.243481	-926.729161	499.505793	-1428.302305	-0.829128	1.136085	22191.53417
373.33232	-843.566222	753.572384	-1348.954181	-1.59209	-0.38984	22196.11194
543.473011	-755.825508	941.261218	-1179.576453	-0.066165	1.136085	22196.87491
645.710017	-639.855172	1159.46856	-899.569129	-0.066165	2.662011	22203.74157
773.887757	-512.440395	1250.261126	-678.309935	-0.829128	2.662011	22215.94897
800.591453	-313.30712	1253.312977	-393.724834	-0.066165	0.373123	22230.44527
808.22108	-122.566436	1304.43148	-42.761975	0.696798	-1.152803	22215.18601
785.332198	81.907577	1236.527797	270.81571	1.459761	-1.152803	22225.10453
774.65072	300.11492	1203.720399	645.430414	-0.066165	0.373123	22234.26008
747.184061	486.277828	1064.098218	939.93403	0.696798	1.136085	22214.42305
698.354446	668.625922	926.764926	1211.548764	0.696798	1.899048	22225.10453
573.228557	809.011066	747.468682	1494.60794	0.696798	1.136085	22254.86007
413.769345	915.062886	458.305805	1589.978282	2.985686	-2.678728	22209.08231
271.095314	979.914719	259.172531	1715.867134	1.459761	-2.678728	22210.60823
140.628686	977.625831	68.431847	1724.259724	-0.066165	1.136085	22226.63045
-21.882377	950.922135	-237.516211	1654.067152	0.696798	3.424974	35.096286
-199.652695	885.307339	-509.130945	1485.452387	-0.066165	1.899048	14.496292
-393.44523	793.751811	-789.901232	1265.719119	1.459761	-1.152803	21904.66018
-523.148896	674.729624	-1020.315979	999.445124	-1.59209	-3.441691	22201.45268
-664.297002	502.300045	-1169.856675	672.13411	-2.355053	-1.915765	22212.89712
-795.526593	306.218622	-1314.056633	334.141617	0.696798	0.373123	22227.39341
-899.289525	118.529789	-1404.849198	28.956522	-2.355053	1.899048	22197.63787
-935.148773	-79.07756	-1497.930652	-358.628548	-3.118016	-0.38984	22194.58602
-971.008022	-261.425654	-1426.975118	-712.643258	-1.59209	-1.152803	22208.31935
-897.000637	-439.195972	-1304.90108	-930.087638	-1.59209	-2.678728	22212.89712
-816.889549	-581.870004	-1151.54557	-1151.346832	0.696798	-1.152803	22212.13416
-671.163666	-729.121812	-894.427127	-1338.272702	-0.066165	0.373123	22228.91934
-528.489635	-818.388452	-654.093865	-1559.531896	-0.066165	1.899048	22209.08231
-340.800801	-907.655092	-329.834702	-1564.872635	-0.066165	2.662011	22208.31935
-145.482341	-949.618043	1.291126	-1542.746716	0.696798	1.136085	22206.79342
87.221294	-940.46249	270.616972	-1535.880051	-0.066165	1.136085	22189.24528
251.258282	-903.077316	583.431694	-1416.857864	2.985686	1.136085	22225.86749
413.006383	-838.225483	816.135329	-1271.894944	3.748649	1.136085	22228.91934
589.250775	-738.277365	977.883429	-1126.169061	-0.066165	0.373123	22212.13416
700.643334	-586.44778	1206.009287	-829.376557	0.696798	-0.38984	22225.10453
771.598869	-448.351525	1293.750002	-576.072928	1.459761	-1.152803	22237.31193
821.95441	-237.773809	1328.846288	-247.235988	0.696798	-0.38984	22231.20823
850.946994	-41.692386	1327.320362	80.837988	1.459761	-1.152803	22214.42305
839.502553	168.885329	1327.320362	472.237872	2.985686	1.899048	22228.15638
815.850708	379.463045	1257.127791	824.726657	-2.355053	1.899048	22230.44527
779.228496	574.018543	1135.816715	1103.208056	-0.066165	1.136085	22215.18601
679.280378	718.2185	967.964913	1360.326498	-1.59209	-1.152803	22209.08231
541.947085	850.974016	732.97239	1570.904214	-1.59209	-2.678728	22206.79342
408.428606	956.262874	451.43914	1660.170854	-3.118016	-2.678728	22164.83047
263.465686	972.285091	250.779941	1730.363426	-0.829128	1.136085	22186.19343
116.976841	953.973986	-13.205166	1702.896767	-0.829128	3.424974	22209.84527
-40.956446	931.848066	-306.182857	1612.104201	-1.59209	0.373123	26.703696
-238.563795	854.025867	-597.634623	1397.711672	0.696798	-2.678728	13.733329
-420.148926	763.996264	-866.197506	1155.089522	-0.066165	-1.915765	22059.54161
-581.897026	623.611121	-1072.960408	906.36367	-1.59209	-1.152803	22200.68972
-716.178468	426.766735	-1281.249235	528.697115	-2.355053	0.373123	22214.42305
-845.882133	257.389007	-1421.634379	213.593505	-0.066165	1.136085	22229.6823
-925.230258	77.329801	-1451.389925	-85.487888	3.748649	1.136085	22244.17859
-954.985805	-100.440517	-1538.367677	-437.976673	0.696798	-1.152803	22233.49712
-944.304326	-272.107132	-1441.47141	-742.398805	2.222723	-1.152803	22241.88971
-880.978419	-449.114487	-1333.130701	-994.176508	2.985686	1.136085	22235.02304
-776.452524	-613.914439	-1087.4567	-1183.391267	-0.066165	0.373123	22221.28971
-655.141449	-729.884775	-841.019736	-1384.813429	-0.829128	1.899048	22226.63045
-471.267429	-838.988446	-568.642039	-1496.205989	-0.066165	1.136085	22203.74157
-282.052671	-900.025465	-227.597695	-1528.250424	-0.829128	-1.152803	22206.79342
-79.867545	-947.329155	80.63925	-1529.776349	-0.066165	0.373123	22203.74157
113.92499	-920.625459	386.587308	-1470.265256	-0.829128	1.899048	22190.00824
300.85086	-905.366204	663.542781	-1383.287504	-3.118016	1.136085	22187.71935
439.710078	-838.988446	877.172348	-1294.020863	-0.829128	2.662011	22193.82305
610.613732	-710.047743	1075.542659	-1080.391297	-0.829128	-0.38984	22202.21564
717.428515	-568.899637	1190.750033	-864.472843	-3.880978	-4.967616	22202.97861
774.65072	-419.358941	1296.03889	-589.043295	-0.829128	-3.441691	22221.28971
816.61367	-250.744176	1287.6463	-252.576728	1.459761	-1.915765	22232.73415
807.458118	-35.588684	1248.735201	70.919473	-1.59209	-0.38984	22213.66009
785.332198	179.566808	1239.579648	436.378624	-0.829128	1.899048	22226.63045
757.86554	395.485262	1139.631529	785.815557	-0.066165	0.373123	22231.97119
713.613701	569.440766	996.957497	1078.793248	-0.066165	-0.38984	22215.18601
633.502614	726.61109	822.239031	1340.489467	2.985686	-0.38984	22251.04526
490.828582	855.551793	565.120588	1528.1783	-0.829128	0.373123	22239.60082
374.095283	945.581396	326.313252	1641.859748	2.985686	2.662011	22191.53417
203.19163	963.892501	153.12071	1737.993053	2.222723	3.424974	22212.89712
76.539816	953.211023	-104.760695	1702.133804	2.222723	3.424974	7226.783044
-96.652726	909.722147	-385.530982	1582.348655	-0.829128	-0.38984	20.599994
-282.052671	841.818463	-612.893878	1382.452418	-1.59209	-1.915765	10069.5822
-442.274845	736.529606	-867.723432	1138.304342	1.459761	1.136085	22160.25269
-585.71184	595.381499	-1063.804855	870.504421	2.222723	1.899048	22206.79342
-729.148834	430.581548	-1266.752943	517.252674	-1.59209	1.136085	22215.94897
-829.096953	233.737162	-1335.419589	202.912026	-0.829128	-1.152803	22209.08231
-912.259891	51.389068	-1466.64918	-207.561926	-3.880978	-2.678728	22197.63787
-932.859885	-129.433101	-1426.212155	-459.339629	-1.59209	-1.915765	22198.40083
-915.311742	-338.484891	-1327.026999	-788.939532	-0.829128	-0.38984	22213.66009
-836.72658	-497.18114	-1198.086297	-1028.509831	-1.59209	0.373123	22211.3712
-754.326605	-629.936656	-1003.530799	-1261.213466	0.696798	0.373123	22220.52675
-607.837759	-745.144029	-778.456791	-1378.709727	-0.066165	-1.152803	22228.15638
-441.511883	-854.247701	-521.338349	-1527.487461	-0.066165	-1.152803	22208.31935
-265.26749	-929.018049	-198.605111	-1551.139306	1.459761	-0.38984	22212.13416
-71.474955	-949.618043	111.920723	-1516.805983	2.222723	1.136085	22196.87491
142.154611	-951.906931	379.720643	-1467.976367	-0.829128	1.899048	22207.55638
312.295301	-871.795844	667.357595	-1389.391206	2.222723	0.373123	22218.23786
473.280439	-795.49957	853.520503	-1272.657907	1.459761	-0.38984	22224.34156
619.769284	-694.788489	1064.098218	-989.598731	1.459761	-1.152803	22239.60082
731.161844	-531.514463	1202.194474	-793.517308	-0.829128	-2.678728	22226.63045
785.332198	-388.840431	1326.5574	-460.865555	0.696798	0.373123	22229.6823
807.458118	-173.684939	1306.720369	-126.687876	2.222723	3.424974	22230.44527
827.295149	26.211298	1325.031474	230.378685	-0.829128	0.373123	22215.18601
821.95441	260.440858	1301.379629	585.156357	-0.066165	-1.152803	22225.86749
796.776639	467.20376	1209.061138	917.808111	-2.355053	-1.915765	22231.20823
737.265546	641.159264	1031.290821	1191.711733	0.696798	0.373123	22215.18601
641.132241	782.30737	882.513087	1457.985729	-1.59209	1.899048	22204.50453
511.428576	880.729563	571.987253	1531.230151	-2.355053	1.899048	22196.87491
377.147134	938.714731	387.350271	1699.081953	-2.355053	1.136085	22153.38603
235.999028	960.077688	147.017008	1663.985667	-0.829128	-0.38984	22196.87491
54.413896	950.922135	-132.227353	1670.089369	-1.59209	-0.38984	1018.555254
-122.593459	892.174004	-387.81987	1536.57089	-0.829128	1.136085	15.259255
-305.704515	819.692544	-696.819779	1327.519101	-0.066165	1.899048	19091.61657
-486.526684	705.248133	-942.49378	1050.563627	0.696798	2.662011	22196.87491
-642.171082	544.262996	-1179.012228	765.215563	0.696798	1.136085	22207.55638
-752.037717	360.388976	-1359.834397	399.756412	0.696798	-1.152803	22216.71194
-886.319158	180.329771	-1435.367708	112.119461	-1.59209	-3.441691	22251.04526
-925.993221	-4.307212	-1543.708417	-260.206355	2.985686	1.136085	22232.73415
-943.541364	-175.973828	-1519.293609	-541.739605	0.696798	0.373123	22234.26008
-921.415444	-367.477475	-1350.678844	-816.40619	-0.066165	-1.152803	22238.83786
-850.45991	-523.884836	-1230.130732	-1092.598701	0.696798	-1.152803	22231.20823
-742.882164	-655.877389	-985.219693	-1277.235683	-1.59209	-3.441691	22215.18601
-599.445169	-777.951427	-750.990133	-1445.850448	-1.59209	-2.678728	22208.31935
-394.208193	-864.166216	-405.368013	-1506.124504	-0.066165	-1.152803	22212.89712
-199.652695	-932.832863	-94.842179	-1543.509678	-0.066165	1.136085	22206.79342
15.502797	-946.566192	221.024394	-1511.465244	-0.066165	1.899048	22193.82305
196.324965	-932.832863	526.972451	-1451.191187	-3.118016	-0.38984	22189.24528
375.621209	-860.351403	749.757571	-1346.665292	-1.59209	-1.152803	22174.74899
520.584129	-773.373651	942.787143	-1226.880143	-1.59209	-1.915765	22173.98602
654.102608	-678.003309	1162.520411	-986.546881	0.696798	0.373123	22214.42305
754.813689	-507.862618	1244.157424	-746.976581	-2.355053	1.136085	22206.03046
816.61367	-340.010816	1343.34258	-402.117424	-0.829128	3.424974	22226.63045
835.687739	-129.433101	1337.238878	-35.132348	0.696798	-0.38984	22230.44527
825.769223	68.174248	1351.73517	308.963847	0.696798	-2.678728	22215.18601
823.480335	306.218622	1305.957406	668.319296	2.222723	-1.915765	22228.91934
773.124794	497.722269	1188.461144	978.082167	-0.066165	1.136085	22232.73415
710.56185	678.544438	1006.11305	1252.748752	0.696798	2.662011	22224.34156
628.161874	827.322171	804.690888	1507.578306	0.696798	2.662011	22247.23045
472.517476	931.085104	515.52801	1593.030133	0.696798	1.899048	22215.18601
321.450854	986.018421	334.705842	1691.452326	1.459761	-0.38984	22186.19343
189.458301	976.099905	67.668884	1701.370842	-1.59209	-1.915765	22212.13416
24.65835	946.344358	-180.294006	1652.541226	-0.829128	2.662011	139.622181
-177.526776	877.677712	-488.530951	1479.348685	-0.829128	2.662011	14.496292
-374.371162	796.803662	-763.197537	1282.504299	-0.066165	1.899048	21507.15659
-517.808156	683.885177	-982.930805	997.919198	2.222723	-0.38984	22212.13416
-653.615524	505.351896	-1190.456669	663.741519	-0.829128	-3.441691	22207.55638
-778.741412	346.655647	-1384.249205	323.460139	2.222723	-1.152803	22219.76379
-914.54878	142.944596	-1455.204739	47.267628	-2.355053	-1.152803	22204.50453
-945.830252	-54.662752	-1505.56028	-361.680399	-1.59209	1.136085	22194.58602
-974.059873	-236.247884	-1462.071404	-652.369202	-3.118016	-1.915765	22196.87491
-904.630264	-398.758947	-1389.589944	-903.383942	-0.066165	-3.441691	22218.23786
-829.096953	-561.27001	-1187.404818	-1142.954242	0.696798	-1.152803	22221.28971
-701.682176	-692.499601	-893.664165	-1318.435671	0.696798	-1.915765	22220.52675
-551.378517	-797.788458	-669.35312	-1465.687479	-1.59209	-1.152803	22211.3712
-362.163758	-872.558806	-346.619882	-1531.302275	-1.59209	-0.38984	22216.71194
-156.163819	-932.832863	-29.990347	-1522.909685	2.985686	1.899048	22202.97861
48.310194	-925.966198	279.772525	-1522.909685	-0.066165	-0.38984	22193.06009
237.524953	-906.129167	594.876135	-1393.968982	2.222723	1.136085	22225.10453
374.858246	-843.566222	808.505701	-1331.406038	1.459761	-0.38984	22208.31935
564.073005	-735.225514	1026.713044	-1104.043142	0.696798	0.373123	22218.23786
709.798887	-621.544066	1202.957436	-865.998768	0.696798	1.136085	22239.60082
754.813689	-473.529295	1286.120375	-650.843276	1.459761	1.136085	22227.39341
825.769223	-279.73676	1362.416648	-289.961902	-0.066165	1.899048	22224.34156
831.872925	-75.262746	1346.394431	37.349112	-3.118016	-3.441691	22222.81564
845.606254	150.574224	1360.12776	419.593444	-1.59209	-1.915765	22215.18601
818.902559	355.048237	1305.194443	763.689638	-0.829128	-0.38984	22226.63045
776.939608	513.744487	1158.705598	1058.956217	0.696798	1.136085	22232.73415
699.880372	709.82591	999.246386	1313.785771	-3.118016	1.136085	22192.29713
585.435961	830.374022	745.942757	1518.259785	-3.880978	-3.441691	22200.68972
453.443408	942.529545	446.098401	1609.05235	-1.59209	-2.678728	22174.74899
303.139749	950.922135	293.505854	1707.474543	-0.066165	-0.38984	22168.64528
127.658319	957.788799	2.054088	1683.822699	-0.829128	1.136085	22196.87491
-30.274967	930.322141	-264.982869	1616.681978	0.696798	2.662011	35.859249
-216.437875	872.336973	-599.160548	1408.393151	0.696798	1.136085	15.259255
-382.763752	764.759227	-841.782699	1200.867286	0.696798	-0.38984	21884.06018
-562.059995	636.581487	-1053.886339	949.089583	0.696798	-1.915765	22213.66009
-707.022915	459.574132	-1262.938129	619.489681	1.459761	0.373123	22206.03046
-829.096953	284.855665	-1414.004751	314.304586	3.748649	1.136085	22239.60082
-916.074705	117.003863	-1491.82695	-13.769391	1.459761	0.373123	22249.51933
-964.141357	-43.981274	-1520.056572	-347.184107	-1.59209	-1.152803	22222.81564
-965.667283	-231.670107	-1451.389925	-668.391419	-1.59209	-3.441691	22227.39341
-908.445078	-414.781164	-1300.323303	-900.332091	-0.066165	-1.915765	22238.07489
-794.000667	-578.818153	-1102.715955	-1139.902391	-0.829128	-1.152803	22223.5786
-668.874778	-708.521818	-873.827134	-1325.302336	-2.355053	0.373123	22216.71194
-504.074827	-814.573638	-611.367952	-1490.86525	-0.829128	1.136085	22210.60823
-320.96377	-874.847695	-285.582863	-1519.857834	2.985686	1.899048	22219.76379
-118.015682	-953.432857	48.594815	-1522.909685	-2.355053	0.373123	22196.11194
96.376847	-931.306937	344.624357	-1525.961536	-0.066165	-0.38984	22206.79342
246.680506	-929.018049	636.839086	-1412.280088	-1.59209	1.136085	22193.06009
420.63601	-842.80326	837.498285	-1351.243069	-0.829128	1.136085	22172.4601
573.99152	-739.040327	1037.394522	-1103.280179	-1.59209	0.373123	22202.97861
690.724819	-600.944072	1212.112989	-896.517278	-2.355053	-1.152803	22218.23786
769.309981	-452.166338	1237.290759	-647.028463	-1.59209	-2.678728	22215.18601
808.22108	-256.084915	1337.238878	-272.413759	-2.355053	-1.915765	22225.10453
822.717372	-43.218311	1311.298145	60.237995	-0.829128	0.373123	22230.44527
824.243298	183.381621	1291.461114	470.711947	0.696798	1.899048	22219.00082
806.695155	364.966753	1249.498163	816.334067	1.459761	2.662011	22227.39341
730.398881	551.892623	1118.268573	1116.941385	0.696798	1.136085	22231.97119
675.465564	728.137016	911.505671	1364.904275	1.459761	0.373123	22240.36378
553.391526	876.914749	685.668701	1548.015331	2.222723	-1.152803	22235.786
402.324904	948.633247	465.935432	1686.87455	0.696798	-1.152803	22206.79342
271.858276	976.099905	235.520686	1760.881935	2.222723	3.424974	22200.68972
103.243511	983.729532	-29.227384	1653.304189	-0.066165	2.662011	22210.60823
-67.660142	918.114737	-323.731	1601.422723	-0.066165	0.373123	25.940733
-247.719347	854.025867	-636.545722	1378.637604	0.696798	-1.915765	1203.192236
-411.756336	738.818494	-883.745649	1133.726565	0.696798	-1.152803	22117.52678
-601.734057	611.403717	-1082.878923	916.282185	-2.355053	1.136085	22219.00082
-716.178468	438.974138	-1253.782577	539.378593	-1.59209	1.899048	22208.31935
-844.356208	231.448274	-1372.804763	225.037946	-3.880978	0.373123	22195.34898
-954.985805	59.018695	-1453.678814	-156.443423	0.696798	0.373123	22212.13416
-954.222842	-115.699771	-1481.145472	-466.969257	-1.59209	0.373123	22192.29713
-950.408028	-309.492307	-1419.34549	-724.087699	-0.829128	-0.38984	22206.03046
-893.185823	-476.581146	-1314.819595	-991.88762	-1.59209	1.136085	22220.52675
-768.822897	-611.62555	-1100.427066	-1238.324584	-1.59209	1.136085	22219.00082
-662.008114	-726.069961	-816.604928	-1425.250454	0.696798	1.899048	22204.50453
-475.082243	-854.247701	-589.242033	-1510.702281	2.222723	-0.38984	22215.18601
-279.763782	-910.706943	-228.360658	-1529.013386	0.696798	-1.152803	22219.76379
-82.919396	-951.906931	89.794803	-1489.339324	-0.829128	-0.38984	22193.82305
129.184245	-938.173602	382.009531	-1473.317107	1.459761	0.373123	22222.81564
306.954562	-877.899546	685.668701	-1367.265286	0.696798	0.373123	22224.34156
456.495259	-813.047713	839.787174	-1250.531987	0.696798	1.899048	22186.19343
611.376694	-694.788489	1090.038951	-1025.45798	-1.59209	-1.915765	22236.54897
707.509999	-564.321861	1212.112989	-836.243221	-0.066165	-1.915765	22240.36378
793.724788	-428.514494	1313.587033	-534.87294	-0.829128	-2.678728	22220.52675
817.376633	-224.803443	1325.794437	-222.058218	-0.066165	1.136085	22225.86749
802.117378	-30.247945	1295.275927	124.326864	-0.066165	1.899048	22229.6823
815.087745	199.403839	1279.25371	488.26009	-1.59209	1.136085	22215.18601
793.724788	403.11489	1223.55743	857.534055	2.985686	-1.915765	22228.91934
746.421099	569.440766	1064.861181	1120.756199	-1.59209	-1.915765	22229.6823
649.524831	748.737009	880.987161	1377.874641	-1.59209	1.136085	22193.82305
506.087837	881.492526	619.290943	1531.230151	-1.59209	1.899048	22190.00824
360.361954	947.870284	404.898414	1703.65973	-1.59209	2.662011	22177.80084
232.947177	965.418427	163.039226	1728.8375	0.696798	3.424974	22184.6675
60.517598	961.603613	-106.28662	1654.067152	-0.829128	-0.38984	3704.94705
-95.889763	919.640663	-361.879137	1590.741245	-0.066165	-1.152803	18.311106
-275.948969	841.055501	-685.375338	1358.800573	-0.066165	0.373123	9722.434156
-449.904473	741.107382	-898.241941	1139.067304	-1.59209	1.899048	22164.83047
-610.126648	577.070394	-1102.715955	866.689607	0.696798	2.662011	22221.28971
-723.045133	431.344511	-1290.404788	495.889717	1.459761	0.373123	22210.60823
-845.882133	236.02605	-1405.612161	183.837958	4.511612	0.373123	22243.41563
-947.356177	47.574254	-1414.767714	-165.598976	3.748649	-1.915765	22247.23045
-950.408028	-130.196063	-1455.967702	-474.598884	3.748649	0.373123	22231.97119
-941.252475	-319.410822	-1367.464024	-756.895097	-0.066165	0.373123	22229.6823
-861.141388	-507.862618	-1272.093682	-1050.63575	0.696798	1.136085	22237.31193
-755.089568	-644.432948	-1036.338196	-1283.339385	0.696798	-0.38984	22216.71194
-613.941461	-764.981061	-789.13827	-1439.746746	-3.118016	-2.678728	22188.48232
-449.904473	-864.166216	-472.508734	-1523.672647	-0.829128	-2.678728	22216.71194
-267.556379	-918.336571	-183.345857	-1541.22079	-0.066165	-0.38984	22216.71194
-50.874961	-958.773596	155.409599	-1498.494877	-0.066165	1.136085	22199.16379
150.547201	-941.225453	433.128035	-1481.709697	-2.355053	0.373123	22190.7712
338.998997	-880.188434	703.216844	-1381.761578	-0.829128	-0.38984	22181.61565
470.228588	-809.995862	890.142714	-1265.028279	-2.355053	-2.678728	22144.23048
620.532247	-690.973675	1093.853765	-1002.569098	-0.829128	-2.678728	22215.18601
716.665552	-557.455196	1181.59448	-812.591377	-1.59209	-1.152803	22220.52675
795.250714	-385.025618	1225.083356	-535.635903	-0.066165	-0.38984	22217.4749
810.509969	-184.366418	1299.090741	-199.169336	-1.59209	0.373123	22225.10453
808.22108	11.715006	1257.127791	166.289815	1.459761	2.662011	22231.97119
805.169229	244.41864	1251.787051	534.800817	0.696798	-1.915765	22217.4749
784.569236	426.766735	1161.757449	880.422937	-1.59209	-1.915765	22224.34156
727.34703	620.55927	1012.979715	1176.452479	3.748649	0.373123	22252.57118
624.347061	782.30737	866.490869	1451.882027	2.985686	3.424974	22236.54897
484.72488	883.018451	562.068737	1587.689394	1.459761	2.662011	22207.55638
347.391587	957.025837	374.379904	1712.05232	-0.066165	-0.38984	22205.2675
208.532369	998.225824	140.150344	1724.259724	0.696798	0.373123	22202.97861
33.05094	948.633247	-139.094018	1667.037518	1.459761	-0.38984	434.125797
-126.408272	903.618445	-406.893939	1544.963481	-0.066165	1.136085	15.259255
-326.304509	821.981432	-676.219785	1360.326498	-0.066165	2.662011	18948.17957
-489.578535	723.559239	-926.471562	1072.689546	-0.829128	1.136085	22193.82305
-618.519238	545.025959	-1155.360383	775.897042	-0.066165	-1.152803	22222.05268
-768.059934	379.463045	-1318.634409	460.030469	-0.066165	-1.152803	22210.60823
-876.400643	180.329771	-1410.9529	113.645386	-2.355053	-1.152803	22198.40083
-951.170991	-8.122026	-1468.938068	-238.080436	-1.59209	1.136085	22209.84527
-941.252475	-188.944194	-1441.47141	-566.154412	-0.829128	1.136085	22195.34898
-925.993221	-363.662661	-1359.071434	-857.606178	-2.355053	-1.152803	22208.31935
-851.222872	-526.936687	-1224.789993	-1126.932024	-2.355053	-1.915765	22225.86749
-732.963648	-666.558867	-1030.234495	-1348.191218	-0.829128	-1.152803	22220.52675
-593.341467	-779.477353	-776.930866	-1470.265256	-0.829128	-1.915765	22196.11194
-410.993373	-880.951397	-424.442082	-1538.931902	2.222723	0.373123	22220.52675
-211.860099	-945.803229	-110.101434	-1555.717082	0.696798	-0.38984	22210.60823
17.028722	-941.225453	172.194779	-1547.324492	2.222723	1.899048	22206.03046
198.613854	-918.336571	501.794681	-1443.56156	1.459761	-1.152803	22226.63045
348.917513	-866.455105	732.97239	-1359.635659	-0.066165	-0.38984	22218.23786
532.791532	-774.899576	987.038982	-1169.657937	0.696798	-0.38984	22219.76379
670.887788	-652.825538	1164.809299	-920.932085	0.696798	1.899048	22239.60082
760.154428	-497.944103	1261.705567	-730.191401	1.459761	3.424974	22237.31193
809.747006	-357.558959	1276.201859	-438.739635	-0.066165	1.136085	22215.18601
832.635888	-126.38125	1280.779635	-67.176783	-1.59209	-0.38984	22222.81564
829.584037	76.566838	1319.690735	249.452753	-0.066165	-0.38984	22229.6823
796.013677	306.981585	1273.150008	655.348929	0.696798	-0.38984	22218.23786
759.391465	490.092642	1164.809299	988.763645	-0.066165	1.136085	22226.63045
706.747036	660.233332	1012.216752	1271.822821	-3.118016	1.136085	22207.55638
610.613732	817.403656	785.616819	1467.904244	-1.59209	3.424974	22192.29713
461.835998	905.144371	535.365042	1626.600493	-3.118016	-0.38984	22173.22306
319.924929	966.18139	324.024363	1707.474543	0.696798	-0.38984	22192.29713
168.095344	986.018421	39.439263	1701.370842	-0.829128	1.136085	22186.95639
-14.25275	936.425843	-237.516211	1601.422723	0.696798	4.187936	146.488845
-170.660111	883.781414	-579.323517	1447.30425	0.696798	3.424974	13.733329
-353.008205	802.144401	-778.456791	1251.222827	0.696798	1.899048	21466.71957
-524.674821	668.625922	-1012.686352	1010.126602	-1.59209	-3.441691	22204.50453
-651.326635	509.929673	-1219.449253	724.778538	0.696798	-2.678728	22224.34156
-790.185853	346.655647	-1331.604776	384.497158	1.459761	0.373123	22230.44527
-898.526562	154.389037	-1426.212155	71.682436	2.222723	2.662011	22242.65267
-953.459879	-45.5072	-1459.782515	-322.769299	1.459761	1.136085	22238.07489
-965.667283	-214.121964	-1411.715863	-585.228481	-0.066165	-1.915765	22223.5786
-897.763599	-393.418208	-1314.819595	-890.413576	0.696798	-2.678728	22230.44527
-830.622878	-545.247792	-1136.286315	-1123.11721	-2.355053	-2.678728	22231.20823
-701.682176	-684.10701	-948.597482	-1343.613441	-0.829128	-1.152803	22213.66009
-558.245181	-798.551421	-685.375338	-1492.391175	-2.355053	-0.38984	22184.6675
-353.008205	-900.788428	-368.745802	-1516.04302	-0.829128	1.136085	22216.71194
-177.526776	-940.46249	-36.857011	-1551.139306	2.222723	1.899048	22205.2675
42.206493	-949.618043	288.928077	-1487.050436	1.459761	1.899048	22204.50453
216.161997	-925.966198	574.276141	-1410.754162	-3.118016	0.373123	22193.06009
393.932314	-865.692142	807.742739	-1315.38382	-2.355053	0.373123	22184.6675
544.235973	-764.981061	1036.63156	-1130.746838	-2.355053	1.899048	22199.16379
673.939639	-652.062575	1151.838933	-946.872818	-0.829128	1.899048	22216.71194
768.547018	-497.944103	1267.809269	-708.828444	-0.066165	-0.38984	22226.63045
790.672937	-322.462673	1297.564816	-388.384095	0.696798	-1.915765	22216.71194
821.191447	-111.884958	1263.231493	-44.2879	-0.066165	-0.38984	22226.63045
812.035894	119.292752	1266.283343	377.630493	-0.829128	-1.152803	22229.6823
812.035894	344.366759	1216.690766	691.971141	0.696798	1.899048	22217.4749
767.784055	536.633369	1115.216722	1052.089552	0.696798	1.136085	22225.86749
699.880372	702.196283	971.779727	1320.652436	0.696798	0.373123	22252.57118
584.672998	841.055501	777.224229	1541.91163	2.222723	-1.915765	22225.10453
450.391557	944.05547	513.239122	1676.956034	2.222723	-1.915765	22214.42305
306.191599	988.307309	307.239183	1763.170823	-0.829128	-0.38984	22219.00082
140.628686	995.173974	22.654082	1715.867134	-0.066165	2.662011	22192.29713
-5.86016	959.314725	-281.005087	1618.970866	-0.066165	2.662011	37.385174
-199.652695	875.388824	-541.938343	1454.170915	0.696798	-1.152803	15.259255
-380.474864	785.359221	-824.234556	1223.756168	0.696798	-0.38984	22022.9194
-526.963709	647.262965	-1039.390047	997.919198	0.696798	-1.915765	22211.3712
-688.711809	478.648201	-1239.286285	643.141526	-0.066165	1.899048	22226.63045
-816.889549	282.566777	-1368.98995	308.200884	-2.355053	1.136085	22186.95639
-911.496929	118.529789	-1457.493627	-47.339751	-2.355053	0.373123	22197.63787
-954.222842	-84.418299	-1500.219541	-371.598915	-1.59209	-1.915765	22207.55638
-953.459879	-251.507139	-1395.693646	-665.339568	-1.59209	-2.678728	22201.45268
-875.63768	-438.433009	-1297.271453	-959.843185	-0.066165	-1.152803	22212.89712
-816.126586	-584.158892	-1144.678905	-1176.524602	-0.066165	0.373123	22231.97119
-655.904412	-699.366265	-918.078972	-1409.228237	0.696798	2.662011	22195.34898
-511.704454	-825.255117	-636.545722	-1569.450412	0.696798	1.899048	22203.74157
-317.911919	-895.447689	-289.397677	-1561.057821	-0.066165	-0.38984	22213.66009
-128.697161	-941.988415	-2.523688	-1524.43561	-0.066165	0.373123	22198.40083
89.510182	-932.832863	335.468804	-1493.154138	1.459761	1.136085	22224.34156
274.147165	-910.706943	624.631682	-1386.339355	3.748649	1.899048	22228.91934
429.791563	-859.58844	864.964944	-1296.309752	-0.829128	1.136085	22209.84527
588.487812	-726.832924	1067.913032	-1064.36908	0.696798	-0.38984	22227.39341
704.458148	-601.707035	1218.216691	-857.606178	-0.066165	-1.152803	22236.54897
776.176645	-455.218189	1264.757418	-615.74699	0.696798	-3.441691	22227.39341
788.384049	-278.210834	1309.009257	-323.532262	-0.066165	-1.915765	22215.94897
819.665521	-70.68497	1299.090741	22.089858	0.696798	2.662011	22228.91934
812.798857	141.418671	1260.942604	404.334189	1.459761	1.136085	22231.20823
773.124794	373.359343	1147.261157	724.778538	-1.59209	1.136085	22218.23786
732.687769	554.944474	1063.335255	1036.067335	-2.355053	-2.678728	22222.05268
658.680384	703.722208	900.06123	1329.807989	-1.59209	-1.152803	22211.3712
507.613762	838.00365	642.942787	1503.00053	-0.829128	-0.38984	22186.95639
375.621209	934.136955	445.335439	1660.170854	-3.118016	0.373123	22180.85269
262.702723	957.788799	211.868841	1712.815283	0.696798	3.424974	22206.79342
93.324996	961.603613	-49.064415	1642.622711	0.696798	2.662011	14000.36622
-56.978663	921.166588	-342.805069	1566.326437	1.459761	0.373123	22.125919
-237.037869	858.603644	-580.849443	1325.230212	0.696798	-1.152803	894.95529
-430.830404	760.944413	-862.382692	1149.748783	-1.59209	-0.38984	22117.52678
-574.267399	615.981493	-1046.256712	870.504421	-0.829128	1.899048	22211.3712
-715.415505	435.159325	-1244.627024	551.585997	0.696798	1.899048	22225.86749
-809.259922	263.492709	-1335.419589	260.134232	2.222723	1.136085	22232.73415
-911.496929	83.433503	-1414.767714	-77.095298	2.222723	-0.38984	22238.83786
-938.963587	-95.86274	-1416.293639	-426.532232	0.696798	-1.152803	22244.94156
-929.045072	-283.551574	-1366.701062	-697.384003	1.459761	-0.38984	22225.86749
-874.874717	-464.373742	-1266.752943	-967.472812	1.459761	1.136085	22226.63045
-781.793263	-597.892221	-1058.464116	-1200.93941	-0.829128	0.373123	22226.63045
-628.437753	-738.277365	-810.501226	-1380.235653	-0.066165	-1.152803	22196.87491
-468.215578	-837.462521	-557.96056	-1532.065237	-1.59209	-1.915765	22206.03046
-287.39341	-921.388422	-259.64213	-1542.746716	-0.066165	-1.915765	22209.08231
-77.578657	-948.092117	79.113325	-1544.272641	-0.829128	0.373123	22199.16379
102.480549	-943.514341	405.661376	-1469.502293	-3.118016	0.373123	22185.43046
287.117531	-899.262502	641.416862	-1378.709727	-2.355053	1.899048	22190.00824
461.073035	-801.603272	883.27605	-1229.169031	-2.355053	-1.152803	22158.72677
606.035955	-700.892191	1093.853765	-1001.806135	-0.829128	-2.678728	22206.03046
715.902589	-565.847786	1230.424095	-811.828414	-1.59209	-1.915765	22220.52675
815.087745	-397.995984	1270.098157	-551.65812	0.696798	-1.152803	22229.6823
830.347	-227.855294	1289.935188	-247.235988	0.696798	1.136085	22217.4749
825.769223	-8.884988	1289.935188	128.904641	-1.59209	-0.38984	22224.34156
822.717372	223.055684	1305.957406	539.378593	0.696798	-0.38984	22231.97119
789.147012	417.611182	1225.846318	868.978496	-0.829128	-3.441691	22214.42305
749.47295	610.640754	1081.646361	1176.452479	2.985686	1.136085	22252.57118
658.680384	754.840711	900.824192	1424.415368	2.985686	1.899048	22252.57118
513.717464	893.69993	661.253893	1586.926431	2.222723	2.662011	22206.79342
388.591575	953.211023	453.728029	1699.844916	1.459761	2.662011	22207.55638
227.606438	990.596197	201.187363	1711.289357	0.696798	1.136085	22223.5786
86.458331	951.685098	-95.605142	1686.111587	-1.59209	1.136085	3897.21366
-87.497173	914.299923	-390.108758	1562.511623	-3.118016	0.373123	19.074068
-272.134155	842.581426	-680.797561	1329.807989	-0.829128	1.899048	14832.75857
-466.689653	726.61109	-888.323426	1113.889534	-0.829128	1.136085	22172.4601
-617.756275	569.440766	-1131.708539	801.837775	-1.59209	0.373123	22210.60823
-751.274754	403.11489	-1328.552925	484.445276	-1.59209	-1.915765	22221.28971
-866.482127	211.611243	-1408.664012	189.178697	-2.355053	-1.915765	22190.00824
-932.096922	30.789074	-1437.656596	-150.339721	0.696798	-0.38984	22206.03046
-983.215426	-138.588654	-1445.286223	-454.761853	-3.118016	-1.152803	22211.3712
-948.882103	-320.936748	-1375.856614	-763.761761	-0.829128	0.373123	22205.2675
-842.830282	-479.632997	-1233.182583	-1037.665384	0.696798	-0.38984	22219.00082
-741.356238	-627.647768	-1011.923389	-1241.376435	-0.829128	-1.915765	22231.20823
-613.178498	-773.373651	-813.553077	-1467.213405	-0.829128	-3.441691	22196.11194
-420.911889	-850.432887	-456.486516	-1499.25784	2.222723	-1.152803	22212.13416
-250.008236	-906.129167	-175.716229	-1572.502262	-0.066165	-0.38984	22196.87491
-37.904595	-960.299521	162.276263	-1544.272641	0.696798	1.899048	22202.97861
159.702754	-925.966198	467.461358	-1458.057852	1.459761	1.899048	22223.5786
355.784177	-867.98103	709.320546	-1374.131951	3.748649	0.373123	22225.86749
488.539694	-813.810676	979.409354	-1209.332	2.222723	-1.915765	22231.97119
639.606316	-681.818122	1147.261157	-973.576514	1.459761	-0.38984	22229.6823
743.369248	-541.432979	1253.312977	-770.628426	0.696798	0.373123	22233.49712
793.724788	-387.314506	1293.750002	-463.917406	-0.066165	1.136085	22225.10453
817.376633	-169.870126	1337.238878	-128.976764	-0.066165	1.899048	22215.94897
818.902559	39.944627	1312.061108	261.660157	1.459761	-0.38984	22226.63045
831.109962	263.492709	1309.009257	622.541532	-0.829128	-3.441691	22231.20823
785.332198	465.677834	1208.298175	922.385887	0.696798	-1.152803	22218.23786
721.243328	628.95186	1053.41674	1224.519131	-3.118016	1.136085	22201.45268
634.265576	792.225885	785.616819	1415.259815	-1.59209	3.424974	22206.79342
494.643396	892.936967	597.927986	1636.519009	-3.880978	1.899048	22170.93417
336.710109	979.914719	361.409538	1721.970835	-2.355053	-1.152803	22191.53417
187.932375	979.914719	134.046642	1728.074537	1.459761	-0.38984	22212.89712
64.332412	948.633247	-129.175502	1672.378258	-1.59209	-1.915765	452.436903
-147.008266	879.203638	-469.456883	1505.289418	1.459761	2.662011	16.022217
-326.304509	816.640693	-751.753096	1302.34133	0.696798	1.899048	18858.14997
-485.763721	700.670357	-951.649333	1052.089552	-1.59209	0.373123	22183.14158
-644.459971	536.633369	-1179.012228	724.015576	-2.355053	-2.678728	22211.3712
-761.956232	361.914902	-1357.545509	408.911965	1.459761	-1.915765	22250.2823
-864.193239	176.514957	-1439.182522	102.963908	1.459761	-1.152803	22231.97119
-944.304326	-11.173876	-1478.093621	-288.435976	2.222723	1.899048	22236.54897
-952.696916	-204.966412	-1473.515845	-546.317381	-0.066165	-0.38984	22238.07489
-915.311742	-357.558959	-1371.278838	-859.132103	0.696798	-0.38984	22223.5786
-852.748798	-550.588531	-1202.664073	-1079.628334	-1.59209	-3.441691	22220.52675
-697.867362	-674.188495	-988.271544	-1303.176416	0.696798	-2.678728	22227.39341
-585.71184	-788.632905	-731.153102	-1457.294889	2.222723	-0.38984	22193.82305
-404.126709	-880.951397	-400.790237	-1523.672647	-0.829128	0.373123	22207.55638
-199.652695	-945.803229	-140.619943	-1580.894853	-0.829128	2.662011	22196.11194
8.636132	-939.699527	203.476251	-1536.643014	-2.355053	0.373123	22203.74157
202.428667	-934.358788	533.839116	-1422.961566	-2.355053	-1.915765	22186.95639
362.650842	-874.847695	736.024241	-1414.568976	-3.118016	-1.152803	22195.34898
533.554495	-769.558837	983.987131	-1181.102378	-3.118016	-1.152803	22207.55638
652.576682	-670.373681	1165.572262	-946.109855	-1.59209	1.136085	22208.31935
747.184061	-516.255208	1271.624083	-717.983997	-0.829128	1.899048	22226.63045
811.272931	-343.82563	1328.083325	-400.591499	0.696798	-1.152803	22229.6823
832.635888	-136.299765	1283.831486	-90.065665	0.696798	0.373123	22218.23786
816.61367	79.618689	1312.061108	321.171251	1.459761	1.136085	22229.6823
811.272931	306.981585	1271.624083	653.060041	-0.829128	-1.152803	22228.91934
769.309981	500.011157	1156.416709	974.267353	-0.066165	1.899048	22217.4749
725.821105	662.52222	1019.846379	1278.689485	1.459761	3.424974	22248.75637
601.458179	798.329587	774.172378	1486.21535	-0.066165	1.899048	22226.63045
444.287855	907.433259	526.209489	1623.548642	1.459761	-1.915765	22207.55638
318.399003	982.203607	362.1725	1730.363426	-0.066165	-0.38984	22220.52675
164.28053	969.23324	76.061474	1724.259724	-0.066165	1.136085	22213.66009
1.006505	949.396209	-196.316223	1651.778264	-1.59209	1.899048	151.829585
-176.763813	890.648079	-490.81984	1483.926462	-0.066165	1.136085	12.970367
-353.771168	802.144401	-742.597543	1283.267262	-0.829128	-1.915765	21462.90475
-512.467417	683.122214	-976.827103	1033.778447	-0.066165	-2.678728	22193.82305
-669.637741	493.907455	-1214.871477	667.556333	-0.829128	-1.152803	22216.71194
-785.608077	319.188989	-1339.234403	382.971232	-2.355053	1.899048	22202.21564
-881.741382	131.500155	-1486.486211	-7.665689	-2.355053	1.136085	22191.53417
-985.504314	-63.055343	-1500.982503	-332.687815	-0.829128	0.373123	22198.40083
-951.933954	-231.670107	-1404.849198	-637.87291	-2.355053	-1.915765	22215.18601
-903.104338	-407.9145	-1303.375154	-875.917284	-0.066165	-2.678728	22212.13416
-835.963618	-544.48483	-1166.804825	-1162.791273	-0.829128	-1.152803	22220.52675
-678.030331	-667.32183	-936.390078	-1347.428255	-0.066165	1.136085	22208.31935
-546.80074	-809.995862	-699.108667	-1489.339324	-1.59209	0.373123	22211.3712
-349.956354	-887.818061	-343.568031	-1511.465244	-1.59209	1.136085	22199.16379
-147.771229	-950.381006	-53.642191	-1545.798567	-0.066165	0.373123	22204.50453
56.702785	-941.225453	272.90586	-1559.531896	4.511612	0.373123	22229.6823
246.680506	-915.28472	560.542812	-1419.909715	1.459761	-0.38984	22224.34156
394.695277	-866.455105	774.172378	-1329.880112	1.459761	1.899048	22207.55638
562.547079	-740.566253	1016.031566	-1105.569067	1.459761	1.899048	22238.83786
688.435931	-632.225544	1178.542629	-911.776532	0.696798	-0.38984	22227.39341
763.969242	-494.129289	1274.675934	-651.606239	-1.59209	-1.152803	22227.39341
793.724788	-312.544158	1325.031474	-346.421144	-0.829128	-2.678728	22225.10453
816.61367	-106.544219	1296.801853	-9.954577	-0.066165	0.373123	22215.94897
815.850708	119.292752	1286.883337	365.423089	-0.066165	1.899048	22228.15638
775.413683	342.077871	1191.512995	689.682252	-0.066165	0.373123	22231.20823
743.369248	509.16671	1098.431541	996.393273	-2.355053	-1.152803	22201.45268
682.332229	685.411102	954.994547	1302.34133	-3.118016	-0.38984	22203.74157
568.650781	820.455507	673.461297	1483.163499	-0.829128	-1.152803	22189.24528
429.0286	928.796215	484.246538	1625.837531	-2.355053	-1.915765	22175.51195
284.06568	981.440644	286.639189	1731.126388	-0.829128	1.899048	22202.97861
144.443499	969.996203	15.787418	1713.578245	1.459761	2.662011	22215.94897
-13.489787	931.848066	-239.042136	1644.148636	2.222723	1.899048	38.148137
-200.415658	881.492526	-546.516119	1464.08943	-0.066165	-1.152803	15.259255
-398.023007	792.225885	-772.35309	1246.64505	-0.829128	-1.152803	22044.28236
-533.830374	663.285183	-1036.338196	994.867347	-0.829128	-0.38984	22199.16379
-684.134033	479.411163	-1202.664073	613.385979	2.222723	2.662011	22235.02304
-802.393257	297.826032	-1346.86403	314.304586	2.222723	1.136085	22251.04526
-887.082121	117.003863	-1449.864	-24.450869	1.459761	-0.38984	22227.39341
-951.170991	-68.396082	-1512.426944	-369.310026	2.222723	-1.915765	22235.02304
-938.963587	-237.010847	-1390.352906	-629.48032	0.696798	-2.678728	22240.36378
-892.42286	-439.195972	-1319.397372	-959.080222	0.696798	0.373123	22222.81564
-810.022885	-575.766302	-1093.560402	-1156.687571	-0.066165	2.662011	22217.4749
-666.58589	-733.699588	-885.271575	-1354.29492	2.222723	1.899048	22208.31935
-509.415566	-825.255117	-618.234617	-1498.494877	-0.829128	-0.38984	22210.60823
-334.697099	-896.210651	-300.842118	-1554.95412	-0.829128	-1.152803	22186.95639
-121.830496	-935.884714	30.28371	-1545.798567	-0.066165	0.373123	22196.87491
56.702785	-950.381006	335.468804	-1487.050436	-3.880978	1.136085	22191.53417
261.176798	-925.203235	551.387259	-1467.213405	-2.355053	1.899048	22185.43046
409.954532	-837.462521	768.068676	-1359.635659	-2.355053	1.899048	22172.4601
568.650781	-735.225514	1068.675995	-1102.517217	-1.59209	-1.152803	22215.18601
706.747036	-601.707035	1221.268542	-862.946917	0.696798	-3.441691	22212.89712
786.858124	-447.588562	1266.283343	-605.065512	-0.829128	-2.678728	22227.39341
815.850708	-290.418238	1298.327778	-302.932268	2.222723	1.136085	22229.6823
826.532186	-56.951641	1315.875921	54.897255	3.748649	4.187936	22222.05268
813.56182	168.885329	1316.638884	445.534177	-0.066165	1.136085	22227.39341
788.384049	374.122306	1209.061138	801.837775	-0.829128	-1.152803	22231.20823
739.554434	561.048176	1100.72043	1097.104354	-0.066165	-2.678728	22239.60082
660.206309	732.714792	930.579739	1367.193163	4.511612	0.373123	22246.46748
548.050787	869.285122	681.853887	1550.30422	1.459761	0.373123	22212.89712
391.643426	934.136955	472.039134	1683.822699	0.696798	1.899048	22196.11194
257.361984	985.255458	263.750307	1737.23009	1.459761	2.662011	22220.52675
116.213878	959.314725	-20.071831	1725.785649	-0.829128	0.373123	14568.0105
-56.978663	916.588812	-303.131006	1620.496791	-0.066165	-1.915765	20.599994
-244.667497	849.448091	-583.138331	1414.496853	-0.066165	-1.915765	730.155339
-430.830404	757.892562	-847.8864	1179.50433	0.696798	2.662011	22137.36381
-573.504436	600.722239	-1123.315949	869.741458	-0.066165	3.424974	22202.97861
-729.911797	434.396362	-1275.145533	535.56378	-1.59209	1.136085	22199.92676
-829.859916	237.551976	-1367.464024	211.304616	-1.59209	-1.152803	22208.31935
-953.459879	60.544621	-1492.589913	-152.628609	-3.118016	-2.678728	22197.63787
-995.42283	-110.359032	-1520.056572	-487.569251	1.459761	0.373123	22207.55638
-950.408028	-293.470089	-1400.271422	-726.376587	-2.355053	-0.38984	22219.00082
-875.63768	-464.373742	-1278.960347	-1006.383912	-2.355053	1.136085	22217.4749
-769.58586	-616.203327	-1059.227079	-1236.035695	-1.59209	0.373123	22221.28971
-638.356269	-742.855141	-831.10122	-1420.672678	0.696798	0.373123	22215.18601
-471.267429	-834.41067	-539.649455	-1511.465244	-1.59209	-2.678728	22215.18601
-269.082304	-925.966198	-238.279174	-1532.065237	1.459761	0.373123	22188.48232
-63.082365	-951.143968	113.446648	-1520.620796	1.459761	1.899048	22205.2675
128.421282	-937.410639	394.979898	-1496.205989	1.459761	1.899048	22228.15638
305.428637	-892.395838	632.261309	-1406.939349	2.985686	1.899048	22217.4749
480.147104	-801.603272	890.142714	-1222.302366	1.459761	-0.38984	22235.786
622.821135	-702.418116	1065.624144	-993.413545	1.459761	-1.152803	22239.60082
725.821105	-555.166308	1261.705567	-785.887681	-0.829128	-2.678728	22221.28971
784.569236	-381.210804	1341.816654	-467.732219	0.696798	0.373123	22227.39341
844.080329	-189.707157	1372.335164	-130.50269	-0.829128	1.899048	22227.39341
849.421068	21.633521	1392.172195	228.852759	0.696798	0.373123	22218.23786
853.235882	244.41864	1360.890723	592.785985	-0.829128	-1.915765	22224.34156
827.295149	453.47043	1263.231493	912.467372	-0.829128	-1.915765	22230.44527
750.235912	610.640754	1128.950051	1184.082106	-2.355053	-0.38984	22191.53417
660.206309	757.892562	880.224199	1351.933908	-2.355053	1.899048	22196.11194
532.02857	873.099936	660.49093	1579.296804	-1.59209	2.662011	22175.51195
400.036016	966.944352	472.039134	1729.600463	0.696798	1.899048	22180.85269
233.710139	982.203607	206.528102	1730.363426	-2.355053	1.136085	22206.79342
69.673151	957.025837	-86.449589	1684.585661	-0.829128	1.136085	1538.89584
-110.386055	892.936967	-412.234678	1531.993114	-0.066165	-0.38984	18.311106
-298.074888	843.344389	-670.879046	1324.46725	-0.066165	2.662011	14654.98825
-467.452616	724.322202	-927.234525	1100.156205	0.696798	2.662011	22191.53417
-624.62294	562.574102	-1204.952961	814.808141	2.222723	1.136085	22204.50453
-775.689561	404.640815	-1344.575142	470.711947	2.222723	-1.152803	22242.65267
-868.771015	224.581609	-1439.945484	141.875007	2.985686	-0.38984	22249.51933
-955.748767	17.818708	-1499.456578	-215.954516	2.222723	0.373123	22228.91934
-961.089506	-155.373834	-1515.478795	-499.776654	-0.829128	-0.38984	22229.6823
-943.541364	-317.884897	-1388.064018	-765.287687	1.459761	0.373123	22238.83786
-868.771015	-494.129289	-1217.160365	-997.228359	0.696798	-0.38984	22220.52675
-738.304387	-635.277395	-1002.767836	-1225.354217	-0.829128	-2.678728	22218.23786
-597.919244	-755.062545	-741.83458	-1400.835647	2.222723	-1.152803	22213.66009
-432.35633	-853.484738	-445.805038	-1480.183771	1.459761	-0.38984	22208.31935
-212.623062	-906.129167	-158.168086	-1546.561529	0.696798	1.899048	22187.71935
-27.223117	-942.751378	188.979959	-1498.494877	-1.59209	1.899048	22195.34898
164.28053	-943.514341	485.772464	-1503.835616	-2.355053	-0.38984	22183.90454
329.080482	-896.210651	678.802036	-1415.331939	-0.066165	-1.152803	22183.14158
504.561911	-811.521787	974.068615	-1238.324584	-1.59209	-1.152803	22215.18601
642.658166	-694.025526	1098.431541	-975.865402	-0.829128	0.373123	22217.4749
740.317397	-533.803351	1260.942604	-734.006215	-0.829128	1.899048	22219.00082
802.117378	-351.455257	1350.972207	-405.169275	2.222723	4.187936	22229.6823
842.554404	-156.136796	1331.898139	-56.495304	1.459761	1.136085	22231.20823
843.317366	75.040913	1360.12776	317.356437	0.696798	-2.678728	22217.4749
828.821074	299.351957	1292.987039	663.741519	-1.59209	-1.915765	22225.10453
775.413683	477.122275	1203.720399	981.896981	-0.066165	1.136085	22237.31193
735.73962	653.366667	1048.838963	1246.64505	0.696798	1.899048	22237.31193
628.161874	790.69996	816.135329	1443.489437	-0.066165	1.899048	22209.84527
490.065619	896.75178	595.639098	1627.363456	2.985686	0.373123	22206.03046
349.680476	965.418427	370.56509	1668.563444	-0.066165	-1.915765	22201.45268
179.539785	975.336942	103.528132	1710.526394	0.696798	1.136085	22215.94897
36.102791	950.159172	-170.37549	1641.859748	-3.118016	-0.38984	466.933195
-156.926782	888.35919	-474.034659	1513.682008	-0.829128	1.899048	16.022217
-330.119323	798.329587	-746.412356	1285.55615	0.696798	1.136085	20423.7495
-501.022976	686.174065	-968.434513	1020.80808	0.696798	0.373123	22209.08231
-639.119232	520.611151	-1198.086297	686.630402	-0.829128	-3.441691	22206.79342
-776.452524	348.944535	-1362.886248	361.608276	-2.355053	-1.915765	22195.34898
-909.20804	171.93718	-1555.152858	25.141709	-0.066165	1.136085	22207.55638
-971.008022	4.085378	-1499.456578	-276.228572	1.459761	1.899048	22196.11194
-956.51173	-178.262716	-1447.575112	-571.495152	-0.829128	-1.915765	22208.31935
-930.570997	-369.0034	-1330.841813	-846.9247	-0.829128	-2.678728	22225.86749
-842.830282	-524.647798	-1185.878893	-1082.680185	-1.59209	-4.204654	22216.71194
-729.148834	-664.269979	-962.330811	-1280.287534	-0.829128	-1.915765	22213.66009
-574.267399	-774.136613	-723.523474	-1429.065268	-0.066165	0.373123	22219.00082
-387.341528	-865.692142	-374.849504	-1496.205989	1.459761	0.373123	22207.55638
-198.12677	-917.573608	-79.582924	-1518.331908	-0.829128	0.373123	22199.92676
18.554648	-938.936565	233.99476	-1512.228206	2.222723	2.662011	22228.91934
198.613854	-934.358788	512.476159	-1480.946734	0.696798	-1.152803	22221.28971
382.487873	-848.143999	736.024241	-1352.006031	1.459761	-1.152803	22193.82305
533.554495	-781.766241	993.905646	-1166.606086	1.459761	1.899048	22238.07489
664.784086	-655.877389	1140.394492	-923.220973	1.459761	2.662011	22238.83786
759.391465	-512.440395	1270.86112	-714.169183	-0.066165	1.899048	22217.4749
808.22108	-351.455257	1331.898139	-399.065573	-1.59209	-1.915765	22221.28971
810.509969	-146.218281	1287.6463	-50.391602	0.696798	-1.915765	22231.97119
818.139596	78.855726	1315.112959	287.60089	-0.829128	-0.38984	22216.71194
798.302565	303.929734	1236.527797	657.637818	-2.355053	0.373123	22225.10453
745.658136	483.225977	1116.742647	977.319204	-0.829128	4.950899	22214.42305
710.56185	657.944444	971.779727	1251.222827	-0.066165	1.136085	22193.82305
580.858185	816.640693	687.194626	1409.919076	-1.59209	-0.38984	22171.69713
447.339706	918.114737	501.794681	1618.970866	-0.066165	-1.152803	22190.7712
319.161966	979.151756	265.276233	1678.481959	-0.829128	1.899048	22186.19343
166.569419	982.96657	66.142958	1731.126388	1.459761	2.662011	22214.42305
12.450946	947.870284	-213.101403	1655.593077	-0.066165	2.662011	76.296274
-163.793446	889.885116	-493.108728	1484.689424	-1.59209	-0.38984	12.970367
-359.87487	805.959215	-757.856798	1287.845038	-0.829128	-1.915765	20736.56423
-522.385933	682.359251	-989.79747	1009.363639	-1.59209	-2.678728	22206.79342
-665.059965	525.188928	-1183.590005	679.000774	1.459761	0.373123	22219.00082
-783.319189	330.63343	-1309.478856	365.423089	3.748649	1.899048	22242.65267
-877.926568	129.97423	-1511.663982	-19.11013	2.222723	1.136085	22239.60082
-959.563581	-47.796088	-1477.330658	-315.902635	0.696798	-0.38984	22228.91934
-941.252475	-231.670107	-1421.634379	-617.272916	2.985686	-1.152803	22231.20823
-900.81545	-393.418208	-1331.604776	-893.465427	2.985686	-1.915765	22232.73415
-820.704363	-556.692233	-1149.256682	-1137.613502	-0.066165	-0.38984	22221.28971
-707.785878	-693.262563	-908.160457	-1310.806044	-0.829128	1.136085	22204.50453
-551.378517	-793.210682	-651.804977	-1468.73933	1.459761	1.136085	22221.28971
-354.534131	-877.899546	-333.649516	-1533.591163	0.696798	1.136085	22203.74157
-166.845297	-945.040266	-51.353303	-1560.294859	1.459761	-1.152803	22203.74157
34.576865	-935.121751	283.587338	-1491.628212	-1.59209	-0.38984	22191.53417
234.473102	-906.89213	518.579861	-1441.272672	-3.118016	1.899048	22183.14158
400.036016	-837.462521	777.987192	-1321.487522	-0.829128	1.899048	22173.22306
555.680414	-740.566253	1001.535274	-1136.087577	0.696798	3.424974	22216.71194
688.435931	-622.307029	1118.268573	-916.354309	0.696798	0.373123	22228.91934
770.072944	-470.477444	1292.987039	-647.028463	-0.066165	-3.441691	22218.23786
799.065528	-284.314536	1285.357412	-348.710032	2.222723	1.136085	22228.91934
818.902559	-83.655336	1332.661102	24.378746	0.696798	1.899048	22233.49712
808.984043	139.892745	1317.401847	408.149003	-1.59209	-0.38984	22215.18601
788.384049	355.048237	1253.312977	739.27483	0.696798	0.373123	22225.10453
763.206279	526.714853	1121.320423	1035.304372	2.985686	0.373123	22257.14896
685.38408	707.537022	938.972329	1314.548734	2.985686	-1.915765	22232.73415
554.154489	838.766612	700.164993	1518.259785	0.696798	-1.915765	22198.40083
423.687861	951.685098	521.631712	1677.718997	2.222723	0.373123	22212.89712
287.880494	976.862868	272.90586	1728.8375	1.459761	1.899048	22199.92676
146.732387	980.677682	35.624449	1725.022686	2.222723	2.662011	22215.18601
-35.615707	934.899917	-243.619913	1618.970866	1.459761	0.373123	38.148137
-221.015652	860.129569	-561.012411	1439.674623	1.459761	-0.38984	14.496292
-398.023007	772.388854	-804.397524	1239.778386	-1.59209	-0.38984	22032.83792
-560.53407	625.900009	-1046.256712	945.274769	1.459761	1.899048	22217.4749
-723.808095	457.285244	-1262.175167	582.867469	-1.59209	2.662011	22192.29713
-813.074736	283.32974	-1406.375124	245.63794	-3.880978	-1.915765	22192.29713
-948.11914	97.166832	-1540.656566	-108.37677	-1.59209	-1.152803	22202.97861
-964.141357	-86.707187	-1507.849168	-431.872971	-1.59209	-1.915765	22208.31935
-970.245059	-250.744176	-1436.893633	-693.56919	1.459761	-0.38984	22209.84527
-889.371009	-449.87745	-1323.212186	-998.754284	-2.355053	-0.38984	22227.39341
-806.208071	-600.181109	-1101.952992	-1178.050527	2.222723	1.899048	22228.91934
-648.274784	-725.306998	-888.323426	-1396.25787	0.696798	1.136085	22206.79342
-497.208162	-835.173632	-599.160548	-1500.020802	2.222723	0.373123	22225.10453
-316.385994	-906.129167	-273.37546	-1558.768933	-0.829128	-0.38984	22204.50453
-95.1268	-935.884714	56.987405	-1508.413393	2.985686	-0.38984	22207.55638
100.954623	-931.306937	349.202134	-1498.494877	-0.066165	1.136085	22226.63045
271.095314	-903.077316	629.972421	-1399.309721	2.985686	1.899048	22199.16379
440.473041	-844.329185	865.727907	-1265.791242	0.696798	-0.38984	22222.81564
577.806334	-733.699588	1080.883398	-1056.739452	-1.59209	-1.915765	22236.54897
698.354446	-613.151476	1222.794467	-858.369141	0.696798	-3.441691	22234.26008
787.621086	-455.218189	1319.690735	-579.124779	-1.59209	-0.38984	22214.42305
807.458118	-260.662691	1305.194443	-306.747082	-0.829128	1.136085	22223.5786
822.717372	-40.929423	1343.34258	96.097243	-0.829128	2.662011	22232.73415
810.509969	179.566808	1302.142592	447.060102	-1.59209	-2.678728	22215.18601
792.198863	382.514896	1234.238909	775.897042	-0.829128	-1.915765	22224.34156
738.791471	551.892623	1102.246355	1072.689546	-3.118016	-1.152803	22210.60823
653.339645	712.877761	880.224199	1307.682069	-1.59209	0.373123	22183.14158
529.739681	846.39624	662.016856	1532.756077	-0.829128	2.662011	22167.11936
390.880463	927.27029	497.216905	1686.111587	-0.829128	1.136085	22198.40083
261.176798	975.336942	184.402183	1688.400475	-1.59209	0.373123	22194.58602
110.873139	969.23324	-27.701458	1713.578245	2.222723	-0.38984	15300.45473
-51.637924	934.899917	-360.353212	1577.770878	-0.829128	-1.915765	19.837031
-259.926751	863.18142	-628.153132	1374.059827	-0.829128	1.136085	528.733177
-421.674852	748.737009	-863.145655	1174.926553	-0.829128	1.899048	22121.34159
-573.504436	626.662972	-1094.323365	893.393303	-2.355053	2.662011	22216.71194
-696.341437	449.655617	-1250.730726	544.719332	0.696798	0.373123	22235.02304
-833.674729	254.337156	-1372.041801	222.749057	5.274574	-0.38984	22238.07489
-922.94137	71.989062	-1463.597329	-132.791578	2.985686	-1.152803	22240.36378
-971.008022	-111.121995	-1455.967702	-405.932238	-0.066165	1.136085	22233.49712
-949.645065	-304.91453	-1408.664012	-736.295103	2.222723	1.899048	22225.86749
-865.719164	-466.66263	-1285.064049	-992.650582	-1.59209	0.373123	22224.34156
-757.378456	-623.069991	-1032.523383	-1218.487553	0.696798	-1.152803	22212.13416
-646.748859	-732.173663	-810.501226	-1397.020833	-1.59209	-2.678728	22202.21564
-473.556318	-825.255117	-519.812424	-1492.391175	0.696798	-2.678728	22220.52675
-285.867484	-935.884714	-248.197689	-1554.191157	0.696798	1.899048	22206.79342
-84.445322	-953.432857	98.187393	-1529.776349	-1.59209	0.373123	22180.85269
119.265729	-940.46249	385.061382	-1474.843032	-0.829128	1.136085	22177.03787
297.799009	-903.840279	623.868719	-1409.228237	-4.643941	-2.678728	22160.25269
451.917482	-809.995862	902.350118	-1242.139397	-0.066165	-1.152803	22202.97861
604.51003	-706.995893	1054.179703	-1036.139458	-0.066165	-0.38984	22216.71194
720.480366	-576.529265	1141.920417	-871.339507	2.222723	0.373123	22232.73415
779.991459	-415.544127	1286.883337	-527.243313	-0.066165	0.373123	22215.94897
791.4359	-224.04048	1289.935188	-222.058218	-0.066165	1.899048	22212.13416
791.4359	-24.144243	1290.698151	125.089827	-0.066165	1.136085	22225.86749
786.858124	195.589025	1225.083356	482.156388	-1.59209	-3.441691	22208.31935
774.65072	421.425995	1180.068554	862.874794	2.985686	-1.915765	22246.46748
712.087776	587.751872	1028.23897	1142.882118	0.696798	2.662011	22253.33415
631.213725	738.818494	830.631621	1347.356132	-0.066165	4.187936	22197.63787
500.747097	885.307339	597.927986	1577.770878	-0.066165	1.899048	22196.11194
355.784177	952.44806	374.379904	1690.689363	1.459761	-0.38984	22219.76379
219.97681	992.122123	148.542934	1721.970835	0.696798	-0.38984	22205.2675
76.539816	957.788799	-90.264403	1686.111587	1.459761	1.136085	1625.11063
-109.623092	902.855482	-399.264311	1541.91163	-0.066165	2.662011	18.311106
-280.526745	838.00365	-676.219785	1358.800573	-0.066165	3.424974	14403.21055
-466.689653	705.248133	-895.953053	1117.704348	-0.829128	-1.152803	22177.80084
-596.393318	578.596319	-1101.190029	810.993328	2.222723	-0.38984	22221.28971
-716.178468	394.7223	-1294.219602	476.815649	-1.59209	-1.915765	22196.87491
-864.193239	202.45569	-1411.715863	100.67502	-1.59209	-0.38984	22194.58602
-922.94137	16.292782	-1453.678814	-191.539709	-1.59209	0.373123	22206.03046
-940.489513	-178.262716	-1446.049186	-502.828505	-3.118016	-0.38984	22215.18601
-930.570997	-327.803412	-1408.664012	-837.006184	-0.829128	-1.152803	22214.42305
-842.06732	-505.57373	-1249.967763	-1092.598701	0.696798	-1.152803	22228.91934
-730.67476	-652.062575	-1058.464116	-1297.072714	0.696798	-1.152803	22209.08231
-622.334051	-768.032911	-781.508642	-1442.798597	-0.829128	-2.678728	22205.2675
-435.408181	-865.692142	-482.42725	-1541.983753	0.696798	-0.38984	22212.13416
-250.008236	-906.129167	-192.501409	-1525.198573	-0.066165	1.136085	22215.18601
-10.437936	-935.121751	150.831822	-1529.776349	2.222723	0.373123	22217.4749
149.784238	-928.255086	465.935432	-1471.028218	1.459761	-1.152803	22219.76379
338.998997	-867.218067	692.535365	-1361.924547	0.696798	-1.152803	22194.58602
508.376725	-774.899576	948.127882	-1194.835708	-0.066165	-0.38984	22224.34156
638.08039	-661.981091	1106.061169	-936.954303	3.748649	3.424974	22236.54897
731.161844	-527.699649	1188.461144	-798.095085	-0.829128	1.136085	22228.15638
793.724788	-364.425624	1316.638884	-443.317412	-1.59209	-0.38984	22209.84527
812.035894	-186.655306	1302.142592	-161.021199	-0.066165	0.373123	22224.34156
832.635888	47.574254	1335.712953	229.615722	0.696798	-0.38984	22231.97119
800.591453	274.174187	1282.305561	619.489681	-0.829128	-1.152803	22214.42305
802.117378	463.388946	1177.016703	928.489589	-0.829128	1.136085	22201.45268
722.769254	644.211115	1044.261187	1223.756168	0.696798	2.662011	22212.89712
628.161874	783.070333	804.690888	1404.578337	-2.355053	1.136085	22161.01566
492.354507	895.225855	625.394644	1625.837531	-1.59209	-2.678728	22182.37861
355.784177	960.077688	369.802128	1662.459742	-0.829128	-0.38984	22205.2675
223.028661	988.307309	57.750368	1677.718997	-1.59209	0.373123	22203.74157
49.83612	961.603613	-165.034751	1679.244922	-0.066165	2.662011	489.822077
-143.956415	907.433259	-455.723554	1536.57089	-0.066165	1.899048	16.022217
-331.645249	811.299954	-715.893847	1313.022809	-1.59209	-0.38984	18662.06855
-502.548902	706.774059	-963.856736	1042.171037	-0.066165	-1.915765	22190.7712
-639.119232	550.366698	-1152.308533	756.822973	2.985686	-1.915765	22240.36378
-777.97845	368.018604	-1336.182552	424.17122	2.985686	0.373123	22244.17859
-866.482127	185.67051	-1480.382509	60.237995	2.222723	1.899048	22224.34156
-939.72655	6.374266	-1491.063988	-242.658212	0.696798	0.373123	22236.54897
-958.800618	-185.892343	-1441.47141	-555.472934	-0.829128	-2.678728	22235.02304
-938.963587	-352.981183	-1338.47144	-826.324706	-0.829128	-2.678728	22219.00082
-826.045102	-552.114457	-1229.367769	-1142.191279	-0.066165	-1.915765	22223.5786
-703.208101	-673.425532	-948.597482	-1300.124565	0.696798	0.373123	22209.08231
-591.815542	-826.018079	-736.493841	-1449.665262	-0.066165	-0.38984	22204.50453
-410.23041	-880.951397	-406.130976	-1520.620796	-0.829128	-1.152803	22203.74157
-195.074919	-925.966198	-52.879229	-1536.643014	-0.066165	0.373123	22214.42305
-5.097197	-958.010633	252.305866	-1509.176355	-2.355053	-1.152803	22179.32676
201.665705	-927.492123	509.424308	-1467.976367	-1.59209	-1.915765	22180.85269
379.436022	-857.299552	784.853856	-1326.828261	-1.59209	1.136085	22196.87491
541.184122	-776.425502	1032.053783	-1158.213496	-1.59209	3.424974	22202.97861
673.176676	-639.092209	1145.735231	-956.791334	-0.829128	2.662011	22222.05268
757.86554	-491.840401	1238.053722	-720.272885	1.459761	-0.38984	22235.02304
812.798857	-310.255269	1260.179642	-408.984089	-1.59209	-1.915765	22212.13416
827.295149	-117.98866	1274.675934	-44.2879	-0.066165	-1.152803	22225.10453
801.354416	111.663124	1261.705567	351.68976	-0.066165	0.373123	22231.20823
812.035894	323.003802	1221.268542	686.630402	0.696798	0.373123	22215.18601
791.4359	496.959306	1153.364858	991.052534	-0.066165	1.136085	22247.23045
707.509999	673.966661	975.594541	1265.719119	2.222723	-1.152803	22245.70452
588.487812	815.87773	754.335347	1459.511654	0.696798	-0.38984	22199.92676
465.650812	924.218439	531.550228	1652.541226	0.696798	-0.38984	22207.55638
311.532339	975.336942	304.950295	1692.978251	1.459761	1.899048	22212.89712
165.043493	983.729532	60.802219	1680.007885	2.222723	4.950899	22191.53417
1.006505	936.425843	-207.760664	1628.889382	0.696798	1.899048	80.87405
-172.186037	881.492526	-504.553169	1469.43017	-0.829128	-1.152803	13.733329
-356.823019	772.388854	-747.938282	1263.430231	-0.066165	-1.152803	21423.23069
-525.437784	654.892593	-1015.738203	989.526608	1.459761	-1.152803	22201.45268
-674.215517	493.144493	-1183.590005	656.111892	-2.355053	0.373123	22199.16379
-771.111785	323.766765	-1345.338105	360.845313	-2.355053	1.136085	22202.21564
-888.608046	114.714975	-1475.804733	2.252827	-1.59209	0.373123	22191.53417
-949.645065	-52.373864	-1447.575112	-314.376709	-1.59209	-2.678728	22212.13416
-938.963587	-223.277517	-1426.212155	-624.902543	-0.066165	-1.152803	22219.76379
-900.052488	-397.995984	-1333.893664	-912.539495	0.696798	-1.152803	22217.4749
-806.971034	-576.529265	-1156.123346	-1135.324614	-0.829128	-0.38984	22226.63045
-673.452555	-703.944042	-954.701184	-1365.739361	-1.59209	1.899048	22218.23786
-543.748889	-790.158831	-678.508673	-1461.109703	-0.066165	1.899048	22204.50453
-361.400795	-869.506955	-368.745802	-1538.168939	-0.066165	-0.38984	22201.45268
-147.771229	-931.306937	-10.916278	-1522.146722	2.985686	0.373123	22234.26008
66.6213	-934.358788	292.742891	-1483.235622	2.985686	0.373123	22215.18601
255.073096	-918.336571	557.490961	-1444.324523	0.696798	2.662011	22195.34898
405.376755	-830.595856	833.683472	-1275.709758	0.696798	2.662011	22238.83786
576.280408	-741.329216	1056.468591	-1107.857956	2.222723	1.136085	22225.10453
689.198893	-604.758886	1180.831517	-855.31729	-0.829128	-1.915765	22225.10453
789.147012	-455.981152	1289.172226	-640.924761	2.222723	-1.915765	22230.44527
805.932192	-289.655275	1312.061108	-331.924852	0.696798	1.136085	22215.18601
847.13218	-68.396082	1326.5574	37.349112	0.696798	1.136085	22225.10453
822.717372	118.529789	1267.809269	368.47494	-0.066165	-0.38984	22230.44527
792.961826	332.159355	1222.031505	705.70447	0.696798	-1.152803	22213.66009
768.547018	525.188928	1151.07597	1037.59326	-2.355053	-1.915765	22200.68972
686.147042	708.299984	952.705659	1301.578367	-1.59209	-1.915765	22202.21564
569.413744	833.425873	756.624235	1514.444971	-0.066165	-0.38984	22171.69713
436.658228	934.899917	513.239122	1666.274556	-0.066165	2.662011	22195.34898
281.013829	964.655464	264.51327	1684.585661	-0.066165	2.662011	22209.84527
126.895356	967.707315	36.387412	1689.926401	1.459761	1.136085	22186.19343
-33.326818	916.588812	-302.368044	1538.859779	-0.829128	-1.915765	39.674062
-218.726763	870.811047	-569.405002	1414.496853	0.696798	-0.38984	14.496292
-397.260044	786.122184	-805.92345	1217.652466	-0.066165	1.899048	22027.49718
-526.200746	639.633338	-1037.101159	949.089583	1.459761	1.899048	22213.66009
-687.185884	467.966722	-1230.130732	623.304494	4.511612	2.662011	22247.23045
-807.733996	296.300107	-1357.545509	300.571257	1.459761	0.373123	22243.41563
-922.94137	119.292752	-1452.915851	-9.954577	2.222723	-1.152803	22229.6823
-948.882103	-58.477566	-1456.730665	-321.243374	0.696798	-1.915765	22237.31193
-954.985805	-247.692325	-1407.138087	-655.421053	2.222723	1.136085	22235.786
-889.371009	-430.040419	-1298.034415	-947.635781	-1.59209	0.373123	22212.13416
-790.948816	-578.818153	-1119.501135	-1150.583869	-1.59209	0.373123	22209.84527
-685.659958	-720.729222	-899.767867	-1382.524541	-0.066165	0.373123	22212.89712
-519.334082	-810.758825	-591.530921	-1493.154138	-0.066165	-1.915765	22192.29713
-314.097106	-908.418055	-310.760634	-1570.976337	-0.829128	-1.915765	22205.2675
-117.252719	-958.010633	53.935555	-1525.198573	-1.59209	1.136085	22199.16379
91.79907	-951.906931	361.409538	-1502.309691	-1.59209	1.899048	22172.4601
258.88791	-913.758794	624.631682	-1397.020833	-0.829128	1.899048	22160.25269
423.687861	-835.173632	871.831608	-1283.339385	1.459761	-0.38984	22222.05268
580.858185	-728.358849	1061.046367	-1111.672769	-0.829128	-1.915765	22205.2675
689.961856	-594.077407	1172.438927	-865.998768	-0.829128	-2.678728	22224.34156
771.598869	-449.114487	1302.142592	-589.806257	-0.066165	-0.38984	22235.02304
801.354416	-262.188617	1223.55743	-338.028554	0.696798	1.899048	22214.42305
814.324782	-28.722019	1301.379629	122.037976	-0.829128	-0.38984	22222.81564
824.243298	171.174218	1278.490747	438.667512	1.459761	-0.38984	22232.73415
803.643304	398.537113	1239.579648	817.859992	4.511612	-0.38984	22238.83786
755.576652	574.781505	1095.37969	1123.045087	0.696798	-1.152803	22244.17859
667.072974	745.685159	893.957528	1366.4302	1.459761	0.373123	22217.4749
541.947085	866.996234	670.409446	1586.163468	2.222723	2.662011	22202.97861
411.480457	962.366576	445.335439	1706.711581	-0.066165	1.136085	22210.60823
268.806425	992.885085	239.3355	1759.35601	0.696798	-0.38984	22215.94897
111.636102	964.655464	-20.834794	1695.26714	-1.59209	-0.38984	16155.73595
-72.237918	922.692514	-349.671733	1582.348655	-2.355053	-1.915765	20.599994
-259.926751	855.551793	-621.286468	1402.289449	-0.066165	1.899048	6497.390667
-407.17856	744.922196	-874.590096	1181.030255	1.459761	3.424974	22159.48973
-583.422952	612.16668	-1092.034476	890.341452	-2.355053	0.373123	22206.79342
-722.28217	428.29266	-1272.856645	537.852668	-1.59209	-0.38984	22202.97861
-832.911767	245.944566	-1389.589944	209.778691	-1.59209	-0.38984	22202.21564
-960.326544	71.226099	-1428.501043	-121.347137	-0.829128	-0.38984	22198.40083
-971.008022	-126.38125	-1459.019553	-419.665567	-1.59209	1.136085	22217.4749
-945.067289	-286.603424	-1374.330689	-737.058066	-1.59209	-0.38984	22225.10453
-868.771015	-466.66263	-1280.486272	-997.228359	1.459761	-0.38984	22219.76379
-764.24512	-599.418147	-1060.753004	-1275.709758	-0.829128	-3.441691	22209.08231
-646.748859	-743.618104	-834.916034	-1416.094901	0.696798	-1.152803	22221.28971
-463.637802	-861.114365	-534.308716	-1518.331908	-0.829128	-0.38984	22183.90454
-264.504528	-917.573608	-264.219907	-1564.872635	1.459761	2.662011	22210.60823
-66.134216	-947.329155	124.128126	-1505.361542	0.696798	0.373123	22236.54897
118.502766	-928.255086	393.453972	-1468.73933	0.696798	-0.38984	22212.89712
324.502705	-867.98103	676.513148	-1374.894914	-0.066165	-1.915765	22196.87491
468.702662	-800.840309	918.372335	-1220.013478	-0.066165	-1.915765	22241.88971
609.087806	-690.210712	1083.172287	-989.598731	-0.829128	0.373123	22218.23786
704.458148	-566.610749	1222.031505	-804.961749	1.459761	1.136085	22222.81564
781.517385	-398.758947	1309.772219	-507.406282	-1.59209	-0.38984	22228.15638
820.428484	-206.492337	1323.505549	-188.487858	0.696798	2.662011	22215.18601
815.087745	2.559453	1350.209245	216.645356	-1.59209	-3.441691	22223.5786
814.324782	229.159386	1330.372213	524.882301	-0.066165	-1.915765	22231.97119
783.04331	422.951921	1211.350026	871.267384	-1.59209	0.373123	22194.58602
726.584068	600.722239	1026.713044	1136.015454	-1.59209	3.424974	22203.74157
644.947055	759.418488	857.335316	1392.370933	-0.829128	3.424974	22183.90454
500.747097	880.729563	633.787235	1586.163468	-1.59209	0.373123	22186.95639
367.228618	957.025837	424.735445	1696.793065	-0.066165	-0.38984	22199.92676
239.050879	989.070272	187.454033	1725.785649	2.222723	0.373123	22199.92676
73.487965	971.522129	-101.708844	1685.348624	-0.066165	2.662011	1689.199499
-92.837912	894.462892	-440.464299	1499.948679	-0.066165	2.662011	18.311106
-281.289708	827.322171	-665.538306	1347.356132	1.459761	1.899048	14217.04764
-475.845206	712.877761	-947.071556	1069.637695	-0.829128	-0.38984	22179.32676
-605.548871	572.492617	-1137.812241	815.571104	2.985686	-1.915765	22232.73415
-752.800679	399.300076	-1311.004782	478.341574	3.748649	-0.38984	22248.75637
-855.037686	216.951982	-1448.338074	150.267597	2.222723	-0.38984	22228.91934
-934.385811	4.085378	-1456.730665	-180.85823	-0.066165	1.136085	22225.86749
-948.11914	-153.847908	-1430.789931	-486.806288	2.222723	0.373123	22236.54897
-938.200624	-325.514524	-1344.575142	-798.095085	-0.829128	-1.915765	22225.86749
-850.45991	-495.655214	-1210.293701	-1033.087607	-2.355053	-4.204654	22212.13416
-747.45994	-640.618134	-1018.790054	-1252.820876	-0.829128	-3.441691	22205.2675
-597.156281	-771.847725	-758.61976	-1399.309721	0.696798	1.899048	22220.52675
-431.593367	-858.062514	-439.701336	-1536.643014	0.696798	1.899048	22181.61565
-243.141571	-935.884714	-170.37549	-1542.746716	-1.59209	1.136085	22212.89712
-30.274967	-948.85508	197.372549	-1485.52451	-2.355053	-1.152803	22199.16379
155.124978	-919.862496	414.053966	-1502.309691	-2.355053	-1.152803	22180.85269
345.102699	-876.37362	713.898322	-1333.694926	-1.59209	-0.38984	22200.68972
495.406358	-787.10698	944.313068	-1186.443118	0.696798	2.662011	22222.81564
647.998906	-683.344048	1113.690796	-964.420961	-0.829128	1.136085	22210.60823
738.028509	-550.588531	1232.712983	-763.761761	-2.355053	1.136085	22223.5786
781.517385	-370.529326	1257.890753	-474.598884	0.696798	0.373123	22231.20823
799.82849	-174.447902	1267.046306	-145.761944	-0.066165	1.899048	22215.18601
812.035894	26.97426	1305.194443	244.874977	-0.829128	-2.678728	22221.28971
797.539602	253.574193	1223.55743	556.926736	0.696798	-0.38984	22231.97119
769.309981	457.285244	1164.809299	923.14885	-0.066165	1.136085	22236.54897
696.828521	636.581487	970.253802	1152.800634	2.985686	3.424974	22228.91934
609.087806	782.30737	822.239031	1416.022778	-0.066165	-1.152803	22220.52675
480.910066	884.544377	572.750216	1634.993083	2.985686	0.373123	22212.89712
339.76196	961.603613	344.624357	1713.578245	-0.066165	-0.38984	22201.45268
186.40645	970.759166	79.876288	1708.237506	-0.066165	3.424974	22199.92676
39.917604	949.396209	-152.064384	1658.644928	-0.829128	0.373123	507.37022
-137.852713	891.411041	-464.879107	1520.548673	-1.59209	1.136085	16.022217
-327.830435	809.774028	-707.501257	1322.941324	0.696798	-1.152803	20320.74954
-497.971125	709.062947	-977.590066	1056.667329	-2.355053	-2.678728	22193.82305
-636.067381	540.448182	-1157.649272	731.645203	-3.880978	-1.152803	22188.48232
-773.400673	351.996386	-1388.064018	385.26012	-0.829128	1.899048	22206.03046
-858.089537	171.174218	-1459.782515	21.326895	-3.118016	1.136085	22195.34898
-967.193208	-16.514616	-1421.634379	-211.37674	-1.59209	-0.38984	22202.97861
-955.748767	-173.684939	-1411.715863	-554.709971	-0.829128	-3.441691	22219.00082
-897.763599	-368.240437	-1365.175136	-829.376557	-0.829128	-1.915765	22228.15638
-851.222872	-536.855202	-1156.123346	-1094.887589	-0.066165	0.373123	22218.23786
-716.178468	-676.477383	-973.012289	-1308.517155	-0.829128	1.136085	22212.89712
-571.978511	-791.684756	-702.92348	-1440.509709	-2.355053	-0.38984	22207.55638
-378.948938	-872.558806	-380.190243	-1530.539312	0.696798	1.136085	22180.08972
-188.208254	-944.277304	-110.101434	-1569.450412	2.222723	-0.38984	22231.97119
7.873169	-941.988415	239.3355	-1518.331908	2.222723	-0.38984	22240.36378
215.399034	-919.862496	464.409507	-1498.494877	0.696798	0.373123	22195.34898
371.806395	-840.514371	773.409415	-1332.169	1.459761	1.899048	22234.26008
544.235973	-771.084762	996.957497	-1128.45795	0.696798	2.662011	22243.41563
663.25816	-652.062575	1190.750033	-902.620979	-0.829128	0.373123	22214.42305
779.228496	-515.492246	1273.150008	-703.487705	1.459761	-0.38984	22225.10453
820.428484	-329.329338	1327.320362	-356.33966	-0.829128	-1.152803	22229.6823
829.584037	-108.833107	1342.579617	1.489864	-0.066165	1.136085	22215.18601
809.747006	97.166832	1334.94999	341.008282	0.696798	2.662011	22224.34156
808.984043	317.663063	1273.912971	699.600768	-0.829128	1.136085	22226.63045
779.228496	503.825971	1182.357442	1031.489559	-2.355053	1.136085	22193.82305
699.117409	692.277767	980.172317	1259.615417	-1.59209	-1.152803	22177.80084
580.095222	815.87773	804.690888	1485.452387	-0.829128	-1.152803	22189.24528
467.176737	902.855482	570.461327	1666.274556	-2.355053	-1.152803	22191.53417
322.213817	966.944352	323.261401	1725.785649	0.696798	2.662011	22207.55638
158.939791	969.996203	57.750368	1723.496761	-1.59209	-0.38984	22197.63787
-9.674974	933.373992	-232.175472	1610.578276	-0.829128	-0.38984	82.399976
-169.134186	877.677712	-506.079094	1445.015362	-0.829128	-1.915765	12.970367
-368.26746	783.070333	-779.219754	1248.933939	-2.355053	-2.678728	21405.68255
-536.882225	648.025928	-1034.049308	939.171067	-1.59209	1.136085	22200.68972
-680.319219	494.670418	-1233.182583	659.163743	1.459761	1.899048	22236.54897
-777.97845	306.218622	-1394.930683	271.578673	1.459761	1.136085	22242.65267
-893.948786	126.922379	-1513.95287	-32.080497	3.748649	1.136085	22238.83786
-945.830252	-69.922007	-1464.360292	-328.110039	-0.066165	-1.915765	22227.39341
-951.170991	-227.855294	-1407.138087	-602.013661	0.696798	-2.678728	22230.44527
-893.185823	-402.57376	-1323.212186	-910.250607	-0.829128	0.373123	22222.81564
-809.259922	-568.899637	-1165.278899	-1129.983875	-0.066165	0.373123	22206.79342
-682.608108	-691.736638	-905.871568	-1330.643075	1.459761	1.899048	22217.4749
-543.748889	-796.262533	-633.493871	-1453.480075	-3.118016	-1.152803	22202.21564
-340.800801	-902.314353	-368.745802	-1535.117088	-0.066165	-1.915765	22193.82305
-147.771229	-940.46249	2.054088	-1521.383759	-1.59209	1.899048	22190.00824
50.599083	-949.618043	285.113264	-1517.568945	-3.118016	-0.38984	22193.82305
259.650873	-933.595825	541.468743	-1450.428225	-2.355053	1.899048	22157.96381
409.954532	-835.173632	784.853856	-1298.59864	-0.066165	1.899048	22215.18601
562.547079	-724.544035	1032.816746	-1130.746838	-0.829128	0.373123	22225.10453
696.828521	-622.307029	1206.77225	-891.939501	-0.829128	-2.678728	22215.94897
776.939608	-468.188556	1296.03889	-631.006245	-0.829128	-1.915765	22225.10453
818.139596	-275.921946	1321.216661	-328.110039	-0.066165	0.373123	22231.97119
834.924776	-66.870156	1348.683319	73.208361	1.459761	2.662011	22215.18601
825.769223	150.574224	1307.483331	389.074934	-0.066165	0.373123	22224.34156
803.643304	364.966753	1215.16484	695.785954	0.696798	-3.441691	22255.62304
773.124794	545.788921	1141.920417	1062.771031	1.459761	-0.38984	22233.49712
682.332229	699.907394	893.957528	1278.689485	1.459761	0.373123	22198.40083
563.310042	824.27032	718.476098	1522.074598	-0.066165	0.373123	22212.13416
423.687861	936.425843	497.979867	1674.667146	1.459761	2.662011	22208.31935
274.147165	968.470278	277.483636	1736.467127	2.222723	1.899048	22215.18601
117.739803	967.707315	20.365194	1698.318991	-0.066165	0.373123	22198.40083
-34.089781	928.796215	-280.242124	1605.237537	0.696798	-0.38984	28.992584
-214.148987	860.892532	-567.879076	1421.363517	-0.829128	-0.38984	13.733329
-405.652634	753.314786	-827.286407	1197.052472	-1.59209	0.373123	22027.49718
-571.978511	626.662972	-1063.804855	906.36367	-1.59209	1.899048	22188.48232
-713.126617	445.840803	-1240.81221	593.548948	-5.406904	1.136085	22191.53417
-826.045102	277.226038	-1414.004751	221.223132	-0.066165	-0.38984	22209.84527
-901.578413	104.79646	-1523.108423	-101.510106	-1.59209	-1.915765	22205.2675
-958.800618	-78.314597	-1481.908435	-382.280393	-1.59209	-1.152803	22207.55638
-958.800618	-259.899729	-1414.004751	-684.413637	-0.829128	0.373123	22225.86749
-888.608046	-434.618195	-1278.960347	-946.872818	-1.59209	1.899048	22224.34156
-809.259922	-578.05519	-1141.627054	-1178.050527	-1.59209	0.373123	22205.2675
-651.326635	-713.862557	-865.434543	-1361.924547	1.459761	-1.152803	22219.76379
-500.260013	-832.121781	-585.427219	-1490.86525	0.696798	-1.152803	22198.40083
-324.778584	-903.077316	-273.37546	-1522.909685	-2.355053	-1.152803	22194.58602
-86.73421	-948.092117	44.780002	-1557.243008	-0.066165	1.136085	22228.91934
107.821288	-934.358788	333.179916	-1521.383759	4.511612	3.424974	22235.786
261.939761	-894.684726	597.165023	-1429.828231	4.511612	1.899048	22201.45268
448.102669	-806.944011	847.416801	-1260.450503	2.222723	-1.915765	22238.83786
598.406328	-719.203296	1075.542659	-1062.843154	-0.829128	-4.204654	22231.20823
709.798887	-595.603333	1226.609281	-828.613594	-1.59209	-2.678728	22213.66009
773.887757	-427.751531	1321.979623	-555.472934	1.459761	1.899048	22225.86749
809.747006	-240.82566	1338.001841	-224.347106	-1.59209	1.136085	22229.6823
832.635888	-16.514616	1357.075909	160.186113	-0.829128	1.899048	22215.94897
819.665521	204.744578	1309.009257	495.889717	-0.066165	-2.678728	22226.63045
786.858124	402.351927	1222.031505	853.719241	-0.829128	-2.678728	22209.08231
753.287763	582.411133	1019.846379	1059.71918	-0.829128	0.373123	22193.82305
663.25816	744.159233	873.357534	1342.778355	-1.59209	3.424974	22164.06751
554.154489	849.448091	658.965005	1535.044965	-1.59209	1.136085	22198.40083
403.85083	957.025837	454.490991	1720.44491	-0.829128	0.373123	22197.63787
248.206431	985.255458	200.4244	1741.044904	1.459761	-0.38984	22197.63787
102.480549	966.18139	-39.145899	1692.978251	-1.59209	-1.915765	16813.40983
-87.497173	918.8777	-358.064323	1552.593108	-0.066165	-0.38984	21.362957
-269.845267	846.39624	-601.449436	1391.60797	-1.59209	2.662011	6221.961119
-461.348914	732.714792	-899.004904	1118.467311	0.696798	2.662011	22163.30454
-597.919244	593.092611	-1138.575203	845.326651	2.222723	-0.38984	22229.6823
-729.911797	406.929703	-1296.50849	518.778599	1.459761	-1.152803	22233.49712
-853.511761	232.974199	-1451.389925	139.586119	2.222723	-1.915765	22238.07489
-942.015438	52.152031	-1516.241758	-125.161951	1.459761	-0.38984	22227.39341
-964.90432	-137.825691	-1477.330658	-438.739635	-0.066165	0.373123	22228.91934
-951.170991	-298.047866	-1389.589944	-749.265469	-0.066165	0.373123	22229.6823
-893.185823	-471.240407	-1238.523322	-1004.857986	-0.066165	-1.915765	22222.05268
-790.948816	-616.96629	-1042.441898	-1235.272733	-0.066165	-1.152803	22208.31935
-630.726641	-746.669955	-808.975301	-1368.791212	-0.066165	-1.915765	22220.52675
-470.504467	-849.669924	-539.649455	-1480.183771	-0.829128	-0.38984	22196.87491
-268.319341	-928.255086	-216.916217	-1560.294859	-1.59209	2.662011	22191.53417
-66.897179	-959.536558	108.868872	-1511.465244	-1.59209	0.373123	22190.7712
108.584251	-919.862496	386.587308	-1543.509678	-2.355053	-1.152803	22194.58602
307.717525	-877.899546	645.231676	-1396.25787	-3.118016	-1.152803	22196.11194
471.754513	-795.49957	874.883459	-1304.702342	-1.59209	-1.915765	22215.18601
619.769284	-697.077377	1102.246355	-1001.043173	-1.59209	-0.38984	22228.15638
725.821105	-569.6626	1237.290759	-783.598793	-0.066165	1.136085	22216.71194
802.880341	-396.470059	1303.668518	-532.584052	-0.066165	1.136085	22225.10453
821.191447	-208.018263	1316.638884	-178.569342	0.696798	-1.152803	22232.73415
810.509969	-6.5961	1334.187027	190.704623	-0.066165	-2.678728	22215.18601
835.687739	219.24087	1269.335194	543.193407	2.222723	-1.152803	22242.65267
791.4359	428.29266	1199.905585	847.615539	-0.066165	0.373123	22253.33415
747.947024	609.114829	1000.772311	1133.726565	0.696798	4.187936	22209.08231
658.680384	764.759227	823.001993	1368.719088	-0.066165	2.662011	22196.87491
482.435992	879.203638	652.861303	1580.822729	0.696798	-0.38984	22218.23786
358.073066	946.344358	414.816929	1708.237506	0.696798	-1.152803	22206.03046
224.554587	983.729532	162.276263	1720.44491	0.696798	1.136085	22194.58602
60.517598	946.344358	-130.701428	1669.326407	-3.118016	1.899048	1742.606891
-101.993465	915.062886	-413.760603	1537.333853	-0.829128	2.662011	19.074068
-293.497112	828.085134	-644.938312	1376.348716	0.696798	1.899048	14061.40324
-466.689653	724.322202	-885.271575	1104.733981	-0.066165	-2.678728	22189.24528
-621.571089	571.729655	-1143.915942	803.3637	-2.355053	-1.915765	22190.00824
-746.696977	373.359343	-1388.064018	357.030499	-1.59209	-0.38984	22193.06009
-868.008053	197.877913	-1430.026969	87.704653	-0.066165	1.136085	22203.74157
-961.089506	30.026111	-1453.678814	-210.613777	-0.829128	1.136085	22206.79342
-938.963587	-150.796057	-1452.915851	-497.487766	-1.59209	-1.915765	22210.60823
-916.837668	-326.277487	-1365.175136	-783.598793	-0.829128	-3.441691	22228.15638
-832.911767	-505.57373	-1206.478887	-1033.85057	-0.066165	-1.915765	22226.63045
-753.563642	-650.53665	-1006.58265	-1280.287534	2.222723	-1.152803	22215.18601
-601.734057	-771.847725	-752.516058	-1402.361572	0.696798	0.373123	22215.18601
-414.808187	-858.825477	-463.353181	-1513.754132	-0.829128	1.136085	22193.82305
-225.593428	-913.758794	-176.479192	-1548.850418	2.985686	1.136085	22215.94897
-10.437936	-937.410639	198.898475	-1535.117088	2.985686	-1.152803	22222.81564
160.465717	-937.410639	382.009531	-1503.835616	2.222723	-1.915765	22208.31935
353.495289	-855.010663	731.446465	-1355.057882	0.696798	1.136085	22224.34156
509.139688	-778.71439	924.476037	-1230.694956	-0.829128	1.899048	22234.26008
632.739651	-667.32183	1134.29079	-980.443179	-0.066165	1.899048	22231.20823
729.635918	-549.062606	1257.127791	-733.243252	0.696798	1.136085	22213.66009
795.250714	-364.425624	1286.883337	-474.598884	-0.829128	-1.152803	22224.34156
808.984043	-188.181231	1308.246294	-143.473056	-0.066165	-1.915765	22231.20823
802.117378	19.344633	1302.905555	221.986095	-0.066165	0.373123	22214.42305
786.858124	249.75938	1231.95002	567.608215	-3.880978	1.136085	22207.55638
772.361832	436.68525	1133.527827	911.704409	-1.59209	0.373123	22209.84527
685.38408	590.04076	932.105665	1126.859901	-2.355053	1.136085	22160.25269
593.065589	778.492556	784.853856	1400.000561	-1.59209	-1.915765	22168.64528
444.287855	909.722147	549.861334	1587.689394	-0.829128	0.373123	22204.50453
335.947146	959.314725	361.409538	1705.948618	-0.829128	0.373123	22202.97861
197.087928	989.833234	120.313313	1747.148606	-0.066165	3.424974	22199.92676
41.44353	953.973986	-161.219937	1660.170854	1.459761	2.662011	523.392438
-147.008266	899.803631	-440.464299	1538.859779	-0.829128	1.136085	16.022217
-324.015621	824.27032	-681.560524	1343.541318	1.459761	-0.38984	20274.20881
-478.134094	709.062947	-940.204892	1053.615478	2.985686	-1.152803	22213.66009
-629.963679	544.262996	-1119.501135	764.452601	1.459761	-1.152803	22235.02304
-777.97845	363.440827	-1351.441807	353.978648	2.985686	2.662011	22231.97119
-843.593245	184.907547	-1432.315857	61.76392	0.696798	1.136085	22238.07489
-935.148773	-8.122026	-1426.975118	-219.006367	-0.829128	-3.441691	22231.20823
-952.696916	-198.099747	-1439.945484	-568.443301	-1.59209	-4.967616	22219.76379
-916.837668	-364.425624	-1317.871446	-840.058035	-0.829128	-2.678728	22225.10453
-830.622878	-530.7515	-1168.33075	-1086.494999	-0.066165	-0.38984	22218.23786
-718.467356	-689.44775	-927.997488	-1279.524571	-0.066165	1.899048	22210.60823
-568.92666	-794.736607	-707.501257	-1423.724529	2.222723	1.899048	22206.03046
-398.785969	-871.795844	-406.893939	-1533.591163	0.696798	-0.38984	22210.60823
-193.548993	-946.566192	-100.182918	-1550.376343	-1.59209	-0.38984	22179.32676
9.399095	-944.277304	194.320698	-1580.894853	-3.118016	-0.38984	22183.14158
193.273114	-935.884714	445.335439	-1468.73933	-3.118016	1.136085	22164.83047
366.465656	-861.877328	757.387198	-1373.368988	-3.118016	2.662011	22201.45268
523.63598	-765.744023	958.80936	-1180.339416	-1.59209	1.136085	22219.00082
678.517415	-652.825538	1151.07597	-920.932085	-0.066165	-0.38984	22232.73415
753.287763	-504.047804	1243.394461	-706.539556	-0.829128	-1.915765	22215.94897
789.147012	-332.381189	1297.564816	-410.510014	-0.066165	-1.915765	22224.34156
810.509969	-139.351616	1324.268511	-64.124932	-0.066165	0.373123	22232.73415
804.406267	91.06313	1297.564816	274.630524	0.696798	1.899048	22214.42305
794.487751	313.848249	1209.061138	637.037824	2.985686	1.136085	22249.51933
753.287763	496.959306	1135.053753	991.815496	-0.066165	-1.152803	22248.75637
693.77667	674.729624	885.564938	1182.55618	1.459761	-1.915765	22186.19343
598.406328	821.981432	766.542751	1479.348685	1.459761	0.373123	22205.2675
459.54711	921.166588	503.320607	1612.104201	2.222723	3.424974	22221.28971
301.613823	969.996203	325.550289	1721.207873	0.696798	2.662011	22206.79342
160.465717	971.522129	69.194809	1731.889351	-0.066165	1.899048	22197.63787
8.636132	953.211023	-204.708813	1647.96345	-2.355053	-1.152803	85.451827
-193.548993	872.336973	-508.367983	1489.267201	-1.59209	-1.915765	12.970367
-349.193392	806.722177	-762.434574	1282.504299	-2.355053	-1.152803	21776.48244
-536.882225	667.862959	-998.953022	1014.704378	-1.59209	1.136085	22194.58602
-663.534039	503.063008	-1201.138148	681.289662	-2.355053	1.136085	22191.53417
-765.771046	288.670479	-1393.404757	271.578673	-2.355053	0.373123	22193.06009
-897.763599	136.840894	-1459.019553	-3.087913	-0.066165	-0.38984	22215.18601
-936.674699	-44.744237	-1500.982503	-359.391511	-3.118016	-2.678728	22213.66009
-939.72655	-240.062698	-1442.234373	-636.346984	-0.066165	-1.152803	22219.00082
-888.608046	-407.9145	-1294.219602	-892.702464	-0.829128	1.136085	22226.63045
-808.496959	-567.373712	-1161.464085	-1170.4209	-1.59209	1.136085	22218.23786
-700.15625	-700.892191	-891.375276	-1342.087516	-0.066165	0.373123	22210.60823
-544.511852	-822.203266	-660.96053	-1494.680063	0.696798	0.373123	22203.74157
-331.645249	-879.425471	-344.330994	-1535.880051	2.222723	-1.915765	22218.23786
-156.926782	-929.018049	-33.80516	-1521.383759	0.696798	0.373123	22214.42305
68.910188	-951.906931	295.794742	-1508.413393	1.459761	1.899048	22205.2675
234.473102	-923.67731	562.068737	-1435.931933	-0.066165	1.899048	22217.4749
405.376755	-832.121781	838.261248	-1294.783826	0.696798	1.899048	22226.63045
569.413744	-731.4107	1033.579709	-1110.146844	-1.59209	-0.38984	22227.39341
690.724819	-619.255178	1199.905585	-874.391358	-0.829128	-1.915765	22230.44527
770.835906	-470.477444	1258.653716	-674.495121	-0.829128	-1.915765	22212.89712
800.591453	-291.181201	1298.327778	-337.265591	1.459761	2.662011	22227.39341
815.087745	-91.284964	1303.668518	46.504665	-0.829128	1.136085	22232.73415
792.198863	118.529789	1276.964822	388.311971	1.459761	0.373123	22215.94897
772.361832	327.581579	1191.512995	704.178544	-2.355053	-2.678728	22202.21564
733.450732	505.351896	1050.364889	975.793279	-3.880978	-2.678728	22208.31935
656.391496	702.196283	857.335316	1232.911721	-2.355053	-0.38984	22153.38603
558.732265	818.929581	700.927955	1499.948679	-0.066165	1.899048	22187.71935
438.947116	918.8777	438.468774	1638.044934	-1.59209	1.899048	22207.55638
268.806425	971.522129	262.224382	1727.311575	-0.066165	0.373123	22201.45268
116.213878	967.707315	22.654082	1706.711581	-1.59209	-1.152803	22201.45268
-28.749042	937.951768	-281.76805	1593.030133	1.459761	1.899048	28.992584
-217.200838	872.336973	-533.545753	1461.800542	0.696798	1.899048	12.970367
-399.548932	786.885146	-832.627146	1218.415429	0.696798	3.424974	22014.52681
-540.697038	645.73704	-1020.315979	950.615508	0.696798	1.136085	22239.60082
-681.082182	480.174126	-1190.456669	620.252643	2.985686	-1.152803	22236.54897
-811.54881	294.011218	-1357.545509	256.319418	-0.066165	-1.915765	22221.28971
-900.81545	98.692758	-1401.034385	-7.665689	0.696798	0.373123	22238.07489
-948.882103	-69.922007	-1435.367708	-352.524846	1.459761	1.899048	22235.786
-938.963587	-266.003431	-1423.923267	-716.458072	0.696798	0.373123	22215.18601
-871.059904	-431.566344	-1269.804794	-923.220973	-1.59209	-1.152803	22222.81564
-776.452524	-584.921855	-1095.84929	-1188.732006	-2.355053	-1.915765	22214.42305
-674.97848	-717.677371	-868.486394	-1368.028249	-2.355053	-1.915765	22208.31935
-488.05261	-825.255117	-564.064262	-1514.517094	-0.829128	-0.38984	22203.74157
-340.800801	-904.603241	-287.871752	-1529.013386	-2.355053	0.373123	22199.16379
-149.297154	-961.062484	24.180008	-1531.302275	-3.118016	1.136085	22174.74899
96.376847	-948.092117	318.683624	-1540.457828	-0.829128	1.136085	22160.25269
264.991612	-904.603241	597.927986	-1400.072684	-2.355053	-1.152803	22214.42305
433.606377	-850.432887	849.705689	-1267.317168	-0.066165	-1.915765	22205.2675
569.413744	-716.914408	1023.661193	-1050.63575	0.696798	-1.915765	22225.10453
705.221111	-579.581115	1220.505579	-814.880265	-0.066165	-1.152803	22234.26008
790.672937	-426.988568	1286.883337	-547.843307	3.748649	4.187936	22215.18601
810.509969	-244.640474	1332.661102	-228.924883	-0.829128	2.662011	22223.5786
835.687739	-30.247945	1334.94999	141.112045	-0.829128	-1.152803	22231.97119
835.687739	192.537174	1348.683319	508.860084	-0.066165	-3.441691	22225.10453
806.695155	407.692666	1277.727785	840.748874	1.459761	-0.38984	22244.94156
743.369248	581.64817	1116.742647	1118.467311	0.696798	1.136085	22219.76379
667.072974	745.685159	937.446404	1386.267231	2.985686	4.187936	22193.06009
554.154489	863.18142	729.920539	1596.844947	-0.066165	0.373123	22206.79342
403.087867	970.759166	464.409507	1701.370842	0.696798	0.373123	22213.66009
257.361984	981.440644	238.572537	1745.62268	0.696798	-1.915765	22196.87491
106.295362	968.470278	-34.568123	1680.770848	1.459761	-0.38984	17593.92071
-76.052732	918.114737	-342.805069	1541.148667	-0.066165	1.899048	21.362957
-288.156373	842.581426	-623.575356	1383.978343	-1.59209	0.373123	5937.376019
-459.060026	748.737009	-861.61973	1156.615447	-0.829128	0.373123	22154.14899
-604.022946	586.988909	-1117.212247	843.800725	-3.880978	-1.915765	22194.58602
-763.482158	403.877852	-1346.101068	457.74158	-3.118016	-2.678728	22194.58602
-855.800649	232.211237	-1437.656596	161.712039	-0.066165	0.373123	22193.06009
-942.015438	47.574254	-1476.567696	-121.347137	-2.355053	-0.38984	22210.60823
-967.956171	-124.855324	-1512.426944	-457.813704	-1.59209	-1.152803	22222.05268
-961.089506	-293.470089	-1417.056602	-748.502507	-0.829128	-1.152803	22219.00082
-868.771015	-464.373742	-1285.064049	-997.228359	-1.59209	-4.204654	22222.81564
-773.400673	-633.75147	-1110.345582	-1237.561621	-0.829128	-3.441691	22219.76379
-638.356269	-729.121812	-831.864183	-1385.576392	-0.829128	-1.915765	22202.21564
-452.956324	-848.143999	-561.012411	-1530.539312	1.459761	1.899048	22201.45268
-259.163789	-900.788428	-210.049552	-1564.872635	2.222723	0.373123	22234.26008
-52.400887	-937.410639	143.965157	-1511.465244	1.459761	-1.915765	22207.55638
128.421282	-927.492123	429.313221	-1516.805983	0.696798	-2.678728	22185.43046
319.924929	-881.714359	689.483514	-1364.213435	-0.829128	-2.678728	22240.36378
494.643396	-808.469937	916.84641	-1233.746807	-0.829128	1.136085	22222.81564
617.480396	-701.655153	1040.446373	-1047.583899	1.459761	2.662011	22223.5786
731.161844	-578.818153	1247.209275	-811.065451	-0.066165	1.899048	22229.6823
786.858124	-431.566344	1283.068524	-544.791456	-0.066165	0.373123	22215.18601
788.384049	-226.329368	1311.298145	-266.310057	2.222723	1.136085	22225.86749
767.784055	-31.77387	1273.150008	124.326864	-1.59209	-1.915765	22231.20823
777.702571	186.433472	1239.579648	503.519345	-1.59209	-1.152803	22193.06009
757.102577	386.329709	1115.979684	824.726657	-3.880978	2.662011	22200.68972
704.458148	575.544468	958.80936	1087.948801	-2.355053	3.424974	22177.80084
620.532247	747.974047	793.246447	1367.193163	-0.829128	1.136085	22180.08972
474.806364	863.18142	543.757632	1552.593108	-0.829128	-0.38984	22192.29713
355.784177	951.685098	314.105848	1635.756046	0.696798	-0.38984	22214.42305
204.717555	980.677682	137.861456	1727.311575	0.696798	1.136085	22199.92676
55.939822	968.470278	-150.538459	1655.593077	-2.355053	1.899048	1843.317972
-135.563825	912.773998	-412.99764	1548.015331	1.459761	2.662011	19.074068
-304.17859	830.374022	-665.538306	1381.689455	-0.066165	-0.38984	7869.960631
-448.378547	747.974047	-903.58268	1125.333975	0.696798	-1.915765	22173.22306
-592.578505	574.018543	-1098.901141	838.459986	0.696798	-1.152803	22238.83786
-758.141418	407.692666	-1312.530707	445.534177	-1.59209	0.373123	22227.39341
-829.096953	208.559392	-1381.197354	157.897225	-0.829128	0.373123	22224.34156
-927.519146	35.36685	-1394.16772	-159.495274	0.696798	-0.38984	22237.31193
-952.696916	-143.929393	-1400.271422	-489.858139	-0.066165	-1.915765	22227.39341
-923.704332	-321.69971	-1341.523291	-798.095085	0.696798	-2.678728	22215.94897
-858.8525	-501.758916	-1178.249266	-1034.613533	-1.59209	-2.678728	22215.94897
-719.993282	-658.166277	-1017.264128	-1289.443087	1.459761	0.373123	22219.00082
-584.185914	-761.166247	-769.301239	-1407.702311	1.459761	-0.38984	22195.34898
-433.119293	-873.321769	-457.249479	-1533.591163	-0.066165	1.899048	22209.84527
-230.934167	-932.832863	-191.738447	-1530.539312	-0.829128	-0.38984	22195.34898
-18.067564	-967.166186	119.55035	-1530.539312	-1.59209	-2.678728	22176.27491
157.413866	-933.595825	415.579892	-1504.598579	-0.829128	1.136085	22154.91195
336.710109	-869.506955	707.79462	-1352.006031	0.696798	1.899048	22218.23786
475.569327	-784.055129	884.039012	-1216.198664	-0.829128	4.950899	22211.3712
632.739651	-661.981091	1027.476007	-996.465396	-2.355053	-0.38984	22222.05268
731.161844	-516.255208	1222.031505	-746.213618	1.459761	-1.152803	22234.26008
786.858124	-350.692294	1250.261126	-487.569251	-0.066165	-1.152803	22214.42305
795.250714	-166.818275	1244.157424	-121.347137	-0.066165	0.373123	22223.5786
827.295149	30.789074	1291.461114	249.452753	-2.355053	-0.38984	22229.6823
793.724788	261.203821	1220.505579	572.948954	2.222723	1.136085	22238.83786
765.495167	457.285244	1160.231523	928.489589	1.459761	0.373123	22242.65267
719.717403	626.662972	979.409354	1171.874702	1.459761	-0.38984	22212.13416
621.29521	789.174035	826.816807	1438.148697	0.696798	-0.38984	22201.45268
481.673029	899.803631	555.202073	1582.348655	-0.066165	0.373123	22206.79342
338.236034	975.336942	302.661407	1677.718997	-2.355053	2.662011	22199.92676
182.591636	977.625831	113.446648	1734.941202	-0.829128	1.136085	22191.53417
40.680567	951.685098	-158.168086	1661.696779	0.696798	0.373123	227.362896
-152.349005	899.040669	-457.249479	1501.474605	0.696798	-0.38984	15.259255
-311.045255	796.803662	-696.819779	1315.311697	-2.355053	-4.967616	20195.62365
-504.83779	704.485171	-949.360444	1046.748813	-3.118016	-1.915765	22173.98602
-630.726641	522.900039	-1136.286315	760.637787	-1.59209	1.136085	22199.16379
-760.430307	345.129722	-1333.130701	382.971232	-2.355053	0.373123	22194.58602
-880.215456	163.54459	-1412.478826	93.808355	1.459761	1.136085	22207.55638
-945.067289	-19.566467	-1446.812149	-230.450808	-1.59209	-2.678728	22216.71194
-955.748767	-208.018263	-1426.212155	-586.754406	0.696798	-2.678728	22225.86749
-925.230258	-383.499692	-1349.915881	-884.309874	-0.066165	-1.152803	22219.76379
-833.674729	-555.929271	-1164.515936	-1107.857956	-3.118016	1.899048	22205.2675
-755.85253	-692.499601	-960.041923	-1304.702342	-1.59209	0.373123	22207.55638
-587.237765	-812.28475	-733.44199	-1506.124504	-0.829128	-0.38984	22193.06009
-400.311895	-871.032881	-407.656901	-1517.568945	2.222723	0.373123	22235.02304
-182.104552	-951.143968	-79.582924	-1544.272641	2.222723	-0.38984	22234.26008
1.006505	-936.647676	243.150313	-1557.243008	-1.59209	-1.152803	22199.92676
208.532369	-931.306937	517.053936	-1450.428225	1.459761	1.899048	22222.05268
377.147134	-858.825477	782.564968	-1306.228267	-0.066165	2.662011	22239.60082
524.398942	-774.899576	984.750094	-1134.561651	-0.066165	1.136085	22218.23786
651.050757	-634.514433	1134.29079	-938.480228	1.459761	-1.152803	22223.5786
750.998875	-503.284842	1257.127791	-740.109916	-3.118016	-2.678728	22228.15638
803.643304	-346.114518	1278.490747	-417.376679	-0.066165	-0.38984	22215.18601
825.769223	-132.484952	1296.801853	-54.206416	-0.066165	1.136085	22225.10453
804.406267	67.411285	1251.787051	277.682375	1.459761	1.899048	22235.02304
778.465534	278.751964	1228.135207	627.119308	-4.643941	-2.678728	22190.7712
744.895173	461.100058	1090.801914	919.334036	0.696798	-1.915765	22207.55638
701.406297	646.500003	937.446404	1193.237659	0.696798	-0.38984	22177.80084
580.095222	795.277736	767.305714	1462.563505	-0.829128	1.899048	22190.00824
460.310072	897.514743	477.379874	1612.104201	-1.59209	1.899048	22206.03046
300.85086	966.944352	286.639189	1687.637512	-0.829128	2.662011	22195.34898
154.362015	982.96657	9.683716	1638.807897	0.696798	-1.152803	22195.34898
7.110207	950.159172	-236.753248	1650.252338	-0.066165	-1.152803	88.503677
-167.60826	894.462892	-481.664287	1486.978313	-0.066165	-1.152803	13.733329
-369.793385	800.618476	-744.123468	1275.637634	-2.355053	-1.152803	21759.69726
-512.467417	689.225916	-978.353028	1035.304372	2.222723	1.899048	22228.15638
-637.593306	523.663002	-1142.390017	711.808172	0.696798	1.899048	22243.41563
-775.689561	354.285275	-1349.915881	353.978648	-0.829128	-1.915765	22226.63045
-868.771015	152.863112	-1398.745497	56.423181	-0.066165	-3.441691	22228.15638
-960.326544	-40.929423	-1462.834366	-281.569312	-0.829128	-1.915765	22234.26008
-939.72655	-230.907145	-1406.375124	-611.932177	2.222723	1.136085	22219.00082
-881.741382	-401.810798	-1283.538123	-870.576545	1.459761	2.662011	22218.23786
-805.445108	-574.240376	-1154.597421	-1172.709788	1.459761	1.899048	22218.23786
-690.237735	-720.729222	-877.641947	-1369.554174	0.696798	-1.915765	22202.21564
-532.304448	-792.447719	-676.982747	-1528.250424	1.459761	-1.152803	22196.87491
-364.452646	-906.129167	-347.382845	-1508.413393	-1.59209	0.373123	22195.34898
-162.267521	-949.618043	-32.279235	-1523.672647	-3.118016	2.662011	22181.61565
36.865753	-961.825447	241.624388	-1522.146722	-1.59209	1.899048	22157.96381
232.947177	-923.67731	561.305775	-1423.724529	-1.59209	1.136085	22211.3712
411.480457	-829.832893	803.164962	-1298.59864	-0.829128	-1.152803	22222.05268
568.650781	-737.514402	977.120466	-1116.250546	1.459761	-1.915765	22219.76379
695.302595	-624.595917	1181.59448	-882.020986	0.696798	-1.915765	22226.63045
769.309981	-461.321891	1161.757449	-701.96178	-2.355053	-1.152803	22228.91934
794.487751	-289.655275	1302.905555	-339.55448	0.696798	0.373123	22216.71194
789.909975	-73.736821	1280.779635	-19.873093	0.696798	0.373123	22226.63045
818.139596	131.500155	1267.809269	394.415673	1.459761	-1.152803	22249.51933
793.724788	345.129722	1231.187058	738.511868	1.459761	-4.204654	22236.54897
775.413683	535.870406	1101.483392	1037.59326	2.985686	1.136085	22222.05268
699.880372	696.855543	943.550106	1313.785771	-0.829128	0.373123	22212.89712
567.887818	823.507358	730.683502	1555.644959	0.696798	2.662011	22202.97861
428.265637	948.633247	516.290973	1679.244922	-0.066165	2.662011	22214.42305
280.250866	986.018421	274.431785	1747.911569	-0.829128	-0.38984	22193.82305
120.028692	976.099905	13.498529	1725.022686	-0.066165	-1.152803	22196.11194
-32.563856	953.973986	-264.219907	1615.919015	-1.59209	1.899048	28.992584
-195.837881	876.914749	-550.330933	1453.407952	-0.066165	3.424974	11.444441
-400.311895	790.69996	-824.234556	1232.911721	-0.066165	3.424974	22007.66015
-548.326666	641.922226	-1037.864122	955.193285	-3.118016	0.373123	22185.43046
-697.1044	445.07784	-1232.41962	596.600799	-2.355053	-1.152803	22206.03046
-817.652512	281.803815	-1399.508459	261.660157	-0.066165	0.373123	22190.7712
-916.074705	97.166832	-1423.160304	-25.213832	-2.355053	-0.38984	22206.03046
-954.222842	-90.522001	-1465.886217	-347.184107	0.696798	1.136085	22227.39341
-951.933954	-246.166399	-1426.212155	-708.828444	-0.829128	-1.152803	22215.94897
-893.948786	-425.462643	-1379.671428	-995.702433	2.222723	-1.152803	22206.79342
-787.896965	-600.944072	-1176.72334	-1215.435702	-0.066165	-1.152803	22214.42305
-668.111816	-738.277365	-871.538245	-1374.894914	-0.829128	-2.678728	22190.00824
-494.156312	-837.462521	-588.47907	-1513.754132	-1.59209	-1.152803	22195.34898
-311.808217	-908.418055	-315.33841	-1551.902269	1.459761	1.136085	22235.786
-104.282353	-943.514341	60.039256	-1503.835616	2.222723	1.136085	22223.5786
88.747219	-958.773596	344.624357	-1497.731914	2.222723	1.136085	22191.53417
272.621239	-893.921763	632.261309	-1394.731945	-0.066165	-0.38984	22238.83786
441.236004	-819.151415	877.93531	-1274.183832	1.459761	-1.152803	22235.02304
592.302626	-736.751439	1035.868597	-1088.020925	-1.59209	-1.915765	22213.66009
692.250744	-587.973706	1229.661132	-829.376557	-0.066165	-0.38984	22226.63045
770.072944	-449.87745	1292.224077	-609.643288	-0.066165	1.136085	22228.91934
793.724788	-245.403437	1328.083325	-247.235988	-0.829128	-1.152803	22215.18601
809.747006	-29.484982	1321.979623	92.282429	-1.59209	-3.441691	22226.63045
804.406267	174.989031	1309.772219	440.9564	-2.355053	-2.678728	22208.31935
785.332198	384.040821	1225.846318	810.993328	-0.066165	2.662011	22196.87491
739.554434	561.811139	1077.068585	1091.000652	-0.829128	1.899048	22182.37861
655.628533	723.559239	916.083447	1366.4302	0.696798	2.662011	22200.68972
529.739681	851.736979	683.379812	1585.400506	-0.829128	0.373123	22192.29713
410.717494	949.396209	439.994699	1681.53381	1.459761	1.136085	22211.3712
257.361984	995.173974	220.261431	1741.807867	0.696798	1.136085	22199.16379
100.954623	970.759166	-33.042197	1656.35604	-1.59209	-0.38984	6678.975799
-82.919396	914.299923	-339.753218	1611.341239	-0.066165	2.662011	18.311106
-270.60823	839.529575	-606.027213	1424.415368	0.696798	2.662011	5616.168706
-441.511883	754.840711	-851.701214	1171.874702	2.985686	0.373123	22167.11936
-586.474803	610.640754	-1071.434482	897.97108	2.222723	-1.152803	22233.49712
-729.911797	438.974138	-1292.693676	530.22304	2.985686	-0.38984	22237.31193
-826.045102	245.181603	-1381.197354	226.563871	1.459761	1.899048	22219.00082
-935.911736	54.440919	-1426.975118	-109.902696	-0.829128	-0.38984	22228.15638
-987.03024	-139.351616	-1452.915851	-435.687784	-0.066165	-0.38984	22229.6823
-958.037656	-301.862679	-1391.878832	-740.109916	-0.066165	-3.441691	22212.89712
-873.348792	-481.158922	-1253.019614	-1027.746868	-3.118016	-4.967616	22206.79342
-759.667344	-623.832954	-1038.627085	-1241.376435	-1.59209	-1.915765	22216.71194
-646.748859	-752.773657	-805.92345	-1404.65046	0.696798	1.899048	22185.43046
-476.608169	-846.618073	-496.923542	-1518.331908	-0.829128	1.136085	22201.45268
-273.660081	-926.729161	-205.471776	-1552.665231	-2.355053	1.136085	22199.92676
-60.030514	-948.85508	77.587399	-1538.931902	-1.59209	-1.915765	22191.53417
136.050909	-943.514341	409.47619	-1512.991169	-0.829128	-1.152803	22157.96381
322.97678	-892.395838	700.164993	-1387.86528	-0.066165	1.136085	22217.4749
480.147104	-813.810676	925.239	-1222.302366	1.459761	1.899048	22223.5786
638.08039	-678.003309	1119.794498	-999.517247	0.696798	2.662011	22221.28971
735.73962	-581.107041	1187.698182	-806.487675	-2.355053	-0.38984	22225.86749
812.035894	-394.944133	1283.831486	-492.90999	0.696798	1.136085	22227.39341
836.450702	-186.655306	1373.861089	-106.850845	-0.066165	-0.38984	22217.4749
859.339584	52.152031	1352.498133	239.534238	1.459761	-1.915765	22238.07489
842.554404	267.307523	1363.942574	612.623016	2.222723	0.373123	22254.09711
826.532186	459.574132	1237.290759	924.674775	-0.066165	2.662011	22231.20823
771.598869	654.892593	1083.935249	1214.600615	-0.066165	1.899048	22213.66009
651.813719	792.225885	935.920478	1480.874611	0.696798	-1.152803	22224.34156
529.739681	905.144371	659.727968	1641.096785	-1.59209	-1.915765	22200.68972
363.413805	984.492495	418.631743	1710.526394	0.696798	-0.38984	22194.58602
247.443469	989.833234	199.661437	1762.407861	-0.066165	1.899048	22206.79342
76.539816	966.18139	-117.731061	1671.615295	-0.066165	1.136085	1902.066103
-121.067533	898.277706	-400.027274	1534.282002	1.459761	1.899048	18.311106
-333.171174	818.929581	-669.35312	1302.34133	0.696798	-0.38984	17516.86148
-479.66002	713.640724	-944.019705	1085.659913	-3.118016	-1.915765	22158.72677
-642.171082	545.025959	-1188.167781	781.237781	-1.59209	-0.38984	22191.53417
-785.608077	376.411194	-1404.086236	389.074934	-1.59209	1.136085	22202.97861
-861.904351	188.722361	-1486.486211	144.163896	-1.59209	1.136085	22198.40083
-957.274693	7.137229	-1484.197323	-237.317473	0.696798	-1.152803	22213.66009
-954.985805	-147.744206	-1472.752882	-505.117394	-2.355053	-4.204654	22229.6823
-948.882103	-341.536742	-1368.226987	-799.62101	-3.118016	-3.441691	22211.3712
-857.326574	-507.099655	-1262.938129	-1090.309813	-0.066165	-1.915765	22204.50453
-752.037717	-637.566283	-989.034507	-1240.613472	-0.066165	1.136085	22215.18601
-606.311834	-769.558837	-760.145686	-1429.065268	0.696798	1.136085	22183.14158
-395.734118	-850.432887	-471.745771	-1550.376343	3.748649	0.373123	22226.63045
-202.704546	-915.28472	-104.760695	-1529.776349	2.222723	-1.152803	22236.54897
1.006505	-957.24767	198.135512	-1560.294859	-0.066165	-1.152803	22210.60823
178.01386	-932.832863	518.579861	-1457.294889	0.696798	1.136085	22220.52675
383.250836	-847.381036	790.194596	-1347.428255	-1.59209	1.899048	22238.07489
514.480427	-772.610688	986.276019	-1184.154229	-0.829128	3.424974	22224.34156
650.287794	-678.766271	1148.787082	-966.709849	0.696798	1.136085	22217.4749
749.47295	-535.329277	1282.305561	-741.635842	-0.066165	-1.915765	22228.91934
810.509969	-352.981183	1323.505549	-428.82112	-1.59209	0.373123	22228.91934
829.584037	-163.766424	1348.683319	-62.599006	2.222723	1.136085	22218.23786
818.139596	65.88536	1318.16481	283.786076	1.459761	0.373123	22223.5786
818.139596	282.566777	1298.327778	645.430414	-3.118016	0.373123	22206.03046
796.776639	462.625983	1122.846349	912.467372	-0.066165	-1.152803	22187.71935
714.376664	628.188897	993.905646	1206.970988	-0.829128	-1.152803	22180.85269
620.532247	800.618476	858.098279	1487.741275	-1.59209	-2.678728	22209.84527
474.806364	905.144371	571.987253	1620.496791	-3.118016	-0.38984	22196.11194
334.421221	968.470278	323.261401	1696.793065	-0.829128	1.136085	22193.82305
198.613854	993.648048	70.720735	1696.030102	-0.066165	1.899048	22208.31935
26.184275	941.003619	-181.056968	1623.548642	0.696798	0.373123	233.466597
-159.978633	884.544377	-468.69392	1498.422754	0.696798	-1.152803	15.259255
-354.534131	805.196252	-725.0494	1272.585783	-0.066165	-1.915765	20170.44588
-499.497051	688.462953	-992.086358	1007.837714	-0.066165	0.373123	22211.3712
-642.171082	503.063008	-1166.804825	695.785954	-0.829128	0.373123	22231.97119
-797.052518	323.766765	-1430.026969	305.911996	2.985686	1.136085	22239.60082
-893.948786	136.077932	-1452.915851	86.178728	2.222723	-1.152803	22222.05268
-958.037656	-21.855355	-1456.730665	-252.576728	0.696798	-1.915765	22227.39341
-964.141357	-201.914561	-1424.68623	-577.598854	-2.355053	-1.152803	22226.63045
-904.630264	-369.0034	-1320.160335	-829.376557	-0.829128	1.136085	22211.3712
-822.230288	-535.329277	-1153.071495	-1116.250546	-0.829128	1.899048	22210.60823
-709.311803	-674.951458	-942.49378	-1308.517155	0.696798	2.662011	22209.84527
-584.948877	-784.818092	-682.323487	-1442.035634	1.459761	0.373123	22178.5638
-384.289677	-882.477322	-390.108758	-1507.65043	-2.355053	-0.38984	22186.19343
-174.474925	-943.514341	-57.457005	-1528.250424	-2.355053	-1.915765	22196.87491
20.080573	-958.010633	212.631804	-1515.280057	-2.355053	1.136085	22161.01566
198.613854	-914.521757	507.13542	-1455.006001	-0.829128	1.899048	22209.08231
384.013799	-860.351403	789.431633	-1284.102348	-4.643941	-1.152803	22219.76379
531.265607	-752.773657	1012.216752	-1122.354248	0.696798	-0.38984	22222.81564
664.784086	-631.462582	1194.564846	-892.702464	2.222723	-1.152803	22222.81564
762.443316	-484.210773	1260.179642	-705.776593	0.696798	-1.152803	22228.91934
821.95441	-311.018232	1334.94999	-354.813734	-0.066165	2.662011	22224.34156
834.161813	-110.359032	1334.187027	23.615783	-0.066165	0.373123	22217.4749
846.369217	120.055714	1288.409263	354.741611	0.696798	-1.152803	22250.2823
826.532186	345.129722	1296.03889	733.171128	1.459761	-1.915765	22251.04526
783.04331	523.663002	1153.364858	973.504391	2.222723	-1.152803	22193.06009
699.117409	676.255549	958.046398	1269.533932	2.222723	1.136085	22209.84527
597.643365	830.374022	821.476068	1541.91163	0.696798	1.136085	22222.05268
457.258221	924.218439	532.313191	1676.193071	2.985686	1.899048	22208.31935
327.554556	963.892501	327.839177	1726.548612	-3.118016	-1.152803	22190.7712
156.650903	990.596197	56.987405	1734.941202	2.985686	-0.38984	22216.71194
-5.86016	937.188806	-246.671764	1638.807897	0.696798	-1.152803	49.592578
-189.734179	871.57401	-519.812424	1475.533871	2.222723	2.662011	13.733329
-373.608199	782.30737	-830.338258	1266.482082	-0.066165	2.662011	21764.27503
-546.037778	660.996295	-1026.419681	972.741428	-0.829128	3.424974	22177.03787
-697.867362	487.040791	-1259.886278	571.423028	-3.118016	-1.152803	22199.92676
-792.474742	291.72233	-1439.945484	272.341635	-2.355053	-1.152803	22209.08231
-907.682115	132.263118	-1477.330658	2.252827	-3.118016	-2.678728	22198.40083
-966.430246	-44.744237	-1486.486211	-305.984119	0.696798	1.136085	22222.81564
-967.193208	-242.351586	-1449.864	-639.398835	0.696798	1.136085	22231.97119
-919.889519	-407.151537	-1327.026999	-922.458011	-0.829128	0.373123	22204.50453
-811.54881	-550.588531	-1173.671489	-1159.739422	-0.829128	-1.152803	22209.08231
-703.208101	-705.469967	-887.560463	-1328.354187	1.459761	-1.152803	22199.16379
-539.171113	-817.625489	-670.879046	-1468.73933	-0.066165	-1.152803	22185.43046
-340.800801	-897.736577	-362.6421	-1529.776349	4.511612	3.424974	22225.10453
-121.067533	-952.669894	3.580014	-1549.61338	0.696798	1.899048	22231.97119
52.887971	-918.336571	301.898444	-1534.354126	-0.066165	1.136085	22197.63787
241.339767	-913.758794	600.979837	-1430.591193	1.459761	-1.152803	22234.26008
425.976749	-853.484738	863.439018	-1282.576422	0.696798	-1.915765	22234.26008
567.124856	-729.884775	1072.490808	-1077.339446	0.696798	-2.678728	22215.18601
699.880372	-620.018141	1222.031505	-871.339507	-0.829128	-1.915765	22219.00082
770.835906	-468.188556	1275.438896	-639.398835	-0.829128	-0.38984	22228.91934
798.302565	-293.470089	1322.742586	-313.613747	-0.066165	0.373123	22223.5786
815.087745	-62.29238	1310.535182	31.245411	-0.066165	-0.38984	22222.05268
816.61367	142.181634	1299.853704	401.282338	-0.829128	-2.678728	22209.08231
792.198863	348.944535	1205.246325	721.726687	-0.829128	-1.152803	22206.79342
776.176645	521.374114	1061.80933	1016.230304	-3.880978	1.136085	22155.67492
664.021123	693.803692	869.54272	1277.926523	-0.829128	4.187936	22195.34898
543.473011	848.685128	713.135359	1531.993114	-0.829128	2.662011	22209.84527
438.184153	925.744364	492.639128	1663.985667	-0.066165	1.136085	22208.31935
272.621239	979.914719	248.491052	1717.393059	0.696798	-1.915765	22199.92676
121.554617	965.418427	11.972604	1671.615295	-3.118016	-0.38984	22193.82305
-47.82311	923.455476	-284.819901	1597.607909	2.222723	2.662011	28.229621
-232.460093	858.603644	-586.190182	1431.282033	1.459761	3.424974	12.207404
-420.911889	767.048115	-846.360475	1183.319143	2.222723	3.424974	22132.02307
-548.326666	638.870375	-1038.627085	921.622924	2.222723	-0.38984	22225.10453
-692.526623	458.811169	-1262.938129	545.482295	2.985686	-0.38984	22237.31193
-823.756214	288.670479	-1420.108453	257.082381	-0.066165	0.373123	22234.26008
-929.045072	103.270534	-1429.264006	-77.095298	1.459761	1.136085	22223.5786
-954.222842	-74.499784	-1460.545478	-361.680399	-1.59209	0.373123	22222.05268
-957.274693	-271.34417	-1387.301055	-672.206233	-0.066165	-0.38984	22228.15638
-873.348792	-441.48486	-1287.352937	-951.450595	-1.59209	-3.441691	22206.03046
-788.659928	-588.736668	-1052.360414	-1182.628304	-0.066165	-1.152803	22214.42305
-668.111816	-726.069961	-857.041953	-1358.109733	1.459761	-0.38984	22196.87491
-504.83779	-838.225483	-568.642039	-1514.517094	-1.59209	-0.38984	22182.37861
-301.889702	-903.840279	-298.55323	-1545.035604	-2.355053	0.373123	22187.71935
-101.993465	-935.884714	25.705933	-1536.643014	-1.59209	-0.38984	22200.68972
58.991673	-966.403223	274.431785	-1534.354126	-1.59209	-1.915765	22164.06751
281.776792	-912.232869	594.113172	-1379.47269	-1.59209	-1.915765	22209.08231
432.080451	-834.41067	848.942726	-1267.317168	-0.829128	-2.678728	22228.15638
586.961887	-712.336632	1075.542659	-1030.798719	-0.829128	-0.38984	22215.18601
[truncated: 28,725 more rows]
