# Supplementary material for: Dynamic analysis of slant cracked rotor system considering nonlinear oil film force
Source: PLoS One. 2024 Jan 25;19(1):e0294293. doi: 10.1371/journal.pone.0294293 (PMC10810477; doi:10.1371/journal.pone.0294293)
Supplement: S1 File — These data were measured by two eddy current sensors, model WT0150. (ZIP) [file pone.0294293.s001.zip › 2021.3.18 Test data for plain bearings/2021.3.18 (P=0.2Mpa, Z=8.1g Clockwise126°+4.0g)/1300.csv]

1024	30720	7	0	3
8	8	8	8	10	10	1
3	3	3	3	1	1	4
2	1	4	3	0	0	0
0	0	0	0	-0.00007	-0.000047	20724.99023
-515.984943	-237.836199	-405.155218	-506.15539	-1.781543	-0.477367	22183.90454
-464.86644	-309.554696	-325.044131	-479.451694	1.270308	1.811521	22212.13416
-415.273862	-342.362094	-222.044161	-546.592415	-0.255618	0.285595	22222.05268
-393.147943	-411.02874	-150.325664	-595.42203	-1.018581	1.048558	22193.06009
-321.429446	-457.569467	-67.925688	-646.540534	-0.255618	0.285595	22187.71935
-232.162805	-501.058343	-18.33311	-673.24423	-2.544506	0.285595	22194.58602
-159.681345	-556.754623	55.674275	-683.162745	-0.255618	0.285595	22190.00824
-100.933215	-585.747207	95.348338	-717.496068	-0.255618	1.811521	22151.8601
-3.273984	-579.643505	238.022369	-636.622018	0.507345	1.048558	22212.89712
63.866737	-580.406468	330.34086	-604.577583	-1.018581	-1.24033	22220.52675
147.792638	-578.117579	367.726035	-574.059074	2.03327	1.048558	22216.71194
224.851874	-555.99166	456.992675	-501.577614	1.270308	1.811521	22230.44527
283.600005	-502.584268	514.21488	-441.303558	0.507345	0.285595	22227.39341
357.60739	-473.591684	566.096346	-381.792464	2.03327	1.811521	22219.76379
422.459223	-419.42133	600.429669	-298.629526	2.03327	1.048558	22227.39341
475.103652	-354.569497	632.474104	-228.436954	2.03327	0.285595	22254.09711
509.436975	-289.717665	653.074098	-159.770308	0.507345	1.048558	22235.786
531.562894	-226.391758	666.044465	-80.422183	0.507345	1.811521	22238.83786
558.26659	-161.539925	674.437055	19.525936	0.507345	-0.477367	22244.94156
522.407341	-60.065881	614.162999	58.437035	-0.255618	-1.24033	22222.05268
539.192522	12.415579	618.740775	202.636992	-1.781543	0.285595	22221.28971
527.748081	84.897039	571.437085	279.696229	1.270308	1.048558	22231.20823
507.911049	162.719238	540.918576	360.570279	-0.255618	0.285595	22210.60823
475.866614	229.096996	452.414898	406.348043	-0.255618	1.048558	22222.05268
462.133285	282.504388	408.926022	486.45913	0.507345	0.285595	22207.55638
404.148117	355.748811	305.926053	506.296162	-1.781543	0.285595	22183.14158
350.740726	410.682128	224.28904	559.703553	-1.018581	0.285595	22185.43046
312.592589	459.511743	132.733512	574.199845	-4.070432	-0.477367	22193.82305
229.42965	496.133954	19.052064	612.347982	-0.255618	0.285595	22173.98602
191.281514	523.600613	-69.451614	625.318349	-1.018581	0.285595	22177.80084
98.963022	537.333942	-198.392316	532.236895	0.507345	-0.477367	22215.94897
39.451929	551.067271	-232.725639	600.903541	0.507345	-1.24033	22199.16379
-0.985096	551.067271	-279.266366	603.192429	1.270308	1.811521	22221.28971
-67.362854	535.045054	-322.755242	619.977609	1.270308	1.048558	997.95526
-124.585059	494.608029	-444.066317	574.962808	-0.255618	-0.477367	15.259255
-200.881333	491.556178	-465.429274	511.636901	0.507345	1.048558	12.970367
-276.414644	475.53396	-475.34779	491.036907	0.507345	-0.477367	18192.0835
-309.985005	449.593227	-519.599628	417.792484	2.796233	1.048558	22214.42305
-358.81462	367.193252	-690.503282	259.859198	1.270308	1.048558	22209.84527
-408.407198	313.78586	-643.199592	220.185135	0.507345	1.048558	22231.20823
-473.25903	275.637723	-637.09589	153.044414	-1.781543	0.285595	22228.91934
-509.118279	202.3933	-682.110691	49.281482	-1.781543	0.285595	22170.17121
-535.059012	123.045176	-629.466263	-7.17776	1.270308	0.285595	22223.5786
-554.13308	76.504449	-586.740349	-66.688854	1.270308	0.285595	22231.20823
-560.999745	-8.184415	-556.22184	-177.318451	-0.255618	0.285595	22215.94897
-573.970112	-54.725142	-516.547777	-255.903613	0.507345	1.811521	22224.34156
-551.081229	-148.569558	-473.058901	-324.570259	-1.781543	1.048558	22203.74157
-518.273832	-201.213987	-438.725578	-430.622079	0.507345	1.048558	22196.11194
-477.836807	-271.406559	-354.036715	-479.451694	-1.018581	0.285595	22174.74899
-451.133111	-346.93987	-273.162664	-510.733167	-1.781543	0.285595	22209.84527
-396.962757	-407.976889	-199.918242	-551.933154	0.507345	1.048558	22193.06009
-316.088706	-443.073175	-117.518266	-634.33313	-1.018581	0.285595	22201.45268
-258.866501	-484.273163	-38.170141	-628.229428	-0.255618	-1.24033	22211.3712
-173.414675	-522.4213	64.829828	-682.399782	-1.018581	1.048558	22201.45268
-105.510991	-555.228697	127.392772	-637.384981	1.270308	1.048558	22203.74157
-18.533239	-586.510169	206.740897	-612.207211	-0.255618	-0.477367	22195.34898
57.763035	-584.984244	308.214941	-561.088707	3.559196	2.574484	22245.70452
119.563016	-562.095362	382.222327	-561.088707	2.03327	2.574484	22239.60082
195.85929	-549.124995	443.259346	-493.947986	0.507345	0.285595	22244.94156
250.792607	-526.999076	475.30378	-476.399843	-0.255618	-0.477367	22236.54897
318.696291	-484.273163	567.622272	-419.940601	-1.018581	-0.477367	22225.10453
372.103682	-459.858355	556.940793	-351.273955	-0.255618	0.285595	22206.79342
436.955515	-390.428746	610.348185	-301.681377	-1.781543	-1.24033	22225.10453
489.599944	-317.184323	647.733359	-205.548072	0.507345	1.048558	22216.71194
525.459192	-256.147304	644.681508	-117.807357	-1.018581	0.285595	22227.39341
523.933267	-158.488074	621.792626	-4.888872	-1.781543	-1.24033	22228.91934
526.985118	-102.028832	646.970396	55.385184	-2.544506	1.811521	22199.16379
543.770298	-32.599222	628.659291	165.251818	-4.070432	-1.24033	22204.50453
540.718447	53.615567	582.118564	218.65921	-1.018581	0.285595	22214.42305
504.859198	123.808139	513.451917	305.636962	0.507345	1.811521	22195.34898
478.918465	192.474785	434.103793	343.022136	-2.544506	-0.477367	22210.60823
447.636993	254.274767	396.718619	407.111006	2.03327	0.285595	22224.34156
414.829596	316.074748	328.814935	449.836919	-1.018581	-0.477367	22177.80084
373.629608	405.341389	254.044587	526.133193	1.270308	-1.24033	22208.31935
340.059247	445.015451	191.481642	587.933174	2.03327	1.048558	22214.42305
263.000011	482.400625	84.666859	639.814641	1.270308	2.574484	22195.34898
227.140762	516.733948	-0.784967	634.473901	-0.255618	-0.477367	22212.89712
148.5556	556.40801	-54.192359	637.525752	1.270308	-0.477367	22228.91934
76.837103	549.541346	-161.007142	622.266498	0.507345	0.285595	22209.84527
5.881569	549.541346	-218.99231	616.925758	0.507345	1.048558	22225.10453
-45.236935	538.096905	-302.918211	616.162796	2.03327	1.048558	20757.16422
-109.325805	515.208023	-395.999665	583.355398	-0.255618	-0.477367	22.125919
-183.33319	480.874699	-483.74038	509.348013	1.270308	1.048558	15.259255
-231.399843	472.482109	-512.732964	484.933205	-1.781543	1.048558	9.918516
-291.673899	438.148786	-532.569995	441.444329	-0.255618	1.048558	22085.48235
-352.710918	404.578426	-585.214424	362.096204	-0.255618	-0.477367	22202.97861
-400.014607	352.69696	-615.732933	288.851782	-0.255618	1.811521	22220.52675
-429.770154	289.371053	-614.207008	189.666626	-1.781543	1.811521	22205.2675
-487.755322	224.51922	-650.829219	88.955545	-1.018581	1.048558	22201.45268
-533.533086	159.667387	-625.651449	12.659271	-1.781543	-1.24033	22206.79342
-541.162714	95.578517	-645.48848	-65.925891	-1.018581	1.048558	22217.4749
-573.207149	25.385946	-556.22184	-146.036978	-1.018581	-1.24033	22212.13416
-554.896043	-34.888111	-540.199622	-252.851762	2.03327	1.048558	22228.15638
-554.896043	-121.1029	-556.984803	-393.999868	-0.255618	0.285595	22209.84527
-535.821975	-166.880664	-444.066317	-381.792464	0.507345	1.811521	22209.08231
-505.303465	-243.176938	-395.236702	-458.088738	2.03327	1.811521	22214.42305
-441.977558	-306.502845	-295.288584	-487.081322	-1.781543	0.285595	22209.84527
-422.90349	-362.199125	-224.333049	-551.170192	1.270308	0.285595	22219.76379
-351.947955	-402.63615	-133.540484	-578.63685	2.796233	-0.477367	22224.34156
-303.881303	-449.176877	-80.133092	-587.02944	2.796233	0.285595	22216.71194
-210.799849	-513.265747	10.659474	-636.622018	0.507345	0.285595	22217.4749
-127.63691	-539.20648	72.459455	-691.555335	0.507345	0.285595	22198.40083
-61.259152	-595.665722	164.777947	-682.399782	-1.018581	0.285595	22211.3712
5.881569	-564.38425	256.333475	-610.681285	0.507345	1.048558	22217.4749
102.777836	-576.591654	343.311227	-576.347962	1.270308	0.285595	22222.05268
163.051892	-555.99166	440.207495	-543.540564	-1.018581	0.285595	22230.44527
220.274098	-530.050927	494.377849	-480.97762	-1.018581	0.285595	22224.34156
285.888893	-515.554635	512.688955	-437.488744	-1.018581	-0.477367	22202.21564
337.007396	-465.199094	556.940793	-384.844315	-1.018581	1.048558	22209.84527
395.755527	-403.399113	577.540787	-332.199886	-3.307469	-0.477367	22205.2675
459.844397	-352.280609	601.955595	-236.066581	-3.307469	-1.24033	22200.68972
499.518459	-275.984336	651.548173	-153.666606	-1.018581	-0.477367	22219.00082
533.851782	-214.947317	644.681508	-62.111077	-1.018581	1.811521	22221.28971
549.874	-134.073266	617.21485	-14.044425	1.270308	0.285595	22219.76379
551.399925	-55.488105	610.348185	102.688874	-1.018581	-1.24033	22224.34156
533.851782	29.963722	613.400036	222.474024	-1.781543	1.048558	22228.91934
513.251789	93.289629	582.118564	301.822148	-0.255618	1.048558	22213.66009
505.622161	187.897008	528.711172	352.177689	2.03327	0.285595	22222.81564
458.318472	251.222916	471.488967	421.607298	1.270308	0.285595	22247.99341
442.296254	310.734009	419.607501	478.06654	0.507345	1.048558	22218.23786
394.229602	371.771028	310.503829	532.999857	0.507345	-0.477367	22219.76379
365.99998	429.756196	214.370524	590.222063	-0.255618	0.285595	22222.81564
303.437036	477.059886	146.466841	616.925758	-0.255618	0.285595	22200.68972
236.296315	506.05247	44.229834	600.903541	-1.018581	-0.477367	22190.00824
180.600035	528.941352	-52.666433	640.577603	0.507345	1.048558	22205.2675
103.540799	537.333942	-139.644185	592.510951	-1.781543	0.285595	22203.74157
33.348227	541.911718	-208.310832	607.770206	-1.018581	0.285595	22212.13416
-26.162866	538.859867	-269.347851	629.133162	-1.018581	0.285595	22229.6823
-87.199885	510.630246	-326.570056	582.592435	-1.018581	1.048558	289.162877
-155.103569	515.208023	-403.629292	565.807255	0.507345	1.811521	18.311106
-229.110954	469.430258	-509.681113	497.903572	-1.018581	0.285595	10.681478
-264.970203	442.726563	-532.569995	401.007304	-0.255618	0.285595	20577.10501
-332.110924	403.815463	-594.369977	378.118422	0.507345	-0.477367	22170.93417
-374.836837	386.26732	-612.681082	257.570309	0.507345	0.285595	22216.71194
-430.533117	303.104382	-627.940337	153.807377	-0.255618	1.048558	22224.34156
-452.659036	237.489586	-611.91812	120.99998	-1.018581	0.285595	22216.71194
-493.096061	171.874791	-643.199592	50.807408	2.03327	1.811521	22227.39341
-555.659006	116.941474	-646.251443	-0.311096	-1.781543	0.285595	22224.34156
-552.607155	58.956306	-556.22184	-78.133295	3.559196	-0.477367	22237.31193
-554.13308	7.07484	-550.881101	-165.111047	1.270308	-0.477367	22244.17859
-559.47382	-73.79921	-473.058901	-283.370271	1.270308	1.048558	22231.97119
-552.607155	-135.599192	-455.510759	-355.851731	2.796233	0.285595	22201.45268
-519.799757	-217.999168	-383.792261	-427.570228	1.270308	-0.477367	22226.63045
-467.918291	-280.562112	-343.355236	-480.214657	0.507345	1.048558	22211.3712
-424.429415	-343.125056	-272.399702	-511.496129	-0.255618	0.285595	22182.37861
-364.918322	-385.088007	-184.658987	-564.140558	0.507345	1.048558	22216.71194
-303.881303	-443.073175	-149.562701	-593.133142	-1.018581	-0.477367	22221.28971
-257.340576	-503.347231	-16.807185	-644.251646	-0.255618	-0.477367	22193.82305
-174.177637	-540.732405	66.355754	-629.755354	-2.544506	-0.477367	22192.29713
-94.829513	-555.99166	135.0224	-666.377565	-0.255618	2.574484	22196.11194
-36.844345	-588.036095	221.237189	-590.844254	-3.307469	-0.477367	22194.58602
58.525997	-574.302766	305.926053	-595.42203	-0.255618	0.285595	22208.31935
127.192644	-579.643505	364.674184	-587.02944	-1.018581	1.048558	22222.81564
202.725955	-555.228697	442.496383	-523.703533	2.03327	1.048558	22225.10453
295.044446	-525.473151	480.64452	-509.207241	-0.255618	1.048558	22221.28971
334.718508	-482.747237	522.60747	-427.570228	0.507345	1.811521	22230.44527
391.940713	-440.784287	556.940793	-380.266539	0.507345	0.285595	22225.10453
431.614776	-358.384311	573.725974	-302.444339	0.507345	-0.477367	22216.71194
506.385124	-306.502845	647.733359	-168.925861	2.03327	0.285595	22241.12674
533.08882	-230.969534	677.488906	-88.814773	2.796233	1.811521	22251.04526
562.844366	-167.643627	656.125949	-2.599984	4.322159	0.285595	22238.07489
539.192522	-71.510322	599.666707	86.666656	2.796233	1.048558	22238.07489
552.925851	-16.577005	592.800042	162.199967	2.796233	1.811521	22241.88971
529.274006	61.245194	556.177831	259.096235	-1.018581	0.285595	22210.60823
495.703646	140.593319	508.111178	271.303639	-0.255618	1.048558	22193.06009
485.022167	219.941443	482.170445	396.429528	-0.255618	1.048558	22217.4749
443.82218	267.245133	422.659352	446.022105	-0.255618	-0.477367	22212.13416
402.622192	342.778444	353.229743	510.110975	0.507345	1.048558	22202.21564
379.73331	408.393239	249.46681	529.185044	1.270308	1.048558	22209.84527
317.170365	449.593227	184.614978	607.007243	-3.307469	0.285595	22183.14158
261.474085	479.348774	80.852046	623.792423	0.507345	1.811521	22196.87491
176.022259	523.600613	-40.45903	639.051678	-1.018581	0.285595	22206.79342
128.718569	541.148756	-92.340496	601.666504	-1.018581	-1.24033	22180.85269
69.970438	534.282091	-191.525652	590.985025	-0.255618	1.811521	22194.58602
5.881569	545.726532	-245.696006	645.15538	2.03327	1.811521	22235.786
-42.185084	538.096905	-295.288584	622.266498	0.507345	0.285595	13284.70718
-122.296171	517.496911	-432.621876	581.06651	-0.255618	1.048558	23.651845
-180.281339	480.874699	-472.295939	535.288746	1.270308	1.048558	12.970367
-243.607246	475.53396	-485.266305	481.881354	-0.255618	0.285595	5005.035554
-308.459079	440.437674	-525.70333	429.999888	1.270308	1.811521	18250.06867
-359.577582	388.556208	-575.295908	326.999918	-0.255618	0.285595	22219.00082
-404.592384	316.837711	-617.258859	272.066601	1.270308	0.285595	22228.91934
-449.607185	268.008096	-614.969971	165.251818	-0.255618	1.048558	22224.34156
-493.096061	222.230332	-657.695884	102.688874	2.03327	1.048558	22197.63787
-524.377534	142.882207	-598.18479	-0.311096	-1.018581	-0.477367	22222.81564
-548.792341	65.060008	-614.969971	-70.503667	0.507345	1.048558	22218.23786
-566.340484	13.178542	-535.621846	-155.955494	-1.781543	0.285595	22225.10453
-570.155298	-56.251067	-532.569995	-216.22955	0.507345	1.048558	22231.97119
-533.533086	-111.184384	-492.895933	-335.251737	-2.544506	-1.24033	22180.08972
-539.636788	-202.739913	-415.073733	-388.659129	-2.544506	-1.24033	22191.53417
-498.436801	-268.354708	-367.770044	-435.962818	-2.544506	0.285595	22209.08231
-462.577552	-320.999137	-333.436721	-487.844285	-3.307469	0.285595	22187.71935
-407.644235	-365.250976	-205.258981	-572.533148	-1.781543	1.811521	22182.37861
-325.244259	-435.443548	-158.718254	-583.977589	-1.018581	0.285595	22206.79342
-282.518346	-469.776871	-61.059024	-624.414614	-0.255618	1.048558	22196.87491
-212.325774	-520.895374	43.466871	-679.347931	0.507345	1.811521	22183.90454
-123.059134	-560.569436	80.852046	-686.977559	-1.018581	-1.24033	22206.79342
-43.711009	-584.984244	173.933499	-652.644236	1.270308	0.285595	22202.97861
21.903786	-578.880542	304.400127	-552.696117	-0.255618	1.048558	22222.81564
98.963022	-566.673138	373.829736	-573.296111	2.03327	1.048558	22243.41563
177.548184	-565.147213	413.503799	-538.962788	1.270308	-0.477367	22238.07489
250.029644	-527.762039	495.903774	-469.533179	-0.255618	0.285595	22238.83786
295.044446	-492.665753	535.577837	-429.859117	-1.781543	1.048558	22238.83786
377.444421	-459.858355	574.488936	-378.740613	0.507345	-1.24033	22227.39341
411.777745	-410.265777	612.637073	-260.481389	-0.255618	1.048558	22221.28971
475.103652	-335.495429	631.711142	-209.362886	1.270308	1.048558	22228.91934
520.881416	-272.169522	655.362986	-129.251798	1.270308	1.811521	22225.86749
536.140671	-185.954733	685.881496	-19.385164	-0.255618	0.285595	22220.52675
556.740665	-108.132533	626.370402	23.340749	0.507345	1.048558	22228.15638
558.26659	-47.858477	627.133365	122.525905	-0.255618	-1.24033	22226.63045
530.799932	21.571132	604.244483	230.866614	-2.544506	1.048558	22196.11194
508.674012	100.156294	569.148197	306.399925	-0.255618	0.285595	22215.18601
485.022167	168.82294	492.088961	358.281391	-1.781543	-1.24033	22186.95639
460.60736	251.985878	411.977873	413.97767	-1.018581	1.048558	22196.87491
434.666627	311.496972	387.563066	488.748019	1.270308	0.285595	22221.28971
406.437005	373.296954	277.696432	522.318379	1.270308	-0.477367	22207.55638
344.637024	431.282122	221.237189	556.651702	-1.781543	0.285595	22201.45268
309.540738	469.430258	114.422406	576.488733	-1.018581	1.811521	22200.68972
230.955576	515.970985	35.074281	624.555386	-0.255618	-1.24033	22210.60823
166.866706	527.415426	-132.014558	603.192429	-1.018581	-1.24033	22183.14158
95.911171	560.222824	-137.355297	616.925758	2.03327	3.337446	22229.6823
44.029705	564.800601	-208.310832	635.236864	2.03327	0.285595	22249.51933
-22.348053	551.067271	-275.451553	632.185013	2.796233	0.285595	22231.97119
-83.385072	525.889501	-345.644124	603.955392	0.507345	1.048558	96.896268
-155.103569	497.65988	-418.888547	547.496149	-0.255618	1.048558	15.259255
-244.370209	469.430258	-486.029268	488.748019	0.507345	0.285595	13.733329
-283.281309	449.593227	-530.281107	429.236925	-1.018581	0.285595	21570.4825
-326.770185	416.022867	-581.39961	369.725832	-1.018581	-0.477367	22209.84527
-390.096092	384.741395	-618.021821	279.696229	0.507345	1.811521	22213.66009
-456.47385	296.237717	-643.199592	201.87403	-0.255618	1.811521	22215.18601
-473.25903	244.356251	-624.888486	96.585172	-1.018581	-1.24033	22205.2675
-528.95531	173.400716	-687.451431	2.740755	-1.781543	0.285595	22206.03046
-546.503453	86.422964	-654.644033	-45.325897	-1.018581	2.574484	22200.68972
-566.340484	60.482231	-582.162573	-111.703655	-1.018581	0.285595	22213.66009
-579.310851	-11.999229	-560.036653	-205.548072	-3.307469	-0.477367	22196.11194
-555.659006	-80.665875	-502.051485	-301.681377	-1.018581	1.048558	22209.84527
-545.74049	-166.880664	-449.407057	-368.059135	-1.018581	0.285595	22193.06009
-507.592353	-237.073236	-394.47374	-435.199856	-1.018581	-0.477367	22222.81564
-462.577552	-296.584329	-325.044131	-489.37021	-1.018581	0.285595	22198.40083
-430.533117	-360.673199	-286.895994	-542.777602	-0.255618	0.285595	22192.29713
-381.703502	-389.665783	-232.725639	-595.42203	2.796233	1.811521	22216.71194
-305.407228	-439.258361	-99.970123	-599.236844	2.03327	0.285595	22210.60823
-229.873917	-507.162045	-22.910887	-660.273863	1.270308	0.285595	22238.07489
-167.310973	-517.843523	80.089083	-651.11831	-0.255618	-0.477367	22206.03046
-72.703593	-577.354617	135.785363	-675.533118	-0.255618	1.048558	22193.82305
-14.718425	-588.036095	264.726065	-599.236844	1.270308	1.811521	22225.10453
84.46673	-584.221281	323.474196	-574.059074	-0.255618	-0.477367	22224.34156
132.533383	-566.673138	408.926022	-567.955372	-1.018581	0.285595	22215.18601
209.592619	-557.517585	458.5186	-476.399843	-0.255618	1.048558	22221.28971
288.177781	-517.08056	535.577837	-461.903551	-0.255618	0.285595	22230.44527
334.718508	-479.695386	520.318582	-422.229489	-0.255618	0.285595	22222.05268
389.651825	-433.917622	601.955595	-319.992482	-2.544506	-0.477367	22197.63787
472.814764	-369.828752	605.007446	-310.83693	-1.018581	1.048558	22215.94897
502.57031	-311.843584	636.288918	-178.844376	-1.018581	2.574484	22212.13416
541.48141	-224.865832	670.622241	-91.103661	-1.018581	2.574484	22172.4601
546.059186	-162.302888	643.155583	8.844457	-1.018581	-0.477367	22225.10453
551.399925	-71.510322	640.866694	123.288868	-2.544506	-1.24033	22230.44527
537.666596	13.178542	591.274116	203.399955	-0.255618	2.574484	22218.23786
520.881416	78.030374	576.014862	278.170303	0.507345	0.285595	22227.39341
510.199938	134.489617	523.370433	322.422142	2.03327	0.285595	22219.00082
477.39254	234.437735	476.066743	380.40731	1.270308	1.048558	22180.85269
433.140701	305.39327	393.666768	487.985056	0.507345	-1.24033	22235.786
425.511074	351.933997	333.392711	457.466546	0.507345	0.285595	22235.02304
378.207384	409.156202	248.703848	568.096143	0.507345	1.048558	22216.71194
323.274067	467.14137	183.089052	612.347982	2.03327	0.285595	22216.71194
246.977793	507.578395	72.459455	624.555386	0.507345	0.285595	22218.23786
191.281514	515.208023	-5.362744	633.710939	-1.781543	1.048558	22194.58602
123.37783	538.096905	-109.125676	619.214647	-0.255618	-0.477367	22181.61565
63.103774	551.067271	-170.162695	648.207231	-2.544506	-0.477367	22225.10453
0.540829	548.778383	-243.407118	652.785007	0.507345	1.048558	22218.23786
-64.311003	545.726532	-312.073764	607.007243	1.270308	1.048558	3260.902738
-132.214687	506.05247	-390.658926	574.962808	-1.781543	-0.477367	18.311106
-181.044302	477.059886	-490.607044	510.110975	-1.781543	0.285595	13.733329
-257.340576	454.933966	-499.762597	466.622099	-1.781543	0.285595	13828.69961
-298.540563	418.311755	-569.192206	400.244341	-1.781543	0.285595	22166.3564
-380.177576	402.289538	-579.873685	325.473993	-1.781543	1.811521	22198.40083
-418.325713	332.096966	-627.940337	236.207353	-1.018581	0.285595	22213.66009
-457.236813	264.956245	-618.784784	135.496272	-0.255618	0.285595	22224.34156
-512.933093	210.785891	-656.932921	75.222215	0.507345	1.811521	22228.91934
-513.696055	125.334064	-622.599598	-12.518499	0.507345	1.048558	22215.18601
-551.844192	81.082225	-593.607014	-52.192562	-0.255618	-1.24033	22224.34156
-570.155298	4.785952	-556.22184	-198.681407	2.796233	1.811521	22240.36378
-557.184931	-61.591806	-540.199622	-281.081383	2.03327	2.574484	22235.786
-530.481235	-138.651043	-528.755181	-358.903582	2.03327	0.285595	22226.63045
-510.644204	-189.006584	-432.621876	-414.599862	0.507345	-0.477367	22214.42305
-474.784956	-264.539894	-358.614491	-451.985036	0.507345	0.285595	22214.42305
-450.370148	-334.732466	-283.844143	-496.999837	0.507345	1.048558	22215.94897
-413.747937	-391.954672	-216.703422	-552.696117	-1.018581	1.048558	22203.74157
-320.666483	-424.762069	-116.755303	-618.310913	0.507345	0.285595	22197.63787
-272.59983	-485.036125	-48.088657	-623.651652	-1.018581	-0.477367	22206.03046
-193.251706	-520.895374	32.785393	-660.273863	-1.018581	2.574484	22200.68972
-116.955432	-578.117579	105.266853	-655.696087	0.507345	1.811521	22169.40825
-62.022115	-584.984244	192.244605	-619.836838	-2.544506	-1.24033	22199.16379
37.926003	-578.880542	307.451978	-600.76277	-2.544506	-0.477367	22215.94897
113.459314	-583.458319	356.281594	-631.281279	-1.781543	-1.24033	22203.74157
172.207445	-562.858325	405.874171	-522.177608	-0.255618	-0.477367	22209.08231
246.977793	-525.473151	473.777855	-472.58503	-1.781543	-1.24033	22224.34156
330.903694	-493.428716	548.548203	-432.910967	-1.018581	1.048558	22227.39341
372.103682	-449.93984	570.674123	-404.681346	-1.018581	-1.24033	22219.76379
430.851813	-380.51023	605.007446	-300.918414	-1.018581	1.048558	22225.86749
488.836981	-336.258392	652.311135	-182.65919	-1.018581	1.048558	22228.15638
516.30364	-261.488044	657.651875	-119.333283	1.270308	0.285595	22215.18601
531.562894	-191.295472	648.496322	-67.451817	4.322159	0.285595	22250.2823
553.688814	-103.554757	585.170415	21.051861	1.270308	1.811521	22248.75637
550.636963	-37.939962	625.60744	166.014781	2.03327	-0.477367	22231.97119
538.429559	46.748902	595.851893	227.814763	-1.781543	0.285595	22085.48235
523.170304	126.097027	522.60747	299.53326	-0.255618	0.285595	22232.73415
499.518459	197.052561	477.592669	356.755465	-1.018581	1.048558	22202.97861
466.711062	264.956245	447.837122	429.999888	-1.781543	-0.477367	22196.11194
436.192552	322.941413	386.03714	512.399864	-0.255618	1.048558	22221.28971
386.599974	380.163618	275.407543	544.444298	-2.544506	-1.24033	22199.92676
344.637024	437.385823	176.222388	560.466516	0.507345	1.048558	22187.71935
274.444452	473.245072	140.363139	600.140578	-1.781543	0.285595	22196.11194
202.725955	514.44506	9.133548	614.63687	-3.307469	-0.477367	22184.6675
154.659302	542.674681	-129.72567	565.807255	1.270308	-1.24033	22188.48232
88.281544	551.830234	-186.947875	571.147994	-2.544506	0.285595	22181.61565
27.244525	549.541346	-200.681204	652.022044	-0.255618	1.048558	22212.13416
-47.525823	539.62283	-269.347851	607.007243	-0.255618	-0.477367	22221.28971
-123.822097	515.208023	-376.162634	587.933174	1.270308	1.048558	42.725913
-171.888749	492.319141	-464.666311	541.392448	0.507345	1.811521	14.496292
-238.266507	468.667296	-482.977417	504.770236	1.270308	-0.477367	12.207404
-276.414644	443.489525	-526.466293	439.155441	-0.255618	1.048558	21731.46764
-342.029439	411.44509	-573.769983	339.207322	0.507345	-0.477367	22226.63045
-368.733135	367.956214	-608.866269	292.666595	1.270308	-1.24033	22232.73415
-457.236813	292.422903	-656.169958	188.903663	1.270308	1.048558	22238.83786
-480.125695	219.178481	-647.014406	114.896278	2.796233	1.811521	22212.89712
-506.829391	165.771089	-630.229225	48.51852	2.03327	-0.477367	22226.63045
-555.659006	97.867406	-605.051455	-25.488866	1.270308	0.285595	22227.39341
-564.814559	38.356312	-567.666281	-107.125879	-1.781543	-0.477367	22225.10453
-571.681223	-16.577005	-535.621846	-191.814743	-0.255618	1.048558	22214.42305
-548.792341	-111.947347	-496.710746	-290.236936	-1.018581	0.285595	22222.05268
-551.844192	-175.273254	-417.362622	-365.007284	-1.018581	0.285595	22215.94897
-496.147912	-233.258422	-389.133	-419.177638	-0.255618	-0.477367	22177.80084
-470.970142	-308.791733	-325.807093	-497.7628	-4.070432	1.048558	22191.53417
-412.984974	-362.199125	-271.636739	-602.288695	-2.544506	1.048558	22204.50453
-362.629433	-420.184293	-183.896024	-627.466465	-3.307469	-2.003293	22170.17121
-302.355377	-475.11761	-93.866421	-615.259062	-1.781543	-0.477367	22199.92676
-228.347992	-510.976859	1.503921	-663.325714	0.507345	1.048558	22215.18601
-164.259122	-550.650921	84.666859	-646.540534	-0.255618	-1.24033	22200.68972
-68.88878	-573.539803	157.148319	-661.036826	0.507345	1.048558	22213.66009
4.355643	-594.90276	265.489028	-588.555366	-0.255618	1.811521	22232.73415
81.414879	-578.117579	329.577898	-575.584999	-1.781543	0.285595	22220.52675
153.133377	-565.910176	387.563066	-562.614633	-1.781543	-1.24033	22217.4749
232.481501	-539.969443	414.266762	-528.28131	2.03327	1.048558	22253.33415
288.940744	-514.028709	545.496352	-451.222073	2.03327	0.285595	22247.23045
369.814794	-443.073175	531.763023	-468.770216	2.796233	0.285595	22232.73415
416.355521	-416.369479	572.963011	-351.273955	1.270308	-0.477367	22238.83786
476.629577	-356.858386	650.022247	-209.362886	0.507345	1.048558	22233.49712
493.414757	-316.421361	666.044465	-155.955494	-0.255618	0.285595	22214.42305
523.933267	-228.680646	659.940763	-75.844407	-2.544506	1.048558	22224.34156
554.451776	-149.332521	657.651875	9.60742	-1.018581	1.048558	22228.91934
545.296224	-59.302918	645.444471	99.637023	-0.255618	-0.477367	22218.23786
543.770298	5.548914	592.037079	204.925881	-1.018581	1.048558	22225.10453
518.592528	78.030374	559.229682	291.14067	-3.307469	-0.477367	22191.53417
493.414757	148.985909	469.200079	244.599943	-2.544506	-0.477367	22192.29713
467.474024	245.119214	430.288979	387.273975	-1.781543	-0.477367	22188.48232
429.325888	297.00068	372.303811	426.185074	-0.255618	0.285595	22192.29713
391.177751	348.119183	292.192724	489.510981	-1.781543	1.048558	22195.34898
371.34072	431.282122	222.763115	585.644286	-2.544506	1.048558	22210.60823
301.148148	463.326557	153.333506	603.192429	-1.018581	-0.477367	22202.21564
243.925942	508.341358	46.518722	628.3702	-0.255618	-1.24033	22201.45268
185.177812	541.911718	-63.347912	648.207231	-0.255618	1.048558	22194.58602
108.881538	564.037638	-122.859005	620.740572	-0.255618	2.574484	22187.71935
51.659333	554.119122	-172.451583	661.94056	1.270308	-0.477367	22228.15638
2.829718	540.385793	-228.147863	655.836858	1.270308	1.048558	22244.17859
-49.814711	533.519128	-298.340435	584.118361	4.322159	2.574484	348.673971
-143.659128	523.600613	-429.570025	509.348013	1.270308	1.811521	14.496292
-194.777631	487.741364	-454.747796	533.76282	-1.018581	0.285595	12.207404
-268.785017	459.511743	-503.577411	481.881354	-1.781543	1.048558	15614.03241
-326.007222	419.074718	-589.029237	401.007304	-1.018581	0.285595	22183.14158
-380.177576	374.822879	-631.755151	294.955484	-1.781543	1.811521	22206.03046
-420.614601	309.971046	-633.281076	251.466608	-0.255618	-0.477367	22222.81564
-445.792372	256.563655	-629.466263	158.385154	-1.781543	-0.477367	22225.10453
-490.807173	206.971077	-652.355145	53.859259	-1.781543	1.811521	22214.42305
-532.007161	120.756288	-607.340343	8.844457	-1.781543	1.048558	22202.21564
-563.288633	47.511865	-609.629231	-113.992543	-0.255618	-0.477367	22219.76379
-580.836776	-4.369601	-576.821834	-193.340668	-1.781543	2.574484	22045.04532
-552.607155	-68.458471	-536.384809	-300.155451	-1.018581	1.048558	22202.21564
-541.162714	-142.465857	-501.288523	-377.214688	-1.018581	-1.24033	22224.34156
-522.088645	-211.132503	-415.073733	-415.362825	-1.018581	-0.477367	22199.92676
-476.310881	-273.695447	-353.273752	-469.533179	-1.018581	-0.477367	22202.97861
-441.977558	-326.339876	-283.08118	-504.629465	-0.255618	0.285595	22219.00082
-376.362763	-391.191709	-205.258981	-556.510931	-4.070432	0.285595	22192.29713
-315.325744	-450.702802	-131.251595	-613.733136	-1.018581	1.048558	22183.14158
-232.162805	-488.850939	-61.821986	-642.72572	2.03327	1.048558	22239.60082
-176.466526	-536.917592	35.074281	-667.90349	1.270308	0.285595	22209.08231
-116.192469	-562.858325	99.163151	-654.170161	2.796233	2.574484	22209.08231
-24.636941	-575.828691	209.792748	-614.496099	3.559196	1.048558	22241.12674
45.555631	-577.354617	308.214941	-584.740552	-1.018581	0.285595	22224.34156
96.674134	-575.065728	370.777886	-574.822037	-0.255618	-0.477367	22218.23786
180.600035	-555.99166	447.837122	-501.577614	-0.255618	-0.477367	22226.63045
251.55557	-526.999076	505.059327	-477.162806	-0.255618	1.048558	22226.63045
330.140732	-490.376865	556.940793	-415.362825	-0.255618	0.285595	22219.76379
387.362937	-443.073175	599.666707	-333.725812	1.270308	1.048558	22227.39341
430.08885	-397.295411	626.370402	-265.059165	-0.255618	1.811521	22213.66009
481.970316	-324.813951	658.414837	-182.65919	-3.307469	1.811521	22197.63787
513.251789	-263.776932	646.207434	-134.592537	-1.781543	0.285595	22199.92676
525.459192	-183.665844	616.451887	-70.503667	-0.255618	-2.003293	22215.18601
547.585112	-97.451055	636.288918	23.340749	-1.781543	0.285595	22206.79342
539.955484	-10.473303	601.955595	172.881446	0.507345	1.048558	22228.15638
537.666596	56.667418	617.21485	255.281421	-0.255618	-0.477367	22231.20823
506.385124	123.045176	546.259315	316.31844	-1.781543	1.048558	22207.55638
485.78513	212.311816	496.666737	390.325826	2.03327	1.811521	22223.5786
453.740695	274.874761	431.051942	447.548031	-0.255618	0.285595	22206.79342
436.955515	334.385854	380.696401	515.451714	2.03327	1.048558	22203.74157
379.73331	396.185836	232.68163	543.681336	0.507345	1.048558	22210.60823
323.274067	458.74878	189.955717	602.429466	0.507345	-0.477367	22222.81564
288.940744	510.630246	93.822412	600.140578	0.507345	0.285595	22193.06009
187.4667	520.548762	-16.044222	593.273914	0.507345	1.811521	22213.66009
137.874122	541.148756	-84.710868	615.399833	-1.781543	-1.24033	22215.94897
72.259327	553.356159	-157.955291	629.896125	-0.255618	1.048558	22217.4749
15.037121	555.645048	-199.155279	642.103529	1.270308	1.811521	22222.05268
-68.88878	534.282091	-283.08118	596.325765	-3.307469	-1.24033	16595.96545
-117.718395	499.948768	-370.821895	597.85169	-1.018581	0.285595	20.599994
-186.385041	505.289507	-460.088535	530.710969	-0.255618	1.048558	13.733329
-245.133172	461.800631	-495.947784	495.614683	-4.070432	-0.477367	9.918516
-307.696116	436.622861	-583.688498	377.355459	-1.018581	1.048558	22085.48235
-358.81462	406.104351	-624.888486	256.044384	-2.544506	0.285595	22176.27491
-408.407198	356.511773	-659.984772	211.029582	-2.544506	-1.24033	22205.2675
-444.266446	281.741425	-642.436629	170.592557	1.270308	1.048558	22223.5786
-499.962726	222.230332	-645.48848	68.355551	0.507345	2.574484	22215.94897
-526.666422	149.748872	-617.258859	14.948159	-0.255618	-1.24033	22216.71194
-549.555304	91.763704	-605.051455	-56.770338	1.270308	1.048558	22225.10453
-551.844192	28.437796	-552.407026	-131.540686	-3.307469	1.048558	22206.03046
-564.814559	-34.888111	-563.851467	-220.044364	-1.018581	0.285595	22191.53417
-546.503453	-99.739943	-495.947784	-308.548041	2.796233	1.048558	22242.65267
-532.007161	-186.717695	-431.095951	-377.97765	2.03327	1.048558	22228.91934
-489.281248	-254.621379	-431.095951	-466.481328	1.270308	1.811521	8655.81225
-461.051626	-308.791733	-328.095981	-531.333161	0.507345	0.285595	22132.02307
-385.518315	-371.354678	-228.147863	-618.310913	-1.018581	-0.477367	22194.58602
-352.710918	-415.606516	-144.221962	-587.792403	-0.255618	0.285595	22207.55638
-291.673899	-481.984274	-66.399763	-603.814621	0.507345	1.048558	22205.2675
-213.8517	-523.947225	9.133548	-651.11831	0.507345	0.285595	22200.68972
-145.185053	-548.362033	116.711294	-636.622018	-1.018581	1.048558	22205.2675
-65.836929	-568.962027	170.881648	-634.33313	-1.018581	-0.477367	22228.91934
8.170457	-600.243499	276.170506	-581.688701	-2.544506	-0.477367	22202.97861
78.363029	-577.354617	348.651966	-590.081291	-1.781543	0.285595	22199.92676
161.525967	-566.673138	405.111209	-536.6739	-4.070432	-1.24033	22210.60823
230.192613	-538.443517	482.933408	-508.444278	-1.781543	1.048558	22212.89712
314.118514	-496.480567	515.740806	-465.718365	-1.018581	-0.477367	22207.55638
367.525906	-456.043541	532.525986	-419.940601	0.507345	-0.477367	22225.86749
409.488856	-402.63615	588.222266	-315.414706	1.270308	1.048558	22229.6823
475.866614	-362.199125	662.992614	-210.125848	0.507345	1.048558	22217.4749
512.488826	-278.273224	655.362986	-158.244382	-1.018581	-0.477367	22221.28971
558.26659	-194.347323	639.340769	-64.399966	-0.255618	0.285595	22230.44527
549.874	-133.310304	645.444471	34.022228	2.796233	2.574484	22228.91934
558.26659	-41.754775	624.844477	127.103681	2.03327	-0.477367	22248.75637
550.636963	29.963722	617.977812	223.999949	1.270308	1.048558	22193.06009
493.414757	110.074809	494.377849	220.185135	1.270308	1.048558	22178.5638
480.444391	168.82294	499.718588	339.970285	-0.255618	0.285595	22221.28971
473.577726	242.067363	428.000091	414.740633	-1.018581	-0.477367	22225.10453
429.325888	308.445121	405.874171	485.696168	1.270308	1.811521	22183.14158
408.725894	364.904363	318.133457	552.836889	-0.255618	-0.477367	22212.13416
358.370353	428.230271	197.585344	586.407249	1.270308	1.048558	22222.05268
320.222216	482.400625	151.80758	623.792423	-1.781543	-1.24033	22201.45268
240.874092	516.733948	16.000213	624.555386	-0.255618	-0.477367	22190.00824
169.155594	523.600613	-58.770135	619.214647	-4.070432	-0.477367	22192.29713
100.488948	541.148756	-140.407148	611.585019	-1.018581	1.811521	22191.53417
42.50378	559.459861	-199.155279	629.133162	-3.307469	-2.003293	22200.68972
-10.903612	525.126538	-279.266366	637.525752	-1.781543	-0.477367	22215.94897
-85.67396	527.415426	-396.762628	541.392448	1.270308	1.048558	110.629597
-142.896165	512.919134	-464.666311	572.67392	-1.781543	0.285595	15.259255
-210.799849	487.741364	-452.458908	520.792454	0.507345	1.048558	10.681478
-272.59983	459.511743	-515.021852	468.148025	1.270308	1.048558	20794.54939
-335.925738	418.311755	-547.066287	393.377677	-1.018581	-0.477367	22192.29713
-370.259061	375.585842	-579.873685	302.585111	-1.018581	0.285595	22215.94897
-429.007191	316.837711	-610.392194	236.207353	2.03327	1.048558	22248.75637
-463.340515	269.534021	-632.518113	130.918495	1.270308	-1.24033	22230.44527
-490.807173	195.526636	-648.540331	52.333333	2.796233	0.285595	22233.49712
-512.933093	115.415548	-641.673666	-49.140711	0.507345	0.285595	22240.36378
-566.340484	35.304461	-605.814418	-114.755506	0.507345	1.048558	22220.52675
-556.421969	-12.762191	-550.118138	-202.496221	-1.018581	0.285595	22210.60823
-548.029378	-97.451055	-511.207038	-285.659159	-1.018581	-0.477367	22202.97861
-539.636788	-150.095484	-430.332988	-344.40729	-1.781543	-0.477367	22209.08231
-521.325683	-236.310273	-421.940398	-409.259123	0.507345	-0.477367	22218.23786
-477.073844	-283.613963	-347.17005	-492.422061	-1.018581	0.285595	22209.08231
-426.718303	-364.488013	-287.658956	-522.177608	-3.307469	-1.24033	22181.61565
-390.859055	-407.213926	-209.073795	-569.481297	-1.018581	1.048558	22183.14158
-325.244259	-467.487982	-115.229378	-632.044242	-4.070432	-0.477367	22180.85269
-257.340576	-492.665753	-63.347912	-666.377565	-2.544506	-0.477367	22175.51195
-165.022085	-539.20648	7.607623	-718.259031	-0.255618	-1.24033	22189.24528
-99.407289	-565.910176	100.689077	-689.266447	-0.255618	1.811521	22227.39341
-13.1925	-579.643505	204.452009	-637.384981	1.270308	1.811521	22226.63045
66.155625	-583.458319	305.16309	-603.814621	-1.018581	-1.24033	22219.76379
121.088942	-572.77684	395.192693	-578.63685	2.796233	1.048558	22229.6823
206.540768	-544.547219	442.496383	-500.814651	-1.018581	1.048558	22226.63045
280.548154	-513.265747	511.163029	-459.614663	1.270308	-0.477367	22228.91934
333.955545	-475.880573	526.422284	-397.051719	2.03327	1.048558	22248.75637
406.437005	-419.42133	611.87411	-340.592476	-0.255618	0.285595	22241.88971
444.585142	-377.45838	609.585222	-260.481389	-0.255618	-0.477367	22225.10453
481.970316	-303.450994	653.837061	-178.844376	2.796233	1.811521	22238.83786
509.436975	-243.939901	669.859278	-106.362916	-1.018581	-0.477367	22231.20823
536.903633	-150.858447	622.555589	-41.511083	-0.255618	-0.477367	22214.42305
549.874	-80.665875	638.577806	90.48147	-1.018581	1.811521	22225.86749
549.874	0.971138	617.21485	188.1407	-0.255618	1.048558	22231.97119
530.036969	68.111859	585.170415	262.911049	0.507345	0.285595	22204.50453
498.755497	133.726654	533.288948	312.503626	1.270308	1.811521	22199.92676
466.711062	211.548853	474.540818	401.007304	-2.544506	1.048558	22202.97861
456.792546	281.741425	392.140842	443.733217	-1.781543	1.811521	22090.06012
411.777745	342.015481	339.496413	493.325795	-0.255618	1.048558	22177.03787
392.703676	406.867314	224.28904	554.362814	-1.781543	1.048558	22199.16379
331.666657	451.882115	109.84463	577.251696	-1.018581	-1.24033	22194.58602
275.970377	512.156172	89.244636	598.614653	2.796233	0.285595	22209.08231
188.229663	530.467277	-70.977539	616.162796	-1.018581	1.048558	22206.03046
130.244495	548.01542	-102.259011	633.710939	-1.018581	1.048558	22206.03046
61.577848	555.645048	-173.977509	632.947976	-1.781543	0.285595	22219.00082
6.644531	542.674681	-217.466385	663.466485	-1.018581	0.285595	22227.39341
-31.503606	536.570979	-322.755242	628.3702	3.559196	0.285595	10865.35234
-110.85173	515.208023	-402.86633	607.007243	2.03327	-0.477367	21.362957
-186.385041	497.65988	-480.688529	523.844305	1.270308	1.811521	12.970367
-241.318358	465.615445	-508.155187	468.148025	0.507345	-0.477367	6449.324015
-314.562781	448.067302	-586.740349	397.19249	2.03327	1.048558	22157.96381
-371.022023	380.926581	-617.258859	273.592527	0.507345	0.285595	22214.42305
-419.851639	341.252519	-654.644033	241.548092	1.270308	-1.24033	22223.5786
-455.710887	274.874761	-616.495896	174.407371	2.03327	0.285595	22214.42305
-490.04421	220.704406	-637.858853	82.851843	-1.018581	0.285595	22221.28971
-541.162714	152.03776	-624.125523	-0.311096	-1.018581	-0.477367	22229.6823
-540.399751	56.667418	-608.866269	-59.059226	-4.070432	-1.24033	22193.06009
-567.86641	8.600765	-556.984803	-147.562904	-1.018581	1.811521	22180.08972
-552.607155	-66.169583	-544.777399	-275.740644	-1.018581	1.048558	22193.82305
-544.214565	-128.732527	-490.607044	-355.851731	-1.018581	-0.477367	22163.30454
-542.688639	-196.636211	-448.644094	-383.31839	-3.307469	0.285595	22206.03046
-493.096061	-259.199155	-360.903379	-471.822067	2.03327	2.574484	22213.66009
-450.370148	-346.176907	-308.25895	-535.147974	-1.018581	0.285595	22187.71935
-397.725719	-370.591715	-206.784906	-565.666484	-0.255618	0.285595	22210.60823
-334.399812	-443.836138	-133.540484	-601.525732	1.270308	0.285595	22211.3712
-266.496129	-487.325014	-67.162725	-635.859055	-1.018581	-1.24033	22194.58602
-190.199855	-523.184262	38.889095	-649.592385	-0.255618	0.285595	22202.97861
-116.955432	-545.310182	108.318704	-654.170161	2.03327	1.048558	22237.31193
-47.525823	-574.302766	209.029785	-627.466465	0.507345	0.285595	22240.36378
24.955637	-596.428685	290.666798	-603.051658	0.507345	-1.24033	22225.86749
97.437097	-569.724989	363.148258	-587.02944	2.796233	1.048558	22240.36378
174.496333	-555.228697	425.711203	-535.147974	2.03327	1.811521	22232.73415
265.288899	-528.525001	479.118594	-503.103539	1.270308	0.285595	22216.71194
323.274067	-491.139827	543.207464	-472.58503	-1.018581	-1.24033	22226.63045
375.155533	-459.095392	602.718558	-353.562843	-1.018581	-1.24033	22229.6823
427.036999	-398.821336	638.577806	-266.585091	1.270308	1.811521	22217.4749
472.814764	-317.184323	679.014831	-185.711041	-0.255618	1.048558	22226.63045
508.674012	-272.169522	674.437055	-165.87401	-1.781543	-1.24033	22210.60823
544.533261	-210.36954	650.022247	-50.666636	-1.018581	-0.477367	22202.21564
543.770298	-108.895496	632.474104	51.57037	-2.544506	2.574484	22205.2675
542.244373	-44.806626	595.851893	133.970346	1.270308	1.811521	22223.5786
536.903633	20.045206	566.859309	185.088849	-1.018581	-0.477367	22207.55638
504.096236	116.941474	511.925992	256.807347	-0.255618	-0.477367	22192.29713
489.599944	193.237748	437.918606	336.155471	-0.255618	-1.24033	22206.79342
459.844397	248.934027	436.392681	401.770267	-1.018581	-1.24033	22210.60823
434.666627	318.363637	373.829736	493.325795	-1.018581	-0.477367	22208.31935
412.540707	377.87473	292.955686	562.755404	0.507345	0.285595	22209.08231
360.659241	442.726563	215.133487	587.170212	2.03327	0.285595	22222.05268
300.385185	481.637662	133.496474	633.710939	1.270308	1.048558	22218.23786
232.481501	520.548762	-19.096073	622.266498	0.507345	-0.477367	22206.03046
173.733371	544.963569	-94.629384	638.288715	-0.255618	0.285595	22199.92676
103.540799	560.222824	-141.933074	639.051678	1.270308	1.811521	22225.10453
28.007488	545.726532	-197.629353	641.340566	-0.255618	1.048558	22228.91934
-31.503606	525.889501	-319.703391	606.24428	0.507345	1.048558	11002.68563
-107.036917	519.022836	-379.214485	601.666504	-1.018581	0.285595	44.251839
-152.051718	503.000619	-402.103367	565.044292	-1.018581	0.285595	12.970367
-217.666513	475.53396	-473.821864	509.348013	-0.255618	0.285595	12.970367
-280.992421	453.408041	-563.851467	431.525813	-1.781543	0.285595	21621.601
-358.051657	419.074718	-569.955169	365.148055	-0.255618	1.048558	22189.24528
-390.096092	367.193252	-637.858853	279.696229	-3.307469	0.285595	22201.45268
-432.822005	306.919195	-640.910704	192.718477	-1.018581	1.048558	22197.63787
-476.310881	219.941443	-674.481064	70.644439	-2.544506	0.285595	22210.60823
-509.881242	163.482201	-637.09589	-1.837021	2.03327	-0.477367	22231.20823
-538.110863	84.134076	-647.014406	-62.111077	1.270308	1.811521	22214.42305
-560.236782	47.511865	-563.088504	-152.903643	1.270308	1.811521	22224.34156
-559.47382	-18.865893	-564.61443	-200.970295	-1.018581	0.285595	22224.34156
-554.13308	-86.006614	-505.103336	-293.288787	-1.018581	0.285595	22187.71935
-521.325683	-148.569558	-424.992249	-351.273955	0.507345	-1.24033	22211.3712
-522.851608	-218.76213	-386.844112	-422.229489	2.03327	1.048558	22108.37123
-445.792372	-290.480628	-344.118199	-485.555396	0.507345	1.048558	22218.23786
-412.222011	-340.073205	-287.658956	-551.170192	1.270308	0.285595	22197.63787
-367.20721	-417.132442	-167.110844	-593.896105	2.03327	-0.477367	22215.18601
-303.881303	-469.776871	-91.577533	-596.184993	-0.255618	0.285595	22206.79342
-218.429476	-515.554635	-63.347912	-737.333099	0.507345	1.811521	22183.14158
-165.785047	-530.81389	35.837244	-624.414614	-1.781543	-2.003293	22209.08231
-77.28137	-573.539803	162.489058	-639.673869	-1.018581	0.285595	22225.10453
2.066755	-581.932393	267.014953	-585.503515	0.507345	1.811521	22220.52675
70.733401	-585.747207	318.896419	-563.377595	-1.018581	-0.477367	22226.63045
150.844489	-578.880542	401.296395	-558.036856	-1.018581	0.285595	22209.08231
230.955576	-549.124995	452.414898	-526.755384	-0.255618	1.048558	22204.50453
285.12593	-518.606486	525.659321	-479.451694	-1.781543	-1.24033	22200.68972
355.318502	-465.962057	535.577837	-432.148005	-1.781543	0.285595	22215.94897
404.91108	-409.502814	574.488936	-311.599892	-0.255618	1.811521	22212.89712
475.103652	-363.72505	646.207434	-230.725842	2.03327	1.811521	22230.44527
498.755497	-312.606547	646.207434	-149.088829	0.507345	-1.24033	22231.97119
514.014751	-225.628795	632.474104	-131.540686	-0.255618	1.048558	22214.42305
548.348074	-146.28067	679.777794	27.918526	0.507345	-0.477367	22225.10453
560.555478	-67.695508	650.78521	88.955545	0.507345	0.285595	22231.97119
546.822149	8.600765	629.422253	219.422173	3.559196	1.048558	22234.26008
554.451776	93.289629	573.725974	264.436974	-0.255618	0.285595	22237.31193
497.229571	147.459983	547.78524	361.333242	2.03327	0.285595	22228.91934
470.525875	233.674773	480.64452	403.296192	1.270308	0.285595	22206.79342
445.348105	285.556239	406.637134	464.333211	-0.255618	-0.477367	22202.21564
409.488856	352.69696	328.051972	521.555416	-1.018581	1.048558	22215.94897
384.311086	400.000649	237.259407	522.318379	0.507345	1.811521	22188.48232
298.85926	480.111737	121.289071	596.325765	0.507345	-1.24033	22209.84527
266.814825	501.474693	47.281685	621.503535	1.270308	-2.003293	22221.28971
180.600035	537.333942	-77.081241	610.822057	-0.255618	1.811521	22198.40083
121.088942	540.385793	-101.496049	648.970193	-1.781543	1.048558	22191.53417
50.89637	528.941352	-187.710838	639.814641	-1.781543	-1.24033	22209.08231
8.933419	560.222824	-254.851559	641.340566	-1.018581	1.048558	22209.08231
-67.362854	511.393209	-323.518205	597.85169	-1.018581	1.811521	1046.784875
-120.007283	503.000619	-394.47374	565.807255	-1.781543	-0.477367	16.78518
-197.829482	496.896917	-490.607044	518.503565	-1.018581	0.285595	12.970367
-251.236874	452.645078	-525.70333	428.473962	-1.781543	0.285595	14725.94379
-297.014638	434.333973	-605.814418	345.311024	0.507345	1.048558	22182.37861
-359.577582	383.978432	-594.369977	320.896217	-0.255618	1.811521	22220.52675
-417.56275	315.311786	-621.836635	224.762912	-1.781543	0.285595	22206.79342
-462.577552	272.585872	-632.518113	141.599973	2.03327	0.285595	22232.73415
-486.992359	200.104412	-643.199592	85.140731	0.507345	-0.477367	22247.99341
-523.614571	142.882207	-617.258859	-10.229611	1.270308	1.811521	22228.91934
-537.3479	81.082225	-601.236641	-71.26663	0.507345	1.048558	22231.97119
-560.999745	7.837803	-550.881101	-148.325867	0.507345	0.285595	22234.26008
-552.607155	-63.880695	-522.651479	-257.429538	-0.255618	0.285595	22207.55638
-559.47382	-143.228819	-495.184821	-348.222104	1.270308	0.285595	22192.29713
-527.429385	-206.554726	-410.495957	-403.155421	-1.018581	-0.477367	22212.89712
-465.629403	-269.117671	-334.962646	-493.185024	-1.018581	1.048558	22204.50453
-441.977558	-342.362094	-300.629323	-542.014639	0.507345	-0.477367	22202.21564
-400.014607	-397.295411	-201.444167	-562.614633	-1.018581	0.285595	22207.55638
-340.503514	-450.702802	-133.540484	-616.784987	-1.781543	1.811521	22193.06009
-275.651681	-493.428716	-70.214576	-637.384981	-4.070432	-0.477367	22186.19343
-181.044302	-533.865741	17.526138	-686.214596	-3.307469	-0.477367	22164.06751
-122.296171	-557.517585	112.133518	-659.5109	-3.307469	1.048558	22206.03046
-35.318419	-583.458319	205.214972	-633.570167	2.03327	1.048558	22215.94897
45.555631	-587.273132	306.689016	-588.555366	-0.255618	0.285595	22231.20823
108.118575	-577.354617	364.674184	-599.236844	-1.018581	0.285595	22229.6823
184.414849	-572.77684	406.637134	-542.777602	-0.255618	-0.477367	22212.89712
252.318533	-546.836107	475.30378	-468.007253	1.270308	1.048558	22226.63045
310.303701	-494.954641	512.688955	-454.273924	1.270308	0.285595	22228.15638
377.444421	-435.443548	569.148197	-349.748029	0.507345	-0.477367	22236.54897
442.296254	-370.591715	647.733359	-265.822128	2.03327	2.574484	22248.75637
468.236987	-337.784317	681.303719	-186.474003	2.796233	2.574484	22248.75637
517.066602	-251.569528	630.948179	-123.911059	0.507345	-0.477367	22225.86749
537.666596	-189.006584	690.459272	-40.748121	-0.255618	-0.477367	22231.20823
555.214739	-111.947347	634.762992	60.725923	1.270308	2.574484	22232.73415
562.081404	-18.865893	619.503738	165.251818	2.03327	1.048558	22214.42305
538.429559	55.904455	579.829675	226.288837	-0.255618	0.285595	22217.4749
523.933267	123.045176	515.740806	322.422142	0.507345	-0.477367	22225.86749
485.022167	200.867375	467.674153	359.044353	-0.255618	0.285595	22182.37861
436.192552	255.037729	431.051942	421.607298	-4.070432	-1.24033	22089.29716
423.222186	325.993264	374.592699	494.088758	-3.307469	0.285595	22202.21564
382.785161	364.141401	280.748283	531.473932	-1.018581	-0.477367	22189.24528
334.718508	454.171004	173.170537	578.777622	-1.018581	-0.477367	22179.32676
288.177781	476.296923	102.215002	619.977609	-1.781543	0.285595	22201.45268
204.25188	518.259874	-44.273843	581.829473	0.507345	1.811521	22205.2675
149.318563	528.178389	-97.681235	607.007243	0.507345	1.048558	22177.80084
76.837103	553.356159	-144.984925	645.15538	-0.255618	1.811521	22229.6823
32.585264	541.148756	-215.177496	650.496119	1.270308	1.048558	22228.91934
-23.111015	533.519128	-318.940429	587.170212	-0.255618	1.048558	22217.4749
-103.222103	522.074687	-373.110783	592.510951	2.03327	0.285595	64.08887
-155.103569	499.948768	-423.466324	568.096143	4.322159	1.811521	15.259255
-230.63688	480.111737	-483.74038	507.822087	0.507345	-0.477367	9.918516
-319.90352	451.119153	-589.029237	429.999888	0.507345	1.811521	22092.34901
-334.399812	412.971016	-593.607014	354.466577	0.507345	1.048558	22225.86749
-399.251645	356.511773	-594.369977	288.088819	1.270308	0.285595	22212.13416
-441.977558	293.948829	-622.599598	195.007365	-0.255618	0.285595	22220.52675
-486.992359	217.652555	-632.518113	100.399986	-0.255618	1.811521	22228.91934
-513.696055	157.378499	-595.895902	27.155563	-2.544506	-0.477367	22211.3712
-559.47382	97.867406	-615.732933	-48.377748	-0.255618	1.811521	22223.5786
-555.659006	33.015573	-539.43666	-144.511053	-0.255618	0.285595	22220.52675
-553.370118	-24.206632	-535.621846	-197.918445	-1.781543	0.285595	22185.43046
-561.762708	-112.71031	-487.555193	-294.814712	-1.018581	0.285595	22207.55638
-548.792341	-191.295472	-459.325572	-381.029501	-3.307469	-0.477367	22186.95639
-482.414583	-220.288056	-412.784845	-455.79985	-2.544506	-0.477367	22186.95639
-467.918291	-301.162106	-337.251534	-500.814651	-1.018581	0.285595	22202.97861
-394.673868	-353.806535	-225.858975	-571.770186	-0.255618	1.048558	22204.50453
-358.051657	-430.102808	-160.244179	-612.207211	-0.255618	-0.477367	22196.87491
-283.281309	-470.539833	-124.384931	-658.747938	-0.255618	0.285595	22199.16379
-213.8517	-520.132411	-77.081241	-670.955341	0.507345	3.337446	22205.2675
-132.97765	-544.547219	61.777977	-649.592385	-0.255618	1.048558	22210.60823
-62.022115	-581.932393	144.177953	-651.881273	0.507345	-0.477367	22240.36378
17.32601	-582.695356	287.614947	-582.451664	1.270308	1.048558	22250.2823
82.940805	-577.354617	329.577898	-593.896105	2.03327	1.048558	22246.46748
162.28893	-556.754623	400.533432	-546.592415	0.507345	-0.477367	22230.44527
231.718539	-559.043511	461.570451	-496.999837	0.507345	1.048558	22234.26008
282.837042	-501.821306	518.029694	-442.06652	-2.544506	-1.24033	22228.91934
349.977763	-458.33243	537.866725	-416.88875	-0.255618	1.048558	22212.13416
409.488856	-416.369479	627.133365	-313.888781	2.03327	4.100409	22230.44527
466.711062	-348.465796	648.496322	-220.807327	-0.255618	1.048558	22232.73415
487.311056	-290.480628	632.474104	-184.948078	-1.781543	-2.003293	22215.18601
514.777714	-223.339907	671.385204	-68.214779	-0.255618	2.574484	22208.31935
543.770298	-137.125117	659.940763	23.340749	-1.018581	1.811521	22215.18601
548.348074	-63.880695	634.762992	98.87406	-0.255618	0.285595	22196.87491
535.377708	7.837803	618.740775	194.244402	-1.018581	0.285595	22186.95639
501.044385	84.134076	551.600054	279.696229	-0.255618	0.285595	22219.00082
505.622161	165.771089	520.318582	350.651763	-1.781543	-0.477367	22210.60823
471.288838	235.963661	465.385265	413.97767	-1.018581	0.285595	22193.06009
438.48144	303.104382	400.533432	478.829503	-0.255618	-0.477367	22213.66009
414.066633	360.326587	321.185308	507.822087	-0.255618	1.048558	22197.63787
348.451837	409.156202	180.037201	568.859106	0.507345	1.048558	22183.90454
319.459253	477.059886	112.133518	535.288746	2.796233	0.285595	22176.27491
248.503719	520.548762	49.570573	646.681305	2.03327	1.048558	22226.63045
176.785222	537.333942	-85.473831	620.740572	1.270308	0.285595	22215.18601
120.325979	566.326526	-94.629384	655.836858	1.270308	1.048558	22241.12674
53.185258	554.882085	-162.533068	645.15538	0.507345	0.285595	22238.07489
-13.1925	543.437644	-264.007112	624.555386	1.270308	0.285595	22222.05268
-67.362854	534.282091	-329.621907	603.192429	0.507345	1.048558	711.081271
-139.081351	515.208023	-412.021883	574.962808	0.507345	0.285595	18.311106
-198.592445	490.030252	-446.355206	535.288746	-1.018581	-0.477367	11.444441
-263.444278	437.385823	-578.347759	432.288776	-0.255618	0.285595	19087.03879
-329.822036	422.126569	-629.466263	353.703614	-0.255618	-0.477367	22196.87491
-396.199794	374.822879	-620.31071	260.62216	-3.307469	-2.003293	22183.14158
-412.984974	316.837711	-658.458847	224.762912	-3.307469	1.048558	22206.79342
-486.229397	236.726624	-646.251443	127.103681	-1.781543	-0.477367	22209.84527
-537.3479	195.526636	-669.140325	67.592588	-0.255618	0.285595	22201.45268
-530.481235	120.756288	-637.858853	-1.074058	0.507345	2.574484	22221.28971
-550.318267	56.667418	-570.718132	-68.214779	-1.781543	-0.477367	22231.20823
-569.392335	0.208175	-579.873685	-204.022146	1.270308	-0.477367	22194.58602
-553.370118	-80.665875	-531.044069	-291.762861	-1.018581	-0.477367	22216.71194
-548.029378	-153.910298	-432.621876	-349.748029	-0.255618	1.048558	22219.00082
-505.303465	-222.576944	-424.992249	-414.599862	-2.544506	-1.24033	22132.78604
-458.762738	-285.139888	-369.295969	-530.570198	3.559196	1.048558	22225.10453
-437.399782	-341.599131	-258.666372	-531.333161	1.270308	0.285595	22237.31193
-386.281278	-393.480597	-175.503434	-561.088707	0.507345	0.285595	22216.71194
-322.192408	-449.176877	-106.836788	-610.681285	0.507345	1.811521	22214.42305
-250.473911	-490.376865	-45.036806	-635.096093	0.507345	0.285595	22215.94897
-178.755414	-533.865741	54.14835	-668.666453	-1.018581	-1.24033	22204.50453
-103.985066	-556.754623	134.259437	-649.592385	-0.255618	0.285595	22216.71194
-26.925829	-584.221281	231.918667	-596.947956	-0.255618	0.285595	22228.91934
55.474146	-582.695356	326.526047	-585.503515	-0.255618	-1.24033	22224.34156
96.674134	-577.354617	377.64455	-598.473881	1.270308	0.285595	22220.52675
184.414849	-578.880542	453.177861	-539.725751	0.507345	1.048558	22211.3712
253.844458	-520.895374	501.244514	-503.103539	1.270308	1.811521	22212.13416
337.770359	-498.769455	491.325998	-475.636881	-2.544506	-0.477367	22194.58602
386.599974	-438.495398	603.48152	-348.985066	-0.255618	0.285595	22214.42305
446.87403	-398.821336	646.970396	-266.585091	1.270308	1.048558	22221.28971
494.17772	-330.15469	658.414837	-186.474003	-0.255618	1.048558	22216.71194
511.725863	-253.858416	663.755576	-120.096245	-2.544506	-0.477367	22225.10453
535.377708	-176.036217	650.022247	-13.281462	-0.255618	0.285595	22232.73415
542.244373	-86.769577	605.007446	47.755557	0.507345	1.811521	22215.18601
536.140671	9.363728	555.414868	153.807377	-1.018581	1.048558	22218.23786
555.977702	69.637784	559.992644	216.370322	2.03327	-0.477367	22212.89712
513.251789	119.993325	521.844507	299.53326	2.03327	-1.24033	22231.97119
486.548093	208.497002	473.014892	367.436944	1.270308	1.048558	22224.34156
453.740695	266.48217	427.237128	443.733217	2.03327	0.285595	22219.00082
420.933297	354.985848	329.577898	500.955422	0.507345	0.285595	22209.84527
379.73331	384.741395	263.20014	555.125777	-0.255618	1.048558	22210.60823
334.718508	452.645078	172.407574	592.510951	-0.255618	-1.24033	22199.92676
267.577787	483.163588	81.615008	626.081311	0.507345	1.048558	22199.92676
211.881508	525.889501	-16.044222	645.15538	-1.781543	1.811521	22202.21564
143.214861	554.882085	-74.792353	645.918342	0.507345	-0.477367	22228.91934
69.207476	542.674681	-146.51085	635.236864	0.507345	-0.477367	22225.10453
2.066755	538.096905	-212.125645	626.844274	-2.544506	1.048558	22198.40083
-40.659158	535.808017	-343.355236	575.725771	-1.018581	-0.477367	13549.45525
-109.325805	512.156172	-386.844112	591.747988	-3.307469	0.285595	23.651845
-170.362824	493.082103	-457.799647	539.103559	-0.255618	0.285595	12.207404
-235.214656	475.53396	-492.13297	475.777652	-0.255618	0.285595	16.78518
-296.251675	433.57101	-581.39961	404.822118	0.507345	1.811521	22113.71197
-349.659067	394.65991	-589.7922	346.83695	-0.255618	1.048558	22205.2675
-396.962757	353.459922	-598.18479	286.562893	-1.018581	0.285595	22220.52675
-451.133111	280.2155	-611.155157	183.562924	-0.255618	-1.24033	22225.86749
-492.333099	220.704406	-629.466263	56.148147	0.507345	1.811521	22213.66009
-517.510869	141.356282	-624.888486	8.081494	1.270308	-0.477367	22243.41563
-527.429385	95.578517	-608.103306	-53.718487	1.270308	0.285595	22249.51933
-575.496037	32.25261	-638.621815	-179.607339	2.03327	0.285595	22202.97861
-544.977528	-40.991813	-579.110722	-233.01473	0.507345	-0.477367	22217.4749
-554.896043	-101.265869	-493.658895	-281.081383	-1.018581	-1.24033	22231.97119
-527.429385	-197.399174	-428.807063	-386.370241	-1.018581	1.048558	22202.97861
-487.755322	-246.228789	-367.770044	-447.407259	2.03327	1.811521	22198.40083
-458.762738	-327.102839	-309.021913	-518.362794	-2.544506	-1.24033	22220.52675
-403.066458	-362.962088	-222.044161	-538.199825	0.507345	1.811521	22202.21564
-332.873887	-436.20651	-165.584919	-607.629434	-0.255618	1.048558	21966.46016
-296.251675	-488.850939	-84.710868	-668.666453	-1.018581	-0.477367	22186.95639
-211.562811	-527.762039	-28.251626	-709.103478	0.507345	2.574484	22187.71935
-150.525793	-555.228697	53.385387	-664.088677	-1.781543	2.574484	22198.40083
-65.073966	-586.510169	199.11127	-655.696087	-1.781543	-2.003293	22215.94897
21.140823	-588.036095	275.407543	-608.392397	2.796233	1.048558	22218.23786
93.622283	-588.799058	330.34086	-619.073875	2.03327	2.574484	22220.52675
159.237079	-584.221281	373.066774	-518.362794	2.03327	0.285595	22228.91934
232.481501	-546.073144	463.859339	-490.133173	-1.018581	-0.477367	22228.15638
306.488887	-488.850939	521.844507	-478.688732	-0.255618	0.285595	22216.71194
339.296285	-452.228728	566.096346	-400.866533	-1.018581	0.285595	22223.5786
427.799962	-386.613932	625.60744	-265.059165	2.03327	2.574484	22241.12674
478.918465	-337.784317	643.918545	-194.866594	1.270308	1.048558	22238.83786
504.096236	-284.376926	618.740775	-161.296233	0.507345	-2.003293	22241.12674
533.08882	-202.739913	637.051881	-53.718487	-0.255618	1.811521	22243.41563
546.822149	-124.154751	656.125949	29.444451	-0.255618	1.048558	22224.34156
543.007335	-46.332552	657.651875	145.414787	2.796233	1.048558	22228.91934
543.007335	27.674834	582.881526	214.081433	-0.255618	0.285595	22208.31935
508.674012	82.608151	558.466719	269.777713	-1.018581	0.285595	22202.97861
490.362906	171.874791	533.288948	378.118422	-2.544506	-1.24033	22219.00082
452.21477	255.037729	462.333414	416.266559	-1.018581	-0.477367	22212.89712
446.87403	310.734009	381.459364	472.725801	0.507345	1.811521	22183.14158
395.755527	357.274736	283.037171	532.236895	-4.070432	-2.003293	22186.19343
367.525906	438.148786	186.903866	537.577634	-3.307469	-2.003293	22201.45268
284.362968	464.089519	77.800195	568.096143	-3.307469	0.285595	22178.5638
234.77039	504.526544	-41.984955	597.088727	-0.255618	1.811521	22190.7712
167.629669	527.415426	-64.873837	629.896125	-1.018581	0.285595	22209.08231
98.20006	537.333942	-119.044192	652.785007	-2.544506	-0.477367	22225.10453
36.400078	554.882085	-185.42195	644.392417	0.507345	1.048558	22220.52675
-25.399904	531.23024	-256.377484	604.718355	-1.018581	0.285595	22229.6823
-87.962848	538.859867	-376.162634	606.24428	-0.255618	0.285595	98.422193
-134.503575	492.319141	-437.962616	571.147994	-1.781543	0.285595	13.733329
-186.385041	468.667296	-495.184821	551.310963	1.270308	0.285595	11.444441
-303.881303	461.800631	-526.466293	393.377677	0.507345	1.048558	20991.39378
-349.659067	428.230271	-657.695884	317.081403	1.270308	-0.477367	22208.31935
-383.229427	354.985848	-638.621815	262.148086	-0.255618	-0.477367	22228.91934
-441.977558	308.445121	-619.547747	228.577725	0.507345	2.574484	22232.73415
-485.466434	236.726624	-599.710716	133.970346	-1.781543	-0.477367	22210.60823
-515.221981	194.00071	-641.673666	75.222215	-3.307469	-2.003293	22219.00082
-539.636788	107.785921	-601.999604	-10.229611	-0.255618	1.048558	22229.6823
-577.784925	48.274828	-558.510728	-89.577736	-1.018581	0.285595	22212.89712
-557.947894	-10.473303	-538.673697	-171.977711	-2.544506	-1.24033	22188.48232
-562.52567	-80.665875	-507.392225	-278.029532	-2.544506	-0.477367	22190.7712
-547.266416	-153.910298	-444.82928	-354.325806	-2.544506	1.048558	22189.24528
-531.244198	-231.732497	-412.784845	-461.140589	-1.018581	1.048558	22189.24528
-454.184962	-299.63618	-382.266336	-511.496129	-0.255618	2.574484	22199.16379
-424.429415	-353.806535	-262.481186	-548.118341	-1.781543	-0.477367	22193.06009
-375.5998	-399.584299	-170.925658	-573.296111	0.507345	0.285595	22208.31935
-302.355377	-461.384281	-135.066409	-602.288695	-0.255618	0.285595	22202.21564
-235.214656	-505.636119	-11.466446	-670.955341	-0.255618	0.285595	22199.16379
-165.022085	-533.865741	61.777977	-639.673869	-1.781543	-1.24033	22219.76379
-87.199885	-562.095362	141.889064	-624.414614	-0.255618	0.285595	22229.6823
-21.58509	-589.56202	240.311258	-591.607217	1.270308	0.285595	22231.97119
79.125991	-562.858325	305.926053	-593.896105	2.796233	1.048558	22243.41563
133.296346	-544.547219	342.548264	-597.710919	1.270308	0.285595	22242.65267
213.407433	-546.836107	419.607501	-516.073906	3.559196	1.048558	22241.88971
277.496303	-512.502784	508.111178	-449.696148	0.507345	-2.003293	22226.63045
351.503688	-471.302796	566.859309	-412.310974	-0.255618	1.811521	22229.6823
390.414788	-445.362063	602.718558	-358.903582	-3.307469	1.048558	22227.39341
433.140701	-381.273193	652.311135	-230.725842	-1.018581	-0.477367	22217.4749
495.703646	-306.502845	650.78521	-174.2666	-0.255618	-0.477367	22227.39341
533.08882	-231.732497	643.918545	-81.185146	-2.544506	1.048558	22231.20823
537.666596	-158.488074	642.39262	-10.229611	-1.018581	0.285595	22216.71194
536.140671	-87.53254	648.496322	69.881476	-4.070432	-2.003293	22202.21564
546.822149	-28.021446	533.288948	112.607389	-1.018581	0.285595	22213.66009
526.222155	73.452598	514.21488	178.222185	-2.544506	-0.477367	22152.62307
507.148087	135.25258	494.377849	283.511042	-1.781543	0.285595	22200.68972
461.370322	202.3933	488.274147	385.748049	-1.781543	0.285595	22225.10453
440.007366	287.082164	396.718619	477.303578	1.270308	1.048558	22204.50453
423.222186	335.911779	334.918637	518.503565	-2.544506	-0.477367	22200.68972
385.074049	399.237687	245.651997	546.733187	-0.255618	1.811521	22214.42305
314.118514	471.719147	164.014984	597.85169	1.270308	-0.477367	22054.96384
263.000011	496.133954	64.829828	621.503535	1.270308	1.048558	22180.85269
209.592619	537.333942	-22.910887	617.688721	2.03327	1.811521	22222.81564
152.370414	555.645048	-80.896055	642.866492	2.796233	0.285595	22243.41563
58.525997	550.304309	-180.844173	642.103529	1.270308	-0.477367	22235.02304
7.407494	560.985787	-287.658956	618.451684	1.270308	1.811521	22241.12674
-69.651742	526.652464	-314.362652	630.659088	-0.255618	-0.477367	3358.561968
-113.903581	509.867283	-368.533007	573.436882	-2.544506	0.285595	18.311106
-180.281339	486.978401	-447.118168	521.555416	-0.255618	0.285595	13.733329
-261.155389	455.696929	-482.214454	468.910988	-1.018581	-1.24033	7790.612506
-302.355377	426.704345	-550.118138	413.97767	0.507345	0.285595	22155.67492
-370.259061	394.65991	-583.688498	333.866583	-1.018581	-0.477367	22214.42305
-412.222011	336.674742	-618.784784	264.436974	-1.018581	1.048558	22209.08231
-467.918291	268.008096	-610.392194	143.888862	-2.544506	-1.24033	22191.53417
-521.325683	201.630338	-704.999574	53.859259	-3.307469	0.285595	22203.74157
-523.614571	155.089611	-640.910704	-17.096276	-1.018581	1.811521	22216.71194
-544.214565	79.5563	-589.7922	-78.133295	-3.307469	0.285595	22203.74157
-565.577521	16.993355	-607.340343	-183.422153	-0.255618	1.048558	22217.4749
-556.421969	-63.117732	-529.518144	-236.829544	-2.544506	-1.24033	22209.08231
-534.296049	-139.414006	-451.695945	-309.311004	-0.255618	0.285595	22206.03046
-522.851608	-191.295472	-409.732994	-377.214688	-0.255618	1.811521	22204.50453
-491.570136	-260.725081	-388.370038	-424.518377	-0.255618	-0.477367	22202.97861
-432.059042	-327.102839	-294.525621	-500.051688	2.03327	0.285595	22191.53417
-411.459049	-385.088007	-218.229347	-546.592415	0.507345	0.285595	22224.34156
-356.525731	-434.680585	-153.377515	-637.384981	2.03327	1.048558	22222.81564
-252.762799	-494.191678	-135.066409	-767.851609	1.270308	-0.477367	22188.48232
-197.829482	-491.90279	3.029846	-692.318298	0.507345	-0.477367	22210.60823
-118.481358	-556.754623	77.800195	-665.614602	0.507345	1.048558	22231.97119
-58.207301	-588.799058	193.007568	-632.044242	-1.781543	-0.477367	22216.71194
34.874153	-596.428685	296.7705	-564.140558	1.270308	0.285595	22222.05268
110.407463	-563.621287	373.829736	-574.822037	-0.255618	1.811521	22231.20823
182.125961	-539.969443	405.111209	-526.755384	-0.255618	0.285595	22226.63045
217.222247	-545.310182	491.325998	-501.577614	-1.018581	0.285595	22217.4749
308.777775	-494.191678	522.60747	-441.303558	-1.018581	1.048558	22206.03046
364.474055	-447.650951	555.414868	-402.392458	-1.781543	0.285595	22215.18601
419.407372	-410.265777	614.162999	-301.681377	-1.781543	-0.477367	22198.40083
470.525875	-340.836168	603.48152	-200.970295	1.270308	1.811521	22218.23786
520.118453	-273.695447	595.851893	-171.977711	-1.781543	-0.477367	22226.63045
536.903633	-198.162136	676.725943	-30.829605	-0.255618	0.285595	22217.4749
556.740665	-108.895496	638.577806	47.755557	0.507345	0.285595	22227.39341
546.059186	-31.83626	642.39262	138.548122	-1.781543	-1.24033	22230.44527
528.511043	42.171126	590.511154	211.029582	1.270308	1.811521	22210.60823
514.014751	108.548884	546.259315	310.977701	2.03327	1.811521	22196.87491
495.703646	200.104412	520.318582	383.459161	1.270308	1.048558	22239.60082
468.99995	267.245133	438.681569	429.236925	1.270308	1.048558	22214.42305
439.244403	339.726593	353.992705	484.933205	1.270308	1.048558	22221.28971
400.333304	391.608059	267.777916	527.659118	3.559196	0.285595	22219.76379
347.688875	438.911749	192.244605	581.06651	0.507345	-0.477367	22210.60823
292.755558	484.689513	128.155735	608.533168	-1.781543	1.048558	22212.13416
213.407433	513.682097	22.103915	639.814641	-1.018581	0.285595	22199.92676
176.785222	550.304309	-45.036806	658.888709	1.270308	-0.477367	22222.05268
76.837103	538.859867	-125.147893	632.947976	-1.781543	0.285595	22219.00082
28.007488	560.985787	-219.755273	642.866492	-2.544506	1.048558	22230.44527
-26.162866	536.570979	-283.844143	623.792423	-4.070432	-1.24033	22208.31935
-106.273954	524.363575	-400.577441	566.570218	-1.781543	1.048558	43.488876
-145.185053	493.845066	-466.9552	518.503565	-1.781543	0.285595	12.970367
-229.873917	491.556178	-585.214424	379.644347	-2.544506	0.285595	11.444441
-299.303526	422.889531	-612.681082	324.71103	-1.781543	0.285595	21701.71209
-352.710918	393.133985	-651.592182	333.10362	1.270308	1.811521	22211.3712
-393.910906	373.296954	-634.044039	314.792515	1.270308	-0.477367	22224.34156
-445.792372	304.630307	-627.940337	223.236986	-1.018581	0.285595	22212.13416
-467.155328	221.467369	-638.621815	91.244433	1.270308	3.337446	22222.81564
-509.881242	155.852574	-653.118107	56.91111	1.270308	1.048558	22229.6823
-538.873826	109.311847	-622.599598	-31.592568	2.03327	1.811521	22221.28971
-554.896043	32.25261	-579.873685	-137.644388	2.796233	1.048558	22243.41563
-562.52567	-14.288117	-566.140355	-187.999929	2.03327	-0.477367	22230.44527
-542.688639	-96.688092	-504.340374	-310.073967	1.270308	1.048558	22186.19343
-527.429385	-155.436223	-441.777429	-331.436923	2.03327	1.811521	22215.94897
-519.799757	-224.865832	-388.370038	-435.962818	2.03327	1.048558	22216.71194
-454.184962	-292.006553	-325.044131	-491.659098	0.507345	1.811521	22203.74157
-409.17016	-354.569497	-245.696006	-529.807235	-1.018581	0.285595	22207.55638
-364.155359	-415.606516	-180.081211	-578.63685	-0.255618	-1.24033	22216.71194
-324.481297	-461.384281	-90.051608	-581.688701	-1.018581	-0.477367	22198.40083
-242.081321	-517.08056	-14.518297	-651.11831	-1.781543	1.048558	22164.83047
-170.362824	-540.732405	86.955747	-626.703503	-3.307469	-0.477367	22209.84527
-86.436923	-568.199064	170.881648	-641.199795	0.507345	0.285595	22205.2675
2.829718	-578.880542	229.629779	-622.125726	-1.781543	0.285595	22199.92676
65.392662	-565.147213	308.977904	-609.15536	-1.018581	-0.477367	22219.76379
138.637085	-576.591654	325.000121	-614.496099	-0.255618	1.048558	22219.00082
214.933358	-539.20648	437.155644	-503.866502	-0.255618	0.285595	22221.28971
280.548154	-507.925008	489.03711	-485.555396	0.507345	-0.477367	22227.39341
347.688875	-460.621318	559.992644	-396.288756	-1.781543	0.285595	22224.34156
417.118484	-418.658367	603.48152	-326.859147	-0.255618	1.811521	22219.00082
465.948099	-346.176907	662.229651	-219.281401	-0.255618	-0.477367	22225.10453
486.548093	-283.613963	672.911129	-171.977711	1.270308	-0.477367	22250.2823
536.140671	-237.073236	675.96298	-96.444401	2.796233	1.811521	22238.07489
555.977702	-151.621409	614.925961	-21.674052	0.507345	0.285595	22241.12674
541.48141	-70.747359	647.733359	121.762942	0.507345	-0.477367	22241.12674
533.08882	-12.762191	541.681539	115.65924	0.507345	0.285595	22216.71194
520.881416	79.5563	542.444501	263.674011	-0.255618	-0.477367	22211.3712
491.888832	174.163679	498.955625	306.399925	-1.781543	-2.003293	22200.68972
488.074018	233.674773	463.859339	423.133223	0.507345	0.285595	22207.55638
432.377738	282.504388	417.318612	493.325795	0.507345	0.285595	22215.94897
405.674043	358.037699	312.029755	514.688752	-1.018581	-0.477367	22206.79342
356.081465	424.415457	261.674214	574.199845	-1.781543	-0.477367	22178.5638
310.303701	462.563594	163.252021	616.925758	0.507345	1.811521	22176.27491
246.214831	499.948768	-9.94052	581.829473	-1.781543	1.048558	22185.43046
187.4667	520.548762	-76.318278	611.585019	-1.781543	1.048558	22182.37861
114.222277	540.385793	-104.5479	642.103529	-0.255618	1.811521	22212.89712
54.711184	548.01542	-241.118229	629.896125	0.507345	-0.477367	22229.6823
-1.748059	553.356159	-276.214515	620.740572	0.507345	1.048558	22220.52675
-72.703593	517.496911	-321.229317	603.955392	-0.255618	1.811521	873.592334
-129.162836	516.733948	-407.444106	581.06651	-1.018581	0.285595	16.022217
-190.199855	477.822849	-473.058901	499.429497	-1.018581	0.285595	12.207404
-249.710948	467.904333	-503.577411	474.251727	0.507345	0.285595	15543.07688
-312.273893	429.756196	-558.510728	407.873969	0.507345	-1.24033	22211.3712
-366.444247	386.26732	-598.947753	307.162887	3.559196	2.574484	22233.49712
-417.56275	331.334003	-629.466263	238.496241	-1.018581	-0.477367	22220.52675
-478.599769	248.171065	-650.829219	140.837011	1.270308	-1.24033	22234.26008
-513.696055	201.630338	-642.436629	75.222215	0.507345	-0.477367	22227.39341
-532.770124	129.148878	-605.051455	5.792606	2.796233	1.811521	22214.42305
-556.421969	62.77112	-582.925536	-79.65922	-1.018581	-0.477367	22219.00082
-564.051596	7.07484	-525.70333	-165.87401	-0.255618	0.285595	22228.15638
-558.710857	-57.01403	-498.999635	-242.170283	-1.781543	1.048558	22206.03046
-562.52567	-127.969565	-484.503343	-320.755445	-1.781543	-0.477367	22198.40083
-541.925677	-223.339907	-396.762628	-393.999868	-1.781543	0.285595	22196.87491
-475.547918	-278.273224	-373.873746	-488.607247	-1.018581	0.285595	22186.95639
-440.451633	-328.628764	-318.177466	-541.251676	-2.544506	-1.24033	22167.11936
-379.414614	-398.821336	-199.155279	-583.977589	-1.018581	0.285595	22200.68972
-327.533147	-435.443548	-184.658987	-703.762739	-0.255618	1.811521	22188.48232
-257.340576	-459.095392	-151.088627	-707.577553	-1.781543	1.048558	22204.50453
-195.540594	-531.576852	-6.888669	-659.5109	-0.255618	-0.477367	22231.20823
-117.718395	-552.176846	84.666859	-657.984975	-0.255618	1.048558	22202.97861
-40.659158	-587.273132	226.577928	-600.76277	-0.255618	1.048558	22221.28971
41.740817	-562.095362	305.926053	-609.15536	-1.781543	-0.477367	22228.91934
111.170426	-568.962027	376.118625	-585.503515	-1.018581	-1.24033	22239.60082
192.807439	-541.495368	439.444532	-497.7628	0.507345	-0.477367	22239.60082
269.103713	-509.450933	471.488967	-480.97762	1.270308	0.285595	22242.65267
312.592589	-504.110194	518.029694	-471.059104	2.796233	1.048558	22231.97119
382.785161	-446.125026	598.903744	-352.79988	0.507345	1.811521	22227.39341
436.192552	-388.902821	625.60744	-246.74806	-1.781543	-1.24033	22228.15638
506.385124	-324.050988	597.377818	-207.83696	-0.255618	0.285595	22226.63045
507.148087	-253.095453	660.703726	-117.807357	1.270308	2.574484	22222.05268
535.377708	-182.139919	672.148167	-23.199978	-1.018581	-0.477367	22227.39341
559.029553	-103.554757	649.259284	56.91111	0.507345	1.048558	22230.44527
535.377708	-44.806626	597.377818	167.540706	-2.544506	0.285595	22181.61565
514.777714	53.615567	574.488936	231.629576	-3.307469	-1.24033	22199.16379
512.488826	119.993325	542.444501	323.185105	-2.544506	1.048558	22199.16379
489.599944	194.00071	499.718588	395.666565	-1.018581	1.048558	22165.59343
440.007366	254.274767	428.000091	420.081372	0.507345	1.048558	22199.16379
411.014782	331.334003	318.896419	439.155441	0.507345	1.048558	22219.00082
375.155533	387.793246	238.022369	506.296162	-0.255618	0.285595	22188.48232
337.007396	459.511743	181.563127	595.562802	1.270308	1.048558	22208.31935
291.229632	483.163588	66.355754	619.977609	-0.255618	1.811521	22211.3712
198.911141	511.393209	-19.096073	657.362784	-1.781543	0.285595	22183.90454
150.844489	537.333942	-72.503465	645.918342	-1.018581	-2.003293	22226.63045
90.570432	560.222824	-118.281229	648.970193	0.507345	1.048558	22252.57118
10.459345	549.541346	-251.036745	649.733156	2.03327	1.811521	22232.73415
-33.029531	551.067271	-318.940429	600.140578	-0.255618	1.048558	22230.44527
-85.67396	516.733948	-361.666342	610.822057	2.03327	1.811521	35.859249
-166.54801	509.104321	-439.488541	508.58505	-0.255618	-0.477367	13.733329
-239.792433	488.504327	-551.644063	361.333242	0.507345	0.285595	10.681478
-296.251675	435.859898	-562.325542	445.259143	-1.018581	1.048558	22013.00089
-342.029439	417.548792	-573.769983	358.281391	0.507345	1.048558	22209.08231
-424.429415	346.593258	-584.451461	304.873999	-1.018581	1.048558	22212.89712
-470.970142	279.452537	-633.281076	204.162918	1.270308	-2.003293	22226.63045
-485.466434	226.808108	-649.303294	98.111097	-2.544506	1.811521	22205.2675
-525.140496	158.904424	-660.747735	0.451867	-0.255618	1.811521	22202.21564
-553.370118	76.504449	-596.658865	-19.385164	-1.018581	0.285595	22201.45268
-553.370118	20.045206	-597.421828	-197.155482	-1.018581	0.285595	22208.31935
-575.496037	-48.62144	-576.821834	-241.407321	-1.018581	0.285595	22207.55638
-560.236782	-92.110316	-504.340374	-284.896197	1.270308	1.811521	22198.40083
-548.029378	-177.562142	-462.377423	-397.051719	-1.018581	1.811521	22212.13416
-492.333099	-246.228789	-381.503373	-451.222073	-1.018581	-0.477367	22202.21564
-451.133111	-300.399143	-297.577472	-485.555396	0.507345	0.285595	22209.84527
-410.696086	-352.280609	-243.407118	-538.962788	0.507345	1.048558	22206.79342
-344.318328	-416.369479	-156.429366	-597.710919	3.559196	1.811521	22208.31935
-300.066489	-467.487982	-80.133092	-645.777571	2.03327	0.285595	22217.4749
-219.955402	-506.399082	10.659474	-648.829422	0.507345	1.048558	22238.07489
-139.844314	-542.258331	97.637226	-625.177577	2.03327	1.048558	22226.63045
-65.836929	-559.806474	166.303872	-630.518316	-1.018581	-0.477367	22228.91934
25.7186	-590.324983	277.696432	-608.392397	0.507345	1.048558	22231.20823
95.911171	-578.117579	283.037171	-638.147944	-0.255618	-0.477367	22215.94897
157.711153	-565.910176	408.16306	-524.466496	-1.781543	0.285595	22220.52675
225.614837	-531.576852	489.03711	-489.37021	-0.255618	1.811521	22226.63045
296.570371	-497.243529	537.866725	-441.303558	-1.018581	0.285595	22222.81564
360.659241	-458.33243	584.407452	-400.10357	-0.255618	1.811521	22202.97861
389.651825	-427.81392	613.400036	-282.607308	-1.781543	1.048558	22210.60823
458.318472	-335.495429	630.185216	-211.651774	-1.781543	-0.477367	22208.31935
501.807348	-289.717665	643.918545	-153.666606	-0.255618	-0.477367	22199.16379
526.985118	-201.213987	631.711142	-100.259214	-2.544506	-0.477367	22215.18601
560.555478	-138.651043	635.525955	-12.518499	-0.255618	1.048558	22231.20823
548.348074	-37.176999	581.355601	75.222215	1.270308	1.048558	22190.7712
536.903633	26.148908	560.755607	146.940713	-1.018581	-0.477367	22215.94897
513.251789	93.289629	544.73339	304.111036	-2.544506	-1.24033	22227.39341
499.518459	161.956275	521.844507	333.10362	-0.255618	0.285595	22196.87491
490.362906	244.356251	486.748222	437.629515	-0.255618	1.048558	22211.3712
449.925881	305.39327	392.140842	469.67395	2.796233	1.048558	22230.44527
414.829596	358.800662	308.214941	495.614683	0.507345	-0.477367	22206.03046
340.059247	424.415457	231.155705	568.096143	-0.255618	-0.477367	22196.87491
303.437036	460.274706	119.000182	581.06651	1.270308	3.337446	22219.00082
244.688905	505.289507	-9.177557	626.844274	-0.255618	-0.477367	22189.24528
166.103743	538.859867	-94.629384	627.607237	-1.018581	-0.477367	22220.52675
105.066724	550.304309	-149.562701	610.822057	-0.255618	1.048558	22230.44527
44.029705	556.40801	-208.310832	630.659088	2.796233	1.811521	22219.76379
-23.873978	539.62283	-243.407118	623.02946	0.507345	1.048558	22223.5786
-92.540625	525.126538	-340.303385	588.696137	0.507345	1.048558	244.148076
-140.607277	506.05247	-440.251504	570.385032	-4.833394	-0.477367	16.78518
-223.770215	477.822849	-505.866299	498.666534	-1.781543	-0.477367	10.681478
-268.022054	464.089519	-552.407026	439.918404	-1.781543	0.285595	20768.60866
-329.822036	421.363606	-563.851467	366.673981	-1.018581	-0.477367	22183.90454
-380.940539	375.585842	-606.57738	306.399925	-1.018581	0.285595	22207.55638
-438.925707	317.600674	-647.777368	211.029582	-0.255618	1.048558	22227.39341
-473.25903	248.171065	-641.673666	111.844427	0.507345	1.048558	22223.5786
-491.570136	194.00071	-647.777368	21.814824	2.796233	1.048558	22216.71194
-532.770124	117.704437	-611.155157	0.451867	2.03327	3.337446	22227.39341
-565.577521	60.482231	-594.369977	-92.629587	0.507345	-0.477367	22206.03046
-575.496037	-2.843676	-542.488511	-165.87401	2.796233	1.048558	22228.15638
-554.13308	-71.510322	-505.103336	-245.222134	1.270308	1.048558	22243.41563
-533.533086	-132.547341	-474.584827	-332.962849	0.507345	1.048558	22228.91934
-533.533086	-201.213987	-378.451522	-424.518377	1.270308	-1.24033	22202.21564
-472.496067	-285.902851	-337.251534	-476.399843	1.270308	1.811521	22214.42305
-422.90349	-341.599131	-274.68859	-542.014639	2.03327	1.048558	22215.18601
-377.125725	-403.399113	-191.525652	-587.02944	-1.018581	-0.477367	22195.34898
-345.08129	-457.569467	-109.125676	-614.496099	-1.781543	0.285595	22212.13416
-261.155389	-481.984274	-52.666433	-631.281279	2.03327	1.811521	22222.81564
-171.125786	-533.102778	38.889095	-656.459049	2.03327	0.285595	22215.94897
-131.451724	-578.117579	119.763145	-661.799789	-1.018581	0.285595	22204.50453
-25.399904	-603.29535	221.237189	-625.94054	-1.781543	1.048558	22212.89712
40.977854	-577.354617	317.370494	-616.784987	-4.070432	0.285595	22200.68972
133.296346	-542.258331	390.614917	-603.051658	-1.781543	-0.477367	22209.84527
211.881508	-562.858325	445.548234	-523.703533	-2.544506	-1.24033	22215.94897
269.866676	-521.658337	453.940824	-541.251676	1.270308	1.048558	22222.81564
328.614806	-488.087976	528.711172	-437.488744	1.270308	1.811521	22220.52675
392.703676	-437.732436	585.933377	-343.644327	-1.781543	-0.477367	22228.15638
447.636993	-360.673199	623.318551	-237.592507	2.03327	-1.24033	22222.81564
487.311056	-311.080621	638.577806	-199.44437	1.270308	1.048558	22219.76379
538.429559	-238.599161	688.933347	-94.155512	1.270308	2.574484	22234.26008
553.688814	-162.302888	672.911129	13.422234	3.559196	0.285595	22251.80822
552.925851	-96.688092	640.103732	62.251849	2.796233	0.285595	22233.49712
552.925851	-40.22885	562.281532	155.333303	1.270308	0.285595	22202.21564
532.325857	60.482231	588.985228	247.651794	-0.255618	-0.477367	22230.44527
509.436975	141.356282	556.940793	333.866583	-1.018581	1.048558	22209.84527
478.155503	205.445151	485.222296	401.007304	-1.018581	0.285595	22199.92676
459.844397	275.637723	405.874171	423.896186	0.507345	0.285595	22219.76379
422.459223	333.622891	353.992705	505.533199	1.270308	0.285595	22203.74157
385.074049	398.474724	263.963102	561.992441	-1.018581	1.811521	22218.23786
333.955545	453.408041	165.540909	583.355398	0.507345	1.811521	22205.2675
278.259266	480.111737	89.244636	609.296131	-1.781543	-1.24033	22177.80084
190.518551	541.148756	-29.777551	627.607237	-3.307469	-0.477367	22199.92676
150.844489	546.489495	-80.133092	647.444268	-1.781543	1.048558	22215.18601
64.629699	548.778383	-161.770105	642.103529	-1.018581	0.285595	22202.21564
19.614898	551.830234	-258.666372	615.399833	-0.255618	0.285595	22219.76379
-40.659158	521.311725	-328.858944	601.666504	-1.781543	-0.477367	22230.44527
-140.607277	524.363575	-405.918181	568.859106	-1.018581	-1.24033	25.17777
-184.859116	489.26729	-478.399641	502.481348	-2.544506	0.285595	12.207404
-247.42206	455.696929	-550.118138	423.896186	-0.255618	-0.477367	6391.338847
-306.170191	444.252488	-592.081088	378.118422	1.270308	1.048558	22154.91195
-349.659067	406.867314	-552.407026	350.651763	0.507345	0.285595	22227.39341
-406.881272	330.57104	-566.903318	275.118452	0.507345	0.285595	22241.88971
-457.236813	260.378469	-632.518113	160.674042	2.796233	0.285595	22238.83786
-470.970142	213.074779	-641.673666	70.644439	1.270308	2.574484	22227.39341
-532.770124	169.585903	-585.977387	29.444451	-1.018581	-0.477367	22231.20823
-551.844192	90.237778	-601.999604	-55.244413	-0.255618	-0.477367	22214.42305
-564.051596	39.119275	-609.629231	-218.518438	-0.255618	0.285595	22177.03787
-558.710857	-44.806626	-536.384809	-220.807327	0.507345	1.048558	22219.76379
-541.162714	-123.391788	-466.192237	-315.414706	-1.018581	0.285595	22225.86749
-527.429385	-188.243621	-456.273721	-452.747999	-2.544506	0.285595	22187.71935
-492.333099	-263.013969	-370.058932	-431.385042	-1.781543	-0.477367	22191.53417
-449.607185	-329.391727	-299.103397	-489.37021	-2.544506	-0.477367	22199.92676
-389.333129	-378.221342	-200.681204	-561.85167	-2.544506	0.285595	22183.90454
-321.429446	-427.81392	-140.407148	-640.436832	-1.018581	0.285595	22165.59343
-280.229458	-489.613902	-96.918272	-655.696087	-2.544506	-0.477367	22194.58602
-204.696147	-513.265747	24.392803	-657.984975	0.507345	1.811521	22214.42305
-126.110985	-542.258331	100.689077	-648.829422	0.507345	-0.477367	22208.31935
-52.866562	-572.013877	180.037201	-661.799789	-1.781543	0.285595	22231.97119
17.32601	-588.799058	273.118655	-657.984975	-0.255618	1.048558	22212.89712
102.014873	-568.962027	341.022339	-568.718335	-1.018581	1.048558	22219.76379
180.600035	-566.673138	431.814904	-535.147974	-1.018581	-1.24033	22233.49712
248.503719	-531.576852	471.488967	-468.007253	3.559196	1.811521	22241.88971
302.674073	-506.399082	525.659321	-454.273924	2.03327	1.048558	22234.26008
388.1259	-443.073175	572.963011	-383.31839	-0.255618	-1.24033	22241.88971
428.562925	-409.502814	627.896328	-268.873979	2.03327	0.285595	22239.60082
479.681428	-346.93987	632.474104	-202.496221	1.270308	2.574484	22224.34156
513.251789	-273.695447	632.474104	-155.955494	-0.255618	1.048558	22227.39341
544.533261	-190.532509	659.940763	-49.903674	1.270308	-0.477367	22228.91934
537.666596	-111.947347	675.200018	58.437035	-0.255618	1.048558	22217.4749
523.933267	-40.22885	586.69634	129.39257	-0.255618	1.048558	22209.84527
533.08882	15.46743	568.385234	198.059216	-1.781543	-0.477367	22198.40083
510.199938	87.94889	526.422284	285.036968	-4.070432	-0.477367	22187.71935
475.866614	166.534052	504.296364	384.985086	0.507345	1.811521	22209.08231
458.318472	237.489586	482.933408	428.473962	-3.307469	-0.477367	22189.24528
429.325888	319.126599	382.985289	486.45913	-1.781543	-0.477367	22188.48232
407.199968	383.978432	286.089022	527.659118	-0.255618	0.285595	22204.50453
353.029614	438.911749	203.689046	566.570218	-1.018581	0.285595	22218.23786
272.918526	477.822849	102.215002	574.962808	-0.255618	1.048558	22186.19343
224.851874	509.867283	19.815027	587.170212	-1.781543	0.285595	22203.74157
170.68152	535.045054	-99.20716	641.340566	-1.018581	-0.477367	22231.20823
93.622283	569.378377	-103.784937	611.585019	0.507345	1.048558	22213.66009
46.318594	545.726532	-217.466385	623.02946	2.03327	-0.477367	22243.41563
-33.029531	548.778383	-260.955261	616.925758	1.270308	0.285595	22251.80822
-85.67396	512.156172	-364.718193	595.562802	-0.255618	-0.477367	85.451827
-158.15542	512.919134	-432.621876	549.022075	1.270308	1.048558	12.970367
-214.614662	460.274706	-479.925566	484.933205	1.270308	1.048558	12.207404
-277.94057	454.171004	-521.125554	439.155441	-1.018581	1.048558	21646.77877
-339.740551	410.682128	-563.088504	371.251757	-1.018581	0.285595	22196.87491
-376.362763	364.141401	-590.555163	295.718446	0.507345	-0.477367	22212.89712
-432.059042	306.919195	-605.051455	200.348104	-1.018581	1.048558	22219.76379
-481.65162	255.800692	-664.562548	88.955545	-1.018581	0.285595	22215.18601
-509.881242	176.452567	-631.755151	55.385184	-4.070432	-0.477367	22209.08231
-535.059012	102.445182	-621.073672	-16.333313	-2.544506	-0.477367	22208.31935
-581.599739	58.193343	-582.162573	-117.044394	-3.307469	-0.477367	22190.00824
-559.47382	-15.814042	-565.377393	-176.555488	-2.544506	-0.477367	22187.71935
-573.207149	-89.058465	-494.421858	-271.92583	1.270308	1.048558	22215.18601
-549.555304	-156.199186	-479.925566	-354.325806	1.270308	1.048558	22205.2675
-509.881242	-234.021385	-399.814479	-442.06652	-2.544506	-2.003293	22195.34898
-461.051626	-281.325075	-357.851528	-483.266508	-0.255618	1.048558	22206.03046
-403.066458	-340.836168	-292.999696	-562.614633	-0.255618	1.811521	22186.95639
-353.473881	-397.295411	-204.496018	-594.659068	-1.018581	-0.477367	22187.71935
-322.955371	-434.680585	-104.5479	-627.466465	2.796233	1.811521	22226.63045
-227.585029	-485.036125	-17.570148	-670.955341	0.507345	1.048558	22231.97119
-166.54801	-520.132411	85.429822	-647.303497	1.270308	0.285595	22238.83786
-74.992482	-573.539803	138.837214	-651.881273	2.03327	0.285595	22243.41563
3.59268	-570.487952	244.889034	-602.288695	-0.255618	1.811521	22226.63045
74.548215	-575.065728	341.785302	-594.659068	-0.255618	0.285595	22223.5786
160.763004	-561.332399	404.348246	-549.644266	-0.255618	-0.477367	22228.15638
217.222247	-543.784256	446.311196	-501.577614	-1.781543	0.285595	22216.71194
274.444452	-514.791672	506.585253	-436.725781	-0.255618	0.285595	22219.76379
345.399986	-488.850939	584.407452	-410.785048	1.270308	0.285595	22231.20823
416.355521	-440.021324	592.037079	-329.148035	-1.781543	0.285595	22222.81564
457.555509	-369.828752	603.48152	-237.592507	-2.544506	0.285595	22197.63787
483.496242	-311.843584	641.629657	-168.162898	1.270308	1.048558	22215.18601
526.222155	-242.413975	666.807427	-113.229581	-2.544506	0.285595	22208.31935
539.192522	-147.806596	639.340769	1.977793	-1.781543	0.285595	22206.03046
526.222155	-77.614024	634.762992	83.614805	-1.018581	-0.477367	22221.28971
549.874	-11.999229	585.170415	170.592557	-0.255618	1.048558	22211.3712
537.666596	68.111859	588.222266	274.35549	1.270308	0.285595	22197.63787
506.385124	140.593319	542.444501	324.71103	-0.255618	0.285595	22220.52675
493.414757	206.971077	458.5186	386.511012	-1.018581	1.048558	22210.60823
449.162919	268.008096	393.666768	421.607298	-0.255618	-0.477367	22176.27491
421.69626	350.408071	311.266792	489.510981	2.796233	0.285595	22230.44527
376.681459	418.311755	255.570512	563.518367	0.507345	1.048558	22239.60082
327.851844	465.615445	161.726096	589.4591	-0.255618	0.285595	22211.3712
260.711123	504.526544	54.911312	620.740572	1.270308	-0.477367	22206.79342
213.407433	538.096905	-39.696067	653.54797	-0.255618	1.048558	22240.36378
121.851905	548.01542	-102.259011	641.340566	-1.018581	0.285595	22213.66009
62.340811	564.037638	-173.214546	631.42205	-1.018581	-0.477367	22220.52675
2.829718	548.01542	-270.110813	650.496119	-1.018581	0.285595	22231.20823
-72.703593	522.83765	-322.755242	584.118361	-0.255618	0.285595	2749.717704
-145.948016	511.393209	-381.503373	590.222063	-0.255618	0.285595	16.78518
-187.148004	488.504327	-445.592243	529.948006	-2.544506	-0.477367	13.733329
-275.651681	447.304339	-496.710746	433.051739	-3.307469	-0.477367	14646.59566
-309.985005	428.230271	-599.710716	366.673981	-2.544506	-0.477367	22157.96381
-385.518315	393.133985	-613.444045	325.473993	-1.781543	-1.24033	22202.21564
-406.118309	342.015481	-634.044039	272.066601	-2.544506	1.048558	22210.60823
-460.288664	258.852543	-663.799586	142.362936	-1.018581	-0.477367	22215.94897
-503.014577	193.237748	-642.436629	79.799992	-0.255618	1.048558	22225.10453
-517.510869	149.748872	-618.784784	30.207414	-1.018581	0.285595	22220.52675
-580.836776	56.667418	-623.362561	-97.970326	-0.255618	-0.477367	22210.60823
-571.681223	26.148908	-553.932952	-169.688823	-0.255618	-0.477367	22195.34898
-567.86641	-55.488105	-548.592212	-233.777693	-1.018581	0.285595	22196.87491
-535.059012	-131.021416	-494.421858	-355.851731	2.03327	1.048558	22215.18601
-521.325683	-210.36954	-413.547808	-413.836899	2.796233	1.811521	22228.15638
-480.125695	-266.06582	-344.881162	-447.407259	0.507345	1.048558	22217.4749
-435.873856	-327.865802	-263.244149	-510.733167	1.270308	1.048558	22207.55638
-387.044241	-379.747268	-222.044161	-539.725751	-1.781543	0.285595	22215.18601
-331.347961	-465.199094	-132.014558	-606.866471	-0.255618	1.048558	22196.87491
-274.888719	-474.354647	-69.451614	-632.044242	-0.255618	0.285595	22198.40083
-195.540594	-522.4213	41.177983	-643.488683	-1.781543	-0.477367	22222.05268
-132.214687	-544.547219	125.866847	-646.540534	0.507345	1.048558	22231.97119
-47.525823	-577.354617	157.148319	-633.570167	-0.255618	0.285595	22215.18601
42.50378	-594.90276	282.274208	-591.607217	-3.307469	-0.477367	22200.68972
110.407463	-578.117579	366.200109	-576.347962	-1.781543	0.285595	22216.71194
195.85929	-564.38425	409.688985	-596.184993	-1.018581	1.811521	22198.40083
265.288899	-546.073144	462.333414	-474.110955	-2.544506	0.285595	22205.2675
311.829626	-507.925008	550.837091	-458.088738	-1.781543	1.048558	22224.34156
376.681459	-454.517616	588.985228	-349.748029	-1.018581	-0.477367	22222.05268
428.562925	-383.562081	617.21485	-270.399905	-0.255618	-1.24033	22207.55638
484.259205	-330.15469	633.237067	-208.599923	-0.255618	1.048558	22229.6823
512.488826	-259.199155	635.525955	-146.799941	-1.781543	1.048558	22225.10453
517.829565	-199.688062	649.259284	-36.933307	0.507345	-1.24033	22218.23786
561.318441	-95.162167	588.985228	4.266681	-0.255618	0.285595	22244.17859
559.792516	-37.176999	631.711142	159.911079	2.796233	1.048558	22246.46748
548.348074	55.141492	519.555619	182.036998	0.507345	0.285595	22208.31935
513.251789	131.437766	555.414868	307.92585	2.03327	1.048558	22225.86749
481.207354	176.452567	542.444501	388.036937	0.507345	0.285595	22226.63045
453.740695	258.852543	425.711203	444.49618	-1.018581	0.285595	22205.2675
437.718478	319.889562	388.326028	476.540615	-1.781543	-0.477367	22193.06009
394.229602	392.371022	274.644581	536.051708	0.507345	1.048558	22218.23786
354.555539	438.148786	189.955717	584.881324	-1.018581	0.285595	22199.92676
288.177781	475.53396	68.644642	600.140578	1.270308	1.048558	22183.14158
206.540768	512.919134	6.84466	632.185013	-2.544506	0.285595	22209.84527
155.422265	539.62283	-59.533098	644.392417	-0.255618	0.285595	22193.82305
74.548215	531.993203	-167.873807	574.962808	-2.544506	0.285595	22204.50453
23.429711	558.696899	-200.681204	635.999827	-1.781543	0.285595	22219.76379
-42.948047	535.808017	-292.236733	604.718355	-2.544506	-1.24033	22204.50453
-96.355438	522.83765	-368.533007	579.540584	-1.018581	0.285595	39.674062
-165.022085	489.26729	-445.592243	546.733187	-1.781543	1.048558	15.259255
-223.007253	488.504327	-526.466293	462.807286	-0.255618	-1.24033	10.681478
-289.385011	445.778414	-524.177405	421.607298	-1.781543	1.811521	21779.53429
-345.08129	396.948798	-560.036653	374.303608	0.507345	2.574484	22212.13416
-379.414614	373.296954	-633.281076	277.407341	2.796233	1.048558	22222.81564
-460.288664	290.896978	-657.695884	151.518489	0.507345	0.285595	22238.07489
-464.103477	239.015512	-650.066256	86.666656	1.270308	1.048558	22241.12674
-510.644204	168.82294	-616.495896	46.992594	-0.255618	0.285595	22237.31193
-548.029378	94.815555	-603.525529	-40.748121	-2.544506	-2.766256	22215.18601
-574.733074	28.437796	-566.140355	-129.251798	-1.018581	1.048558	22225.10453
-578.547888	-21.154781	-546.303324	-239.118432	-1.781543	1.048558	22205.2675
-545.74049	-95.92513	-486.792231	-283.370271	-1.781543	-0.477367	22195.34898
-527.429385	-162.302888	-436.43669	-359.666545	-1.781543	1.048558	22212.89712
-503.014577	-243.176938	-387.607075	-433.67393	-1.018581	-0.477367	22215.18601
-462.577552	-292.006553	-321.99228	-493.947986	0.507345	1.811521	22180.08972
-424.429415	-369.065789	-238.066379	-534.385011	0.507345	2.574484	22199.16379
-356.525731	-426.287995	-238.829341	-631.281279	-2.544506	1.048558	22199.16379
-313.799818	-450.702802	-168.636769	-669.429416	-1.018581	-0.477367	22168.64528
-219.192439	-519.369449	-60.296061	-661.799789	-0.255618	1.811521	22212.13416
-146.710979	-552.176846	77.037232	-610.681285	-1.781543	-1.24033	22226.63045
-97.118401	-560.569436	156.385356	-660.273863	-1.781543	0.285595	22214.42305
7.407494	-588.799058	250.992736	-633.570167	-2.544506	-0.477367	22224.34156
58.525997	-563.621287	337.970488	-583.214627	0.507345	0.285595	22230.44527
153.896339	-565.910176	405.874171	-542.014639	-1.781543	-0.477367	22215.18601
224.088911	-556.754623	430.288979	-536.6739	-1.018581	2.574484	22219.00082
305.725924	-499.532417	513.451917	-479.451694	1.270308	0.285595	22252.57118
351.503688	-463.673169	573.725974	-391.71098	0.507345	-0.477367	22243.41563
409.488856	-397.295411	586.69634	-350.510992	2.03327	1.048558	22236.54897
455.266621	-351.517646	624.844477	-227.673991	-0.255618	1.048558	22239.60082
488.836981	-298.873218	667.57039	-168.925861	0.507345	-1.24033	22235.02304
530.799932	-227.15472	680.540757	-76.607369	0.507345	0.285595	22219.76379
541.48141	-140.176968	640.103732	15.711122	-0.255618	0.285595	22222.05268
548.348074	-62.354769	654.600024	82.851843	-2.544506	-2.003293	22222.81564
538.429559	7.837803	621.029663	203.399955	-1.018581	0.285595	22215.18601
524.69623	100.919256	579.829675	272.829564	0.507345	1.811521	22196.11194
497.992534	154.326648	542.444501	325.473993	-3.307469	-0.477367	22190.00824
452.977732	216.889593	450.12601	368.199906	-2.544506	0.285595	22182.37861
433.140701	274.111798	341.785302	441.444329	-2.544506	-0.477367	22192.29713
405.674043	353.459922	318.896419	524.607267	-2.544506	-0.477367	22193.82305
365.99998	416.78583	173.933499	563.518367	0.507345	1.048558	22200.68972
317.170365	471.719147	140.363139	604.718355	-1.018581	1.048558	22206.03046
241.637054	516.733948	57.963163	616.162796	1.270308	-0.477367	22206.79342
186.703737	536.570979	-29.014589	648.970193	0.507345	-0.477367	22215.18601
118.800054	541.148756	-96.155309	643.629454	0.507345	1.811521	22224.34156
56.237109	559.459861	-166.347881	647.444268	-0.255618	1.048558	22231.97119
-0.985096	558.696899	-291.47377	648.970193	2.03327	0.285595	22217.4749
-71.177668	532.756166	-321.229317	615.399833	1.270308	0.285595	717.184973
-124.585059	508.341358	-460.851498	520.029491	2.03327	1.811521	17.548143
-190.199855	483.163588	-531.807032	460.518397	0.507345	-0.477367	11.444441
-269.547979	462.563594	-543.251473	428.473962	-1.018581	-0.477367	19071.77953
-337.451663	427.467308	-548.592212	406.348043	-1.018581	-0.477367	22201.45268
-373.310912	386.26732	-556.984803	317.844366	0.507345	0.285595	22206.03046
-407.644235	321.415487	-598.947753	252.22957	2.03327	3.337446	22215.94897
-472.496067	264.193282	-637.858853	139.311085	-1.781543	1.048558	22225.10453
-488.518285	188.659971	-659.221809	53.859259	0.507345	-1.24033	22225.86749
-525.903459	125.334064	-617.258859	-10.992574	-1.018581	-0.477367	22188.48232
-556.421969	54.37853	-592.844051	-88.814773	-1.018581	0.285595	22198.40083
-566.340484	12.415579	-591.318126	-192.577705	-2.544506	0.285595	22207.55638
-599.910845	-85.243651	-559.273691	-281.844346	-2.544506	1.048558	22161.01566
-536.584937	-166.880664	-513.495927	-359.666545	-1.018581	0.285595	22201.45268
-511.407167	-210.36954	-401.340404	-411.548011	0.507345	1.048558	22215.94897
-479.362732	-270.643596	-358.614491	-468.770216	0.507345	1.811521	22199.92676
-451.896074	-320.236174	-287.658956	-522.177608	1.270308	1.048558	22200.68972
-403.829421	-388.139858	-192.288614	-548.881303	-1.018581	-0.477367	22214.42305
-327.533147	-433.154659	-141.933074	-620.599801	0.507345	1.048558	22188.48232
-259.629464	-487.325014	-37.407179	-649.592385	2.03327	1.811521	22222.81564
-165.785047	-519.369449	79.32612	-633.570167	2.03327	-0.477367	22253.33415
-96.355438	-547.59907	90.770561	-632.044242	2.796233	1.048558	22237.31193
-50.577674	-594.90276	204.452009	-642.72572	0.507345	0.285595	22239.60082
57.763035	-582.695356	300.585314	-586.266478	2.796233	1.048558	22244.94156
119.563016	-573.539803	389.851954	-551.933154	0.507345	0.285595	22222.05268
185.940774	-566.673138	454.703787	-508.444278	0.507345	1.048558	22222.81564
269.866676	-525.473151	509.637104	-463.429477	-2.544506	-0.477367	22225.10453
305.725924	-494.954641	547.78524	-404.681346	-1.018581	0.285595	22219.00082
380.496272	-442.310212	598.140781	-330.673961	0.507345	0.285595	22222.81564
461.370322	-393.480597	589.748191	-265.822128	1.270308	0.285595	22231.20823
489.599944	-330.15469	639.340769	-187.999929	-1.781543	-0.477367	22210.60823
515.540677	-259.199155	646.970396	-154.429569	-3.307469	-1.24033	22198.40083
530.036969	-188.243621	664.518539	-30.066642	-2.544506	0.285595	22212.13416
528.511043	-98.214018	577.540787	27.918526	-1.781543	-0.477367	22173.98602
552.925851	-23.44367	552.363017	130.918495	-0.255618	1.048558	22203.74157
529.274006	52.089641	576.777824	223.236986	0.507345	0.285595	22225.10453
517.829565	119.993325	533.288948	343.785099	1.270308	1.811521	22199.16379
487.311056	208.497002	512.688955	377.355459	-1.018581	-0.477367	22204.50453
463.659211	264.193282	410.451948	439.155441	0.507345	-0.477367	22210.60823
384.311086	350.408071	374.592699	471.962838	0.507345	1.048558	22203.74157
386.599974	409.156202	284.563096	557.414665	0.507345	1.048558	22188.48232
364.474055	460.274706	151.80758	544.444298	3.559196	1.048558	22222.81564
264.525936	482.400625	69.407604	578.014659	-1.781543	-2.003293	22215.94897
203.488917	528.178389	-44.273843	594.036876	1.270308	0.285595	22227.39341
156.185228	537.333942	-65.6368	665.755374	2.796233	1.811521	22238.07489
88.281544	549.541346	-144.984925	649.733156	-1.018581	0.285595	22233.49712
22.666749	539.62283	-256.377484	652.022044	0.507345	1.811521	22212.89712
-44.473972	542.674681	-293.762658	614.63687	-2.544506	-0.477367	22220.52675
-127.63691	515.970985	-355.56264	580.303547	-1.781543	0.285595	27.466659
-166.54801	506.05247	-418.888547	546.733187	-0.255618	1.048558	14.496292
-226.059103	469.430258	-489.081119	495.614683	-1.018581	0.285595	12.970367
-304.644265	431.282122	-527.229256	430.762851	-2.544506	-0.477367	22093.87494
-342.792402	403.0525	-560.799616	350.651763	-1.018581	1.811521	22189.24528
-402.303496	329.808078	-702.710685	235.44439	-1.018581	0.285595	22196.11194
-445.792372	274.874761	-650.066256	85.903694	-0.255618	-0.477367	22214.42305
-485.466434	231.385885	-642.436629	95.822209	-1.018581	0.285595	22213.66009
-515.221981	151.274797	-614.207008	33.259265	-1.781543	-0.477367	22180.85269
-546.503453	95.578517	-605.814418	-49.140711	0.507345	-0.477367	22206.79342
-567.103447	12.415579	-553.169989	-135.3555	0.507345	1.048558	22224.34156
-560.236782	-34.888111	-539.43666	-194.103631	-1.018581	0.285595	22209.84527
-535.821975	-116.525124	-486.792231	-278.029532	0.507345	-0.477367	22189.24528
-522.088645	-162.302888	-437.199653	-364.244321	-0.255618	0.285595	22227.39341
-488.518285	-257.67323	-387.607075	-452.747999	1.270308	1.048558	22213.66009
-458.762738	-304.213957	-327.333019	-527.518347	0.507345	-0.477367	22212.89712
-405.355347	-375.932454	-263.244149	-601.525732	-1.781543	-0.477367	22219.00082
-356.525731	-407.976889	-184.658987	-643.488683	2.03327	1.048558	22207.55638
-297.014638	-465.962057	-101.496049	-601.525732	1.270308	0.285595	22215.94897
-209.273923	-514.028709	4.555772	-662.562751	2.03327	0.285595	22231.20823
-158.918383	-559.806474	131.970549	-622.125726	-0.255618	1.048558	22214.42305
-49.814711	-572.77684	170.118686	-622.888689	-0.255618	1.048558	22224.34156
14.274159	-560.569436	239.548295	-587.792403	-1.018581	-0.477367	22231.20823
70.733401	-584.984244	321.185308	-595.42203	-3.307469	-0.477367	22196.11194
163.051892	-559.043511	379.170476	-535.910937	-2.544506	-0.477367	22202.97861
228.666688	-547.59907	397.481581	-547.355378	-2.544506	0.285595	22209.84527
300.385185	-489.613902	495.903774	-477.162806	0.507345	1.811521	22202.21564
328.614806	-457.569467	535.577837	-421.466526	-1.018581	0.285595	22207.55638
424.748111	-414.080591	598.140781	-332.199886	-1.018581	0.285595	22229.6823
476.629577	-344.650982	623.318551	-220.044364	-1.018581	2.574484	22225.10453
507.148087	-281.325075	682.066682	-127.725873	2.03327	0.285595	22221.28971
540.718447	-201.97695	659.940763	-72.029593	-1.018581	-0.477367	22228.91934
534.614745	-137.88808	656.888912	37.837041	-0.255618	0.285595	22202.97861
555.214739	-44.806626	613.400036	136.259234	1.270308	0.285595	22202.97861
536.903633	30.726685	613.400036	223.236986	2.03327	0.285595	22246.46748
528.511043	100.919256	553.12598	285.036968	2.796233	2.574484	22234.26008
495.703646	184.845158	489.03711	355.22954	0.507345	-0.477367	22196.87491
440.007366	230.622922	392.140842	409.399894	1.270308	-0.477367	22215.18601
443.059217	306.919195	376.118625	497.140609	-1.781543	-0.477367	22215.18601
399.570341	367.193252	308.977904	549.785038	-0.255618	1.048558	22198.40083
359.896278	433.57101	222.000152	581.06651	-1.781543	-1.24033	22210.60823
304.199999	470.956184	141.126102	625.318349	-3.307469	-0.477367	22215.18601
229.42965	513.682097	31.259468	652.022044	-1.018581	0.285595	22215.94897
171.444482	531.993203	-70.214576	642.103529	-1.781543	0.285595	22225.10453
98.20006	540.385793	-115.229378	642.866492	-4.070432	0.285595	22210.60823
21.903786	542.674681	-223.570087	615.399833	-1.781543	-0.477367	22199.92676
-23.111015	531.993203	-330.38487	592.510951	-3.307469	-0.477367	22203.74157
-89.488774	516.733948	-391.421889	581.06651	-1.018581	1.048558	478.377636
-145.185053	495.370991	-539.43666	496.377646	-2.544506	0.285595	16.022217
-208.510961	490.030252	-527.992219	461.28136	1.270308	0.285595	12.207404
-265.733166	451.882115	-528.755181	447.548031	-0.255618	2.574484	19804.98672
-326.770185	422.889531	-563.088504	397.955453	-0.255618	1.048558	22192.29713
-380.940539	372.533991	-581.39961	306.399925	-2.544506	-2.766256	22209.84527
-418.325713	318.363637	-618.021821	185.851812	0.507345	0.285595	22225.10453
-468.681254	241.3044	-656.932921	143.888862	2.796233	1.048558	22241.12674
-492.333099	182.556269	-650.829219	62.251849	1.270308	0.285595	22237.31193
-554.896043	110.837772	-644.725517	-99.496251	1.270308	1.811521	22206.03046
-577.021962	58.956306	-632.518113	-127.725873	-0.255618	1.811521	22207.55638
-578.547888	-8.184415	-550.881101	-188.762892	-0.255618	0.285595	22216.71194
-547.266416	-81.428838	-485.266305	-265.822128	1.270308	1.811521	22160.25269
-535.059012	-150.095484	-459.325572	-351.273955	0.507345	-0.477367	22210.60823
-517.510869	-228.680646	-377.688559	-432.148005	-3.307469	-1.24033	22209.08231
-470.207179	-292.006553	-344.118199	-458.851701	0.507345	0.285595	22215.18601
-440.451633	-328.628764	-285.370068	-519.888719	-1.781543	-0.477367	22200.68972
-380.177576	-400.347262	-208.310832	-587.02944	-2.544506	-0.477367	22180.85269
-329.822036	-447.650951	-118.281229	-612.207211	-3.307469	-0.477367	22186.95639
-250.473911	-495.717604	-55.718284	-664.088677	-2.544506	1.048558	22209.84527
-159.681345	-544.547219	44.229834	-663.325714	-4.070432	-0.477367	22201.45268
-96.355438	-579.643505	36.600207	-712.918292	-0.255618	1.811521	22215.18601
-23.111015	-589.56202	166.303872	-639.673869	-1.018581	0.285595	22231.97119
61.577848	-588.799058	324.237159	-571.007223	2.796233	1.048558	22214.42305
127.192644	-571.250915	375.355662	-568.718335	2.03327	1.048558	22224.34156
202.725955	-554.465735	428.000091	-500.051688	2.03327	2.574484	22231.97119
272.155564	-541.495368	533.288948	-438.251707	-0.255618	-0.477367	22215.18601
340.059247	-472.065759	557.703756	-403.155421	0.507345	-0.477367	22224.34156
388.1259	-430.102808	607.296334	-317.703594	2.03327	1.811521	22252.57118
454.503658	-359.147274	631.711142	-239.118432	3.559196	1.048558	22234.26008
497.229571	-320.999137	623.318551	-191.814743	0.507345	-1.24033	22231.97119
508.674012	-231.732497	634.762992	-132.303649	-1.018581	0.285595	22241.12674
547.585112	-152.384372	671.385204	-3.362947	0.507345	1.048558	22214.42305
544.533261	-73.036248	617.977812	57.674072	-0.255618	0.285595	22191.53417
550.636963	-13.525154	582.881526	203.399955	0.507345	1.048558	22214.42305
530.799932	70.400747	593.563005	267.488825	-0.255618	0.285595	22223.5786
519.35549	136.778505	556.940793	319.370291	1.270308	1.048558	22212.13416
478.155503	203.919226	485.985259	391.088788	-0.255618	-0.477367	22201.45268
431.614776	282.504388	392.903805	481.881354	-2.544506	-1.24033	22195.34898
415.592558	351.171034	341.022339	490.273944	-1.781543	0.285595	22181.61565
361.422204	401.526575	240.311258	519.266528	-1.781543	1.811521	22168.64528
337.770359	467.14137	75.511306	525.37023	-1.781543	0.285595	22192.29713
275.970377	490.793215	63.303903	558.177628	-1.018581	-0.477367	22206.03046
212.64447	538.096905	-21.384961	589.4591	0.507345	1.811521	22226.63045
142.451898	550.304309	-112.177527	618.451684	-1.018581	0.285595	22231.97119
76.07414	558.696899	-172.451583	632.947976	-0.255618	0.285595	22215.18601
-3.273984	551.067271	-245.696006	632.185013	0.507345	-0.477367	22224.34156
-36.844345	533.519128	-325.807093	596.325765	-0.255618	-0.477367	8967.86401
-112.377656	534.282091	-389.895963	594.036876	-1.018581	-0.477367	20.599994
-180.281339	492.319141	-470.007051	516.214677	1.270308	1.048558	12.207404
-255.81465	472.482109	-510.444076	465.096174	0.507345	0.285595	7786.797693
-309.985005	440.437674	-533.332958	426.948037	2.03327	1.048558	22163.30454
-373.310912	409.156202	-587.503312	307.92585	-1.018581	-0.477367	22215.94897
-398.488682	346.593258	-630.229225	268.251788	1.270308	1.811521	22225.86749
-445.029409	275.637723	-660.747735	133.970346	1.270308	0.285595	22215.94897
-494.621987	216.12663	-647.777368	84.377768	-0.255618	1.048558	22218.23786
-522.851608	148.985909	-617.258859	18.762973	-2.544506	-0.477367	22225.10453
-544.977528	78.793337	-631.755151	-65.925891	0.507345	1.811521	22201.45268
-555.659006	-2.080713	-559.273691	-170.451786	-3.307469	-0.477367	22186.19343
-568.629372	-55.488105	-518.836666	-224.62214	-4.070432	1.048558	22200.68972
-542.688639	-134.073266	-480.688529	-303.970265	-2.544506	-0.477367	22196.87491
-519.036794	-201.97695	-446.355206	-432.148005	-3.307469	-0.477367	22161.77862
-499.199763	-256.910267	-368.533007	-487.081322	-0.255618	1.048558	22193.06009
-451.896074	-329.391727	-341.066348	-533.622049	-1.781543	0.285595	22212.13416
-400.77757	-393.480597	-265.533037	-576.347962	0.507345	-0.477367	22193.06009
-339.740551	-430.865771	-164.821956	-632.807205	0.507345	1.811521	22210.60823
-284.807234	-475.11761	-74.792353	-644.251646	0.507345	-0.477367	22231.20823
-213.8517	-519.369449	13.711325	-651.11831	2.03327	1.048558	22216.71194
-95.592475	-545.310182	134.259437	-645.777571	2.03327	1.811521	22229.6823
-42.948047	-574.302766	180.800164	-630.518316	2.03327	1.048558	22256.386
50.89637	-587.273132	281.511245	-614.496099	2.796233	0.285595	22229.6823
105.066724	-562.858325	350.940854	-591.607217	0.507345	0.285595	22236.54897
150.081526	-564.38425	389.851954	-574.822037	0.507345	0.285595	22242.65267
249.266682	-566.673138	465.385265	-528.28131	0.507345	-0.477367	22218.23786
315.64444	-489.613902	521.844507	-447.407259	-1.781543	-0.477367	22219.76379
374.39257	-438.495398	582.881526	-364.244321	-0.255618	0.285595	22229.6823
420.933297	-407.976889	644.681508	-274.977681	1.270308	1.811521	22223.5786
469.762913	-331.680615	632.474104	-226.148066	-0.255618	1.048558	22220.52675
510.9629	-272.932485	670.622241	-128.488835	-2.544506	0.285595	22228.91934
514.014751	-219.525093	648.496322	-58.296264	-2.544506	-1.24033	22199.92676
551.399925	-128.732527	644.681508	-2.599984	-3.307469	0.285595	22201.45268
542.244373	-44.806626	583.644489	90.48147	-1.018581	0.285595	22171.69713
535.377708	38.356312	609.585222	214.081433	-1.018581	-0.477367	22203.74157
504.096236	88.711853	545.496352	267.488825	0.507345	0.285595	22160.25269
488.836981	192.474785	492.088961	354.466577	2.03327	0.285595	22207.55638
462.896248	251.985878	388.326028	374.303608	-3.307469	-2.003293	22180.85269
430.08885	302.341419	360.85937	491.036907	-2.544506	0.285595	22199.92676
393.466639	365.667326	296.007537	541.392448	-1.018581	1.048558	22206.03046
368.288869	420.600643	214.370524	577.251696	-2.544506	-2.003293	22197.63787
300.385185	492.319141	124.340922	624.555386	2.796233	-0.477367	22211.3712
234.77039	517.496911	15.23725	650.496119	2.796233	2.574484	22247.23045
169.918557	550.304309	-51.903471	640.577603	2.796233	1.811521	22252.57118
97.437097	553.356159	-132.014558	628.3702	1.270308	0.285595	22225.10453
30.296376	551.830234	-185.42195	613.873908	0.507345	1.048558	22232.73415
-28.451755	546.489495	-273.925627	611.585019	1.270308	0.285595	22234.26008
-87.199885	525.889501	-370.821895	524.607267	-1.018581	-0.477367	74.007385
-148.236904	506.05247	-440.251504	550.548	-0.255618	0.285595	13.733329
-232.162805	485.452476	-457.799647	477.303578	1.270308	1.048558	11.444441
-258.866501	453.408041	-522.651479	476.540615	-1.781543	0.285595	21258.43074
-364.155359	388.556208	-585.977387	351.414726	-2.544506	0.285595	22180.08972
-395.436831	355.748811	-606.57738	292.666595	-3.307469	-0.477367	22200.68972
-445.029409	300.815494	-611.155157	223.999949	-1.018581	1.048558	22200.68972
-466.392366	242.830326	-644.725517	72.170364	-1.781543	1.048558	22200.68972
-522.088645	170.348866	-651.592182	20.288898	-1.018581	0.285595	22204.50453
-538.873826	110.074809	-640.910704	-88.814773	-1.781543	-1.24033	22215.18601
-564.814559	28.437796	-621.836635	-137.644388	-1.018581	1.048558	22184.6675
-592.281217	-5.895527	-554.695914	-226.911029	0.507345	0.285595	22215.94897
-560.999745	-78.376987	-519.599628	-292.525824	-0.255618	-1.24033	22212.13416
-552.607155	-153.910298	-443.303355	-374.162837	1.270308	1.048558	22199.92676
-498.436801	-230.969534	-376.162634	-412.310974	-0.255618	0.285595	22201.45268
-462.577552	-292.769516	-313.599689	-484.792434	1.270308	-0.477367	22226.63045
-430.533117	-340.836168	-290.710807	-512.259092	-0.255618	1.811521	22199.92676
-380.177576	-400.347262	-186.947875	-612.970173	0.507345	0.285595	22180.85269
-312.273893	-446.125026	-106.836788	-612.207211	1.270308	-0.477367	22239.60082
-236.740582	-494.191678	-12.992371	-651.881273	-1.018581	1.048558	22217.4749
-177.229488	-539.20648	88.481673	-663.325714	-0.255618	1.811521	22221.28971
-81.096183	-573.539803	129.681661	-669.429416	-2.544506	-0.477367	22228.91934
-9.377686	-585.747207	251.755699	-597.710919	-1.018581	-0.477367	22214.42305
73.022289	-584.221281	346.363078	-580.925738	-0.255618	0.285595	22224.34156
144.740787	-577.354617	402.82232	-539.725751	-1.018581	-0.477367	22231.97119
200.437066	-560.569436	449.363047	-510.733167	-4.070432	0.285595	22193.06009
282.837042	-517.08056	531.00006	-475.636881	-1.018581	-0.477367	22205.2675
340.82221	-489.613902	563.044495	-411.548011	-1.781543	-0.477367	22212.13416
409.488856	-436.20651	588.222266	-328.385073	-1.781543	1.048558	22209.84527
464.422173	-356.095423	635.525955	-258.955463	0.507345	1.811521	22215.94897
515.540677	-300.399143	628.659291	-194.103631	0.507345	-0.477367	22235.02304
531.562894	-230.206571	615.688924	-146.799941	-0.255618	1.048558	22226.63045
558.26659	-161.539925	605.770408	-33.881456	1.270308	2.574484	22217.4749
554.451776	-63.117732	610.348185	55.385184	1.270308	0.285595	22221.28971
554.451776	7.837803	612.637073	192.718477	0.507345	0.285595	22209.08231
523.170304	78.793337	581.355601	272.829564	2.796233	1.048558	22229.6823
494.17772	161.193313	511.925992	348.362875	0.507345	-1.24033	22231.97119
503.333273	238.252549	505.059327	408.636931	2.03327	0.285595	22231.20823
451.451807	290.134015	395.955656	460.518397	2.03327	1.048558	22199.92676
416.355521	358.037699	315.844568	492.562832	-0.255618	0.285595	22208.31935
382.022198	409.156202	226.577928	550.548	-0.255618	2.574484	22217.4749
319.459253	443.489525	137.311288	561.992441	-0.255618	1.048558	22177.80084
259.94816	489.26729	57.963163	622.266498	-1.018581	0.285595	22225.10453
195.096327	533.519128	-44.273843	658.125746	-0.255618	1.811521	22232.73415
114.98524	561.74875	-67.925688	658.125746	0.507345	1.048558	22215.94897
43.266743	544.963569	-197.629353	635.236864	-4.070432	-1.24033	22207.55638
-2.511022	549.541346	-261.718223	641.340566	-4.070432	-0.477367	22209.84527
-53.629525	517.496911	-347.17005	594.799839	-3.307469	0.285595	2243.110446
-133.740612	492.319141	-443.303355	523.081342	-3.307469	-2.003293	16.78518
-197.066519	470.193221	-472.295939	498.666534	-0.255618	1.811521	12.207404
-261.155389	474.008035	-515.021852	477.303578	0.507345	1.048558	3742.332224
-307.696116	412.208053	-540.199622	407.111006	-0.255618	0.285595	22139.6527
-364.918322	396.948798	-634.044039	279.696229	0.507345	0.285595	22218.23786
-409.933123	331.334003	-659.984772	195.770328	-0.255618	2.574484	22214.42305
-457.236813	272.585872	-609.629231	175.933297	-1.018581	0.285595	22215.18601
-486.992359	203.156263	-675.244027	83.614805	2.03327	0.285595	22227.39341
-529.718273	137.541468	-622.599598	-3.362947	1.270308	1.048558	22244.17859
-536.584937	81.082225	-616.495896	-81.948109	0.507345	0.285595	22223.5786
-558.710857	16.230393	-575.295908	-181.133264	1.270308	-0.477367	22209.08231
-562.52567	-70.747359	-505.103336	-235.303619	1.270308	1.048558	22161.01566
-555.659006	-127.206602	-459.325572	-339.829514	0.507345	-0.477367	22202.21564
-527.429385	-220.288056	-429.570025	-417.651713	-1.781543	0.285595	22198.40083
-479.362732	-277.510261	-354.036715	-466.481328	-0.255618	1.048558	22212.89712
-441.977558	-328.628764	-304.444137	-510.733167	-1.018581	1.048558	22205.2675
-397.725719	-386.613932	-211.362683	-561.088707	-0.255618	-1.24033	22215.18601
-327.533147	-436.20651	-117.518266	-615.259062	-1.781543	-0.477367	22206.79342
-286.33316	-494.191678	-77.081241	-631.281279	-3.307469	-0.477367	22193.82305
-215.377625	-532.339815	41.177983	-670.955341	-0.255618	0.285595	22209.84527
-116.955432	-557.517585	124.340922	-662.562751	-2.544506	-1.24033	22211.3712
-43.711009	-575.065728	190.71868	-632.807205	-4.070432	0.285595	22201.45268
43.266743	-578.117579	296.7705	-617.54795	-1.018581	-0.477367	22217.4749
111.933389	-574.302766	341.785302	-591.607217	0.507345	0.285595	22230.44527
184.414849	-584.984244	415.029724	-565.666484	-1.018581	0.285595	22214.42305
250.792607	-519.369449	444.785271	-498.525763	-1.781543	0.285595	22222.05268
333.955545	-479.695386	546.259315	-409.259123	-1.018581	0.285595	22229.6823
372.866645	-439.258361	578.30375	-357.377657	-1.018581	0.285595	22217.4749
442.296254	-386.613932	637.814843	-245.985097	2.796233	1.048558	22242.65267
481.970316	-318.710249	640.866694	-187.999929	1.270308	1.048558	22249.51933
536.903633	-268.354708	658.414837	-98.733289	-0.255618	1.048558	22241.88971
547.585112	-188.243621	664.518539	-43.799972	0.507345	-0.477367	22215.94897
566.65918	-114.999198	604.244483	43.17778	-1.018581	-0.477367	22231.20823
549.111037	-36.414036	628.659291	171.35552	-2.544506	-0.477367	22217.4749
521.644379	33.015573	582.118564	236.970316	0.507345	1.048558	22182.37861
508.674012	126.097027	543.970427	325.473993	-1.018581	1.048558	22214.42305
471.288838	194.763673	461.570451	350.651763	-1.018581	1.048558	22221.28971
456.029583	264.193282	444.785271	438.392478	0.507345	0.285595	22202.97861
432.377738	319.126599	390.614917	506.296162	-2.544506	1.811521	22199.92676
376.681459	382.452506	268.540879	545.207261	-2.544506	1.048558	22199.92676
324.799993	446.541376	190.71868	577.251696	-0.255618	-0.477367	22175.51195
271.392601	486.978401	100.689077	620.740572	-0.255618	0.285595	22209.08231
214.933358	509.867283	-9.94052	633.710939	-1.018581	1.811521	22220.52675
147.029675	538.096905	-72.503465	643.629454	0.507345	1.048558	22214.42305
73.022289	542.674681	-180.081211	610.059094	1.270308	1.048558	22227.39341
45.555631	544.200607	-222.044161	555.88874	0.507345	0.285595	22230.44527
-43.711009	534.282091	-335.725609	558.94059	-1.781543	-0.477367	22213.66009
-89.488774	528.941352	-373.110783	557.414665	3.559196	1.048558	35.859249
-156.629494	506.05247	-470.007051	513.162826	1.270308	0.285595	14.496292
-213.088737	482.400625	-476.110752	507.059124	0.507345	1.048558	10.681478
-284.044271	441.9636	-515.784815	454.414696	-3.307469	-1.24033	21842.8602
-360.340545	411.44509	-547.066287	353.703614	0.507345	1.048558	22225.10453
-391.622017	360.326587	-631.755151	262.911049	-0.255618	1.048558	22221.28971
-451.133111	304.630307	-643.962555	193.48144	-0.255618	1.048558	22219.76379
-480.888658	235.200698	-644.725517	93.533321	-1.018581	-1.24033	22223.5786
-528.192347	165.008126	-612.681082	31.733339	0.507345	0.285595	22208.31935
-551.844192	116.178511	-601.999604	-75.844407	-0.255618	0.285595	22213.66009
-554.13308	31.489647	-574.532945	-132.303649	-0.255618	1.048558	22212.89712
-557.947894	-29.547372	-549.355175	-213.177699	-1.018581	-0.477367	22207.55638
-557.947894	-116.525124	-515.784815	-281.844346	-2.544506	-2.003293	22188.48232
-538.873826	-181.376956	-421.940398	-360.429507	-2.544506	0.285595	22196.87491
-509.118279	-225.628795	-407.444106	-441.303558	-2.544506	1.048558	22185.43046
-484.703471	-325.576913	-371.584857	-497.7628	0.507345	0.285595	22084.71938
-410.696086	-366.776901	-277.740441	-576.347962	0.507345	1.048558	22200.68972
-354.236843	-401.110224	-170.925658	-603.051658	-0.255618	0.285595	22209.08231
-297.777601	-465.962057	-85.473831	-628.229428	0.507345	-1.24033	22215.18601
-231.399843	-502.584268	-13.755334	-660.273863	-0.255618	1.048558	22226.63045
-154.340606	-543.784256	54.14835	-659.5109	0.507345	1.811521	22233.49712
-82.622109	-564.38425	156.385356	-670.192379	-2.544506	-1.24033	22212.13416
15.800084	-579.643505	279.222357	-591.607217	0.507345	-0.477367	22241.88971
72.259327	-581.16943	339.496413	-576.347962	1.270308	0.285595	22252.57118
153.896339	-549.124995	408.926022	-538.199825	2.03327	0.285595	22234.26008
215.696321	-532.339815	411.977873	-527.518347	2.796233	2.574484	22232.73415
291.229632	-508.68797	526.422284	-444.355409	-1.018581	-1.24033	22238.07489
358.370353	-470.539833	579.066713	-372.636911	-0.255618	-0.477367	22217.4749
411.014782	-416.369479	621.029663	-316.940631	2.03327	0.285595	22219.00082
462.133285	-355.33246	627.896328	-219.281401	1.270308	1.048558	22229.6823
493.414757	-291.24359	659.940763	-154.429569	-1.018581	-0.477367	22221.28971
514.777714	-223.339907	646.970396	-78.896258	1.270308	-0.477367	22221.28971
548.348074	-145.517708	634.00003	-2.599984	-2.544506	-0.477367	22190.00824
546.822149	-77.614024	630.948179	104.977762	-1.781543	0.285595	22203.74157
528.511043	7.837803	628.659291	202.636992	-2.544506	-0.477367	22193.06009
536.903633	87.94889	567.622272	272.829564	-0.255618	1.048558	22127.4453
495.703646	165.771089	524.896358	339.207322	-1.018581	-0.477367	22205.2675
465.948099	232.148847	428.763054	389.562863	-0.255618	1.048558	22204.50453
441.533291	287.845127	421.896389	463.570248	-0.255618	1.048558	22191.53417
404.148117	361.852513	293.718649	515.451714	-1.018581	0.285595	22206.79342
366.762943	409.156202	205.977934	540.629485	-0.255618	-1.24033	22186.95639
286.651856	454.171004	105.266853	607.007243	2.03327	2.574484	22208.31935
259.94816	502.237656	44.229834	630.659088	1.270308	1.811521	22233.49712
189.755588	539.62283	-52.666433	645.918342	2.03327	0.285595	22239.60082
106.59265	554.882085	-110.651601	630.659088	2.03327	0.285595	22238.83786
24.955637	556.40801	-197.629353	667.281299	3.559196	1.048558	22247.99341
-26.162866	538.859867	-241.881192	632.185013	0.507345	-0.477367	22223.5786
-67.362854	519.022836	-360.140416	610.822057	-1.781543	0.285595	242.62215
-130.688761	511.393209	-424.229286	562.755404	-1.781543	-0.477367	16.022217
-195.540594	491.556178	-447.881131	532.236895	-0.255618	0.285595	11.444441
-264.20724	453.408041	-503.577411	487.222093	1.270308	2.574484	17086.55049
-335.162775	418.311755	-557.747765	393.377677	-1.781543	-0.477367	22194.58602
-374.073874	373.296954	-638.621815	274.35549	-1.018581	0.285595	22209.08231
-431.29608	318.363637	-606.57738	258.333272	-1.018581	1.048558	22194.58602
-467.155328	253.511804	-633.281076	141.599973	-1.018581	-0.477367	22212.13416
-503.77754	181.793307	-640.147741	69.118513	-2.544506	-1.24033	22196.11194
-539.636788	123.045176	-637.09589	-14.044425	-2.544506	0.285595	22193.06009
-535.821975	60.482231	-595.132939	-89.577736	1.270308	2.574484	22222.05268
-563.288633	-12.762191	-548.592212	-175.792525	1.270308	1.048558	22212.13416
-555.659006	-79.139949	-512.732964	-267.348054	-1.018581	1.048558	22192.29713
-544.214565	-139.414006	-468.481125	-352.036917	0.507345	1.811521	22210.60823
-504.540502	-214.947317	-441.777429	-461.140589	2.796233	1.048558	22198.40083
-486.992359	-273.695447	-388.370038	-496.236875	-1.018581	0.285595	22185.43046
-423.666452	-328.628764	-310.547839	-521.414645	2.03327	1.811521	22231.97119
-380.940539	-377.45838	-214.414534	-581.688701	3.559196	0.285595	22236.54897
-308.459079	-427.050957	-109.888639	-604.577583	2.796233	-0.477367	22232.73415
-255.051687	-498.769455	-35.881253	-630.518316	1.270308	1.048558	22236.54897
-187.148004	-520.132411	34.311319	-651.881273	2.03327	1.048558	22243.41563
-105.510991	-552.176846	141.126102	-635.859055	-1.018581	-1.24033	22212.89712
-47.525823	-592.613871	213.607562	-641.962757	-2.544506	-2.003293	22219.00082
50.133407	-585.747207	314.318643	-567.192409	-0.255618	-1.24033	22231.97119
126.429681	-558.280548	376.881587	-564.140558	-1.018581	0.285595	22213.66009
198.911141	-549.124995	399.77047	-569.481297	0.507345	0.285595	22221.28971
273.681489	-533.102778	489.800072	-472.58503	-1.781543	-2.003293	22216.71194
327.851844	-479.695386	567.622272	-397.051719	-3.307469	-0.477367	22193.82305
382.785161	-442.310212	631.711142	-348.222104	-1.018581	2.574484	22208.31935
447.636993	-397.295411	645.444471	-243.696209	-2.544506	-0.477367	22215.18601
488.074018	-313.36951	656.125949	-169.688823	-1.018581	-1.24033	22212.89712
513.251789	-249.28064	637.814843	-142.985127	2.796233	1.811521	22223.5786
537.666596	-170.695478	634.00003	-46.08886	0.507345	1.048558	22204.50453
549.111037	-85.243651	588.222266	17.237047	1.270308	1.048558	22213.66009
554.451776	-9.71034	603.48152	172.118483	-0.255618	0.285595	22216.71194
552.925851	60.482231	568.385234	256.044384	0.507345	0.285595	22205.2675
507.911049	137.541468	542.444501	292.666595	1.270308	1.048558	22199.92676
482.733279	216.12663	461.570451	371.251757	4.322159	1.048558	22219.76379
459.081434	268.008096	424.94824	458.992472	2.03327	1.048558	22225.86749
424.748111	322.941413	327.28901	466.622099	2.03327	1.811521	22070.22309
384.311086	396.185836	213.607562	542.15541	-0.255618	1.048558	22206.03046
338.533322	456.459892	150.281655	601.666504	-1.781543	-0.477367	22202.97861
272.918526	490.030252	81.615008	635.236864	-1.018581	-0.477367	22230.44527
204.25188	520.548762	-23.673849	638.288715	0.507345	0.285595	22215.18601
146.266712	538.859867	-78.607167	653.54797	-1.018581	-0.477367	22225.86749
64.629699	544.963569	-163.29603	622.266498	2.03327	1.048558	22235.786
7.407494	534.282091	-267.058963	612.347982	-0.255618	0.285595	22213.66009
-61.259152	528.941352	-283.08118	604.718355	-2.544506	-0.477367	22202.21564
-109.325805	516.733948	-408.207069	532.999857	-0.255618	0.285595	25.940733
-196.303557	486.978401	-513.495927	493.325795	-3.307469	1.048558	12.207404
-242.081321	479.348774	-482.214454	482.644317	1.270308	2.574484	11.444441
-310.747967	431.282122	-541.725548	410.92582	-0.255618	-0.477367	22055.7268
-350.42203	409.156202	-577.584796	347.599912	1.270308	0.285595	22203.74157
-397.725719	345.830295	-587.503312	256.044384	2.03327	1.811521	22215.94897
-451.133111	272.585872	-645.48848	183.562924	-1.018581	-1.24033	22215.94897
-477.836807	217.652555	-634.807002	82.851843	-1.018581	-0.477367	22211.3712
-511.407167	138.304431	-653.88107	-17.096276	-0.255618	1.048558	22176.27491
-558.710857	82.608151	-603.525529	-76.607369	2.03327	1.048558	22235.02304
-563.288633	29.200759	-563.088504	-143.74809	2.03327	1.048558	22239.60082
-560.236782	-50.147365	-555.458877	-216.992513	2.03327	-0.477367	22212.89712
-538.110863	-118.051049	-477.636678	-317.703594	2.03327	0.285595	22223.5786
-515.221981	-186.717695	-431.095951	-358.140619	2.03327	1.811521	22224.34156
-496.147912	-263.776932	-376.162634	-448.170222	-2.544506	-0.477367	22202.21564
-441.977558	-343.888019	-276.977478	-490.896135	-0.255618	-0.477367	22195.34898
-408.407198	-372.11764	-239.592304	-551.170192	1.270308	1.048558	22213.66009
-343.555365	-424.762069	-130.488633	-593.133142	1.270308	0.285595	22211.3712
-297.777601	-468.250945	-89.288645	-597.710919	0.507345	-0.477367	22225.86749
-222.24429	-514.791672	12.185399	-658.747938	-0.255618	0.285595	22219.00082
-145.948016	-559.043511	88.481673	-652.644236	-0.255618	1.811521	22196.11194
-79.570258	-578.880542	165.540909	-630.518316	-3.307469	-0.477367	22206.03046
13.511196	-601.769424	268.540879	-604.577583	-1.781543	-0.477367	22217.4749
99.725985	-591.087946	344.07419	-581.688701	-1.781543	0.285595	22202.97861
169.155594	-562.095362	399.77047	-550.407229	-0.255618	-0.477367	22219.00082
225.614837	-530.050927	472.25193	-479.451694	0.507345	0.285595	22231.97119
311.066663	-510.213896	537.866725	-458.088738	-1.018581	0.285595	22215.18601
356.081465	-469.776871	557.703756	-391.71098	1.270308	1.048558	22223.5786
417.881446	-407.976889	626.370402	-290.236936	-0.255618	0.285595	22231.20823
472.814764	-337.021354	620.2667	-257.429538	1.270308	0.285595	22219.76379
510.9629	-265.302857	664.518539	-161.296233	0.507345	-0.477367	22243.41563
553.688814	-213.421391	656.125949	-75.081444	3.559196	1.048558	22239.60082
540.718447	-120.339937	608.059297	-29.30368	0.507345	1.048558	22204.50453
562.081404	-53.962179	639.340769	140.837011	-0.255618	0.285595	22221.28971
539.955484	36.067424	621.792626	226.288837	-1.781543	-1.24033	22228.15638
533.08882	94.815555	560.755607	312.503626	0.507345	1.048558	22206.03046
484.259205	168.059977	528.711172	372.777683	-0.255618	0.285595	22202.21564
462.896248	243.593288	451.651936	412.451745	-1.781543	-0.477367	22213.66009
430.851813	309.971046	401.296395	486.45913	0.507345	2.574484	22216.71194
383.548123	351.933997	295.244575	527.659118	-1.018581	1.048558	22182.37861
346.925912	428.993233	190.71868	555.88874	-1.781543	-0.477367	22188.48232
302.674073	486.978401	117.474257	597.85169	-1.781543	0.285595	22214.42305
246.977793	499.948768	-9.94052	569.622069	-2.544506	0.285595	22181.61565
179.07411	535.045054	-83.947906	652.022044	-1.781543	-1.24033	22214.42305
85.229693	546.489495	-122.096043	630.659088	-1.018581	0.285595	22226.63045
28.770451	546.489495	-206.021944	643.629454	0.507345	0.285595	22215.18601
0.540829	528.178389	-257.90341	643.629454	0.507345	0.285595	22226.63045
-97.118401	531.23024	-368.533007	572.67392	-1.018581	1.048558	175.481429
-133.740612	506.815433	-450.932982	554.362814	-1.018581	1.048558	13.733329
-204.696147	500.711731	-481.451492	526.896156	-1.018581	-0.477367	12.970367
-253.525762	457.222855	-513.495927	484.933205	-0.255618	-0.477367	21156.19373
-333.636849	429.756196	-568.429244	355.22954	0.507345	1.048558	22209.84527
-371.784986	376.348805	-618.784784	289.614744	0.507345	-1.24033	22229.6823
-420.614601	317.600674	-622.599598	236.207353	1.270308	-0.477367	22235.786
-465.629403	248.934027	-625.651449	127.103681	-1.781543	-0.477367	22223.5786
-497.673838	192.474785	-637.858853	43.17778	-1.781543	-0.477367	22211.3712
-526.666422	116.178511	-650.829219	-35.407382	0.507345	0.285595	22200.68972
-559.47382	47.511865	-576.821834	-90.340699	0.507345	1.811521	22214.42305
-554.13308	-11.999229	-540.962585	-175.029562	-0.255618	-0.477367	22207.55638
-556.421969	-99.739943	-512.732964	-269.636942	-2.544506	-2.003293	22194.58602
-552.607155	-158.488074	-455.510759	-337.540625	-3.307469	-0.477367	22183.14158
-527.429385	-219.525093	-403.629292	-442.829483	-0.255618	1.048558	22183.14158
-486.992359	-289.717665	-389.895963	-496.999837	-1.781543	0.285595	22041.23051
-440.451633	-340.073205	-289.184882	-583.977589	-1.781543	1.811521	22186.95639
-386.281278	-402.63615	-217.466385	-601.525732	-1.781543	0.285595	22187.71935
-315.325744	-456.043541	-103.784937	-598.473881	-0.255618	0.285595	22226.63045
-261.155389	-489.613902	-50.377545	-645.014608	-0.255618	1.048558	22234.26008
-174.9406	-541.495368	48.044648	-660.273863	-1.781543	1.048558	22215.18601
-88.725811	-561.332399	122.052033	-651.881273	-1.018581	-0.477367	22223.5786
-17.007314	-588.036095	227.340891	-596.184993	1.270308	1.048558	22232.73415
57.000072	-575.065728	320.422345	-571.007223	1.270308	1.048558	22215.18601
140.16301	-553.702772	370.777886	-612.207211	3.559196	1.811521	22247.23045
214.170396	-567.436101	405.874171	-510.733167	0.507345	0.285595	22244.94156
289.703707	-514.028709	434.866755	-558.036856	0.507345	-0.477367	22226.63045
338.533322	-472.828722	572.200048	-442.829483	0.507345	0.285595	22231.97119
396.51849	-428.576883	605.770408	-310.073967	0.507345	1.048558	22234.26008
453.740695	-375.169491	610.348185	-216.992513	-1.018581	1.048558	22218.23786
502.57031	-323.288025	659.940763	-173.503637	-0.255618	-0.477367	22221.28971
530.799932	-239.362124	683.592608	-113.992543	-2.544506	0.285595	22229.6823
555.214739	-159.251037	663.755576	5.792606	-1.018581	1.811521	22213.66009
544.533261	-85.243651	643.155583	72.170364	-1.781543	0.285595	22186.19343
549.111037	-9.71034	600.429669	188.903663	-4.070432	0.285595	22196.87491
520.881416	65.060008	554.651905	239.259204	0.507345	0.285595	22183.90454
494.940683	127.622952	515.740806	314.792515	-3.307469	-2.003293	22176.27491
478.918465	219.941443	477.592669	404.059155	-1.018581	1.811521	22204.50453
443.82218	280.2155	417.318612	459.755435	-0.255618	1.048558	22212.13416
411.014782	342.778444	318.133457	525.37023	-0.255618	-1.24033	22196.87491
388.888862	419.837681	238.022369	559.703553	-1.018581	-1.24033	22192.29713
337.770359	460.274706	167.066835	609.296131	-1.018581	-0.477367	22225.10453
272.918526	506.05247	77.037232	629.896125	-0.255618	0.285595	22217.4749
201.962992	538.859867	-35.881253	652.785007	1.270308	1.048558	22226.63045
144.740787	555.645048	-102.259011	642.103529	2.796233	1.811521	22254.86007
47.844519	570.14134	-210.59972	594.036876	2.03327	1.048558	22236.54897
21.903786	567.089489	-297.577472	604.718355	2.03327	0.285595	22242.65267
-36.844345	544.200607	-353.273752	565.807255	2.03327	1.048558	7200.079348
-111.614693	516.733948	-418.888547	570.385032	-0.255618	-0.477367	19.837031
-197.829482	490.793215	-467.718162	556.651702	-0.255618	1.048558	13.733329
-258.103538	454.933966	-491.370007	478.829503	-1.018581	0.285595	9250.160222
-323.718334	431.282122	-542.488511	426.185074	-1.018581	-0.477367	21987.06015
-353.473881	392.371022	-571.481095	337.681397	-0.255618	-0.477367	22207.55638
-412.222011	349.645109	-589.7922	246.125868	-1.018581	1.811521	22222.81564
-457.236813	268.008096	-624.888486	177.459222	-2.544506	-1.24033	22198.40083
-484.703471	207.73404	-647.777368	50.807408	-2.544506	0.285595	22196.87491
-542.688639	116.941474	-749.251412	-44.562934	-1.018581	2.574484	22193.06009
-564.051596	85.660002	-640.147741	-100.259214	0.507345	1.048558	22171.69713
-557.947894	7.07484	-574.532945	-172.740674	-2.544506	-0.477367	22201.45268
-554.13308	-51.673291	-540.962585	-207.073997	-0.255618	1.048558	22220.52675
-554.13308	-118.814012	-499.762597	-323.807296	-0.255618	0.285595	22205.2675
-525.140496	-185.19177	-441.014467	-402.392458	0.507345	1.048558	22201.45268
-487.755322	-258.436193	-370.058932	-461.903551	1.270308	1.811521	22205.2675
-438.162744	-317.184323	-305.207099	-529.044272	2.03327	-0.477367	22193.06009
-391.622017	-367.539864	-229.673788	-579.399813	2.03327	-0.477367	22186.19343
-337.451663	-417.895405	-139.644185	-583.977589	-0.255618	0.285595	22248.75637
-272.59983	-474.354647	-64.873837	-632.807205	0.507345	1.048558	22241.88971
-197.066519	-526.236113	-29.777551	-700.710888	0.507345	-0.477367	22228.15638
-142.896165	-552.939809	86.192785	-663.325714	-0.255618	-1.24033	22235.02304
-44.473972	-575.065728	186.140903	-635.859055	-0.255618	-0.477367	22233.49712
25.7186	-589.56202	289.140873	-590.844254	-0.255618	-0.477367	22212.89712
95.911171	-576.591654	333.392711	-580.925738	-0.255618	2.574484	22223.5786
179.837073	-566.673138	415.029724	-545.06649	0.507345	-0.477367	22231.20823
250.029644	-532.339815	486.748222	-473.347993	-2.544506	-2.003293	22214.42305
301.148148	-504.110194	538.629688	-430.622079	-0.255618	0.285595	22223.5786
361.422204	-456.806504	572.200048	-377.214688	-1.781543	1.811521	22209.84527
440.007366	-398.821336	563.807458	-288.71101	-1.781543	-2.003293	22198.40083
467.474024	-322.525062	569.91116	-260.481389	-0.255618	1.048558	22204.50453
503.333273	-274.45841	653.837061	-152.903643	0.507345	1.048558	22222.81564
549.111037	-195.873248	637.051881	-94.155512	0.507345	0.285595	22212.89712
547.585112	-121.1029	634.00003	26.3926	-1.018581	0.285595	22210.60823
549.874	-34.125148	650.022247	157.622191	2.03327	1.811521	22212.13416
533.08882	42.171126	590.511154	201.111067	-1.018581	-0.477367	22215.94897
519.35549	100.156294	524.896358	285.799931	1.270308	0.285595	22203.74157
475.866614	181.030344	507.348215	347.599912	1.270308	1.048558	22193.06009
466.711062	254.274767	447.074159	421.607298	2.03327	1.048558	22222.81564
439.244403	325.993264	364.674184	490.273944	1.270308	1.048558	22160.25269
398.044415	390.845097	263.20014	480.355429	4.322159	2.574484	22212.13416
379.73331	428.993233	112.89648	501.718385	2.03327	0.285595	22210.60823
283.600005	474.770998	105.266853	635.236864	0.507345	0.285595	22225.10453
225.614837	512.919134	18.289101	638.288715	-1.018581	0.285595	22225.10453
183.651886	525.126538	-75.555316	652.022044	-0.255618	-0.477367	22227.39341
90.570432	548.778383	-151.088627	618.451684	1.270308	1.811521	22215.94897
30.296376	554.882085	-202.970093	625.318349	-1.781543	-0.477367	22225.86749
-32.266568	536.570979	-265.533037	618.451684	-1.018581	-0.477367	22229.6823
-86.436923	519.022836	-360.140416	594.799839	-1.018581	0.285595	38.9111
-151.288755	492.319141	-434.910765	548.259112	-2.544506	1.048558	15.259255
-216.903551	458.74878	-517.31074	498.666534	-1.018581	0.285595	10.681478
-287.859085	427.467308	-548.592212	437.629515	-1.018581	-1.24033	21760.46022
-360.340545	425.941382	-605.814418	346.073987	0.507345	2.574484	22196.87491
-385.518315	368.719177	-612.681082	295.718446	-1.781543	0.285595	22222.05268
-441.214595	304.630307	-608.103306	221.711061	-0.255618	-2.003293	22212.13416
-475.547918	232.148847	-614.207008	108.029613	1.270308	1.048558	22220.52675
-516.747906	171.874791	-656.169958	35.548153	0.507345	2.574484	22225.86749
-529.718273	116.941474	-619.547747	-26.251829	-0.255618	1.048558	22196.11194
-564.051596	48.274828	-560.036653	-100.259214	2.03327	1.048558	22189.24528
-552.607155	-22.680707	-504.340374	-194.866594	1.270308	-1.24033	22233.49712
-567.86641	-98.214018	-508.155187	-295.577675	0.507345	-0.477367	22213.66009
-528.95531	-173.747329	-464.666311	-366.533209	1.270308	1.811521	22196.87491
-511.407167	-246.991752	-419.65151	-453.510961	-1.781543	-0.477367	22220.52675
-464.103477	-304.97692	-337.251534	-487.081322	-1.018581	-1.24033	22212.13416
-412.222011	-357.621348	-289.947845	-556.510931	-1.018581	0.285595	22204.50453
-373.310912	-401.873187	-157.192328	-564.140558	-1.781543	-1.24033	22216.71194
-306.933154	-450.702802	-56.481247	-606.103509	-0.255618	-0.477367	22230.44527
-239.792433	-510.213896	-19.096073	-656.459049	-0.255618	1.048558	22218.23786
-159.681345	-533.102778	87.71871	-641.962757	-1.018581	1.048558	22225.10453
-78.044333	-566.673138	148.755729	-645.777571	-2.544506	-0.477367	22210.60823
-2.511022	-575.828691	271.59273	-623.651652	-2.544506	-0.477367	22198.40083
68.444513	-575.828691	239.548295	-648.066459	0.507345	1.048558	22200.68972
144.740787	-577.354617	341.785302	-657.222012	-1.018581	-1.24033	22215.94897
232.481501	-546.836107	357.807519	-540.488713	-1.018581	-0.477367	22207.55638
282.837042	-495.717604	492.851923	-503.866502	0.507345	1.811521	22225.86749
342.348136	-463.673169	552.363017	-397.051719	-0.255618	-0.477367	22232.73415
406.437005	-420.947256	605.770408	-312.362855	1.270308	-0.477367	22216.71194
456.029583	-340.073205	625.60744	-213.940662	-1.018581	1.048558	22221.28971
491.888832	-295.821367	659.940763	-156.718457	-1.781543	-0.477367	22229.6823
528.511043	-216.473242	632.474104	-91.866624	0.507345	-0.477367	22228.91934
544.533261	-144.754745	640.866694	12.659271	-0.255618	0.285595	22236.54897
552.925851	-45.569589	617.21485	78.274066	2.03327	1.811521	22212.13416
538.429559	18.519281	617.977812	211.029582	0.507345	0.285595	22206.79342
542.244373	66.585933	563.807458	264.436974	0.507345	-0.477367	22209.08231
504.096236	162.719238	514.977843	340.733248	-1.018581	-1.24033	22222.81564
476.629577	230.622922	473.777855	414.740633	-1.018581	1.048558	22202.21564
449.162919	282.504388	410.451948	478.06654	0.507345	2.574484	22209.84527
408.725894	348.882146	336.444562	510.110975	-0.255618	-0.477367	22216.71194
371.34072	403.0525	231.155705	557.414665	1.270308	-1.24033	22195.34898
310.303701	458.74878	150.281655	584.118361	-2.544506	1.048558	22202.97861
246.977793	488.504327	45.75576	626.844274	-2.544506	0.285595	22179.32676
183.651886	527.415426	-80.896055	632.185013	-3.307469	-1.24033	22212.89712
137.111159	546.489495	-154.90344	562.755404	1.270308	0.285595	22203.74157
54.711184	549.541346	-180.844173	614.63687	-2.544506	-0.477367	22212.13416
-6.325835	546.489495	-258.666372	616.925758	0.507345	0.285595	22231.97119
-76.518407	525.126538	-400.577441	581.06651	-1.018581	0.285595	1791.436506
-125.348022	514.44506	-414.310771	571.147994	-0.255618	-0.477367	18.311106
-200.881333	497.65988	-466.9552	534.525783	0.507345	0.285595	11.444441
-232.925768	475.53396	-472.295939	505.533199	-0.255618	1.048558	16412.8544
-331.347961	431.282122	-556.984803	402.533229	-1.018581	1.811521	22183.14158
-372.547949	392.371022	-604.288492	307.162887	0.507345	-0.477367	22243.41563
-421.377564	326.756227	-638.621815	245.362906	0.507345	1.048558	22221.28971
-441.977558	262.667357	-605.051455	159.911079	2.03327	0.285595	22223.5786
-511.407167	194.00071	-701.947723	6.555569	3.559196	1.811521	22228.15638
-519.036794	119.993325	-601.236641	-13.281462	-1.781543	0.285595	22209.84527
-577.021962	70.400747	-636.332927	-93.39255	0.507345	0.285595	22198.40083
-577.021962	-2.080713	-551.644063	-177.318451	-2.544506	-1.24033	22212.89712
-568.629372	-73.79921	-518.073703	-253.614724	-0.255618	1.048558	22215.18601
-530.481235	-116.525124	-431.858914	-332.962849	1.270308	2.574484	22209.08231
-506.829391	-205.028801	-390.658926	-419.940601	-1.018581	-0.477367	22195.34898
-486.229397	-279.799149	-356.325603	-456.562812	-3.307469	-0.477367	22152.62307
-454.184962	-331.680615	-296.814509	-563.377595	-1.781543	1.048558	22174.74899
-417.56275	-384.325044	-235.014528	-580.925738	-1.781543	-0.477367	22169.40825
-331.347961	-446.887989	-135.066409	-631.281279	0.507345	1.811521	22214.42305
-266.496129	-493.428716	-58.770135	-632.807205	-4.070432	0.285595	22209.84527
-191.72578	-533.102778	5.318735	-683.925708	1.270308	1.048558	22230.44527
-120.007283	-550.650921	103.740928	-643.488683	-1.781543	-1.24033	22228.15638
-40.659158	-578.117579	206.740897	-632.044242	-0.255618	0.285595	22212.89712
37.163041	-575.065728	297.533463	-574.822037	-1.781543	-1.24033	22220.52675
105.829687	-568.962027	366.963072	-560.325745	0.507345	1.811521	22228.15638
197.385216	-549.887958	447.837122	-515.310943	0.507345	-0.477367	22235.02304
271.392601	-523.184262	498.955625	-466.481328	1.270308	0.285595	22246.46748
323.274067	-480.458349	529.474135	-429.859117	0.507345	-0.477367	22247.99341
369.814794	-446.887989	567.622272	-362.718396	1.270308	1.048558	22223.5786
447.636993	-390.428746	612.637073	-255.14065	2.03327	-0.477367	22232.73415
482.733279	-334.732466	649.259284	-193.340668	-1.781543	-1.24033	22230.44527
494.17772	-263.776932	663.755576	-139.933277	1.270308	1.048558	22199.16379
540.718447	-177.562142	666.807427	-14.807388	-0.255618	0.285595	22214.42305
533.851782	-118.051049	637.814843	53.859259	0.507345	1.048558	22230.44527
539.955484	-11.236266	578.30375	168.303669	-1.018581	0.285595	22198.40083
532.325857	51.326679	586.69634	221.711061	-1.781543	-0.477367	22181.61565
501.807348	114.652586	541.681539	322.422142	-4.070432	-0.477367	22198.40083
491.888832	188.659971	456.992675	354.466577	-1.018581	1.048558	22188.48232
439.244403	274.111798	396.718619	430.762851	-1.018581	0.285595	22164.83047
405.674043	330.57104	344.837152	481.118391	-1.781543	-1.24033	22196.87491
389.651825	386.26732	170.118686	478.829503	0.507345	1.048558	22210.60823
326.325918	446.541376	131.207586	536.051708	1.270308	1.811521	22215.94897
278.259266	481.637662	54.14835	573.436882	-1.781543	-0.477367	22227.39341
208.829657	515.208023	-3.836818	634.473901	-1.018581	-0.477367	22229.6823
123.37783	530.467277	-77.081241	671.096113	-0.255618	1.811521	22217.4749
85.992656	525.889501	-133.540484	625.318349	1.270308	0.285595	22225.86749
35.637115	560.222824	-235.014528	655.073895	-0.255618	0.285595	22254.09711
-16.244351	533.519128	-278.503404	614.63687	4.322159	1.811521	22228.91934
-92.540625	528.941352	-427.281137	561.229479	-0.255618	-1.24033	35.096286
-168.836898	509.867283	-451.695945	529.185044	2.03327	1.048558	12.970367
-227.585029	468.667296	-511.970001	497.903572	0.507345	0.285595	12.970367
-293.962787	453.408041	-579.110722	398.718416	0.507345	-0.477367	22033.60088
-345.844253	409.919165	-576.821834	375.829534	0.507345	0.285595	22214.42305
-401.540533	349.645109	-605.814418	291.14067	-1.018581	1.811521	22208.31935
-447.318297	293.948829	-622.599598	196.53329	-0.255618	-0.477367	22219.00082
-477.073844	213.837742	-617.258859	94.296284	2.03327	1.811521	22207.55638
-532.007161	136.015542	-634.807002	30.207414	-2.544506	1.048558	22186.95639
-554.13308	84.897039	-642.436629	-49.903674	-2.544506	-0.477367	22199.92676
-576.259	39.119275	-563.088504	-145.274016	-3.307469	-0.477367	22178.5638
-573.207149	-29.547372	-569.955169	-218.518438	1.270308	1.048558	22191.53417
-535.059012	-101.265869	-545.540361	-351.273955	-0.255618	1.048558	22195.34898
-547.266416	-184.428807	-465.429274	-407.733197	-2.544506	-0.477367	22205.2675
-490.807173	-247.754714	-369.295969	-429.859117	0.507345	1.048558	22209.84527
-448.08126	-311.080621	-349.458938	-517.599831	-2.544506	0.285595	22203.74157
-398.488682	-369.828752	-241.118229	-537.436862	0.507345	-0.477367	22206.79342
-358.81462	-420.947256	-162.533068	-577.110925	-0.255618	0.285595	22228.91934
-303.11834	-463.673169	-95.392347	-595.42203	2.03327	0.285595	22176.27491
-232.925768	-494.191678	16.000213	-655.696087	3.559196	1.048558	22249.51933
-142.133202	-525.473151	114.422406	-657.984975	2.796233	0.285595	22248.75637
-58.207301	-575.828691	122.052033	-648.066459	0.507345	0.285595	22224.34156
6.644531	-559.043511	292.192724	-569.481297	2.03327	0.285595	22235.02304
77.600066	-572.77684	337.207525	-628.992391	1.270308	0.285595	22232.73415
153.133377	-567.436101	338.733451	-633.570167	-1.781543	-1.24033	22209.08231
217.222247	-540.732405	466.91119	-499.288726	0.507345	1.048558	22225.86749
308.014812	-507.925008	531.763023	-431.385042	1.270308	2.574484	22233.49712
349.977763	-459.858355	556.177831	-375.688762	-1.018581	-0.477367	22214.42305
383.548123	-426.287995	632.474104	-298.629526	-1.018581	-0.477367	22211.3712
449.925881	-354.569497	643.155583	-221.570289	-2.544506	1.811521	22211.3712
496.466608	-295.821367	645.444471	-158.244382	-1.781543	0.285595	22196.87491
535.377708	-217.999168	605.007446	-126.199947	-0.255618	-0.477367	22164.83047
536.140671	-147.043633	616.451887	-18.622201	-1.018581	0.285595	22210.60823
540.718447	-60.065881	639.340769	105.740725	0.507345	1.048558	22215.18601
538.429559	6.311877	590.511154	182.036998	-1.018581	-1.24033	22182.37861
514.014751	96.34148	543.970427	230.103651	0.507345	0.285595	22214.42305
494.940683	174.163679	546.259315	351.414726	-1.018581	0.285595	22219.00082
479.681428	244.356251	470.726004	421.607298	-0.255618	1.048558	22190.7712
442.296254	310.734009	402.82232	467.385062	2.03327	1.811521	22210.60823
395.755527	384.741395	304.400127	534.525783	-1.018581	-0.477367	22228.15638
366.762943	425.17842	205.977934	588.696137	0.507345	0.285595	22209.84527
312.592589	476.296923	146.466841	594.799839	3.559196	1.811521	22242.65267
248.503719	504.526544	57.963163	635.236864	0.507345	0.285595	22242.65267
185.177812	545.726532	-54.192359	644.392417	-1.781543	-0.477367	22218.23786
109.644501	537.333942	-114.466415	615.399833	2.796233	1.048558	22226.63045
42.50378	545.726532	-170.162695	648.970193	-0.255618	-0.477367	22231.20823
-4.036947	538.096905	-257.140447	635.999827	-1.018581	0.285595	22215.94897
-62.785078	526.652464	-308.25895	603.955392	2.03327	1.048558	485.244301
-154.340606	519.022836	-406.681143	596.325765	-0.255618	1.048558	16.022217
-210.036886	465.615445	-470.007051	513.162826	-0.255618	-0.477367	13.733329
-255.051687	447.304339	-515.021852	481.118391	-1.018581	1.048558	19821.00894
-363.392396	432.808047	-590.555163	366.673981	-4.833394	0.285595	22183.90454
-389.333129	377.87473	-622.599598	294.192521	-1.781543	-1.24033	22193.06009
-428.244229	308.445121	-663.799586	209.503657	-0.255618	0.285595	22212.13416
-460.288664	256.563655	-644.725517	106.503688	0.507345	1.811521	22218.23786
-523.614571	194.763673	-699.658834	8.081494	-0.255618	1.048558	22183.90454
-541.162714	123.045176	-622.599598	-95.681438	1.270308	1.811521	22215.18601
-552.607155	46.748902	-605.814418	-82.711071	-0.255618	-0.477367	22220.52675
-571.681223	-7.421452	-554.695914	-181.133264	1.270308	-0.477367	22201.45268
-564.051596	-69.984397	-524.940368	-250.562873	1.270308	1.048558	22222.81564
-524.377534	-155.436223	-460.851498	-339.829514	-0.255618	1.048558	22228.91934
-524.377534	-211.895466	-388.370038	-405.444309	0.507345	-0.477367	22224.34156
-467.155328	-289.717665	-357.851528	-464.955402	0.507345	-2.003293	22199.16379
-445.792372	-328.628764	-314.362652	-551.170192	0.507345	1.811521	22207.55638
-382.466465	-393.480597	-186.184912	-590.844254	-0.255618	0.285595	22226.63045
-321.429446	-443.836138	-122.096043	-627.466465	0.507345	1.048558	22215.18601
-261.155389	-488.087976	-25.962738	-683.162745	-0.255618	1.048558	22225.86749
-190.199855	-539.969443	70.170567	-629.755354	-1.018581	-0.477367	22230.44527
-102.45914	-567.436101	135.785363	-641.962757	0.507345	0.285595	22217.4749
-22.348053	-584.221281	226.577928	-637.384981	-2.544506	1.048558	22212.13416
57.763035	-590.324983	317.370494	-574.059074	-3.307469	-0.477367	22210.60823
101.251911	-572.013877	341.785302	-615.259062	-2.544506	0.285595	22193.06009
191.281514	-556.754623	435.629718	-517.599831	-1.781543	1.048558	22210.60823
273.681489	-521.658337	500.481551	-466.481328	-1.781543	-0.477367	22221.28971
334.718508	-485.799088	537.866725	-435.962818	-0.255618	0.285595	22213.66009
378.970347	-446.125026	596.614856	-402.392458	-0.255618	1.048558	22225.86749
443.059217	-381.273193	586.69634	-289.473973	-1.018581	0.285595	22231.20823
483.496242	-313.36951	668.333353	-169.688823	1.270308	1.048558	22219.00082
531.562894	-246.228789	642.39262	-115.518469	-1.018581	-0.477367	22200.68972
539.955484	-144.754745	670.622241	-0.311096	1.270308	-0.477367	22223.5786
559.792516	-75.325136	662.229651	92.007396	2.796233	1.048558	22238.83786
526.985118	-17.339968	607.296334	181.274036	1.270308	1.048558	22227.39341
513.251789	61.245194	557.703756	257.570309	0.507345	-0.477367	22217.4749
493.414757	130.674803	556.177831	319.370291	3.559196	1.048558	22210.60823
483.496242	204.682189	466.148228	374.303608	-0.255618	1.048558	22202.21564
468.236987	292.422903	402.82232	468.148025	-1.781543	0.285595	22193.82305
404.148117	324.467338	342.548264	481.881354	-0.255618	-1.24033	22209.84527
364.474055	406.867314	233.444593	521.555416	-0.255618	0.285595	22207.55638
327.088881	440.437674	183.852015	586.407249	-1.018581	1.811521	22226.63045
285.888893	492.319141	81.615008	636.76279	-0.255618	-0.477367	22133.549
195.096327	532.756166	-12.992371	645.15538	-3.307469	-0.477367	22195.34898
142.451898	546.489495	-131.251595	631.42205	-1.781543	1.048558	22209.84527
45.555631	542.674681	-186.184912	618.451684	-2.544506	-2.003293	22211.3712
5.881569	547.252458	-226.621937	618.451684	-1.781543	0.285595	22203.74157
-68.125817	525.889501	-344.118199	568.096143	-1.781543	1.048558	8715.323344
-119.24432	524.363575	-452.458908	546.733187	-0.255618	-0.477367	19.837031
-184.096153	493.082103	-477.636678	525.37023	1.270308	1.811521	13.733329
-239.792433	462.563594	-531.044069	474.251727	-0.255618	1.811521	1301.614429
-309.985005	432.808047	-547.82925	369.725832	0.507345	0.285595	22138.12677
-362.629433	395.422873	-608.103306	341.49621	-0.255618	1.048558	22199.92676
-398.488682	348.882146	-594.369977	301.822148	5.085121	1.811521	22239.60082
-440.451633	286.319202	-605.814418	189.666626	-1.018581	0.285595	22244.94156
-513.696055	221.467369	-643.199592	76.748141	2.796233	1.048558	22209.08231
-519.036794	153.563685	-638.621815	32.496302	-0.255618	1.811521	22210.60823
-544.214565	91.763704	-601.999604	-38.459232	-1.781543	-1.24033	22224.34156
-570.918261	30.726685	-546.303324	-146.799941	1.270308	0.285595	22203.74157
-553.370118	-63.880695	-578.347759	-239.118432	-1.781543	1.048558	22185.43046
-552.607155	-115.762161	-460.088535	-300.155451	-1.018581	0.285595	22215.94897
-531.244198	-176.79918	-425.755212	-386.370241	0.507345	-0.477367	22217.4749
-493.859024	-268.354708	-376.925597	-443.592446	-3.307469	-0.477367	22199.16379
-470.970142	-323.288025	-320.466354	-518.362794	-3.307469	-0.477367	22191.53417
-409.933123	-391.954672	-220.518236	-544.303527	-2.544506	-0.477367	22199.92676
[truncated: 28,725 more rows]
