# Supplementary material for: Dynamic analysis of slant cracked rotor system considering nonlinear oil film force
Source: PLoS One. 2024 Jan 25;19(1):e0294293. doi: 10.1371/journal.pone.0294293 (PMC10810477; doi:10.1371/journal.pone.0294293)
Supplement: S1 File — These data were measured by two eddy current sensors, model WT0150. (ZIP) [file pone.0294293.s001.zip › 2021.3.18 Test data for plain bearings/2021.3.18 (P=0.2Mpa, Z=8.1g Clockwise126°+4.0g)/1200.csv]

1024	30720	7	0	3
8	8	8	8	10	10	1
3	3	3	3	1	1	4
2	1	4	3	0	0	0
0	0	0	0	0.000006	-0.000037	20736.28711
102.753944	-565.140854	329.249069	-554.626871	-1.053737	-1.150126	22202.97861
184.390957	-547.592711	387.234237	-496.641703	-3.342625	-0.387163	22210.60823
249.242789	-514.02235	440.641628	-467.649119	-2.579662	0.3758	22220.52675
317.146473	-472.0594	519.22679	-421.108392	1.235151	0.3758	22215.94897
347.664982	-448.407555	529.145306	-374.567665	-0.290774	1.901725	22227.39341
412.516815	-396.526089	575.686033	-249.441776	0.472189	1.138762	22234.26008
450.664952	-338.540921	574.160107	-211.293639	1.998114	1.138762	22217.4749
469.73902	-277.503902	626.804536	-133.47144	1.235151	1.138762	22223.5786
527.724188	-204.259479	603.152691	-86.16775	0.472189	0.3758	22202.97861
526.198263	-140.933572	601.626766	14.543331	4.287002	0.3758	22235.02304
526.198263	-75.318777	582.552697	83.97294	1.235151	1.138762	22231.20823
514.753822	-0.548428	535.249008	174.002543	1.235151	1.901725	22116.76382
504.072343	43.70341	517.700865	206.809941	1.998114	0.3758	22202.21564
502.546418	131.444125	490.234206	283.869177	0.472189	0.3758	22210.60823
447.613101	177.221889	406.308305	336.513606	0.472189	0.3758	22201.45268
443.798287	246.651498	390.286088	399.839513	-1.8167	0.3758	22204.50453
414.805703	295.481114	283.471304	449.432091	-2.579662	-0.387163	22209.84527
381.235343	366.436648	243.797242	489.869116	-0.290774	1.138762	22219.76379
330.879802	421.369965	186.575037	528.780216	-1.8167	0.3758	22219.76379
269.07982	424.421816	106.46395	548.617247	-1.053737	0.3758	22202.21564
234.746497	493.088462	-9.506387	563.876502	-4.105588	-0.387163	22208.31935
163.028	501.481052	-115.558207	543.276508	-1.053737	1.138762	22206.79342
101.228018	517.50327	-139.210052	559.298725	-1.8167	0.3758	22207.55638
39.428037	517.50327	-207.876698	551.669098	-0.290774	0.3758	22222.05268
5.094713	506.058829	-286.46186	546.328359	-1.053737	-1.150126	22209.84527
-31.527498	498.429202	-412.350712	458.587644	1.998114	-0.387163	8778.649251
-123.845989	499.192164	-400.906271	470.795048	-1.053737	-0.387163	20.599994
-164.283014	474.777357	-421.506264	499.024669	-1.053737	1.138762	12.970367
-226.845959	468.673655	-453.550699	454.009867	1.998114	0.3758	11.444441
-283.305201	438.155145	-485.595134	434.172836	0.472189	-0.387163	21980.19349
-316.875562	416.029226	-529.846973	349.483973	0.472189	0.3758	22233.49712
-345.868146	356.518132	-538.239563	235.802525	1.235151	2.664688	22222.05268
-413.771829	320.658884	-592.409917	199.943276	2.761077	1.138762	22231.97119
-432.082935	242.073722	-610.721023	104.572934	1.998114	-0.387163	22234.26008
-474.808848	207.740399	-600.802508	50.40258	0.472189	1.138762	22196.11194
-494.645879	128.392274	-608.432135	-38.864061	1.235151	1.138762	22185.43046
-523.638463	76.510808	-532.898824	-55.649241	-0.290774	1.138762	22221.28971
-529.742165	11.658975	-480.254395	-127.367738	-1.053737	0.3758	22206.03046
-533.556979	-44.037304	-461.180327	-212.056602	-0.290774	0.3758	22201.45268
-518.297724	-99.733584	-429.135892	-289.115838	-1.8167	-0.387163	22201.45268
-541.949569	-158.481715	-387.172941	-347.101006	-1.053737	0.3758	22184.6675
-473.282923	-250.037243	-378.780351	-377.619516	-0.290774	0.3758	22190.7712
-450.394041	-287.422417	-312.402593	-456.96764	-0.290774	0.3758	22171.69713
-414.534792	-330.148331	-235.343357	-551.57502	-1.053737	-1.150126	22187.71935
-363.416289	-397.289052	-153.706344	-541.656504	-1.053737	1.138762	22219.76379
-316.875562	-427.044598	-100.298952	-545.471318	-0.290774	1.138762	22228.15638
-258.127431	-478.163102	-60.62489	-621.767592	-0.290774	0.3758	22226.63045
-175.727455	-504.866798	15.671384	-660.678691	1.235151	1.138762	22218.23786
-99.431182	-526.992717	100.360248	-606.508337	-1.053737	-0.387163	22227.39341
-33.053423	-541.489009	204.886143	-575.226865	-1.053737	-1.150126	22227.39341
56.97618	-554.459375	269.737975	-502.745405	1.998114	0.3758	22238.83786
108.094683	-565.140854	336.878696	-502.745405	1.235151	-1.150126	22241.88971
156.924298	-540.726046	379.604609	-489.775038	1.998114	0.3758	22244.17859
232.457609	-518.600127	452.849032	-432.552833	1.235151	1.138762	22227.39341
289.679814	-487.318655	506.256424	-414.241727	1.235151	1.901725	22229.6823
317.909436	-471.296437	516.937902	-378.382478	0.472189	1.901725	22231.20823
398.783486	-420.177934	586.367511	-299.034354	-0.290774	-1.150126	22215.18601
435.405697	-349.985362	611.545281	-202.138086	-1.053737	1.138762	22222.81564
468.976057	-310.3113	583.31566	-160.938098	-1.8167	0.3758	22229.6823
487.287163	-253.852057	635.960089	-89.219601	0.472189	0.3758	22193.06009
494.91679	-163.822454	609.256393	1.572964	-0.290774	1.138762	22196.87491
510.176045	-115.755802	574.92307	32.091474	-1.053737	1.138762	22212.13416
519.331598	-32.592863	540.589747	118.306263	-4.105588	-1.913089	22157.20084
498.731604	29.207118	545.167523	197.654388	-0.290774	0.3758	22194.58602
494.91679	99.39969	484.130504	267.84696	-2.579662	0.3758	22204.50453
477.368648	176.458927	445.219405	318.2025	0.472189	1.901725	22191.53417
430.827921	217.658914	363.582392	355.587674	1.998114	-1.150126	22199.16379
419.38348	276.407045	292.626857	404.41729	1.235151	0.3758	22209.84527
381.235343	330.577399	258.293534	441.039501	0.472189	2.664688	22206.03046
353.768684	385.510716	173.60467	500.550594	0.472189	-0.387163	22210.60823
313.331659	455.703288	144.612086	553.957986	1.235151	-0.387163	22250.2823
268.316858	466.384767	49.241744	574.55798	2.761077	1.901725	22252.57118
180.576143	508.347717	-56.810076	585.239458	0.472189	-1.150126	22234.26008
124.1169	520.555121	-127.765611	583.713533	0.472189	1.138762	22239.60082
80.628024	519.029195	-169.728561	573.795017	1.235151	1.138762	22240.36378
31.798409	526.658823	-220.847065	553.957986	1.998114	1.138762	22210.60823
-38.394163	527.421786	-298.669264	501.313557	1.998114	0.3758	22222.81564
-92.564517	489.273649	-339.869252	535.64688	-1.053737	-1.150126	49.592578
-142.157095	496.140313	-397.85442	486.054302	-1.8167	1.138762	12.207404
-193.275598	461.044027	-451.261811	446.38024	0.472189	1.901725	12.970367
-253.549654	436.62922	-472.624768	440.276538	-0.290774	1.138762	20039.21629
-327.55704	413.740338	-498.565501	397.550625	-0.290774	2.664688	22167.11936
-360.364438	370.251462	-556.550669	270.898811	-1.8167	-1.150126	22199.16379
-396.223686	334.392213	-605.380284	246.484003	-1.8167	0.3758	22212.13416
-438.186637	261.910753	-576.3877	132.802555	-1.053737	1.901725	22200.68972
-474.045885	204.688548	-659.550638	43.535915	1.235151	0.3758	22211.3712
-502.275507	168.829299	-560.365483	3.861853	2.761077	0.3758	22191.53417
-510.668097	97.873765	-556.550669	-44.2048	-2.579662	-0.387163	22205.2675
-528.979202	40.651559	-520.69142	-123.552924	1.235151	0.3758	22195.34898
-538.897718	-2.074354	-519.928457	-199.086235	2.761077	1.901725	22209.84527
-519.060687	-66.163224	-423.03219	-217.397341	1.235151	0.3758	22202.97861
-520.586612	-137.881721	-398.617382	-306.663981	1.998114	1.138762	22226.63045
-496.934767	-216.466883	-335.291475	-357.019522	1.998114	1.901725	22241.88971
-470.231072	-267.585386	-341.395177	-438.656535	1.235151	-1.150126	22196.87491
-425.979233	-308.022411	-266.624829	-498.930591	2.761077	1.138762	22202.97861
-380.201469	-359.903877	-162.861897	-513.426883	1.235151	1.901725	22232.73415
-327.55704	-401.103865	-133.869313	-539.367616	1.235151	0.3758	22228.15638
-266.520021	-447.644592	-45.365635	-564.545386	-1.8167	0.3758	22216.71194
-211.586704	-481.977915	-15.610088	-599.641672	-1.053737	0.3758	22228.15638
-144.445983	-518.600127	129.352832	-581.330567	1.998114	-0.387163	22234.26008
-76.542299	-552.170487	179.708372	-585.908343	-0.290774	0.3758	22217.4749
6.620639	-564.377891	259.056497	-541.656504	-0.290774	0.3758	22204.50453
60.790993	-538.437158	299.493522	-559.96761	-1.053737	0.3758	22212.89712
136.324304	-563.614928	345.271286	-528.686138	-1.8167	-0.387163	22195.34898
206.516876	-543.014934	426.908299	-472.226895	-1.053737	-1.150126	22212.13416
255.346491	-492.659394	485.65643	-433.315796	-1.8167	0.3758	22226.63045
305.702032	-464.429772	507.019386	-391.352845	0.472189	0.3758	22216.71194
371.316827	-422.466822	530.671231	-354.730634	-0.290774	0.3758	22222.81564
411.753852	-379.740909	551.271225	-272.330658	-0.290774	1.138762	22231.20823
464.398281	-333.963144	622.22676	-180.012167	0.472189	-0.387163	22215.94897
497.205679	-270.637237	585.604548	-155.597359	1.235151	0.3758	22190.7712
508.65012	-200.444665	620.700834	-51.071464	2.761077	1.138762	22245.70452
527.724188	-126.43728	576.448995	45.824803	4.287002	1.901725	22243.41563
546.798257	-42.511379	543.641598	107.624785	2.761077	1.901725	22212.89712
507.887157	13.947864	543.641598	199.180313	1.235151	1.138762	22218.23786
494.153828	80.325622	519.989753	235.039562	0.472189	-1.150126	22217.4749
471.264946	138.31079	464.293473	282.343252	-2.579662	-0.387163	22199.16379
466.687169	200.873734	425.382374	346.432122	0.472189	1.138762	22193.06009
412.516815	258.858902	387.997199	414.335805	-1.053737	0.3758	22216.71194
421.672368	318.369996	256.767609	449.432091	-0.290774	0.3758	22204.50453
376.657566	378.644052	185.812074	449.432091	-1.8167	-0.387163	22201.45268
298.835367	422.132928	131.64172	519.624663	-2.579662	1.138762	22213.66009
267.553895	449.599586	62.975074	565.402427	-3.342625	-0.387163	22196.11194
196.59836	492.3255	-30.869343	546.328359	-1.053737	-1.150126	22212.13416
156.924298	513.688456	-94.19525	541.750582	-0.290774	1.138762	22219.00082
101.990981	524.369935	-146.076716	523.439477	0.472189	0.3758	22204.50453
47.057664	523.606972	-197.958183	566.16539	-0.290774	1.138762	22211.3712
1.2799	504.532903	-288.750748	560.061688	-0.290774	0.3758	22230.44527
-71.964523	495.377351	-356.654432	506.654296	-1.8167	-0.387163	1214.636677
-102.483033	483.93291	-390.224792	499.787632	-1.053737	0.3758	17.548143
-179.542269	461.044027	-442.869221	450.195054	1.235151	-1.150126	10.681478
-200.905226	454.940326	-526.032159	409.758029	1.235151	1.138762	7040.620136
-274.912611	428.999592	-526.032159	396.787662	1.998114	0.3758	22179.32676
-324.505189	404.584785	-539.765489	329.646941	1.235151	-0.387163	22232.73415
-356.549624	345.073691	-536.713638	266.321034	3.52404	2.664688	22222.05268
-396.986649	283.27371	-584.017327	191.550686	2.761077	1.901725	22227.39341
-459.549593	232.918169	-597.750657	96.943307	-0.290774	0.3758	22227.39341
-496.934767	161.962635	-623.69139	41.247027	-1.8167	-0.387163	22186.95639
-506.09032	110.844131	-541.291414	0.810002	-0.290774	-1.150126	22199.92676
-532.794016	53.621926	-505.432165	-88.456638	-0.290774	1.138762	22215.18601
-533.556979	-1.311391	-541.291414	-166.278838	-0.290774	1.138762	22204.50453
-525.927351	-67.689149	-491.698836	-261.64918	1.235151	0.3758	22195.34898
-534.319942	-117.281727	-416.165525	-290.641764	-2.579662	0.3758	22198.40083
-517.534761	-185.948373	-366.572947	-351.678783	-2.579662	-0.387163	22198.40083
-460.312556	-240.881691	-336.054438	-405.849137	-1.8167	-1.150126	22163.30454
-419.112568	-285.133529	-275.017419	-475.278746	-1.053737	0.3758	22190.00824
-393.934798	-340.066846	-186.513741	-481.382448	-1.053737	-0.387163	22225.86749
-337.475555	-395.763126	-132.343387	-533.263914	-1.053737	0.3758	22216.71194
-290.934829	-430.096449	-58.336002	-553.100945	1.235151	0.3758	22227.39341
-211.586704	-474.348288	-29.343418	-614.137964	-1.8167	-1.150126	22230.44527
-154.364499	-526.229754	101.886173	-622.530554	1.235151	0.3758	22215.18601
-77.305262	-527.75568	111.804689	-591.249082	1.235151	1.138762	22223.5786
-15.50528	-551.407524	241.508354	-549.286132	-0.290774	-1.150126	22252.57118
48.583589	-555.985301	290.337969	-527.160212	0.472189	-0.387163	22231.97119
87.494689	-555.985301	375.026833	-538.604653	0.472189	-0.387163	22236.54897
183.627994	-539.200121	428.434224	-472.989858	-0.290774	0.3758	22241.12674
233.983534	-514.785313	475.737914	-429.500982	1.235151	-0.387163	22225.86749
301.887218	-486.555692	504.730498	-390.589882	1.235151	-1.150126	22219.76379
360.635349	-434.674226	543.641598	-362.360261	-1.053737	1.138762	22228.15638
397.25756	-408.733493	565.767517	-265.463993	0.472189	-0.387163	22223.5786
449.139026	-341.592772	610.019356	-206.715863	1.235151	1.138762	22221.28971
464.398281	-296.57797	535.249008	-192.982533	-0.290774	1.901725	22198.40083
506.361232	-223.333548	585.604548	-123.552924	-3.342625	-0.387163	22196.87491
526.198263	-173.74097	600.863803	-27.41962	-1.8167	2.664688	22198.40083
508.65012	-92.86692	587.130474	77.869238	-1.053737	0.3758	22204.50453
515.516784	-18.096571	529.908268	156.4544	-1.8167	-0.387163	22183.90454
497.205679	17.762677	532.960119	220.54327	-3.342625	-0.387163	22193.06009
478.894573	112.370057	484.130504	284.63214	1.998114	1.138762	22212.13416
459.820505	171.88115	450.560144	343.380271	-1.053737	0.3758	22199.16379
433.116809	236.732983	361.293504	360.165451	1.235151	2.664688	22207.55638
419.38348	272.592231	325.434255	397.550625	0.472189	-1.150126	22199.92676
389.627933	360.332946	198.019478	408.995066	-0.290774	1.138762	22197.63787
350.716833	390.851456	160.634304	497.498743	3.52404	0.3758	22234.26008
288.153889	453.4144	132.404683	548.617247	-0.290774	-0.387163	22245.70452
229.405758	470.19958	25.589899	569.980203	0.472189	1.138762	22246.46748
184.390957	496.140313	-59.861927	538.698731	2.761077	1.901725	22225.86749
136.324304	512.925494	-110.217468	566.928353	0.472189	-0.387163	22235.786
76.813211	516.740307	-178.121151	586.002421	-1.8167	0.3758	22232.73415
5.857676	509.873643	-244.498909	550.906135	-1.053737	0.3758	22209.08231
-46.02379	511.399568	-299.432227	563.876502	0.472189	1.901725	22224.34156
-104.771921	484.695872	-370.387761	535.64688	-3.342625	0.3758	27.466659
-165.045977	485.458835	-413.876637	470.032085	0.472189	-1.150126	12.970367
-210.823741	445.02181	-485.595134	412.046917	0.472189	0.3758	12.970367
-275.675574	416.029226	-484.069209	396.024699	-2.579662	-1.150126	21864.98611
-322.216301	404.584785	-573.335849	351.009898	-2.579662	0.3758	22188.48232
-371.045916	361.858872	-561.891408	270.135848	-1.053737	1.138762	22193.82305
-405.379239	306.162592	-571.046961	226.646972	-1.8167	-0.387163	22213.66009
-438.186637	251.992237	-606.143247	96.180344	-1.053737	0.3758	22217.4749
-474.808848	205.451511	-608.432135	43.535915	-1.8167	-0.387163	22186.19343
-496.171805	139.836715	-558.839557	6.913704	1.235151	0.3758	22203.74157
-535.845867	75.747845	-545.106228	-58.701092	1.235151	1.901725	22220.52675
-525.927351	40.651559	-506.195128	-173.908465	-0.290774	0.3758	22194.58602
-567.890302	-42.511379	-488.646985	-176.197353	1.235151	1.138762	22192.29713
-504.564395	-103.548398	-456.60255	-311.241758	0.472189	-0.387163	22231.97119
-505.327358	-151.61505	-368.861836	-324.212124	1.998114	-0.387163	22221.28971
-477.097736	-217.992808	-319.269258	-405.086174	1.235151	0.3758	22211.3712
-453.445891	-261.481684	-310.113705	-431.026907	-0.290774	0.3758	22215.94897
-416.060717	-334.726107	-220.847065	-511.900957	-0.290774	1.138762	22214.42305
-360.364438	-371.348319	-138.447089	-534.026877	-1.8167	0.3758	22219.76379
-313.060748	-436.963114	-101.061915	-559.204647	-0.290774	-1.150126	22228.15638
-251.260766	-463.66681	-22.476753	-576.75279	0.472189	0.3758	22215.18601
-184.883008	-489.607543	59.923223	-576.75279	-0.290774	1.138762	22222.81564
-129.949691	-533.096419	102.649136	-580.567604	-1.053737	0.3758	22229.6823
-55.942306	-552.93345	189.626888	-569.886125	-4.105588	-1.150126	22197.63787
18.06508	-565.140854	217.093546	-547.760206	-2.579662	0.3758	22200.68972
105.042832	-562.089003	274.315752	-595.826859	-1.053737	1.138762	22209.08231
159.213186	-543.014934	378.078684	-472.226895	-2.579662	0.3758	22212.89712
215.672429	-538.437158	453.611995	-455.441715	-0.290774	-0.387163	22210.60823
283.576112	-485.029766	471.160138	-410.426913	-1.053737	-1.150126	22229.6823
325.539063	-450.696443	536.774933	-363.886186	0.472189	0.3758	22229.6823
369.790902	-419.414971	552.797151	-312.767683	0.472189	-0.387163	22221.28971
429.301995	-382.79276	578.737884	-227.315857	0.472189	1.138762	22229.6823
475.842722	-310.3113	587.130474	-217.397341	2.761077	0.3758	22203.74157
504.072343	-243.933541	573.397144	-157.886248	2.761077	0.3758	22204.50453
520.857524	-179.081709	574.160107	-39.627023	0.472189	0.3758	22244.17859
522.383449	-114.229876	558.900852	21.409996	-1.053737	0.3758	22224.34156
537.642704	-31.829901	561.952703	106.861822	-0.290774	-0.387163	22198.40083
512.464933	38.362671	530.671231	182.395133	1.235151	1.138762	22220.52675
494.153828	100.925616	495.574945	264.032146	-0.290774	0.3758	22219.00082
475.842722	132.970051	445.219405	305.995097	-2.579662	-1.150126	22183.14158
436.931622	224.525579	423.093485	377.713594	0.472189	-0.387163	22220.52675
413.279778	273.355194	364.345355	409.758029	-0.290774	1.901725	22216.71194
412.516815	333.62925	267.449087	450.195054	1.235151	1.138762	22182.37861
344.613131	405.347748	181.234298	492.158004	-0.290774	-1.150126	22224.34156
314.094622	432.051443	120.197279	527.25429	0.472189	1.901725	22213.66009
253.057603	450.362549	33.98249	541.750582	-1.8167	1.138762	22199.92676
201.9391	494.614388	-43.076747	559.298725	-2.579662	-0.387163	22203.74157
137.087267	506.821792	-103.350803	576.846868	-0.290774	0.3758	22220.52675
84.442838	522.081046	-127.765611	573.795017	1.235151	1.138762	22219.00082
39.428037	528.184748	-200.247071	576.083905	-0.290774	-0.387163	22219.00082
-33.053423	509.873643	-301.721115	524.202439	0.472189	1.138762	22228.91934
-78.831188	499.192164	-333.76555	539.461694	0.472189	1.901725	115.207373
-140.631169	473.251431	-400.143308	523.439477	-2.579662	-0.387163	16.022217
-204.720039	451.888475	-450.498848	441.039501	-2.579662	-1.150126	10.681478
-246.68299	448.836624	-508.484016	379.239519	2.761077	0.3758	16885.12833
-284.068164	404.584785	-567.232147	331.93583	1.998114	2.664688	22202.21564
-356.549624	376.355164	-534.424749	313.624724	1.998114	1.901725	22232.73415
-371.808879	337.444064	-553.498818	255.639556	0.472189	-1.150126	22234.26008
-434.371823	274.88112	-591.646955	165.609953	-1.053737	-0.387163	22215.18601
-459.549593	222.236691	-593.935843	80.158126	1.998114	1.901725	22209.08231
-502.275507	162.725597	-578.676588	35.143325	-0.290774	1.138762	22199.16379
-519.82365	99.39969	-550.446967	-31.997396	1.235151	0.3758	22209.84527
-534.319942	46.755261	-506.958091	-87.693676	-0.290774	-0.387163	22211.3712
-553.39401	-11.229907	-496.276613	-173.145502	1.998114	1.901725	22201.45268
-536.60883	-79.896553	-473.387731	-247.91585	-4.105588	0.3758	22175.51195
-528.979202	-138.644684	-440.580333	-345.575081	-1.053737	1.138762	22187.71935
-490.068103	-217.229846	-412.350712	-383.723218	-1.8167	1.138762	22199.16379
-461.075519	-256.140945	-365.809985	-476.041709	-0.290774	-1.150126	22170.17121
-422.927382	-313.363151	-242.972984	-485.960224	-1.053737	0.3758	22194.58602
-384.016282	-354.563138	-187.276704	-511.137995	0.472189	0.3758	22231.97119
-330.608891	-401.103865	-109.454505	-545.471318	-1.8167	0.3758	22217.4749
-266.520021	-449.93348	-61.387853	-557.678722	-1.8167	0.3758	22222.05268
-232.186698	-480.45199	30.930639	-595.826859	2.761077	1.138762	22232.73415
-147.497834	-494.948282	101.886173	-589.723157	-1.8167	-1.150126	22221.28971
-81.120076	-514.785313	183.523186	-602.693523	2.761077	0.3758	22235.02304
-4.060839	-562.089003	222.434286	-555.389833	3.52404	1.138762	22252.57118
66.894695	-530.044568	272.789826	-579.041678	5.049965	1.138762	22241.88971
141.665043	-555.985301	325.434255	-582.856492	-0.290774	-1.913089	22226.63045
204.99095	-535.385307	440.641628	-452.389864	3.52404	1.138762	22241.88971
257.635379	-522.41494	508.545312	-433.315796	-0.290774	0.3758	22231.20823
329.353877	-478.163102	506.256424	-409.663951	0.472189	-0.387163	22217.4749
344.613131	-439.252002	533.723082	-347.863969	-1.8167	-0.387163	22226.63045
407.176076	-384.318685	591.70825	-244.864	1.235151	1.138762	22233.49712
455.242728	-342.355735	619.174909	-179.249204	1.235151	-0.387163	22215.18601
464.398281	-267.585386	578.737884	-180.012167	0.472189	0.3758	22190.7712
506.361232	-216.466883	606.204542	-80.064048	-1.8167	1.901725	22204.50453
538.405666	-127.963205	540.589747	-4.530737	-1.8167	-0.387163	22187.71935
531.539002	-78.370628	551.271225	71.765536	-1.8167	-1.150126	22164.06751
515.516784	-15.04472	519.22679	141.958108	-1.8167	-1.150126	22209.08231
498.731604	72.695994	520.752716	244.958078	-1.8167	0.3758	22198.40083
462.109393	124.57746	494.04902	294.550655	-1.053737	-1.150126	22199.16379
468.976057	194.770032	434.537926	330.409904	-0.290774	-1.150126	22212.13416
423.961256	239.021871	365.108317	402.128401	-0.290774	1.138762	22196.11194
398.783486	301.584815	298.730559	423.491358	0.472189	0.3758	22192.29713
356.820535	361.095909	221.671323	485.29134	0.472189	-0.387163	22225.10453
338.509429	426.710704	159.108378	527.25429	3.52404	1.138762	22242.65267
290.442777	474.777357	69.841738	530.306141	2.761077	0.3758	22241.12674
245.427976	483.169947	-56.047113	476.89875	1.235151	0.3758	22244.94156
169.131702	516.740307	-88.091548	569.980203	0.472189	1.138762	22232.73415
102.753944	522.844009	-117.084132	580.661682	1.998114	1.901725	22228.91934
52.398403	525.89586	-172.780412	579.898719	1.998114	1.901725	22228.15638
-11.690467	503.006978	-255.943351	552.432061	0.472189	0.3758	22225.10453
-57.468231	499.192164	-315.454444	544.03947	0.472189	0.3758	2084.414197
-112.401548	489.273649	-355.128506	539.461694	1.235151	0.3758	18.311106
-165.80894	468.673655	-416.928488	493.68393	-0.290774	-0.387163	12.207404
-226.082996	441.969959	-478.72847	437.98765	-1.8167	0.3758	11.444441
-271.86076	428.999592	-555.024743	355.587674	-4.105588	-1.913089	21998.50459
-328.320003	378.644052	-581.728439	289.209916	-2.579662	-1.150126	22196.87491
-371.808879	343.547766	-562.654371	269.372885	-1.8167	1.138762	22194.58602
-415.297755	290.140374	-589.358067	166.372916	-3.342625	-1.913089	22208.31935
-443.527376	238.258908	-588.595104	112.202561	-0.290774	-0.387163	22221.28971
-497.69773	171.88115	-592.409917	61.084058	-0.290774	1.138762	22191.53417
-504.564395	122.288572	-557.313632	-9.871477	-0.290774	-0.387163	22215.18601
-530.505128	68.118218	-539.002526	-56.412204	0.472189	0.3758	22206.79342
-538.134755	10.13305	-496.276613	-166.278838	1.235151	-0.387163	22180.85269
-522.875501	-61.585447	-460.417364	-218.923266	1.998114	1.138762	22213.66009
-523.638463	-86.763218	-414.6396	-283.775099	0.472189	0.3758	22228.15638
-493.882917	-193.578001	-387.172941	-341.760267	2.761077	1.138762	22211.3712
-453.445891	-223.333548	-384.884053	-450.863938	1.235151	0.3758	22202.21564
-423.690345	-282.844641	-303.24704	-461.545417	0.472189	0.3758	22222.81564
-393.171835	-325.570554	-209.402624	-470.70097	-0.290774	-1.913089	22219.00082
-339.001481	-371.348319	-134.632275	-539.367616	-3.342625	-1.150126	22215.94897
-300.090381	-427.044598	-40.024896	-537.841691	-1.8167	0.3758	22228.15638
-231.423735	-488.081617	-7.217498	-596.589821	-0.290774	-1.150126	22225.10453
-183.357083	-524.703829	59.16026	-607.2713	-0.290774	-0.387163	22219.76379
-107.060809	-533.096419	120.197279	-606.508337	0.472189	1.901725	22230.44527
-25.423796	-559.800115	194.967627	-570.649088	-1.8167	0.3758	22206.79342
11.198415	-559.800115	178.94541	-607.2713	-0.290774	1.138762	22200.68972
93.598391	-565.903816	278.130565	-564.545386	0.472189	0.3758	22208.31935
166.842814	-546.066785	353.663876	-528.686138	-2.579662	-0.387163	22216.71194
240.087236	-520.889015	433.012001	-445.523199	-0.290774	-0.387163	22214.42305
297.309442	-485.029766	518.463827	-408.900988	1.235151	0.3758	22228.91934
348.427945	-445.355704	533.723082	-401.271361	-1.053737	0.3758	22232.73415
389.627933	-403.392753	589.419362	-289.115838	1.998114	0.3758	22216.71194
427.77607	-349.222399	626.041573	-221.212155	-1.8167	-0.387163	22222.05268
468.976057	-295.815008	610.782319	-176.197353	2.761077	2.664688	22199.92676
519.331598	-226.385399	622.22676	-128.893664	2.761077	1.138762	22229.6823
523.909374	-157.718752	604.678617	-25.130731	1.235151	-0.387163	22232.73415
504.835306	-98.207659	536.01197	38.195176	0.472189	0.3758	22209.08231
522.383449	-23.437311	502.44161	100.75812	1.235151	-1.150126	22205.2675
513.227896	41.414522	542.878635	220.54327	2.761077	0.3758	22216.71194
484.235312	88.718212	516.937902	282.343252	-2.579662	0.3758	22215.94897
472.790871	155.858933	445.219405	343.380271	-0.290774	1.138762	22190.00824
436.931622	238.258908	393.337939	362.454339	-0.290774	-0.387163	22206.79342
424.724219	306.925555	342.982398	421.965433	-1.053737	-1.150126	22213.66009
381.998305	332.866288	265.160199	452.483942	-1.053737	2.664688	22204.50453
341.56128	384.747754	194.204664	506.654296	-0.290774	0.3758	22200.68972
296.546479	436.62922	133.167645	542.513545	-1.8167	-1.150126	22208.31935
239.324274	477.066245	-18.661939	515.809849	-2.579662	0.3758	22207.55638
188.20577	502.244015	-107.165617	518.8617	-1.053737	-0.387163	22206.03046
127.168751	513.688456	-105.639691	586.002421	-0.290774	1.138762	22219.00082
72.998397	525.89586	-174.306338	568.454278	1.235151	1.138762	22231.97119
22.642856	521.318084	-242.210021	585.239458	0.472189	1.138762	22216.71194
-26.949722	509.11068	-286.46186	557.7728	-1.053737	0.3758	22226.63045
-88.749703	500.71809	-364.284059	529.543178	1.235151	-0.387163	38.9111
-142.920058	470.962543	-410.824786	521.913551	-1.8167	-0.387163	15.259255
-195.564486	459.518102	-448.972923	460.876532	3.52404	1.901725	11.444441
-239.053362	442.732922	-523.743271	432.646911	3.52404	-1.150126	12633.89996
-319.16445	405.347748	-545.869191	325.069165	3.52404	1.901725	22178.5638
-348.157034	368.725536	-576.3877	246.484003	-1.053737	0.3758	22222.05268
-381.727394	309.977406	-585.543253	251.824742	0.472189	-1.150126	22232.73415
-436.660711	255.044088	-561.891408	148.824773	-0.290774	1.138762	22206.03046
-477.097736	208.503361	-616.824725	61.847021	0.472189	1.138762	22199.16379
-525.927351	144.414492	-553.498818	40.484064	0.472189	1.138762	22217.4749
-519.82365	81.088584	-544.343265	-55.649241	-0.290774	1.901725	22205.2675
-514.48291	30.733044	-526.795122	-100.664042	0.472189	1.138762	22195.34898
-536.60883	-13.518795	-493.987724	-196.797347	1.998114	1.138762	22212.89712
-525.164389	-95.155808	-438.291445	-273.093621	-1.8167	1.138762	22185.43046
-524.401426	-152.378013	-409.298861	-334.893602	-0.290774	0.3758	22148.80825
-492.356991	-203.496516	-427.609966	-471.463932	-2.579662	1.138762	22170.93417
-464.12737	-261.481684	-326.898885	-481.382448	1.235151	1.138762	22196.87491
-408.43109	-333.963144	-281.884084	-572.175014	0.472189	0.3758	22215.94897
-362.653326	-372.111281	-155.995232	-514.952808	-0.290774	0.3758	22227.39341
-307.720009	-414.837195	-104.113766	-565.308349	-1.053737	-1.913089	22228.15638
-241.342251	-440.777928	-41.550821	-575.226865	1.235151	1.138762	22218.23786
-194.038561	-504.103835	27.115825	-625.582405	-0.290774	0.3758	22225.10453
-126.89784	-553.696413	94.256546	-563.019461	1.235151	0.3758	22228.91934
-62.046007	-558.274189	185.812074	-608.034262	1.235151	-0.387163	22235.786
30.272484	-549.881599	256.004646	-572.937976	3.52404	0.3758	22244.17859
71.472472	-555.985301	298.730559	-608.797225	3.52404	1.901725	22244.17859
148.531708	-535.385307	394.863864	-496.641703	3.52404	0.3758	22226.63045
210.33169	-530.044568	435.300889	-451.626901	-0.290774	-1.150126	22227.39341
254.583528	-501.814947	469.634212	-487.48615	-0.290774	1.901725	22228.15638
320.961286	-471.296437	546.693449	-375.330628	-1.053737	0.3758	22212.13416
368.264976	-431.622375	569.582331	-294.456577	1.998114	-0.387163	22226.63045
413.279778	-366.007579	583.31566	-239.52326	0.472189	1.901725	22231.97119
468.976057	-313.363151	579.500846	-193.745496	-0.290774	-0.387163	22190.7712
484.235312	-271.4002	600.10084	-122.789962	-3.342625	-1.150126	22189.24528
511.701971	-190.52615	598.574915	-59.464054	-4.105588	0.3758	22207.55638
507.124194	-127.963205	560.426778	8.439629	-2.579662	0.3758	22166.3564
516.279747	-69.978037	571.108256	125.935891	-0.290774	0.3758	22180.08972
513.990859	10.896013	498.626796	157.980326	0.472189	1.138762	22206.79342
498.731604	69.644143	523.041604	235.802525	-2.579662	-1.150126	22212.89712
476.605685	139.836715	488.708281	308.283985	-0.290774	0.3758	22198.40083
444.56125	198.584846	414.700895	347.195084	-1.053737	-0.387163	22203.74157
428.539032	261.14779	318.56759	393.735811	-0.290774	0.3758	22199.16379
389.627933	290.903337	304.071298	434.935799	-0.290774	0.3758	22179.32676
383.524231	387.036642	210.989844	494.446893	2.761077	0.3758	22251.80822
336.220541	425.947742	169.026894	536.409843	0.472189	-0.387163	22251.80822
259.924268	453.4144	85.100993	534.883918	1.235151	0.3758	22229.6823
225.590944	486.98476	-84.276735	515.809849	-1.053737	-0.387163	22232.73415
149.294671	517.50327	-141.49894	561.587613	1.998114	1.138762	22242.65267
92.072465	518.266233	-127.002648	579.898719	0.472189	1.138762	22216.71194
33.324335	528.947711	-229.239655	531.069104	-1.053737	0.3758	22222.05268
-0.246026	523.606972	-244.498909	575.320943	1.235151	1.138762	22234.26008
-76.542299	504.532903	-335.291475	537.172806	0.472189	1.138762	370.036927
-135.29043	481.644021	-394.039606	515.809849	-0.290774	0.3758	13.733329
-200.142263	473.251431	-416.928488	486.817265	-0.290774	-0.387163	12.970367
-246.68299	441.206996	-459.654401	427.306172	-1.053737	0.3758	15240.18067
-306.194083	401.532934	-541.291414	337.276569	-1.8167	0.3758	22165.59343
-351.971847	380.93294	-561.128445	277.002513	-1.053737	-1.150126	22200.68972
-371.808879	333.62925	-613.772874	260.980295	0.472189	1.138762	22197.63787
-431.319972	281.747784	-650.395085	57.269244	0.472189	1.138762	22212.13416
-438.949599	236.732983	-629.795092	58.79517	1.998114	-1.150126	22192.29713
-490.068103	171.118187	-590.883992	39.721101	3.52404	0.3758	22211.3712
-497.69773	104.740429	-535.187712	-0.715924	0.472189	0.3758	22215.94897
-561.7866	31.496007	-507.721054	-76.249235	-0.290774	0.3758	22211.3712
-561.023637	10.896013	-510.009942	-141.86403	-1.8167	0.3758	22194.58602
-533.556979	-47.852118	-456.60255	-228.078819	3.52404	0.3758	22220.52675
-495.408842	-114.992839	-433.713668	-324.975087	2.761077	0.3758	22221.28971
-506.853283	-182.896523	-410.824786	-385.249143	2.761077	0.3758	22200.68972
-487.779215	-242.407616	-379.543314	-423.39728	1.235151	-1.150126	22197.63787
-435.134786	-304.97056	-258.995201	-489.775038	-0.290774	1.901725	22225.10453
-403.090351	-366.770542	-231.528543	-505.797256	1.235151	0.3758	22228.15638
-335.94963	-404.155716	-139.973015	-520.293548	0.472189	-0.387163	22213.66009
-281.779276	-441.54089	-43.83971	-558.441684	-2.579662	-0.387163	22222.81564
-216.927443	-493.422356	-7.980461	-562.256498	-0.290774	0.3758	22231.20823
-155.127461	-501.051984	103.412099	-590.486119	-0.290774	-0.387163	22212.89712
-84.171927	-559.800115	128.589869	-589.723157	-1.8167	0.3758	22204.50453
-25.423796	-565.140854	212.51577	-577.515753	-0.290774	-0.387163	22211.3712
62.316919	-581.163071	237.69354	-550.049094	-2.579662	-0.387163	22190.00824
105.805795	-554.459375	338.404622	-531.737989	-1.053737	-0.387163	22209.84527
187.442808	-533.859382	397.152752	-504.27133	-1.053737	-0.387163	22221.28971
243.139087	-504.103835	417.752746	-448.57505	-0.290774	-0.387163	22217.4749
288.153889	-485.792729	474.974951	-401.271361	-1.053737	-0.387163	22222.81564
354.531647	-437.726077	548.982337	-340.997304	0.472189	1.901725	22231.20823
407.939038	-383.555722	585.604548	-278.43436	-0.290774	-0.387163	22218.23786
442.272362	-353.800176	602.389728	-198.323273	-0.290774	0.3758	22197.63787
475.842722	-284.370567	603.915654	-147.204769	2.761077	1.138762	22236.54897
510.176045	-211.889107	639.01194	-97.612191	0.472189	0.3758	22246.46748
516.279747	-137.881721	593.997138	-7.582588	1.235151	1.138762	22199.92676
524.672337	-69.215075	590.945287	75.58035	0.472189	1.901725	22202.21564
517.805673	-9.703981	532.197157	149.587735	1.235151	1.138762	22216.71194
499.494567	43.70341	519.989753	207.572903	0.472189	-0.387163	22205.2675
494.91679	120.762647	474.211989	287.683991	-0.290774	-1.150126	22203.74157
460.583467	184.088554	423.856448	319.728426	-0.290774	0.3758	22203.74157
424.724219	232.155206	386.471274	396.024699	-1.053737	1.901725	22206.79342
418.620517	313.792219	320.093516	457.824681	-1.053737	-1.150126	22190.7712
375.131641	355.75517	224.723174	479.187638	0.472189	0.3758	22228.91934
338.509429	400.769971	177.419484	524.202439	-4.105588	1.138762	22192.29713
301.124255	448.073661	82.812105	550.143172	-1.053737	-0.387163	22209.84527
232.457609	477.066245	-24.765641	537.935769	-0.290774	-0.387163	22215.18601
181.339106	512.162531	-118.610058	531.832067	-2.579662	-0.387163	22201.45268
119.539124	508.347717	-152.943381	498.261706	-1.053737	-1.913089	22220.52675
76.050248	512.925494	-197.958183	540.987619	0.472189	0.3758	22231.20823
0.516937	514.451419	-273.491493	553.957986	1.235151	1.138762	22214.42305
-44.497864	506.058829	-303.24704	550.906135	0.472189	1.901725	22214.42305
-124.608952	486.221798	-381.832202	521.150588	1.235151	1.901725	23.651845
-168.097828	468.673655	-446.684035	489.106153	0.472189	-1.913089	12.970367
-195.564486	470.962543	-458.128476	428.832097	2.761077	0.3758	9.918516
-264.231133	441.206996	-479.491432	402.128401	1.998114	0.3758	21766.56392
-319.927413	400.007008	-535.187712	328.121016	1.998114	-1.150126	22213.66009
-355.023698	348.125542	-577.913625	293.02473	2.761077	1.138762	22223.5786
-391.64591	314.555182	-621.402501	182.395133	1.998114	1.138762	22225.86749
-447.34219	238.258908	-633.609905	78.632201	-0.290774	0.3758	22192.29713
-469.468109	208.503361	-626.743241	34.380362	-1.8167	-0.387163	22190.7712
-515.245873	125.340423	-564.180296	12.254443	0.472189	0.3758	22223.5786
-508.379209	80.325622	-528.321048	-39.627023	-1.8167	-0.387163	22219.76379
-559.497712	17.762677	-508.484016	-106.767744	1.235151	1.901725	22191.53417
-545.764383	-50.903969	-471.861805	-185.352906	-0.290774	1.901725	22193.82305
-533.556979	-94.392845	-442.106258	-267.752882	-4.105588	-1.150126	22186.95639
-509.905134	-163.059491	-394.039606	-348.626932	-1.8167	-0.387163	22141.17863
-470.994034	-240.881691	-411.587749	-450.100976	-4.105588	-1.150126	22176.27491
-438.186637	-288.948343	-318.506295	-486.723187	0.472189	1.138762	22207.55638
-397.749612	-314.889076	-260.521127	-501.219479	-1.053737	-0.387163	22214.42305
-385.542208	-375.163132	-155.232269	-539.367616	0.472189	1.138762	22224.34156
-293.223717	-431.622375	-123.950797	-584.382417	1.235151	0.3758	22232.73415
-251.260766	-454.511257	-15.610088	-588.960194	2.761077	-1.150126	22214.42305
-172.675604	-504.103835	59.16026	-590.486119	-0.290774	0.3758	22222.05268
-94.090442	-514.785313	129.352832	-584.382417	0.472189	-0.387163	22250.2823
-30.764535	-549.881599	189.626888	-585.14538	1.998114	0.3758	22235.02304
27.220633	-553.696413	276.60464	-553.863908	2.761077	0.3758	22236.54897
94.361354	-555.222338	310.937963	-556.915759	2.761077	0.3758	22238.07489
164.553925	-550.644562	380.367572	-505.034293	-1.8167	1.138762	22224.34156
224.065019	-529.281605	469.634212	-463.834305	1.235151	-1.150126	22220.52675
288.916852	-513.259388	481.078653	-451.626901	-1.053737	-0.387163	22227.39341
331.642765	-452.222369	550.508262	-385.249143	-0.290774	1.901725	22224.34156
381.998305	-408.733493	574.160107	-299.797317	1.235151	-0.387163	22219.00082
425.487181	-357.614989	583.31566	-231.13067	-1.053737	0.3758	22225.86749
463.635318	-305.733523	600.10084	-177.723279	-1.053737	1.138762	22198.40083
484.998275	-252.326132	642.063791	-125.841813	-3.342625	-0.387163	22192.29713
509.413082	-182.13356	606.967505	-36.575172	-1.8167	0.3758	22199.92676
519.331598	-112.703951	577.974921	34.380362	-2.579662	-0.387163	22182.37861
528.487151	-40.222491	561.952703	119.832189	-1.8167	0.3758	22186.95639
518.568635	17.762677	513.123088	159.506251	0.472189	1.138762	22208.31935
481.183461	78.799696	469.634212	240.380301	0.472189	0.3758	22200.68972
473.553834	163.48856	430.723113	300.654357	0.472189	1.138762	22167.11936
446.087175	226.814467	377.315721	342.617308	-1.053737	-0.387163	22211.3712
424.724219	286.325561	349.0861	421.965433	-1.053737	-1.150126	22202.97861
387.339045	326.762586	297.204634	488.343191	0.472189	0.3758	22219.76379
349.190908	403.058859	220.90836	515.046886	1.998114	0.3758	22245.70452
317.146473	440.444034	130.115794	549.38021	0.472189	-0.387163	22247.23045
259.924268	468.673655	17.960272	540.224657	1.235151	0.3758	22229.6823
194.309472	499.192164	-69.780443	576.846868	-0.290774	-0.387163	22231.20823
116.487273	528.184748	-76.647107	589.817235	1.235151	1.138762	22236.54897
75.287285	513.688456	-149.89153	571.506129	1.235151	1.138762	22217.4749
27.220633	519.792158	-191.091518	560.824651	1.998114	1.138762	22220.52675
-26.949722	518.266233	-278.06927	547.091321	-0.290774	0.3758	22229.6823
-66.623784	493.088462	-345.972953	529.543178	-1.8167	-1.150126	86.977752
-132.238579	489.273649	-404.721084	527.25429	-1.053737	0.3758	14.496292
-226.082996	440.444034	-445.158109	469.269122	-3.342625	-1.150126	12.970367
-258.127431	421.369965	-496.276613	431.120985	-1.8167	-0.387163	4582.354198
-317.638524	399.244046	-580.202514	325.069165	-4.105588	0.3758	22112.949
-352.73481	371.777387	-564.943259	276.23955	-1.053737	-0.387163	22202.21564
-409.957015	313.792219	-580.202514	209.098829	-1.8167	-1.913089	22212.89712
-448.105152	274.118157	-625.217315	89.313679	1.235151	1.138762	22187.71935
-499.986618	213.081138	-631.321017	61.847021	-1.053737	0.3758	22185.43046
-503.801432	148.992268	-616.824725	11.49148	-0.290774	0.3758	22221.28971
-518.297724	108.555243	-587.069178	-61.752943	1.998114	1.138762	22195.34898
-519.82365	40.651559	-485.595134	-110.582558	2.761077	1.138762	22203.74157
-543.475494	-3.600279	-475.676619	-169.330689	3.52404	1.901725	22237.31193
-532.031053	-63.874336	-449.735886	-232.656596	1.235151	1.901725	22216.71194
-522.112538	-161.533566	-415.402563	-318.871385	2.761077	1.901725	22132.78604
-498.460693	-213.415032	-385.647016	-376.09359	1.235151	1.138762	22209.84527
-470.231072	-255.377983	-347.498879	-449.338013	-1.053737	-1.913089	22193.82305
-413.771829	-311.074262	-244.498909	-460.782454	-0.290774	-0.387163	22222.05268
-383.25332	-355.326101	-187.276704	-503.508367	0.472189	1.138762	22228.91934
-338.238518	-397.289052	-136.921164	-551.57502	1.998114	0.3758	22218.23786
-272.623723	-443.066816	-36.210082	-551.57502	-0.290774	-0.387163	22222.05268
-216.927443	-488.081617	26.352862	-585.14538	1.235151	1.901725	22230.44527
-133.764505	-521.651978	111.041726	-569.123163	-2.579662	-0.387163	22215.94897
-58.994156	-536.14827	159.871341	-587.434268	-2.579662	-0.387163	22199.16379
-8.638616	-559.037152	248.375019	-587.434268	-0.290774	0.3758	22212.13416
69.946546	-557.511226	301.78241	-555.389833	-0.290774	0.3758	22211.3712
127.168751	-559.800115	352.137951	-542.419467	-0.290774	0.3758	22206.79342
196.59836	-538.437158	415.463858	-455.441715	-1.053737	-1.150126	22218.23786
265.265007	-499.526058	430.723113	-423.39728	1.235151	0.3758	22231.20823
314.094622	-485.792729	465.056436	-439.419497	1.998114	0.3758	22219.76379
374.368678	-433.911263	519.989753	-341.760267	1.235151	0.3758	22226.63045
414.04274	-388.896461	602.389728	-242.575111	0.472189	1.138762	22231.20823
462.872356	-325.570554	610.782319	-192.982533	1.235151	-0.387163	22192.29713
488.813089	-266.059461	597.811952	-126.604775	2.761077	0.3758	22242.65267
517.805673	-210.363181	619.937871	-53.360353	2.761077	1.138762	22243.41563
533.82789	-143.22246	592.471213	22.935921	1.998114	0.3758	22199.16379
536.116778	-69.978037	597.048989	71.765536	1.998114	0.3758	22215.18601
524.672337	13.184901	560.426778	168.661804	-0.290774	1.138762	22209.84527
488.050126	68.881181	487.945318	217.491419	0.472189	0.3758	22178.5638
470.501983	136.021901	484.130504	295.313618	-0.290774	-1.150126	22199.92676
449.901989	197.05892	412.412007	354.824712	0.472189	-1.150126	22215.94897
423.198293	252.7552	346.797212	408.232103	2.761077	1.901725	22209.08231
403.361262	329.051474	285.760193	434.935799	1.235151	2.664688	22212.13416
363.6872	361.095909	200.308366	505.128371	-4.868551	-1.913089	22207.55638
297.309442	424.421816	156.81949	517.335775	0.472189	1.138762	22201.45268
266.027969	436.62922	64.500999	535.64688	-1.8167	0.3758	22200.68972
218.72428	477.066245	-32.395269	539.461694	-2.579662	-0.387163	22215.94897
162.265037	499.192164	-87.328586	579.135756	0.472189	1.138762	22222.05268
87.494689	530.473636	-135.395238	568.454278	2.761077	1.138762	22222.05268
47.820627	496.140313	-223.135953	518.8617	0.472189	0.3758	22225.86749
-28.475647	515.977344	-315.454444	479.187638	0.472189	0.3758	22229.6823
-65.097858	485.458835	-325.37296	534.120955	-0.290774	-0.387163	1387.066256
-115.453399	502.244015	-416.928488	446.38024	-0.290774	1.138762	16.78518
-184.883008	477.066245	-429.898855	511.995035	1.998114	0.3758	11.444441
-215.401518	452.651437	-449.735886	463.928383	1.998114	0.3758	714.133122
-290.934829	415.266263	-506.958091	389.920998	1.998114	0.3758	22141.94159
-317.638524	383.984791	-529.846973	306.758059	-1.053737	-0.387163	22225.86749
-377.912581	346.599617	-566.469184	271.661773	1.235151	1.901725	22214.42305
-413.771829	287.851486	-588.595104	195.3655	-1.053737	-0.387163	22209.84527
-447.34219	242.073722	-590.883992	80.921089	0.472189	0.3758	22195.34898
-493.882917	171.118187	-571.809924	51.928505	-1.8167	1.138762	22202.97861
-508.379209	116.947833	-560.365483	-16.738141	-0.290774	1.138762	22211.3712
-558.734749	84.903398	-544.343265	-97.612191	-1.053737	0.3758	22204.50453
-557.971786	1.74046	-487.12106	-147.204769	-2.579662	-1.150126	22183.14158
-539.660681	-61.585447	-458.891439	-234.182521	-1.8167	1.138762	22190.7712
-554.919935	-130.252094	-459.654401	-287.589913	-1.8167	0.3758	21997.74163
-524.401426	-182.896523	-369.624798	-379.145441	-1.8167	-1.150126	22161.77862
-458.786631	-240.881691	-333.002587	-427.975056	-1.053737	-0.387163	22186.95639
-430.557009	-298.103896	-280.358158	-450.863938	0.472189	1.901725	22227.39341
-390.882947	-335.48907	-222.37299	-492.826889	-1.053737	-1.150126	22223.5786
-348.919997	-389.659424	-122.424872	-543.945392	3.52404	1.901725	22222.81564
-277.964462	-456.037182	-120.135983	-643.130548	-1.053737	1.901725	22227.39341
-229.89781	-477.400139	-16.373051	-622.530554	1.235151	-0.387163	22226.63045
-153.601536	-501.051984	102.649136	-585.14538	-1.053737	-0.387163	22216.71194
-87.986741	-526.229754	153.767639	-575.989827	4.287002	1.138762	22251.80822
-13.216392	-534.622344	224.723174	-554.626871	0.472189	-0.387163	22246.46748
20.353968	-559.037152	258.293534	-556.152796	1.235151	0.3758	22228.91934
108.857646	-557.511226	341.456472	-527.923175	-0.290774	-1.150126	22236.54897
167.605776	-538.437158	424.619411	-469.938007	2.761077	0.3758	22208.31935
229.405758	-507.918648	441.404591	-480.619485	0.472189	1.901725	22214.42305
295.020553	-485.792729	497.863834	-399.745435	-0.290774	-0.387163	22225.10453
362.924237	-438.489039	558.13789	-376.856553	-1.053737	1.138762	22230.44527
395.731635	-409.496455	561.189741	-268.515844	-0.290774	0.3758	22215.18601
436.16866	-357.614989	611.545281	-233.419558	1.235151	-1.913089	22194.58602
466.687169	-301.155747	582.552697	-151.782546	-2.579662	0.3758	22201.45268
507.124194	-228.674287	606.967505	-97.612191	-0.290774	1.901725	22196.87491
521.620486	-168.400231	612.308244	-0.715924	-3.342625	-1.150126	22177.03787
528.487151	-98.970621	593.997138	63.372946	0.472189	-0.387163	22206.03046
514.753822	-37.933603	528.382343	145.009959	-1.053737	-1.150126	22194.58602
520.094561	37.599708	525.330492	225.121046	0.472189	1.901725	22196.11194
492.627902	119.236721	491.760132	267.083997	-0.290774	-0.387163	22205.2675
475.842722	182.562628	433.774964	307.521022	-1.053737	-0.387163	22163.30454
423.961256	230.629281	386.471274	318.965463	-1.053737	0.3758	22189.24528
407.176076	313.029256	320.856479	409.758029	0.472189	-1.150126	22200.68972
395.731635	351.177393	271.263901	469.269122	3.52404	1.138762	22249.51933
353.005721	403.821822	184.286149	535.64688	3.52404	2.664688	22242.65267
325.539063	446.547735	126.300981	522.676514	2.761077	-0.387163	22246.46748
237.035385	467.147729	-4.165647	568.454278	-1.053737	-1.913089	22235.786
170.657627	493.851425	-75.121182	579.135756	0.472189	-0.387163	22226.63045
121.065049	522.844009	-120.898946	579.135756	-0.290774	-0.387163	22228.15638
79.865062	525.132897	-179.647077	532.595029	-1.8167	0.3758	22223.5786
2.042862	516.740307	-251.365574	563.876502	1.998114	1.138762	22219.76379
-26.949722	502.244015	-304.772966	566.928353	1.235151	0.3758	22227.39341
-107.823772	498.429202	-371.150724	509.706147	1.235151	-0.387163	34.333323
-157.41635	480.118096	-428.372929	521.913551	-1.8167	-0.387163	12.970367
-203.957077	441.206996	-457.365513	443.328389	-1.053737	1.901725	12.970367
-261.942245	435.866257	-511.535867	418.913582	-2.579662	-1.150126	21579.63805
-316.112599	412.214412	-512.29883	334.987681	-1.053737	-1.150126	22178.5638
-355.786661	371.014424	-548.921041	310.572873	-1.8167	1.138762	22206.79342
-400.0385	322.184809	-608.432135	175.528468	0.472189	1.138762	22219.76379
-433.60886	234.444095	-600.039545	138.906257	1.998114	1.138762	22183.90454
-466.416258	201.636697	-594.698806	79.395164	-0.290774	-0.387163	22210.60823
-501.512544	142.125603	-569.521035	31.328511	0.472189	-1.150126	22217.4749
-519.82365	81.088584	-544.343265	-73.197384	2.761077	1.138762	22182.37861
-522.875501	30.733044	-554.261781	-201.375124	0.472189	-0.387163	22193.82305
-532.031053	-30.303975	-482.543283	-174.671428	3.52404	0.3758	22238.83786
-522.875501	-90.578031	-445.921072	-262.412142	3.52404	1.138762	22220.52675
-509.905134	-148.563199	-391.750718	-331.078789	0.472189	-1.150126	22196.11194
-496.171805	-215.70392	-368.098873	-368.463963	-0.290774	1.138762	22212.13416
-449.631078	-276.740939	-296.380376	-427.975056	-0.290774	1.901725	22226.63045
-406.905165	-320.992778	-213.9804	-474.515783	-0.290774	-1.150126	22217.4749
-359.601475	-362.955728	-162.861897	-511.900957	-0.290774	-0.387163	22228.15638
-311.534822	-417.889045	-90.380437	-550.812057	-1.8167	-1.150126	22227.39341
-255.838543	-453.748294	-49.943412	-594.300933	0.472189	0.3758	22219.00082
-200.905226	-493.422356	56.108409	-572.175014	0.472189	2.664688	22228.15638
-113.927474	-527.75568	104.175061	-591.249082	-0.290774	1.138762	22211.3712
-44.497864	-566.666779	162.923192	-622.530554	-0.290774	0.3758	22199.92676
29.509521	-575.822332	294.152783	-569.886125	-1.8167	0.3758	22202.97861
82.916913	-555.222338	317.804628	-536.315765	-1.053737	0.3758	22220.52675
119.539124	-543.777897	381.893498	-524.108361	-0.290774	0.3758	22125.91937
216.435392	-520.126052	414.700895	-479.856522	-1.053737	-0.387163	22225.86749
278.998336	-498.763096	474.974951	-448.57505	-1.053737	-0.387163	22233.49712
333.931653	-449.170518	510.8342	-376.856553	0.472189	1.138762	22214.42305
368.264976	-411.022381	562.715666	-323.449161	-0.290774	-1.150126	22224.34156
439.220511	-344.644623	587.130474	-257.071403	0.472189	0.3758	22198.40083
457.531616	-300.392784	586.367511	-219.686229	0.472189	-0.387163	22217.4749
508.65012	-257.666871	600.10084	-137.286254	1.998114	0.3758	22241.12674
513.227896	-187.474299	627.567499	-37.338135	1.235151	-0.387163	22230.44527
534.590853	-105.837286	573.397144	31.328511	1.235151	1.138762	22210.60823
523.146412	-57.770634	552.034188	93.891456	0.472189	0.3758	22213.66009
500.25753	20.814528	540.589747	195.3655	-1.053737	-0.387163	22215.18601
496.442716	79.562659	495.574945	251.824742	0.472189	-0.387163	22191.53417
478.894573	147.466343	478.789765	311.335836	1.998114	1.138762	22141.17863
443.798287	222.999653	410.886082	350.246935	0.472189	-0.387163	22213.66009
417.094591	264.962604	294.915746	390.68396	1.235151	-0.387163	22189.24528
378.946454	316.84407	278.130565	473.083936	-2.579662	1.138762	22202.97861
357.583498	379.407015	238.456503	496.735781	-4.105588	-1.150126	22206.03046
321.724249	428.999592	154.530602	536.409843	-3.342625	-1.150126	22215.18601
247.716864	474.014394	65.263962	575.320943	-1.053737	1.138762	22205.2675
202.702062	498.429202	-59.098964	564.639464	-1.053737	0.3758	22215.94897
154.63541	529.710674	-101.061915	584.476495	2.761077	1.138762	22231.20823
76.050248	531.236599	-137.684126	581.424645	-0.290774	-0.387163	22213.66009
37.139148	531.236599	-240.684096	532.595029	0.472189	1.901725	22225.86749
-25.423796	519.029195	-292.565562	569.217241	1.235151	1.138762	22232.73415
-92.564517	511.399568	-304.772966	549.38021	-0.290774	-1.150126	252.540666
-138.342281	497.666239	-377.254426	540.987619	-1.053737	-0.387163	15.259255
-184.883008	457.992176	-448.20996	441.802464	-0.290774	1.138762	12.207404
-232.949661	448.073661	-484.069209	437.98765	-0.290774	-1.150126	12620.16663
-284.068164	423.658853	-503.143277	404.41729	1.235151	-0.387163	22185.43046
-338.238518	382.458866	-532.898824	312.861761	-1.053737	-0.387163	22228.91934
-406.905165	322.947772	-577.150663	241.143264	-0.290774	0.3758	22207.55638
-423.690345	296.244076	-596.224731	149.587735	-1.053737	1.901725	22188.48232
-472.51996	218.421877	-580.965476	93.891456	-1.8167	-1.150126	22219.76379
-497.69773	161.199672	-576.3877	42.772952	-0.290774	-1.150126	22206.79342
-520.586612	103.214504	-558.839557	-34.286284	0.472189	0.3758	22193.82305
-570.17919	42.177485	-541.291414	-93.034415	0.472189	1.138762	22196.11194
-539.660681	-6.65213	-479.491432	-183.826981	-3.342625	0.3758	22190.00824
-536.60883	-66.926187	-434.476631	-239.52326	-0.290774	0.3758	22190.00824
-518.297724	-137.118758	-416.928488	-350.91582	-2.579662	0.3758	22171.69713
-506.853283	-198.91874	-378.017388	-385.249143	-0.290774	1.901725	22194.58602
-459.549593	-247.748355	-308.587779	-420.345429	-1.053737	-1.913089	22204.50453
-417.586643	-308.022411	-265.098903	-472.226895	1.235151	1.901725	22229.6823
-380.964431	-353.800176	-174.306338	-501.219479	-0.290774	1.138762	22231.20823
-345.105183	-391.18535	-127.765611	-560.730573	1.235151	-1.150126	22220.52675
-281.779276	-439.252002	-58.336002	-566.071312	-1.8167	-0.387163	22225.86749
-200.905226	-460.614959	21.012123	-617.952778	-1.053737	0.3758	22228.15638
-156.653387	-497.23717	85.100993	-603.456486	2.761077	-0.387163	22237.31193
-69.675635	-523.177903	167.500968	-622.530554	1.235151	-1.150126	22244.94156
-21.608982	-562.089003	189.626888	-572.937976	3.52404	0.3758	22244.94156
54.687291	-554.459375	316.278702	-526.397249	0.472189	-0.387163	22224.34156
127.168751	-546.829748	380.367572	-501.982442	-1.053737	-0.387163	22231.97119
187.442808	-530.044568	418.515709	-483.671336	1.235151	0.3758	22233.49712
274.42056	-491.133468	459.715697	-424.160243	-0.290774	1.901725	22211.3712
302.650181	-479.689027	513.123088	-401.271361	-2.579662	-1.150126	22220.52675
359.109423	-426.281636	557.374927	-337.182491	0.472189	-0.387163	22231.97119
410.990889	-385.844611	584.841586	-258.597329	-0.290774	0.3758	22198.40083
439.983473	-353.800176	562.715666	-225.026968	-1.8167	0.3758	22189.24528
481.946424	-298.103896	579.500846	-134.997365	-1.8167	-0.387163	22202.97861
501.020492	-234.777989	543.641598	-103.715893	1.235151	1.901725	22196.11194
535.353816	-129.489131	616.88602	-9.871477	-0.290774	1.138762	22190.00824
507.124194	-93.629882	594.760101	90.076642	-1.053737	0.3758	22209.08231
508.65012	-12.755832	545.167523	170.950692	0.472189	0.3758	22214.42305
509.413082	65.82933	547.456411	244.195115	0.472189	-0.387163	22189.24528
482.709387	124.57746	451.323107	264.795109	1.235151	0.3758	22148.80825
457.531616	183.325591	413.17497	315.150649	-0.290774	0.3758	22199.16379
426.250144	261.910753	371.212019	377.713594	0.472189	1.901725	22173.98602
417.857554	326.762586	313.226851	434.935799	2.761077	0.3758	22244.94156
365.976088	369.488499	228.537987	478.424675	1.235151	-1.150126	22253.33415
360.635349	422.132928	182.760223	508.943185	0.472189	1.138762	22230.44527
272.894634	464.095878	88.152844	580.661682	0.472189	0.3758	22241.12674
231.694646	488.510686	9.567682	578.372794	1.998114	0.3758	22241.12674
164.553925	503.769941	-72.069331	586.002421	0.472189	2.664688	22221.28971
102.753944	527.421786	-124.71376	583.713533	-1.053737	-0.387163	22219.00082
56.97618	513.688456	-175.0693	584.476495	-0.290774	0.3758	22231.20823
-1.008988	523.606972	-251.365574	581.424645	1.998114	1.138762	22216.71194
-45.260827	500.71809	-297.143338	559.298725	0.472189	1.901725	2074.495682
-121.557101	501.481052	-374.965537	531.832067	-1.053737	0.3758	17.548143
-175.727455	466.384767	-422.269227	495.972818	-1.8167	-1.150126	12.207404
-223.031145	449.599586	-510.009942	382.29137	-1.8167	0.3758	10.681478
-276.438537	419.84404	-506.958091	402.128401	-2.579662	1.138762	22009.18607
-331.371854	403.058859	-536.713638	319.728426	-0.290774	-0.387163	22192.29713
-370.282953	345.073691	-580.965476	277.765475	0.472189	-0.387163	22206.03046
-429.031084	288.614449	-580.965476	183.921059	-0.290774	1.138762	22208.31935
-443.527376	242.073722	-581.728439	101.521083	2.761077	0.3758	22198.40083
-483.964401	193.244107	-598.513619	49.639617	0.472189	1.138762	22212.89712
-493.882917	128.392274	-559.60252	-3.767775	-0.290774	1.138762	22205.2675
-549.579196	78.799696	-535.187712	-47.256651	1.998114	0.3758	22186.95639
-547.290308	19.288603	-546.632153	-143.389956	1.998114	0.3758	22215.94897
-543.475494	-42.511379	-501.617352	-233.419558	1.998114	0.3758	22228.91934
-503.801432	-113.466913	-488.646985	-334.893602	-0.290774	-0.387163	22198.40083
-497.69773	-165.34838	-442.869221	-386.012106	0.472189	-0.387163	22209.08231
-464.12737	-224.09651	-348.261842	-374.567665	1.998114	0.3758	22214.42305
-428.268121	-287.422417	-259.758164	-438.656535	-1.8167	0.3758	22227.39341
-399.275537	-339.303884	-210.928549	-476.804672	-1.053737	-0.387163	22214.42305
-364.179251	-382.029797	-146.839679	-531.737989	-0.290774	-0.387163	22225.86749
-287.120015	-436.963114	-70.543405	-569.886125	-0.290774	1.138762	22231.20823
-232.949661	-473.585325	-30.10638	-597.352784	-0.290774	0.3758	22214.42305
-165.80894	-517.837164	75.94544	-591.249082	-1.8167	0.3758	22208.31935
-104.771921	-553.696413	98.071359	-640.078697	-0.290774	1.138762	22211.3712
-17.031206	-537.674195	122.486167	-613.375001	-0.290774	-0.387163	22195.34898
13.487304	-570.481593	226.249099	-621.004629	-0.290774	0.3758	22211.3712
98.176167	-574.296407	339.930547	-565.308349	-1.053737	0.3758	22221.28971
152.346522	-546.066785	388.760162	-484.434299	-1.8167	-0.387163	22213.66009
196.59836	-533.859382	443.693479	-428.738019	-1.053737	0.3758	22222.81564
285.102038	-490.370506	496.337908	-405.849137	-0.290774	-1.913089	22231.20823
330.879802	-446.118667	532.960119	-386.775069	-0.290774	1.901725	22219.76379
394.968672	-414.074232	577.974921	-276.908434	1.235151	0.3758	22223.5786
433.879772	-356.089064	568.056405	-256.308441	1.998114	-0.387163	22204.50453
472.790871	-293.526119	606.967505	-186.115869	1.998114	1.138762	22241.12674
482.709387	-244.696504	591.70825	-100.664042	-1.8167	-0.387163	22209.84527
530.776039	-156.192827	593.234176	-9.108514	-0.290774	-1.913089	22212.13416
543.746406	-109.6521	593.234176	31.328511	-1.053737	-0.387163	22224.34156
524.672337	-45.56323	574.160107	132.039592	1.998114	1.138762	22209.84527
523.146412	32.258969	529.145306	199.180313	-1.053737	1.901725	22201.45268
491.101977	86.429324	499.389759	285.395103	-1.053737	-1.150126	22216.71194
486.5242	155.09597	471.9231	313.624724	-1.8167	-1.150126	22201.45268
426.250144	226.051504	387.997199	373.89878	-1.8167	1.138762	22191.53417
426.250144	288.614449	346.034249	431.883948	-0.290774	-1.150126	22223.5786
369.027939	337.444064	274.315752	470.795048	0.472189	0.3758	22197.63787
330.879802	383.984791	162.160229	497.498743	-1.053737	0.3758	22206.79342
290.442777	430.525518	48.478782	464.691346	-1.8167	-1.150126	22213.66009
251.531677	466.384767	18.723235	572.269092	-1.8167	1.901725	22204.50453
186.679845	493.088462	-46.891561	575.320943	2.761077	2.664688	22222.81564
129.45764	521.318084	-84.276735	585.239458	0.472189	0.3758	22233.49712
70.709509	531.236599	-170.491524	570.743166	-1.053737	0.3758	22213.66009
34.087297	509.873643	-251.365574	563.113539	0.472189	1.138762	22224.34156
-20.84602	517.50327	-265.861866	561.587613	-0.290774	0.3758	22232.73415
-89.512666	501.481052	-342.15814	539.461694	-0.290774	1.138762	27.466659
-126.134877	485.458835	-411.587749	511.995035	1.998114	-0.387163	15.259255
-180.305232	461.044027	-445.921072	457.824681	1.235151	1.138762	9.918516
-242.868176	449.599586	-543.580302	348.72101	3.52404	1.901725	19174.01654
-298.564456	416.029226	-510.009942	376.950631	2.761077	1.138762	22201.45268
-336.712593	373.303313	-575.624737	286.158065	0.472189	1.138762	22226.63045
-403.853314	324.473698	-582.491402	242.669189	-0.290774	-0.387163	22204.50453
-436.660711	248.177424	-565.706222	152.639586	1.235151	1.901725	22192.29713
-474.808848	190.955219	-572.572886	78.632201	-2.579662	0.3758	22219.00082
-490.068103	145.177454	-543.580302	32.854437	-0.290774	0.3758	22218.23786
-525.164389	88.718212	-576.3877	-62.515905	-0.290774	-0.387163	22183.14158
-546.527345	27.681193	-510.772905	-96.849229	-1.053737	0.3758	22192.29713
-547.290308	-16.570646	-503.143277	-189.930682	-1.8167	1.138762	22185.43046
-544.238457	-82.185441	-461.943289	-259.360292	-1.8167	0.3758	22162.54158
-516.008836	-131.778019	-483.306246	-436.367646	-2.579662	-0.387163	22183.90454
-514.48291	-214.940957	-395.565531	-433.315796	-1.8167	1.138762	22206.79342
-454.971817	-269.874275	-306.298891	-442.471348	1.235151	1.138762	22216.71194
-419.112568	-319.466852	-223.135953	-463.834305	-0.290774	-1.913089	22225.86749
-367.994065	-378.977946	-172.017449	-505.034293	-1.8167	0.3758	22231.97119
-330.608891	-404.155716	-105.639691	-543.945392	-0.290774	1.138762	22213.66009
-267.282984	-452.222369	-81.224884	-577.515753	-1.8167	-1.150126	22222.05268
-187.934859	-496.474207	40.849154	-615.66389	1.998114	0.3758	22241.88971
-124.608952	-524.703829	119.434316	-576.75279	1.998114	0.3758	22236.54897
-53.653417	-543.777897	104.938024	-643.893511	0.472189	0.3758	22233.49712
15.013229	-556.748264	220.90836	-583.619455	0.472189	-0.387163	22241.12674
87.494689	-564.377891	295.678708	-549.286132	1.235151	1.138762	22229.6823
145.479857	-553.696413	394.863864	-505.034293	-0.290774	1.901725	22222.81564
211.857615	-538.437158	428.434224	-448.57505	-0.290774	-1.150126	22228.91934
267.553895	-500.289021	486.419392	-456.204678	-1.8167	-0.387163	22220.52675
316.38351	-468.244586	513.123088	-373.041739	0.472189	1.138762	22220.52675
375.131641	-411.785344	586.367511	-341.760267	-1.053737	-0.387163	22229.6823
431.590883	-369.822393	595.523064	-252.493627	0.472189	1.901725	22186.19343
448.376064	-330.911293	585.604548	-186.115869	-1.8167	1.138762	22193.06009
491.86494	-270.637237	587.893436	-138.812179	-1.053737	-0.387163	22200.68972
515.516784	-182.13356	599.337878	-112.871446	-1.8167	-0.387163	22173.98602
525.4353	-126.43728	554.323076	6.913704	1.235151	1.138762	22192.29713
530.013076	-69.215075	581.789735	96.180344	-1.8167	-1.150126	22212.89712
518.568635	22.340454	558.13789	190.787723	0.472189	-0.387163	22214.42305
484.235312	81.088584	513.886051	251.061779	-1.053737	0.3758	22199.92676
472.027908	148.229305	495.574945	308.283985	-0.290774	1.138762	22200.68972
440.746436	227.57743	428.434224	338.802494	1.235151	-1.150126	22204.50453
435.405697	263.436679	340.69351	385.343221	0.472189	-0.387163	22190.00824
414.04274	321.421847	313.989814	466.217271	3.52404	3.427651	22249.51933
366.739051	380.169977	214.804658	520.387626	1.998114	-0.387163	22252.57118
336.983504	435.866257	105.700987	466.217271	1.235151	0.3758	22231.20823
257.635379	477.066245	54.582483	554.720949	1.235151	0.3758	22235.02304
208.042801	498.429202	-13.3212	559.298725	1.235151	0.3758	22238.83786
154.63541	513.688456	-91.143399	584.476495	-1.8167	0.3758	22210.60823
95.887279	515.214382	-153.706344	566.928353	-0.290774	0.3758	22216.71194
50.109515	529.710674	-183.461891	570.743166	-0.290774	0.3758	22230.44527
5.857676	515.214382	-247.55076	540.987619	-1.053737	-0.387163	22219.76379
-61.283045	503.006978	-308.587779	540.224657	0.472189	-0.387163	360.118412
-127.660803	484.695872	-390.224792	522.676514	-1.8167	1.901725	13.733329
-181.831157	460.281065	-461.180327	469.269122	-1.8167	-0.387163	11.444441
-228.371884	439.681071	-504.669203	374.661743	-2.579662	-0.387163	3440.198981
-316.112599	419.081077	-521.454383	329.646941	-1.053737	1.901725	22135.07492
-350.445922	386.273679	-558.839557	298.365469	-0.290774	1.138762	22205.2675
-365.705177	350.414431	-596.224731	190.02476	-1.053737	-1.150126	22201.45268
-423.690345	283.27371	-585.543253	182.395133	1.235151	-0.387163	22201.45268
-445.816264	226.051504	-594.698806	88.550716	-1.053737	-1.150126	22223.5786
-484.727364	171.118187	-579.439551	56.506282	-0.290774	1.138762	22199.16379
-525.164389	104.740429	-545.106228	-19.789992	0.472189	1.138762	22198.40083
-507.616246	76.510808	-527.558085	-87.693676	3.52404	0.3758	22220.52675
-534.319942	8.607124	-491.698836	-147.967732	1.235151	0.3758	22214.42305
-512.956985	-48.615081	-476.439581	-250.204739	0.472189	-0.387163	22200.68972
-520.586612	-111.940988	-462.706252	-353.967671	1.998114	1.138762	22199.16379
-503.801432	-193.578001	-431.42478	-418.056541	-0.290774	0.3758	22199.92676
-481.675513	-233.252063	-385.647016	-422.634317	-1.053737	-0.387163	22222.05268
-434.371823	-310.3113	-258.232239	-500.456516	0.472189	0.3758	22228.91934
-404.616276	-330.911293	-170.491524	-493.589852	-1.053737	-0.387163	22212.89712
-361.1274	-401.103865	-151.417456	-508.086144	-1.053737	-0.387163	22222.81564
-280.25335	-419.414971	-65.965629	-545.471318	-0.290774	0.3758	22230.44527
-207.77189	-464.429772	-14.847126	-611.086113	1.998114	-0.387163	22216.71194
-158.942275	-523.177903	82.812105	-612.612039	-4.105588	-1.913089	22199.16379
-76.542299	-545.303823	85.863956	-646.945362	-0.290774	1.138762	22211.3712
-32.290461	-580.400108	185.049111	-581.330567	-0.290774	1.901725	22202.97861
24.168782	-556.748264	268.21205	-553.100945	-3.342625	-0.387163	22206.79342
93.598391	-531.570493	313.989814	-528.686138	-1.053737	-1.150126	22223.5786
178.287255	-536.14827	347.560174	-539.367616	-0.290774	-0.387163	22228.91934
242.376125	-507.155686	455.900883	-426.449131	1.235151	1.901725	22221.28971
282.81315	-485.029766	516.174939	-396.693584	-0.290774	-1.150126	22228.91934
343.850169	-435.437188	548.982337	-349.389894	2.761077	2.664688	22230.44527
403.361262	-389.659424	600.10084	-265.463993	-1.8167	-0.387163	22186.95639
472.027908	-339.303884	571.108256	-209.004751	2.761077	-0.387163	22241.12674
486.5242	-294.289082	615.360095	-141.86403	0.472189	0.3758	22245.70452
510.939008	-221.807622	619.174909	-86.930713	1.998114	1.901725	22193.06009
512.464933	-153.140976	605.441579	13.017406	3.52404	1.138762	22215.18601
538.405666	-104.311361	531.434194	27.513698	1.235151	-0.387163	22219.00082
520.857524	-27.252124	485.65643	151.113661	-0.290774	-1.150126	22199.92676
501.020492	51.333038	526.856418	229.698823	0.472189	2.664688	22201.45268
486.5242	102.451541	475.737914	262.506221	-3.342625	0.3758	22209.84527
466.687169	171.118187	433.012001	327.358053	1.235151	-1.150126	22200.68972
423.961256	235.207057	394.863864	344.143233	-1.053737	0.3758	22183.14158
400.309411	290.903337	327.723143	447.906166	-1.053737	1.138762	22212.13416
379.709417	348.888505	254.47872	477.661712	-0.290774	1.901725	22200.68972
342.324243	400.769971	134.693571	486.054302	-1.053737	1.901725	22206.03046
282.81315	432.814406	40.849154	518.8617	-1.053737	0.3758	22219.00082
237.798348	480.881059	-59.861927	511.232073	-0.290774	-0.387163	22215.94897
182.102068	509.11068	-97.247101	557.7728	1.235151	1.138762	22220.52675
108.857646	510.636605	-155.995232	534.883918	-0.290774	0.3758	22230.44527
66.131732	525.132897	-200.247071	566.928353	1.998114	1.138762	22225.86749
10.435453	517.50327	-270.439643	584.476495	-1.053737	0.3758	22219.00082
-58.994156	502.244015	-300.195189	550.906135	0.472189	-0.387163	22054.96384
-107.060809	506.821792	-363.521096	549.38021	1.998114	1.138762	23.651845
-149.023759	485.458835	-432.187743	480.713563	1.998114	1.138762	13.733329
-207.008927	458.755139	-466.521066	432.646911	1.998114	0.3758	10.681478
-260.416319	435.866257	-511.535867	389.158035	1.998114	0.3758	21767.32688
-327.55704	403.058859	-513.824756	355.587674	1.998114	-0.387163	22208.31935
-359.601475	358.807021	-575.624737	256.402519	1.235151	1.138762	22215.94897
-412.245904	297.007039	-587.832141	201.469202	1.235151	1.138762	22196.11194
-435.134786	252.7552	-564.943259	113.728487	1.998114	0.3758	22206.79342
-496.934767	210.79225	-617.587688	81.684052	-1.8167	-1.150126	22219.00082
-503.038469	119.236721	-571.809924	25.224809	-1.053737	-0.387163	22210.60823
-551.105122	75.747845	-555.024743	-24.367769	0.472189	-0.387163	22186.95639
-560.260675	22.340454	-498.565501	-126.604775	-1.8167	1.138762	22187.71935
-537.371793	-46.326193	-497.802538	-179.249204	-0.290774	0.3758	22195.34898
-526.690314	-89.052106	-439.81737	-302.086205	-1.8167	1.138762	22151.09714
-501.512544	-140.933572	-429.135892	-402.797286	2.761077	0.3758	22186.95639
-489.30514	-226.385399	-395.565531	-397.456547	0.472189	0.3758	22218.23786
-447.34219	-258.429833	-314.691481	-447.049125	0.472189	1.901725	22220.52675
-411.482941	-336.252033	-231.528543	-492.826889	-1.053737	-1.150126	22221.28971
-370.282953	-381.266834	-146.076716	-513.426883	1.235151	0.3758	22229.6823
-290.171866	-417.889045	-75.884145	-555.389833	-1.053737	1.138762	22223.5786
-238.2904	-472.822363	-13.3212	-557.678722	0.472189	0.3758	22217.4749
-174.20153	-488.081617	85.863956	-586.671306	0.472189	-0.387163	22248.75637
-98.668219	-520.889015	95.019508	-605.745374	1.998114	-0.387163	22247.99341
-27.712684	-545.303823	126.300981	-624.05648	1.235151	0.3758	22225.10453
17.302117	-557.511226	258.293534	-558.441684	1.235151	0.3758	22238.07489
79.865062	-552.170487	323.90833	-537.078728	1.235151	0.3758	22238.83786
153.109484	-541.489009	366.634243	-527.160212	-1.053737	-0.387163	22213.66009
229.405758	-531.570493	429.197187	-481.382448	-1.8167	-1.150126	22223.5786
279.761299	-492.659394	496.337908	-404.323212	-1.053737	-1.150126	22231.97119
327.827951	-457.563108	550.508262	-377.619516	0.472189	0.3758	22215.18601
386.576082	-428.570524	539.826784	-305.901018	0.472189	0.3758	22212.89712
427.77607	-384.318685	597.048989	-255.545478	-1.053737	-1.150126	22199.16379
455.242728	-316.415001	593.997138	-163.989949	-1.053737	1.901725	22191.53417
494.153828	-258.429833	610.782319	-112.108483	-0.290774	1.138762	22174.74899
510.176045	-176.792821	593.234176	-24.367769	-1.8167	-0.387163	22196.87491
530.013076	-108.889137	537.537896	13.780368	-1.8167	-0.387163	22190.7712
527.724188	-64.637298	547.456411	69.476648	-1.053737	-1.150126	22204.50453
512.464933	23.866379	510.8342	156.4544	-0.290774	-0.387163	22206.79342
492.627902	79.562659	507.782349	256.402519	-1.053737	-0.387163	22208.31935
474.316797	152.807082	465.819399	322.017314	-0.290774	1.901725	22200.68972
432.353846	235.207057	408.597193	351.772861	-1.053737	-0.387163	22196.11194
441.509399	272.592231	350.612025	420.439507	3.52404	0.3758	22249.51933
395.731635	333.62925	276.60464	470.795048	1.235151	1.138762	22241.12674
345.376094	381.695903	194.204664	505.891334	1.998114	1.138762	22241.88971
310.279808	443.495884	105.700987	515.809849	1.235151	0.3758	22236.54897
246.190938	477.066245	22.538048	559.298725	3.52404	0.3758	22230.44527
205.753913	499.192164	-35.44712	554.720949	-1.8167	-0.387163	22227.39341
137.087267	511.399568	-127.765611	537.935769	-1.053737	-1.150126	22225.10453
58.502105	506.821792	-143.024865	563.876502	-0.290774	-0.387163	22215.94897
28.746558	527.421786	-217.795214	569.217241	-0.290774	0.3758	22226.63045
-32.290461	503.006978	-262.810015	567.691315	-3.342625	0.3758	22230.44527
-54.41638	509.873643	-374.202575	521.150588	-0.290774	-0.387163	83.162938
-145.971909	477.829208	-418.454413	525.728365	-1.053737	-0.387163	12.970367
-194.038561	445.02181	-464.232178	466.980234	-1.8167	1.901725	12.970367
-241.342251	432.814406	-517.639569	412.046917	-2.579662	-1.150126	18234.80941
-307.720009	408.399599	-523.743271	373.135817	-0.290774	-0.387163	22181.61565
-361.1274	378.644052	-593.935843	244.195115	1.235151	1.138762	22216.71194
-366.468139	337.444064	-645.054346	199.943276	3.52404	0.3758	22174.74899
-419.875531	290.140374	-603.091396	149.587735	0.472189	0.3758	22207.55638
-473.282923	219.18484	-603.854359	85.498866	-1.053737	-0.387163	22223.5786
-489.30514	161.199672	-548.921041	25.224809	0.472189	0.3758	22198.40083
-509.905134	103.214504	-595.461768	-9.108514	-0.290774	-0.387163	22193.06009
-528.21624	61.251553	-499.328464	-73.960346	3.52404	1.138762	22231.97119
-535.082904	-3.600279	-458.891439	-176.960316	1.235151	1.138762	22219.00082
-526.690314	-79.896553	-467.284029	-222.73808	0.472189	0.3758	22180.85269
-507.616246	-131.015056	-411.587749	-350.152857	1.235151	-1.150126	22209.84527
-503.038469	-180.607634	-388.698867	-363.123224	1.235151	1.138762	22201.45268
-459.549593	-253.852057	-318.506295	-413.478764	-1.8167	-0.387163	22214.42305
-415.297755	-301.155747	-235.343357	-475.278746	-0.290774	1.138762	22225.86749
-377.912581	-366.007579	-146.076716	-505.797256	2.761077	2.664688	22231.20823
-338.238518	-414.074232	-138.447089	-530.975026	-0.290774	0.3758	22217.4749
-281.016313	-440.014965	-34.684157	-546.997243	2.761077	0.3758	22228.15638
-219.979294	-483.503841	27.115825	-585.14538	-4.105588	-0.387163	22209.84527
-153.601536	-520.889015	90.441732	-588.960194	-4.105588	-1.150126	22191.53417
-97.905256	-542.251972	142.323198	-624.05648	-1.053737	-0.387163	22199.92676
1.2799	-570.481593	232.352801	-556.915759	-1.053737	-0.387163	22218.23786
69.946546	-549.118636	283.471304	-549.286132	-1.053737	1.138762	22206.03046
137.85023	-552.170487	346.034249	-529.4491	3.52404	1.138762	22228.91934
176.761329	-549.881599	392.574976	-494.352815	1.235151	-0.387163	22234.26008
262.213156	-498.000133	446.74533	-460.019491	-1.8167	-0.387163	22211.3712
309.516845	-465.955698	540.589747	-380.671367	0.472189	1.901725	22222.81564
356.820535	-436.200151	545.930486	-324.975087	0.472189	-1.150126	22231.20823
421.672368	-370.585356	581.026772	-238.760298	1.998114	2.664688	22220.52675
478.13161	-318.70389	575.686033	-202.901049	1.235151	0.3758	22241.12674
485.761238	-271.4002	630.61935	-121.264036	1.235151	-1.150126	22222.81564
506.361232	-195.866889	626.041573	-53.360353	0.472189	1.138762	22202.21564
532.301965	-130.252094	595.523064	10.728517	0.472189	0.3758	22209.84527
533.064927	-76.844702	571.871219	67.18776	0.472189	1.138762	22215.18601
523.909374	10.896013	551.271225	153.402549	1.235151	-0.387163	22190.7712
507.124194	53.621926	513.886051	237.32845	-1.053737	-1.150126	22208.31935
479.657536	123.051535	495.574945	275.476587	-1.8167	0.3758	22218.23786
450.664952	201.636697	429.96015	334.224718	-2.579662	-1.913089	22202.97861
423.198293	241.310759	358.241653	380.765445	-0.290774	0.3758	22211.3712
407.176076	289.377412	336.878696	472.320973	-0.290774	1.138762	22206.79342
362.161274	338.207027	248.375019	470.032085	-1.8167	-0.387163	22215.94897
327.064988	419.081077	134.693571	473.083936	-1.053737	-0.387163	22199.16379
259.924268	447.310698	53.056558	541.750582	0.472189	1.138762	22214.42305
217.198354	482.406984	-30.10638	552.432061	-0.290774	0.3758	22228.15638
148.531708	503.769941	-140.735977	541.750582	-1.053737	-0.387163	22212.13416
114.198385	517.50327	-197.19522	504.365408	0.472189	-0.387163	22224.34156
35.613223	527.421786	-184.224853	551.669098	1.235151	0.3758	22232.73415
11.961378	511.399568	-282.647046	558.535762	0.472189	1.138762	22215.18601
-70.438598	511.399568	-314.691481	560.824651	-1.8167	1.138762	1321.45146
-114.690436	486.98476	-349.787767	528.017253	-0.290774	-0.387163	17.548143
-168.860791	486.221798	-442.106258	502.839483	0.472189	-1.150126	12.207404
-191.749673	454.940326	-491.698836	420.439507	3.52404	0.3758	11.444441
-266.520021	420.607002	-516.876607	388.395072	0.472189	1.138762	22085.48235
-337.475555	387.799605	-555.787706	309.80991	1.235151	-1.150126	22206.79342
-390.882947	344.310729	-611.483986	238.854376	1.998114	-0.387163	22181.61565
-435.134786	290.903337	-567.99511	183.921059	0.472189	1.901725	22204.50453
-451.157003	226.814467	-597.750657	111.439599	-0.290774	1.138762	22215.94897
-493.882917	197.821883	-603.854359	54.980356	1.235151	1.138762	22206.03046
-522.875501	118.473759	-558.076594	3.861853	0.472189	-1.150126	22207.55638
-549.579196	56.673777	-536.713638	-74.723309	-5.631513	0.3758	22192.29713
-534.319942	-3.600279	-498.565501	-145.678844	-2.579662	1.901725	22175.51195
-541.186606	-69.215075	-439.81737	-214.34549	-1.053737	-0.387163	22166.3564
-539.660681	-119.570615	-462.706252	-327.263975	-0.290774	1.901725	22186.19343
-506.09032	-180.607634	-378.780351	-357.019522	-1.053737	0.3758	22180.85269
-470.994034	-230.963175	-334.528512	-407.375062	-0.290774	-0.387163	22228.15638
-422.164419	-285.896492	-300.958152	-461.545417	1.235151	2.664688	22235.02304
-380.964431	-344.644623	-239.15817	-511.137995	-0.290774	0.3758	22216.71194
-352.73481	-393.474238	-182.698928	-576.75279	0.472189	-0.387163	22225.86749
-297.801493	-418.652008	-69.780443	-542.419467	-1.8167	-1.150126	22228.91934
-222.268182	-457.563108	21.775086	-582.093529	1.998114	0.3758	22233.49712
-163.520051	-494.948282	78.234328	-625.582405	1.998114	0.3758	22246.46748
-90.275629	-524.703829	130.878757	-597.352784	2.761077	0.3758	22243.41563
-23.134908	-556.748264	189.626888	-592.775008	1.235151	-0.387163	22222.81564
47.057664	-561.32604	294.152783	-524.108361	0.472189	1.901725	22231.97119
103.516906	-555.985301	356.715727	-513.426883	1.235151	0.3758	22233.49712
168.368739	-546.829748	353.663876	-505.797256	-0.290774	-0.387163	22213.66009
227.879833	-507.918648	471.9231	-415.00469	0.472189	1.138762	22222.05268
286.627963	-480.45199	514.649014	-403.560249	-0.290774	-1.150126	22230.44527
335.457578	-457.563108	540.589747	-374.567665	-1.053737	0.3758	22221.28971
388.86497	-412.548306	558.13789	-289.878801	-2.579662	0.3758	22193.06009
443.798287	-362.192766	596.286027	-225.026968	-1.053737	-0.387163	22206.79342
484.235312	-282.081678	605.441579	-144.915881	-1.053737	0.3758	22202.21564
490.339014	-227.148361	597.048989	-83.878862	0.472189	1.138762	22176.27491
527.724188	-160.770603	603.915654	-9.108514	-1.053737	-0.387163	22202.97861
525.4353	-102.022472	575.686033	61.847021	0.472189	1.138762	22210.60823
528.487151	-37.17064	515.411976	121.358114	0.472189	1.138762	22184.6675
517.04271	30.733044	515.411976	184.684021	0.472189	1.901725	22207.55638
472.790871	100.162653	467.345324	231.224748	-0.290774	-0.387163	22209.84527
465.161244	158.910784	454.374958	312.098798	1.998114	0.3758	22200.68972
430.827921	242.073722	365.87128	373.89878	0.472189	1.901725	22205.2675
420.909405	293.192225	338.404622	446.38024	4.287002	-0.387163	22255.62304
377.420529	355.75517	262.871311	491.395042	1.235151	-1.150126	22234.26008
353.768684	390.851456	204.886143	522.676514	1.235151	1.138762	22241.88971
299.59833	444.258847	117.145428	546.328359	0.472189	-1.150126	22241.88971
254.583528	479.355133	16.434347	561.587613	1.998114	0.3758	22219.76379
190.494658	490.036611	-57.573039	589.817235	-1.053737	0.3758	22217.4749
124.1169	523.606972	-105.639691	566.928353	-1.053737	0.3758	22228.91934
55.450254	528.184748	-178.121151	559.298725	-1.053737	-0.387163	22215.18601
20.353968	510.636605	-208.639661	568.454278	0.472189	0.3758	22222.05268
-24.660833	518.266233	-327.661848	512.757998	-0.290774	0.3758	22230.44527
-91.038591	487.747723	-370.387761	534.883918	-1.8167	1.138762	51.881466
-165.045977	464.095878	-413.876637	508.943185	-2.579662	-2.676051	13.733329
-222.268182	468.673655	-448.972923	448.669128	-1.053737	1.138762	12.970367
-255.838543	423.658853	-504.669203	422.728395	-1.8167	1.138762	21052.4308
-305.431121	400.769971	-530.609936	365.50619	0.472189	0.3758	22189.24528
-343.579257	376.355164	-585.543253	262.506221	1.235151	1.138762	22202.97861
-380.201469	325.999623	-585.543253	232.750674	1.235151	-0.387163	22194.58602
-425.21627	254.281126	-555.024743	148.06181	-0.290774	-0.387163	22207.55638
-482.438475	209.266324	-571.809924	48.113691	-0.290774	1.138762	22204.50453
-506.853283	158.910784	-573.335849	6.150741	-1.053737	-0.387163	22196.87491
-509.905134	101.688578	-555.024743	-25.893694	-0.290774	1.138762	22219.76379
-530.505128	41.414522	-487.12106	-109.819595	2.761077	1.138762	22231.97119
-554.919935	-28.015087	-493.987724	-184.589943	-0.290774	0.3758	22216.71194
-512.194022	-70.741	-471.861805	-263.938068	1.998114	1.138762	22184.6675
-519.82365	-131.015056	-409.298861	-359.30841	1.235151	0.3758	22203.74157
-489.30514	-211.889107	-333.002587	-382.197292	-1.053737	-0.387163	22229.6823
-439.712562	-281.318716	-299.432227	-434.841721	-1.8167	-1.150126	22209.84527
-416.82368	-312.600188	-230.76558	-456.204678	-1.053737	-1.150126	22223.5786
-364.942214	-374.400169	-188.039667	-524.871324	1.235151	1.901725	22231.97119
-322.979263	-418.652008	-117.847095	-595.826859	0.472189	1.138762	22214.42305
-256.601505	-457.563108	-40.024896	-559.204647	-1.8167	-0.387163	22216.71194
-196.327449	-491.896431	42.37508	-597.352784	-0.290774	0.3758	22211.3712
-136.053393	-523.940866	84.33803	-598.878709	-3.342625	-1.150126	22199.92676
-89.512666	-559.037152	153.004676	-583.619455	-1.8167	1.138762	22202.21564
-1.771951	-569.71863	272.789826	-517.241697	1.235151	1.138762	22216.71194
82.916913	-549.881599	325.434255	-535.552802	-1.053737	-1.913089	22222.05268
150.057633	-536.14827	384.182386	-503.508367	0.472189	1.138762	22219.00082
218.72428	-533.859382	400.204603	-474.515783	-1.053737	-1.150126	22228.91934
259.924268	-492.659394	477.26384	-456.96764	0.472189	-0.387163	22228.15638
329.353877	-459.089033	477.26384	-388.300994	-1.053737	1.138762	22216.71194
365.213125	-414.074232	555.086039	-328.026938	1.235151	-0.387163	22192.29713
418.620517	-371.348319	605.441579	-241.812149	1.235151	-0.387163	22247.23045
479.657536	-318.70389	609.256393	-171.619577	1.998114	1.138762	22231.97119
484.235312	-256.903908	638.248977	-128.130701	0.472189	0.3758	22216.71194
526.198263	-187.474299	630.61935	-49.545539	1.998114	-1.150126	22228.91934
546.035294	-113.466913	573.397144	17.595182	-0.290774	-1.150126	22197.63787
523.909374	-49.378044	577.211958	127.461816	-0.290774	0.3758	22195.34898
524.672337	4.029348	556.611964	218.254382	-0.290774	0.3758	22209.84527
491.86494	91.770063	536.01197	288.446954	0.472189	0.3758	22201.45268
477.368648	145.940417	450.560144	303.706208	1.235151	0.3758	22209.84527
456.768654	207.740399	413.17497	312.861761	1.235151	1.901725	22206.03046
433.116809	239.021871	364.345355	416.624693	-2.579662	-1.150126	22193.82305
396.494597	321.421847	295.678708	442.565426	0.472189	1.138762	22202.97861
339.272392	375.592201	234.641689	481.476526	-1.8167	0.3758	22213.66009
317.146473	436.62922	147.663937	484.528377	-1.053737	-1.150126	22207.55638
235.50946	459.518102	42.37508	544.802433	-0.290774	0.3758	22214.42305
212.620578	496.903276	-29.343418	554.720949	-0.290774	0.3758	22231.20823
169.894665	506.821792	-107.165617	549.38021	0.472189	1.901725	22223.5786
95.124316	516.740307	-191.091518	527.25429	0.472189	0.3758	22218.23786
26.45767	514.451419	-200.247071	566.928353	1.235151	0.3758	22230.44527
-19.320094	513.688456	-264.335941	566.16539	1.998114	1.138762	22227.39341
-52.890455	494.614388	-323.847034	526.491327	2.761077	-0.387163	236.518448
-123.845989	496.140313	-376.491463	524.202439	2.761077	1.901725	16.022217
-192.512635	462.569953	-416.165525	492.158004	1.998114	1.901725	10.681478
-245.920027	455.703288	-452.024774	436.461725	-1.053737	-1.913089	6820.123905
-310.008897	403.058859	-539.002526	370.083966	1.235151	1.138762	22169.40825
-338.238518	382.458866	-550.446967	312.861761	-0.290774	1.138762	22209.84527
-389.357022	329.051474	-574.861775	241.143264	0.472189	-0.387163	22185.43046
-419.112568	280.984822	-579.439551	188.498835	0.472189	1.138762	22215.18601
-451.157003	232.918169	-585.543253	110.676636	0.472189	-0.387163	22214.42305
-497.69773	160.436709	-596.987694	50.40258	-0.290774	1.138762	22181.61565
-517.534761	105.503392	-589.358067	-39.627023	-2.579662	-0.387163	22195.34898
-538.134755	49.807112	-522.980308	-73.960346	-1.8167	-1.150126	22202.21564
-551.105122	-1.311391	-482.543283	-170.856614	-0.290774	1.138762	22187.71935
-545.00142	-70.741	-453.550699	-240.286223	-1.8167	-0.387163	22169.40825
-525.927351	-121.859504	-444.395147	-312.00472	0.472189	0.3758	22200.68972
-496.934767	-176.792821	-377.254426	-353.204708	3.52404	2.664688	22213.66009
-461.075519	-245.459467	-331.476661	-402.797286	0.472189	-0.387163	22222.81564
-426.742196	-308.022411	-257.469276	-456.96764	2.761077	-0.387163	22228.91934
-375.623692	-353.037213	-199.484108	-518.004659	-0.290774	0.3758	22223.5786
-333.660742	-391.948312	-109.454505	-553.100945	0.472189	0.3758	22219.00082
-283.305201	-433.911263	-49.943412	-558.441684	1.235151	0.3758	22227.39341
-207.008927	-486.555692	33.98249	-601.93056	4.287002	2.664688	22249.51933
-139.105244	-517.837164	88.152844	-616.426852	2.761077	1.901725	22238.83786
-58.994156	-544.54086	169.026894	-600.404635	1.235151	1.901725	22235.02304
-7.875653	-549.118636	245.323168	-549.286132	0.472189	1.138762	22240.36378
73.76136	-556.748264	291.863895	-530.975026	0.472189	0.3758	22220.52675
135.561341	-535.385307	363.582392	-518.767622	0.472189	0.3758	22224.34156
169.131702	-551.407524	397.152752	-476.041709	-0.290774	-0.387163	22231.20823
246.953901	-501.051984	465.056436	-421.108392	1.235151	3.427651	22218.23786
288.916852	-479.689027	513.123088	-403.560249	0.472189	-0.387163	22226.63045
353.005721	-452.222369	546.693449	-386.775069	-0.290774	-1.913089	22200.68972
399.546448	-398.814977	577.974921	-299.797317	-1.053737	0.3758	22185.43046
462.109393	-340.066846	555.086039	-227.315857	-2.579662	0.3758	22201.45268
488.813089	-282.081678	595.523064	-154.834397	-1.8167	1.138762	22193.82305
503.309381	-227.911324	617.648983	-86.16775	-1.8167	1.901725	22196.11194
518.568635	-142.459497	596.286027	16.069256	0.472189	0.3758	22202.97861
533.82789	-84.474329	598.574915	86.261828	1.235151	1.138762	22218.23786
517.805673	5.555273	555.086039	152.639586	-1.053737	-0.387163	22184.6675
505.598269	51.333038	513.886051	222.069195	-1.053737	1.901725	22186.95639
472.027908	94.058951	456.663846	262.506221	-0.290774	2.664688	22194.58602
448.376064	174.170038	440.641628	309.80991	-0.290774	-1.150126	22183.14158
442.272362	254.281126	372.737945	392.209886	1.235151	0.3758	22241.88971
411.753852	291.6663	321.619441	415.861731	4.287002	1.901725	22244.17859
398.020523	376.355164	204.886143	487.580228	1.998114	0.3758	22243.41563
343.087206	410.688487	158.345416	508.180222	1.235151	1.138762	22227.39341
291.20574	449.599586	89.678769	553.957986	1.235151	0.3758	22236.54897
235.50946	475.540319	-11.795275	579.135756	0.472189	-0.387163	22231.97119
156.161335	495.377351	-115.558207	568.454278	-2.579662	-0.387163	22209.84527
117.250236	522.844009	-121.661909	583.713533	1.998114	1.901725	22228.15638
47.820627	524.369935	-188.80263	582.95057	1.998114	4.190613	22234.26008
15.013229	522.081046	-242.972984	556.246874	1.235151	0.3758	22213.66009
-69.675635	504.532903	-324.609997	561.587613	-1.053737	-1.150126	13922.54402
-120.794138	492.3255	-366.572947	530.306141	-1.8167	0.3758	22.888882
-179.542269	478.59217	-432.950705	484.528377	-1.053737	-0.387163	12.970367
-210.823741	450.362549	-457.365513	448.669128	-1.8167	-1.150126	12.207404
-277.201499	426.710704	-515.350681	399.839513	-0.290774	0.3758	21851.25279
-329.845928	401.532934	-535.950675	333.461755	1.235151	1.138762	22194.58602
-358.075549	350.414431	-577.913625	269.372885	0.472189	1.901725	22190.7712
-408.43109	303.110741	-574.861775	226.646972	-2.579662	-1.913089	22207.55638
-444.290339	245.125573	-551.20993	129.750704	1.235151	-0.387163	22214.42305
-491.594028	181.036703	-590.121029	29.802586	1.998114	1.901725	22192.29713
-512.956985	132.207088	-609.195098	-22.841843	-0.290774	0.3758	22192.29713
-512.956985	75.747845	-586.306216	-122.026999	1.235151	-0.387163	22224.34156
-535.082904	33.021932	-474.150693	-145.678844	3.52404	1.138762	22222.81564
-522.875501	-37.17064	-506.195128	-244.864	3.52404	0.3758	22209.84527
-519.82365	-92.86692	-421.506264	-261.64918	-0.290774	0.3758	22216.71194
-509.905134	-176.029858	-388.698867	-344.812118	-0.290774	-0.387163	22190.00824
-489.30514	-221.044659	-373.439612	-411.189876	0.472189	0.3758	22223.5786
-445.053301	-282.081678	-289.513711	-431.78987	1.235151	1.138762	22216.71194
-413.771829	-341.592772	-223.898916	-488.249113	-3.342625	-1.150126	22213.66009
-360.364438	-385.081648	-158.28412	-527.160212	0.472189	-0.387163	22226.63045
-311.534822	-446.88163	-86.565623	-566.071312	-1.8167	-0.387163	22230.44527
-242.105213	-472.0594	-36.973045	-588.197231	-1.8167	1.138762	22195.34898
-173.438567	-524.703829	-0.350834	-654.574989	-4.868551	-1.913089	22201.45268
-131.475617	-526.992717	51.530632	-627.108331	-1.8167	-1.150126	22206.79342
-46.786753	-566.666779	203.360217	-568.3602	-0.290774	1.138762	22201.45268
32.561372	-563.614928	278.130565	-553.100945	-1.8167	1.138762	22217.4749
61.553956	-556.748264	346.797212	-543.18243	-0.290774	-1.150126	22233.49712
184.390957	-537.674195	400.204603	-499.693554	-0.290774	-0.387163	22219.00082
242.376125	-520.889015	420.804597	-454.678752	1.235151	1.901725	22223.5786
277.47241	-481.977915	503.204573	-412.715802	-1.053737	-1.150126	22230.44527
320.198324	-445.355704	544.40456	-353.967671	-0.290774	-0.387163	22204.50453
401.072374	-395.000163	566.53048	-382.960255	4.287002	1.138762	22225.86749
425.487181	-349.222399	565.004554	-231.13067	-0.290774	-0.387163	22243.41563
473.553834	-279.029827	566.53048	-178.486241	1.235151	0.3758	22213.66009
512.464933	-237.066877	638.248977	-86.16775	0.472189	-1.150126	22219.00082
519.331598	-166.111342	607.730468	-28.945545	-1.053737	0.3758	22222.81564
545.272331	-96.681733	566.53048	48.113691	-0.290774	-0.387163	22221.28971
517.04271	-40.222491	543.641598	141.195145	0.472189	0.3758	22187.71935
518.568635	48.281187	570.345294	220.54327	-1.053737	0.3758	22213.66009
479.657536	100.925616	507.782349	283.106214	-0.290774	1.138762	22215.18601
469.73902	155.09597	437.589777	281.580289	-0.290774	-0.387163	22171.69713
441.509399	218.421877	395.626827	364.743227	-0.290774	1.138762	22210.60823
394.968672	259.621865	349.0861	412.046917	-3.342625	-0.387163	22212.13416
384.287194	320.658884	227.775025	440.276538	0.472189	-0.387163	22199.92676
341.56128	368.725536	170.552819	470.795048	-1.053737	1.138762	22209.84527
312.568696	429.762555	140.03431	531.069104	0.472189	1.138762	22221.28971
253.820566	476.303282	52.293595	566.928353	0.472189	1.901725	22214.42305
186.679845	505.295866	-33.158231	576.083905	0.472189	1.901725	22222.81564
133.272453	518.266233	-146.839679	547.091321	-0.290774	0.3758	22229.6823
70.709509	534.28845	-177.358189	582.187607	1.235151	1.138762	22222.05268
29.509521	525.89586	-224.661878	584.476495	0.472189	0.3758	22218.23786
-44.497864	503.769941	-275.780382	576.083905	1.235151	1.901725	22229.6823
-91.038591	515.214382	-363.521096	492.920967	0.472189	-0.387163	61.799982
-153.601536	474.014394	-467.284029	489.106153	2.761077	-0.387163	15.259255
-196.327449	477.829208	-455.076625	467.743197	2.761077	2.664688	12.207404
-244.394102	447.310698	-472.624768	432.646911	0.472189	-1.150126	19294.56465
-306.194083	412.977375	-505.432165	364.743227	-0.290774	-0.387163	22190.7712
-352.73481	385.510716	-580.202514	299.891395	1.235151	1.901725	22198.40083
-386.305171	320.658884	-588.595104	242.669189	1.998114	0.3758	22205.2675
-431.319972	272.592231	-593.17288	171.713655	0.472189	0.3758	22210.60823
-463.364407	217.658914	-592.409917	75.58035	-1.053737	-0.387163	22198.40083
-500.749581	137.547827	-577.150663	13.780368	-1.053737	0.3758	22196.11194
-517.534761	84.140435	-573.335849	-18.264067	-1.053737	0.3758	22179.32676
-526.690314	36.836746	-526.032159	-135.760328	1.235151	1.138762	22187.71935
-554.156973	-33.355826	-490.172911	-189.930682	-3.342625	-1.150126	22192.29713
-529.742165	-78.370628	-480.254395	-318.871385	-1.053737	1.138762	22181.61565
-515.245873	-139.407647	-408.535898	-316.582497	1.235151	-1.913089	22199.92676
-480.149587	-199.681703	-344.447028	-366.175075	-1.053737	0.3758	22232.73415
-458.786631	-256.903908	-313.928519	-427.212094	1.235151	1.901725	22053.43791
-424.453307	-310.3113	-231.528543	-489.012075	-0.290774	-1.913089	22222.81564
-367.994065	-362.955728	-188.039667	-494.352815	-0.290774	-0.387163	22231.20823
-308.482971	-405.681642	-122.424872	-552.337983	0.472189	0.3758	22219.00082
-245.920027	-432.385338	-45.365635	-557.678722	1.998114	-0.387163	22241.88971
-166.571902	-501.814947	27.115825	-602.693523	1.998114	1.138762	22251.80822
-137.579318	-504.103835	85.100993	-678.226834	0.472189	-0.387163	22234.26008
-59.757119	-554.459375	149.952826	-609.560188	0.472189	-0.387163	22226.63045
16.539154	-564.377891	268.21205	-555.389833	0.472189	0.3758	22238.07489
79.865062	-546.066785	305.597224	-521.05651	1.235151	0.3758	22228.91934
111.146534	-539.200121	348.323137	-533.263914	1.998114	2.664688	22219.00082
195.072435	-526.229754	429.197187	-453.915789	-1.053737	-1.150126	22226.63045
247.716864	-513.259388	499.389759	-417.293578	-0.290774	-0.387163	22231.20823
315.620547	-464.429772	528.382343	-403.560249	-0.290774	0.3758	22161.01566
369.790902	-433.1483	571.108256	-328.026938	-0.290774	-1.150126	22186.19343
414.805703	-381.266834	547.456411	-294.456577	-1.053737	0.3758	22208.31935
459.057542	-353.800176	588.656399	-176.960316	-1.8167	1.138762	22166.3564
489.576051	-268.348349	596.286027	-139.575142	-1.053737	-0.387163	22192.29713
520.857524	-192.052075	622.22676	-102.95293	1.235151	-0.387163	22210.60823
526.961225	-124.911355	583.31566	16.069256	-0.290774	0.3758	22202.97861
527.724188	-53.95582	600.10084	97.706269	0.472189	1.901725	22200.68972
520.857524	5.555273	560.426778	174.765506	1.235151	0.3758	22216.71194
507.124194	67.355255	503.204573	244.195115	0.472189	-1.913089	22193.06009
464.398281	140.599678	473.449026	295.313618	-1.053737	1.901725	22183.90454
461.34643	197.821883	423.856448	333.461755	1.235151	0.3758	22235.786
419.38348	262.673716	359.004615	415.098768	1.998114	0.3758	22247.23045
407.939038	325.23666	305.597224	458.587644	1.998114	0.3758	22228.91934
369.027939	364.910723	119.434316	462.402458	1.235151	0.3758	22243.41563
326.302026	427.473667	143.086161	479.187638	1.235151	-0.387163	22235.02304
262.213156	464.095878	101.886173	554.720949	-1.053737	1.138762	22221.28971
208.042801	490.036611	8.041756	570.743166	0.472189	0.3758	22227.39341
175.235404	509.11068	-79.698958	571.506129	-1.8167	-0.387163	22224.34156
103.516906	503.769941	-170.491524	547.091321	-0.290774	-0.387163	22217.4749
26.45767	526.658823	-189.565592	563.113539	1.998114	1.138762	22229.6823
-7.11269	519.029195	-255.180388	564.639464	0.472189	1.901725	22231.20823
-78.831188	506.058829	-322.321109	533.357992	-1.053737	-0.387163	5756.55385
-126.134877	483.93291	-389.461829	505.891334	1.235151	1.901725	18.311106
-194.801524	437.392183	-505.432165	405.943215	0.472189	0.3758	12.970367
-232.949661	441.206996	-490.935873	421.965433	1.235151	0.3758	3772.087771
-281.779276	425.184779	-525.269197	342.617308	-1.053737	-0.387163	22133.549
-341.290369	389.32553	-532.135861	321.254351	0.472189	-0.387163	22206.79342
-370.282953	352.703319	-576.3877	260.217332	-0.290774	0.3758	22190.00824
-409.957015	289.377412	-565.706222	196.891425	0.472189	1.138762	22214.42305
-459.549593	234.444095	-577.150663	103.809971	0.472189	1.901725	22219.00082
-482.438475	171.88115	-580.965476	20.647033	0.472189	0.3758	22184.6675
-499.986618	121.525609	-582.491402	-15.975178	1.235151	-1.150126	22218.23786
-511.431059	67.355255	-521.454383	-93.797378	1.235151	0.3758	22223.5786
-580.097706	0.977497	-475.676619	-151.019583	1.235151	0.3758	22200.68972
-548.053271	-57.007671	-532.135861	-283.012136	1.998114	1.138762	22200.68972
-526.690314	-114.229876	-440.580333	-299.797317	1.235151	-1.150126	22224.34156
-511.431059	-174.503932	-374.965537	-353.204708	2.761077	1.901725	22225.86749
-459.549593	-240.118728	-324.609997	-391.352845	-0.290774	-1.150126	22216.71194
-419.112568	-291.237231	-262.047052	-470.70097	1.235151	0.3758	22228.91934
-409.194053	-327.859443	-204.824847	-522.582436	1.235151	1.901725	22226.63045
-358.838512	-388.896461	-142.261903	-545.471318	0.472189	-0.387163	22217.4749
-287.882978	-439.252002	-59.098964	-568.3602	-2.579662	-1.150126	22210.60823
-245.157064	-484.266804	17.197309	-627.108331	-0.290774	1.138762	22209.08231
-166.571902	-496.474207	-28.580455	-637.026846	-1.053737	0.3758	22196.87491
-119.268213	-529.281605	112.567651	-611.086113	1.235151	0.3758	22210.60823
-46.02379	-562.089003	201.834292	-600.404635	-1.053737	-1.150126	22220.52675
43.24285	-555.222338	294.152783	-529.4491	-1.053737	1.901725	22215.18601
105.805795	-527.75568	340.69351	-521.05651	1.998114	1.138762	22228.15638
185.153919	-546.066785	410.123119	-482.145411	0.472189	-1.913089	22234.26008
238.561311	-502.577909	450.560144	-440.945423	-0.290774	1.138762	22214.42305
278.235373	-484.266804	475.737914	-425.686168	-1.053737	-0.387163	22053.43791
334.694616	-460.614959	524.567529	-367.701	1.998114	0.3758	22195.34898
411.753852	-382.029797	558.13789	-289.115838	0.472189	1.138762	22228.15638
443.035324	-341.592772	599.337878	-224.264006	0.472189	0.3758	22225.10453
472.027908	-288.18538	606.967505	-183.826981	1.235151	1.138762	22205.2675
510.176045	-231.726138	617.648983	-105.241819	-1.053737	-1.150126	22212.13416
523.909374	-161.533566	606.204542	-11.397402	0.472189	0.3758	22206.79342
535.353816	-92.103957	598.574915	73.291462	-1.8167	0.3758	22208.31935
529.250114	-14.281758	547.456411	170.950692	-0.290774	-0.387163	22209.08231
505.598269	38.362671	550.508262	237.32845	-1.8167	-0.387163	22205.2675
469.73902	87.192286	463.53051	260.980295	1.235151	0.3758	22199.92676
462.872356	175.695964	445.982367	345.669159	-1.053737	-1.913089	22189.24528
437.694585	232.918169	396.38979	392.209886	-1.8167	0.3758	22198.40083
413.279778	290.140374	322.382404	432.646911	-0.290774	1.138762	22171.69713
397.25756	365.673685	228.537987	452.483942	-0.290774	0.3758	22212.89712
331.642765	409.162561	128.589869	472.320973	-2.579662	0.3758	22205.2675
301.887218	443.495884	66.026924	521.150588	0.472189	0.3758	22220.52675
235.50946	476.303282	21.775086	581.424645	1.998114	1.138762	22235.786
171.42059	503.006978	-63.676741	563.876502	2.761077	1.901725	22216.71194
121.065049	526.658823	-112.506356	566.16539	0.472189	-0.387163	22225.10453
58.502105	521.318084	-171.254487	591.34316	1.235151	1.901725	22236.54897
2.805825	513.688456	-234.580394	579.898719	1.998114	0.3758	22215.94897
-25.423796	514.451419	-271.965568	575.320943	-0.290774	-1.150126	21655.17136
-101.72007	507.584754	-372.676649	535.64688	1.235151	1.138762	22.888882
-178.016343	475.540319	-468.046991	480.713563	1.235151	-1.150126	15.259255
-201.668188	460.281065	-490.172911	412.046917	0.472189	1.138762	10.681478
-277.201499	425.947742	-476.439581	384.580258	0.472189	1.901725	21759.69726
-329.845928	400.769971	-519.928457	334.987681	0.472189	0.3758	22187.71935
-360.364438	360.332946	-564.180296	257.165481	-0.290774	-0.387163	22183.14158
-387.831096	319.895921	-580.202514	228.172897	-1.053737	-0.387163	22219.00082
-432.082935	262.673716	-574.861775	127.461816	0.472189	0.3758	22215.94897
-463.364407	180.27374	-590.883992	77.869238	1.235151	0.3758	22190.00824
-507.616246	118.473759	-549.684004	-8.345551	-2.579662	-0.387163	22193.82305
-520.586612	75.747845	-562.654371	-54.123315	-2.579662	-0.387163	22186.19343
-550.342159	33.784895	-492.461799	-147.967732	-1.053737	1.138762	22170.93417
-544.238457	-30.303975	-557.313632	-225.789931	-0.290774	0.3758	22182.37861
-519.82365	-82.948404	-532.135861	-347.863969	0.472189	2.664688	22197.63787
-528.979202	-163.059491	-426.847004	-367.701	1.235151	1.138762	22214.42305
-485.490326	-206.548367	-349.787767	-415.767653	-1.8167	-1.150126	22225.10453
-442.00145	-273.689088	-293.328525	-427.212094	1.998114	1.138762	22227.39341
-393.171835	-316.415001	-212.454475	-461.545417	1.235151	1.138762	22217.4749
-369.51999	-357.614989	-144.550791	-503.508367	0.472189	-0.387163	22225.10453
-310.77186	-433.1483	-124.71376	-540.130579	0.472189	1.138762	22235.786
-245.920027	-477.400139	-46.128598	-582.093529	1.235151	-1.150126	22235.786
-192.512635	-499.526058	65.263962	-606.508337	-1.053737	0.3758	22238.83786
-116.216362	-539.963083	64.500999	-646.182399	1.998114	1.138762	22240.36378
-38.394163	-555.222338	175.893559	-580.567604	1.235151	-1.150126	22223.5786
17.302117	-544.54086	258.293534	-542.419467	1.235151	-0.387163	22225.10453
79.102099	-552.93345	288.049081	-562.256498	1.235151	-0.387163	22230.44527
141.665043	-549.881599	375.026833	-524.871324	-0.290774	0.3758	22215.94897
214.146503	-526.229754	445.982367	-448.57505	-1.053737	-0.387163	22221.28971
290.442777	-496.474207	503.967535	-411.952839	0.472189	0.3758	22232.73415
328.590914	-471.296437	539.826784	-377.619516	-0.290774	1.138762	22198.40083
369.790902	-417.889045	571.108256	-317.34546	-3.342625	-0.387163	22193.06009
420.146442	-379.740909	584.078623	-236.471409	-1.053737	0.3758	22209.84527
456.768654	-303.444635	600.863803	-189.16772	-1.053737	1.138762	22165.59343
481.946424	-272.163163	597.811952	-114.397372	-0.290774	1.138762	22193.82305
523.909374	-184.422448	574.92307	-64.041831	1.235151	0.3758	22209.08231
518.568635	-124.148392	539.826784	-2.241849	-0.290774	-1.150126	22215.18601
522.383449	-44.800267	590.182325	132.802555	0.472189	1.138762	22198.40083
520.094561	29.970081	555.086039	188.498835	-0.290774	1.901725	22206.03046
499.494567	86.429324	492.523094	257.165481	1.235151	0.3758	22206.03046
464.398281	167.303374	451.323107	314.387687	0.472189	-0.387163	22176.27491
460.583467	220.710765	433.012001	356.350637	1.235151	1.901725	22248.75637
439.220511	283.27371	362.819429	417.387656	1.235151	-0.387163	22218.23786
401.835337	330.577399	262.871311	469.269122	0.472189	-1.150126	22229.6823
358.346461	375.592201	189.626888	473.083936	1.998114	0.3758	22235.02304
311.805734	413.740338	128.589869	506.654296	1.235151	-0.387163	22240.36378
265.265007	465.621804	56.871372	577.609831	0.472189	-0.387163	22212.89712
190.494658	505.295866	-46.128598	561.587613	-1.053737	-0.387163	22217.4749
147.005782	512.162531	-121.661909	569.217241	-0.290774	0.3758	22229.6823
90.54654	522.844009	-159.047083	579.135756	0.472189	1.901725	22220.52675
31.035446	524.369935	-190.328555	597.446862	-1.8167	-1.150126	22220.52675
-34.579349	508.347717	-258.232239	582.187607	-2.579662	1.138762	22211.3712
-84.171927	496.140313	-349.024804	542.513545	-1.8167	-0.387163	167.088839
-148.260797	482.406984	-418.454413	501.313557	-1.053737	-0.387163	13.733329
-188.697822	451.888475	-461.943289	475.372824	-0.290774	0.3758	12.207404
-242.868176	450.362549	-464.232178	405.943215	-1.053737	-0.387163	15079.9585
-299.327419	412.214412	-690.832111	209.861792	0.472189	1.138762	22154.14899
-328.320003	365.673685	-551.20993	273.187699	0.472189	1.138762	22177.80084
-386.305171	334.392213	-617.587688	243.432152	1.998114	1.138762	22215.94897
-434.371823	280.984822	-559.60252	177.817357	1.235151	-0.387163	22214.42305
-467.942183	219.947803	-564.180296	105.335897	1.998114	0.3758	22204.50453
-461.838482	170.355225	-555.024743	58.032207	3.52404	1.138762	22212.13416
-508.379209	112.370057	-558.839557	-22.07888	0.472189	0.3758	22211.3712
-554.919935	50.570075	-536.713638	-119.738111	1.235151	-0.387163	22219.00082
-522.875501	-16.570646	-484.832172	-186.115869	0.472189	0.3758	22195.34898
-523.638463	-87.52618	-464.232178	-250.967701	1.998114	0.3758	22198.40083
-525.164389	-130.252094	-430.661817	-307.426944	0.472189	-1.150126	22211.3712
-514.48291	-192.815038	-358.94332	-395.167659	-1.8167	1.138762	22226.63045
-471.756997	-255.377983	-319.269258	-409.663951	0.472189	1.138762	22197.63787
-432.082935	-294.289082	-266.624829	-463.834305	-0.290774	-1.913089	22222.05268
-377.912581	-359.140915	-217.795214	-518.004659	-0.290774	1.138762	22231.20823
-357.312587	-413.311269	-118.610058	-550.812057	-1.053737	1.138762	22216.71194
-290.934829	-458.326071	-42.313784	-549.286132	-1.8167	0.3758	22199.92676
-223.031145	-497.23717	-25.528604	-627.871293	-1.8167	0.3758	22212.13416
-149.786722	-531.570493	56.108409	-598.115747	-1.8167	-0.387163	22195.34898
-60.520082	-549.881599	130.115794	-618.715741	-1.8167	-0.387163	22208.31935
-9.401579	-568.955667	245.323168	-551.57502	-1.8167	-1.150126	22225.10453
74.524322	-564.377891	309.412038	-541.656504	-1.053737	-1.150126	22224.34156
136.324304	-539.963083	329.249069	-531.737989	-1.053737	1.138762	22220.52675
184.390957	-539.963083	439.878666	-455.441715	0.472189	0.3758	22229.6823
251.531677	-499.526058	467.345324	-434.841721	-0.290774	1.138762	22228.91934
304.939069	-467.481623	519.989753	-394.404696	-0.290774	0.3758	22202.21564
372.07979	-425.518673	539.826784	-341.760267	1.235151	-1.150126	22240.36378
420.909405	-383.555722	598.574915	-250.967701	-0.290774	0.3758	22249.51933
452.95384	-331.674256	600.863803	-199.086235	2.761077	0.3758	22195.34898
488.813089	-269.111312	632.145275	-126.604775	-0.290774	-0.387163	22226.63045
517.805673	-198.91874	585.604548	-101.427005	0.472189	0.3758	22218.23786
526.198263	-148.563199	529.145306	-11.397402	-1.053737	-0.387163	22189.24528
529.250114	-76.081739	569.582331	63.372946	-0.290774	-0.387163	22196.11194
522.383449	2.503423	552.797151	178.580319	-0.290774	0.3758	22224.34156
504.072343	60.488591	526.093455	235.039562	-0.290774	0.3758	22201.45268
468.976057	126.866349	494.811983	300.654357	-0.290774	1.138762	22190.7712
465.161244	198.584846	431.486075	360.165451	-2.579662	-0.387163	22211.3712
423.198293	248.177424	368.923131	407.469141	-1.053737	-0.387163	22196.11194
398.783486	305.399629	311.700926	450.958017	-1.8167	0.3758	22206.79342
369.027939	367.962574	217.093546	479.187638	-1.8167	-1.150126	22217.4749
325.539063	420.607002	101.12321	480.713563	-2.579662	-1.150126	22208.31935
275.183522	446.547735	67.55285	541.750582	-0.290774	0.3758	22220.52675
211.094652	474.777357	-49.180449	576.083905	0.472189	1.138762	22230.44527
185.916882	522.081046	-137.684126	497.498743	-1.053737	-0.387163	22219.76379
103.516906	525.132897	-149.89153	567.691315	-1.053737	-1.150126	22217.4749
34.087297	511.399568	-160.573008	591.34316	-0.290774	1.901725	22228.91934
12.724341	531.999562	-226.950767	576.083905	2.761077	1.138762	22238.07489
-65.860821	523.606972	-295.617413	560.061688	1.235151	-1.150126	8845.027009
-96.379331	487.747723	-391.750718	537.935769	0.472189	1.138762	20.599994
-155.890424	473.251431	-438.291445	492.920967	0.472189	1.138762	12.970367
-215.401518	460.281065	-488.646985	428.832097	1.998114	-1.150126	10.681478
-287.120015	435.866257	-491.698836	399.07655	0.472189	-0.387163	21954.25275
-322.216301	406.11071	-549.684004	298.365469	0.472189	1.901725	22161.01566
-377.912581	364.14776	-583.254365	267.083997	0.472189	0.3758	22186.95639
-413.008866	310.740368	-569.521035	193.076611	-1.053737	0.3758	22219.00082
-458.786631	242.073722	-593.935843	141.195145	-1.8167	-1.150126	22213.66009
-480.149587	195.532995	-577.913625	79.395164	-0.290774	1.138762	22192.29713
-514.48291	135.258939	-580.965476	9.965555	-3.342625	-0.387163	22189.24528
-544.238457	81.088584	-527.558085	-77.012197	-3.342625	0.3758	22194.58602
-581.623631	13.947864	-477.202544	-167.804763	-1.053737	1.138762	22153.38603
-541.186606	-47.852118	-519.928457	-255.545478	-1.053737	-0.387163	22186.19343
-528.21624	-125.674317	-442.106258	-334.13064	-0.290774	-0.387163	22203.74157
-506.09032	-185.185411	-408.535898	-340.997304	1.998114	1.138762	22217.4749
-462.601444	-244.696504	-323.847034	-398.982472	-0.290774	-0.387163	22212.13416
-437.423674	-292.763157	-345.209991	-528.686138	0.472189	1.901725	22230.44527
-403.090351	-338.540921	-197.19522	-469.175044	0.472189	1.138762	22219.76379
-344.34222	-375.163132	-141.49894	-538.604653	0.472189	-0.387163	22219.76379
-293.223717	-421.703859	-56.047113	-559.96761	1.235151	0.3758	22250.2823
-241.342251	-460.614959	13.382496	-583.619455	1.235151	0.3758	22243.41563
-161.994126	-481.214953	48.478782	-608.034262	3.52404	1.138762	22228.15638
-88.749703	-527.75568	105.700987	-583.619455	3.52404	0.3758	22242.65267
-39.920088	-556.748264	223.960211	-565.308349	-1.8167	1.138762	22236.54897
26.45767	-565.903816	290.337969	-556.152796	-1.053737	0.3758	22215.18601
77.576173	-546.829748	347.560174	-562.256498	-2.579662	-2.676051	22223.5786
166.079851	-548.355674	391.04905	-482.908373	0.472189	0.3758	22231.97119
226.353907	-514.02235	468.108287	-436.367646	-0.290774	1.901725	22219.76379
295.020553	-491.133468	514.649014	-408.900988	-1.053737	-0.387163	22217.4749
344.613131	-455.27422	526.093455	-354.730634	-4.105588	-1.913089	22193.82305
375.894604	-406.444604	583.31566	-305.138056	-2.579662	-0.387163	22191.53417
444.56125	-353.037213	588.656399	-203.664012	-2.579662	0.3758	22179.32676
478.13161	-308.022411	587.130474	-124.315887	-1.8167	0.3758	22211.3712
497.968641	-237.066877	602.389728	-108.29367	-0.290774	1.901725	22189.24528
526.961225	-164.585417	597.048989	-25.130731	1.235151	1.901725	22206.79342
525.4353	-104.311361	555.086039	38.958139	2.761077	1.138762	22199.92676
539.168629	-20.38546	558.13789	129.750704	-0.290774	-1.150126	22201.45268
515.516784	38.362671	571.108256	235.802525	0.472189	0.3758	22202.21564
477.368648	90.244137	513.123088	257.928444	-0.290774	1.901725	22200.68972
475.842722	181.799666	474.974951	324.306202	1.998114	-1.150126	22234.26008
450.664952	234.444095	421.56756	407.469141	1.998114	1.138762	22245.70452
425.487181	283.27371	337.641659	435.698762	0.472189	-0.387163	22241.88971
382.761268	342.02184	257.530571	436.461725	1.235151	-1.150126	22235.786
343.850169	399.244046	199.545403	518.098737	2.761077	1.901725	22232.73415
316.38351	439.681071	142.323198	537.172806	-1.053737	1.138762	22230.44527
243.90205	469.436618	10.330645	557.009837	-1.8167	-0.387163	22225.86749
186.679845	501.481052	-62.913778	579.135756	1.235151	-0.387163	22219.00082
137.087267	511.399568	-125.476723	565.402427	-0.290774	1.138762	22228.15638
63.079881	517.50327	-175.832263	527.25429	0.472189	1.901725	22230.44527
23.405819	516.740307	-211.691512	576.083905	-1.053737	0.3758	22216.71194
-28.475647	494.614388	-283.410009	583.713533	-1.8167	-0.387163	22206.79342
-100.957107	494.614388	-348.261842	529.543178	-1.053737	0.3758	51.118503
-174.964493	479.355133	-436.002556	502.07652	-2.579662	-0.387163	13.733329
-210.060778	452.651437	-477.202544	440.276538	-0.290774	2.664688	12.970367
-267.282984	440.444034	-501.617352	403.654327	-0.290774	1.138762	21082.18635
-319.16445	402.295897	-539.002526	341.854345	0.472189	0.3758	22154.14899
-359.601475	370.251462	-548.158079	284.63214	-1.8167	1.138762	22187.71935
-406.905165	307.688517	-588.595104	202.995127	-0.290774	1.901725	22219.76379
-460.312556	261.910753	-561.891408	155.691437	0.472189	-0.387163	22192.29713
-470.231072	212.318175	-614.535837	61.084058	1.235151	0.3758	22200.68972
-483.201438	145.940417	-556.550669	38.958139	1.235151	0.3758	22237.31193
-529.742165	113.133019	-549.684004	-33.523321	0.472189	0.3758	22216.71194
-522.112538	21.577491	-517.639569	-122.026999	1.235151	0.3758	22214.42305
-539.660681	-18.096571	-497.039575	-169.330689	1.235151	-0.387163	22215.18601
-528.979202	-63.874336	-461.180327	-270.804733	0.472189	1.901725	22199.16379
-521.349575	-148.563199	-399.380345	-308.189907	-0.290774	-0.387163	22218.23786
-499.223656	-211.126144	-360.469245	-379.908404	-0.290774	0.3758	22212.13416
-442.00145	-271.4002	-288.750748	-437.893572	-1.053737	1.138762	22224.34156
-412.245904	-311.074262	-270.439643	-467.649119	0.472189	0.3758	22221.28971
-367.994065	-366.007579	-166.67671	-505.797256	-1.8167	-1.913089	22226.63045
-322.979263	-420.177934	-101.824878	-547.760206	-1.8167	-0.387163	22209.84527
-273.386686	-465.192735	-42.313784	-574.463902	-1.8167	-0.387163	22196.11194
-185.645971	-494.185319	-4.92861	-628.634256	-1.8167	0.3758	22207.55638
-123.845989	-545.303823	97.308397	-612.612039	-1.053737	-1.150126	22218.23786
-52.890455	-546.066785	188.100962	-588.960194	-1.053737	0.3758	22206.03046
8.909527	-556.748264	266.686124	-560.730573	-1.053737	-0.387163	22225.10453
80.628024	-556.748264	288.812044	-550.049094	-1.8167	-1.913089	22231.97119
137.087267	-537.674195	352.137951	-530.212063	-0.290774	1.138762	22215.94897
208.042801	-524.703829	397.152752	-469.938007	1.235151	3.427651	22225.86749
260.68723	-500.289021	499.389759	-434.078758	1.998114	0.3758	22220.52675
339.272392	-454.511257	516.937902	-408.138025	1.235151	1.138762	22206.79342
371.316827	-419.414971	552.034188	-311.241758	2.761077	0.3758	22243.41563
429.301995	-391.18535	577.974921	-226.552894	1.235151	-0.387163	22229.6823
476.605685	-327.859443	606.204542	-189.16772	1.235151	0.3758	22197.63787
496.442716	-260.718722	575.686033	-131.182552	-1.053737	-0.387163	22215.94897
518.568635	-185.948373	599.337878	-35.81221	-1.053737	-1.150126	22216.71194
517.805673	-116.518764	581.026772	-8.345551	0.472189	0.3758	22187.71935
526.198263	-59.296559	594.760101	132.802555	0.472189	1.901725	22206.03046
514.753822	13.947864	520.752716	175.528468	0.472189	0.3758	22215.18601
486.5242	76.510808	473.449026	219.017345	-0.290774	-1.150126	22198.40083
465.924206	139.836715	450.560144	287.683991	1.235151	1.901725	22194.58602
450.664952	199.347809	404.78238	352.535823	-3.342625	-0.387163	22206.03046
409.464964	243.599647	362.056466	412.046917	-1.8167	-0.387163	22210.60823
407.176076	302.347778	321.619441	436.461725	-1.8167	0.3758	22201.45268
365.976088	367.962574	192.678739	494.446893	-1.8167	0.3758	22213.66009
328.590914	424.421816	96.545434	486.054302	1.235151	-0.387163	22228.91934
281.287224	467.910692	77.471366	555.483911	-1.053737	-0.387163	22217.4749
202.702062	482.406984	-68.254517	532.595029	0.472189	0.3758	22225.10453
164.553925	520.555121	-136.921164	551.669098	-2.579662	-0.387163	22228.91934
89.783577	528.947711	-153.706344	548.617247	0.472189	0.3758	22212.89712
26.45767	523.606972	-236.106319	545.565396	1.235151	-0.387163	22224.34156
-4.823802	524.369935	-268.150754	592.106123	2.761077	2.664688	22254.09711
-52.890455	499.192164	-339.869252	546.328359	1.998114	-0.387163	563.0665
-110.875623	504.532903	-379.543314	519.624663	1.998114	-1.150126	16.78518
-173.438567	464.095878	-433.713668	490.632079	1.235151	0.3758	11.444441
-252.023729	453.4144	-461.180327	438.750613	-0.290774	-0.387163	6852.16834
-289.408903	434.340332	-545.106228	363.980265	0.472189	-0.387163	22129.73418
-319.16445	384.747754	-532.898824	324.306202	-1.8167	-0.387163	22170.17121
-375.623692	339.732952	-556.550669	265.558071	1.235151	1.138762	22202.97861
-428.268121	284.036672	-575.624737	170.950692	0.472189	1.138762	22212.13416
-477.097736	232.918169	-588.595104	26.750735	1.235151	1.138762	22202.21564
-490.831066	168.829299	-590.121029	38.958139	-2.579662	-1.150126	22185.43046
-517.534761	109.318206	-558.839557	-15.975178	1.998114	1.901725	22187.71935
-523.638463	61.251553	-545.869191	-63.278868	-1.053737	-1.150126	22187.71935
-532.031053	7.844162	-479.491432	-167.0418	-1.053737	-0.387163	22189.24528
-520.586612	-86.000255	-475.676619	-225.026968	-0.290774	1.901725	22192.29713
-529.742165	-121.096541	-412.350712	-290.641764	1.235151	-0.387163	22228.15638
-495.408842	-181.370597	-362.758134	-334.13064	0.472189	0.3758	22228.91934
-465.653295	-238.592802	-333.002587	-419.582466	-1.053737	0.3758	22215.94897
-438.186637	-294.289082	-287.224823	-472.989858	0.472189	1.901725	22226.63045
-409.194053	-342.355735	-230.002617	-543.18243	1.998114	2.664688	22230.44527
-341.290369	-383.555722	-103.350803	-524.108361	4.287002	1.138762	22233.49712
-274.912611	-437.726077	-56.810076	-575.226865	1.998114	0.3758	22249.51933
-226.082996	-484.266804	8.804719	-575.989827	2.761077	0.3758	22242.65267
-165.045977	-499.526058	85.100993	-589.723157	1.235151	0.3758	22222.05268
-94.853405	-546.066785	170.552819	-570.649088	0.472189	1.138762	22235.02304
-20.083057	-563.614928	246.08613	-553.863908	0.472189	-1.150126	22235.02304
63.079881	-562.089003	287.286118	-538.604653	-1.8167	0.3758	22211.3712
118.776161	-547.592711	375.026833	-519.530585	0.472189	0.3758	22224.34156
191.257621	-539.963083	420.041634	-471.463932	-2.579662	-1.913089	22229.6823
243.90205	-514.785313	457.426808	-476.804672	-1.053737	0.3758	22214.42305
298.072404	-487.318655	498.626796	-429.500982	-1.8167	0.3758	22198.40083
348.427945	-443.066816	547.456411	-350.152857	-4.105588	-1.150126	22199.92676
417.857554	-395.000163	571.108256	-257.834366	-1.053737	-1.150126	22195.34898
456.768654	-335.48907	582.552697	-185.352906	-1.8167	1.138762	22180.08972
504.072343	-263.770573	612.308244	-169.330689	-1.053737	0.3758	22207.55638
505.598269	-210.363181	613.071207	-95.323303	-1.053737	0.3758	22206.79342
520.857524	-152.378013	573.397144	24.461847	-1.053737	-1.150126	22190.00824
539.931592	-67.689149	571.108256	25.987772	-0.290774	-0.387163	22207.55638
508.65012	-21.911385	539.826784	176.291431	-0.290774	0.3758	22206.03046
501.020492	42.940448	471.160138	187.735872	-0.290774	-0.387163	22183.14158
489.576051	120.762647	428.434224	238.091413	-0.290774	0.3758	22190.00824
486.5242	206.214473	446.74533	330.409904	2.761077	0.3758	22254.09711
439.983473	251.229275	384.945348	397.550625	0.472189	-1.150126	22235.786
401.072374	312.266294	353.663876	454.77283	0.472189	0.3758	22242.65267
376.657566	367.962574	252.952795	489.869116	1.235151	0.3758	22243.41563
319.435361	412.214412	159.871341	492.920967	-0.290774	-1.150126	22222.05268
292.731665	457.229214	100.360248	538.698731	-0.290774	-0.387163	22222.81564
240.850199	485.458835	4.989905	563.876502	0.472189	0.3758	22228.91934
182.102068	506.058829	-62.913778	556.246874	0.472189	0.3758	22213.66009
119.539124	512.162531	-110.217468	566.928353	-1.053737	-1.150126	22224.34156
52.398403	522.081046	-194.906332	548.617247	0.472189	-0.387163	22231.20823
-17.794169	508.347717	-233.817431	577.609831	-0.290774	0.3758	22193.82305
-39.157125	503.769941	-274.254456	553.195023	-3.342625	-0.387163	13647.11448
-101.72007	476.303282	-364.284059	518.8617	0.472189	2.664688	22.888882
-147.497834	479.355133	-429.898855	489.869116	-1.8167	-1.913089	12.970367
-203.194114	461.044027	-455.839588	461.639495	-2.579662	-0.387163	12.970367
-274.912611	424.421816	-547.395116	362.454339	-0.290774	0.3758	22029.78607
-324.505189	412.214412	-537.4766	333.461755	1.235151	-0.387163	22169.40825
-362.653326	365.673685	-570.283998	292.261767	1.235151	1.901725	22201.45268
-401.564425	302.347778	-577.150663	242.669189	-0.290774	1.901725	22224.34156
-451.919966	245.125573	-576.3877	142.721071	0.472189	0.3758	22185.43046
-482.438475	199.347809	-606.143247	48.113691	0.472189	0.3758	22206.03046
-501.512544	145.940417	-561.128445	9.965555	2.761077	0.3758	22234.26008
-520.586612	87.192286	-542.054377	-43.441837	0.472189	0.3758	22225.86749
-541.949569	21.577491	-476.439581	-121.264036	-1.053737	0.3758	22192.29713
-539.660681	-30.303975	-473.387731	-205.9529	1.998114	-1.150126	22213.66009
-530.505128	-92.103957	-436.765519	-260.123254	1.998114	1.901725	22225.10453
-519.060687	-160.770603	-384.12109	-338.708416	-1.053737	1.138762	22213.66009
-478.623662	-219.518734	-356.654432	-373.804702	1.998114	0.3758	22225.10453
-444.290339	-274.452051	-279.595195	-437.130609	1.998114	0.3758	22232.73415
-398.512574	-330.911293	-245.261872	-475.278746	-1.053737	0.3758	22214.42305
-351.208885	-375.926095	-130.054499	-535.552802	-2.579662	-1.150126	22222.81564
-319.16445	-426.281636	-100.298952	-568.3602	-0.290774	0.3758	22211.3712
-242.105213	-461.377922	-107.165617	-656.100915	-1.053737	-0.387163	22197.63787
-177.253381	-504.103835	48.478782	-605.745374	-1.8167	0.3758	22201.45268
-107.823772	-520.126052	150.715788	-592.012045	1.235151	1.138762	22221.28971
-46.786753	-562.089003	219.382435	-578.278716	-0.290774	-1.150126	22214.42305
30.272484	-543.777897	281.945379	-530.975026	-0.290774	1.138762	22224.34156
76.050248	-563.614928	345.271286	-539.367616	0.472189	1.138762	22231.97119
156.924298	-539.963083	387.234237	-501.982442	1.235151	1.138762	22223.5786
239.324274	-530.807531	453.611995	-479.856522	0.472189	1.138762	22220.52675
289.679814	-476.637176	516.174939	-400.508398	1.998114	-0.387163	22198.40083
343.087206	-457.563108	474.211989	-424.160243	-0.290774	-0.387163	22236.54897
372.07979	-414.074232	530.671231	-320.39731	1.998114	1.901725	22233.49712
439.983473	-348.459436	545.167523	-231.13067	2.761077	0.3758	22217.4749
468.976057	-311.074262	610.782319	-153.308471	0.472189	0.3758	22230.44527
496.442716	-252.326132	605.441579	-102.95293	1.235151	0.3758	22207.55638
491.101977	-178.318746	643.589716	-22.07888	-1.8167	-0.387163	22199.92676
523.909374	-118.807653	588.656399	23.698884	-1.8167	-0.387163	22208.31935
523.909374	-41.748416	588.656399	152.639586	1.235151	-0.387163	22209.84527
515.516784	30.733044	532.197157	183.158096	1.998114	1.901725	22208.31935
484.998275	99.39969	495.574945	219.017345	0.472189	-0.387163	22192.29713
459.057542	144.414492	433.012001	332.698792	-1.053737	-0.387163	22193.82305
454.479765	216.895952	344.508323	352.535823	-1.8167	1.901725	22205.2675
417.857554	264.962604	292.626857	374.661743	-1.053737	1.138762	22215.94897
394.205709	329.051474	288.049081	472.320973	-2.579662	-0.387163	22199.92676
356.820535	383.984791	188.863925	501.313557	-1.8167	1.138762	22214.42305
320.961286	443.495884	124.012092	527.25429	-0.290774	-0.387163	22232.73415
244.665013	484.695872	46.952856	544.03947	-1.053737	-1.150126	22213.66009
198.124286	482.406984	-73.595256	528.017253	-0.290774	-0.387163	22221.28971
150.057633	513.688456	-98.010064	558.535762	2.761077	1.901725	22233.49712
74.524322	535.051413	-156.758195	569.217241	-0.290774	1.901725	22215.94897
36.376186	540.392152	-211.691512	566.928353	3.52404	-0.387163	22240.36378
-18.557131	524.369935	-296.380376	562.350576	4.287002	1.138762	22252.57118
-71.20156	506.821792	-339.869252	506.654296	1.235151	1.138762	61.037019
-144.445983	483.93291	-403.195159	518.8617	1.998114	0.3758	14.496292
-189.460785	464.858841	-446.684035	478.424675	-1.053737	0.3758	11.444441
-240.579288	433.577369	-488.646985	429.59506	0.472189	1.138762	16807.30613
-306.194083	396.192195	-536.713638	344.906196	-0.290774	-1.150126	22141.94159
-346.631108	378.644052	-564.943259	290.735842	0.472189	0.3758	22207.55638
-389.357022	330.577399	-560.365483	255.639556	-1.8167	0.3758	22220.52675
-445.053301	253.518163	-562.654371	168.661804	-1.053737	0.3758	22186.95639
-461.838482	218.421877	-565.706222	77.869238	-1.053737	0.3758	22202.21564
-487.779215	140.599678	-577.150663	34.380362	-4.105588	-0.387163	22192.29713
-524.401426	84.903398	-580.965476	-48.782576	-0.290774	1.138762	22186.95639
-539.660681	34.547857	-548.158079	-138.049216	-1.053737	-0.387163	22180.08972
-548.816234	-18.859534	-483.306246	-167.0418	-0.290774	0.3758	22203.74157
-525.927351	-80.659516	-462.706252	-255.545478	-1.053737	0.3758	22192.29713
-521.349575	-113.466913	-397.091457	-307.426944	-1.053737	-0.387163	22224.34156
-481.675513	-195.103926	-349.787767	-360.071373	0.472189	1.901725	22228.15638
-457.260705	-256.140945	-334.528512	-436.367646	-0.290774	0.3758	22214.42305
-427.505158	-309.548337	-246.024835	-482.145411	-0.290774	-1.150126	22221.28971
-398.512574	-342.355735	-172.017449	-528.686138	1.235151	0.3758	22228.91934
-313.823711	-411.022381	-117.847095	-528.686138	2.761077	1.901725	22239.60082
-268.045946	-451.459406	-85.80266	-590.486119	0.472189	-0.387163	22239.60082
-195.564486	-476.637176	-49.180449	-614.137964	5.049965	1.138762	22241.12674
-140.631169	-522.41494	124.012092	-582.856492	1.235151	1.138762	22232.73415
-58.994156	-537.674195	180.471335	-586.671306	-0.290774	1.901725	22223.5786
-20.083057	-565.903816	270.500938	-526.397249	0.472189	1.138762	22228.15638
90.54654	-560.563077	275.841677	-524.108361	-1.8167	-2.676051	22222.81564
131.746528	-565.140854	389.523125	-504.27133	-0.290774	1.901725	22219.76379
204.99095	-528.518642	433.012001	-451.626901	1.998114	1.138762	22231.20823
232.457609	-482.740878	461.241622	-438.656535	0.472189	-1.150126	22218.23786
311.042771	-480.45199	520.752716	-386.012106	-0.290774	0.3758	22183.14158
364.450162	-428.570524	458.952734	-398.21951	-2.579662	-0.387163	22199.92676
412.516815	-391.18535	589.419362	-229.604745	1.235151	0.3758	22183.90454
465.161244	-347.696474	588.656399	-163.989949	-1.053737	0.3758	22197.63787
495.679753	-266.822424	634.434163	-125.07885	-0.290774	0.3758	22207.55638
502.546418	-205.785405	620.700834	-56.412204	1.235151	1.138762	22223.5786
520.857524	-147.037274	593.234176	24.461847	0.472189	0.3758	22189.24528
503.309381	-65.400261	553.560113	69.476648	-1.8167	-1.150126	22205.2675
498.731604	-16.570646	555.086039	164.084027	0.472189	1.901725	22201.45268
505.598269	68.118218	470.397175	222.832158	-0.290774	-1.150126	22168.64528
492.627902	148.229305	490.234206	302.943246	2.761077	0.3758	22242.65267
462.109393	205.451511	439.878666	363.980265	2.761077	1.138762	22253.33415
433.879772	258.095939	355.952764	394.498774	0.472189	-0.387163	22227.39341
418.620517	298.532964	290.337969	408.232103	2.761077	1.138762	22233.49712
377.420529	367.962574	246.08613	515.809849	1.235151	1.901725	22241.88971
332.405728	422.895891	161.397267	529.543178	1.998114	0.3758	22220.52675
285.865001	434.340332	101.886173	566.16539	0.472189	1.138762	22221.28971
222.539093	489.273649	-31.632306	576.083905	-0.290774	-0.387163	22228.91934
161.502074	512.162531	-97.247101	569.217241	3.52404	1.138762	22224.34156
101.228018	517.50327	-118.610058	584.476495	-0.290774	1.138762	22215.94897
23.405819	523.606972	-177.358189	585.239458	0.472189	1.138762	22224.34156
-10.164541	509.11068	-274.254456	582.95057	-2.579662	0.3758	22206.03046
-55.942306	507.584754	-318.506295	508.180222	-1.053737	0.3758	2133.243812
-118.50525	490.036611	-404.721084	481.476526	-1.8167	-0.387163	16.022217
-181.068194	466.384767	-434.476631	494.446893	-1.053737	1.901725	12.207404
-230.660772	448.073661	-455.076625	442.565426	0.472189	0.3758	3939.176611
-271.86076	425.184779	-500.091426	389.920998	-1.053737	1.138762	22118.28974
-335.186667	390.851456	-531.372899	326.59509	1.235151	0.3758	22204.50453
-361.890363	350.414431	-565.706222	265.558071	-0.290774	1.138762	22206.79342
-412.245904	283.27371	-570.283998	199.943276	1.235151	0.3758	22201.45268
-463.364407	219.18484	-593.17288	84.735903	-1.053737	-0.387163	22192.29713
-458.786631	187.903368	-623.69139	22.935921	1.998114	0.3758	22212.89712
-500.749581	126.103386	-589.358067	-43.441837	-0.290774	0.3758	22216.71194
-541.186606	62.014516	-548.921041	-99.90108	1.998114	-0.387163	22218.23786
-543.475494	16.999715	-539.002526	-151.019583	1.998114	1.901725	22207.55638
-535.845867	-42.511379	-461.180327	-213.582527	1.235151	-0.387163	22203.74157
-533.556979	-114.229876	-425.321078	-262.412142	-1.8167	-0.387163	22225.10453
-487.779215	-169.926156	-376.491463	-318.108422	-0.290774	0.3758	22212.89712
-473.282923	-237.82984	-328.424811	-412.715802	0.472189	0.3758	22222.05268
-425.21627	-285.896492	-286.46186	-410.426913	1.235151	-0.387163	22232.73415
-400.801463	-341.592772	-223.135953	-495.87874	-1.8167	-0.387163	22214.42305
-348.157034	-410.259418	-137.684126	-525.634287	-1.8167	0.3758	22201.45268
-290.171866	-440.014965	-120.898946	-600.404635	-0.290774	0.3758	22208.31935
-245.920027	-473.585325	-120.135983	-692.723126	-2.579662	-0.387163	22201.45268
-166.571902	-517.074201	14.145458	-638.552772	-1.8167	-0.387163	22206.79342
-87.223778	-535.385307	113.330614	-633.212033	-1.8167	0.3758	22221.28971
-19.320094	-558.274189	226.249099	-556.152796	-1.053737	0.3758	22229.6823
40.190999	-559.800115	301.019447	-511.900957	-1.053737	-0.387163	22217.4749
101.990981	-559.800115	350.612025	-566.834275	-0.290774	1.138762	22228.91934
153.872447	-541.489009	414.700895	-484.434299	-1.053737	-0.387163	22230.44527
236.272423	-514.02235	446.74533	-438.656535	-0.290774	1.138762	22212.13416
293.494628	-475.111251	503.967535	-429.500982	1.235151	-0.387163	22233.49712
361.398312	-450.696443	507.782349	-340.234342	0.472189	-0.387163	22247.99341
418.620517	-385.081648	581.026772	-296.745466	2.761077	1.138762	22196.11194
436.931622	-355.326101	588.656399	-213.582527	1.235151	-1.150126	22218.23786
469.73902	-303.444635	578.737884	-193.745496	1.235151	0.3758	22225.10453
517.04271	-236.303914	597.048989	-93.034415	-0.290774	-0.387163	22206.79342
517.04271	-162.296529	624.515648	-3.004812	-1.8167	-0.387163	22196.87491
523.146412	-81.422479	611.545281	65.661834	1.235151	1.901725	22221.28971
525.4353	-29.541012	542.878635	133.565518	1.235151	-0.387163	22199.16379
488.813089	39.125634	517.700865	207.572903	-0.290774	-0.387163	22183.90454
488.813089	107.029317	497.863834	278.528438	-1.053737	0.3758	22211.3712
458.294579	172.644113	446.74533	336.513606	-2.579662	-1.150126	22193.06009
424.724219	237.495945	394.100901	383.054333	1.998114	1.138762	22206.03046
414.04274	286.325561	245.323168	357.876563	-2.579662	-0.387163	22213.66009
370.553864	351.177393	233.878727	428.069134	-1.8167	-1.913089	22209.08231
336.220541	402.295897	194.204664	524.965402	0.472189	0.3758	22217.4749
298.072404	443.495884	127.826906	555.483911	-0.290774	-0.387163	22228.91934
255.346491	474.014394	24.826937	575.320943	1.235151	1.138762	22225.10453
192.783547	516.740307	-52.2323	550.143172	-1.053737	-1.150126	22217.4749
126.405789	521.318084	-110.217468	585.239458	1.235151	0.3758	22228.91934
71.472472	523.606972	-169.728561	576.083905	-1.053737	1.138762	22225.86749
5.857676	535.814376	-217.795214	579.898719	1.998114	0.3758	22239.60082
-33.816386	506.058829	-320.795183	544.03947	2.761077	0.3758	22244.94156
-78.831188	512.162531	-400.143308	489.869116	1.235151	1.901725	28.992584
-148.260797	481.644021	-459.654401	481.476526	1.235151	1.138762	14.496292
-216.16448	454.177363	-447.446997	460.876532	-0.290774	0.3758	9.918516
-264.231133	438.155145	-506.958091	407.469141	-1.8167	-0.387163	21350.74923
-325.268152	407.636636	-535.950675	347.958047	0.472189	-0.387163	22187.71935
-358.075549	365.673685	-550.446967	302.943246	0.472189	0.3758	22211.3712
-393.934798	316.84407	-561.891408	257.165481	-1.053737	1.138762	22209.08231
-422.927382	258.095939	-568.758073	117.5433	-1.053737	0.3758	22183.14158
-481.675513	197.821883	-602.328433	54.980356	-2.579662	-0.387163	22186.19343
-509.905134	143.651529	-590.121029	9.202592	-1.053737	0.3758	22187.71935
-509.142171	100.162653	-580.202514	-89.982564	-0.290774	1.138762	22160.25269
-537.371793	23.103416	-577.150663	-222.73808	-1.053737	-0.387163	22186.95639
-528.979202	-37.17064	-507.721054	-218.160304	-1.8167	-2.676051	22205.2675
-523.638463	-72.266926	-436.002556	-274.619546	-1.053737	0.3758	22215.18601
-519.82365	-151.61505	-400.906271	-315.056571	-1.053737	0.3758	22222.81564
-497.69773	-211.126144	-336.054438	-385.249143	-0.290774	-1.150126	22230.44527
-439.712562	-278.266865	-299.432227	-455.441715	-0.290774	0.3758	22216.71194
-410.719978	-320.229815	-238.395208	-483.671336	1.235151	1.138762	22221.28971
-361.1274	-366.770542	-159.047083	-521.819473	4.287002	0.3758	22251.80822
-322.216301	-414.074232	-79.698958	-550.049094	1.235151	-0.387163	22245.70452
-254.312617	-459.089033	-127.765611	-638.552772	1.998114	-0.387163	22229.6823
-207.008927	-495.711245	8.804719	-599.641672	1.235151	-0.387163	22235.02304
-129.186728	-518.600127	100.360248	-573.700939	0.472189	-0.387163	22238.83786
-64.334896	-544.54086	193.441702	-575.989827	1.235151	-0.387163	22218.23786
13.487304	-544.54086	283.471304	-543.945392	-1.053737	1.901725	22225.10453
72.235434	-562.851966	297.204634	-516.478734	1.998114	0.3758	22230.44527
144.716894	-555.985301	383.419423	-491.300964	-0.290774	0.3758	22217.4749
179.81318	-525.466791	412.412007	-455.441715	-1.053737	1.138762	22225.10453
259.924268	-486.555692	452.849032	-454.678752	-1.053737	-1.150126	22186.95639
309.516845	-472.822363	533.723082	-358.545447	-3.342625	-0.387163	22190.00824
371.316827	-417.126083	554.323076	-331.078789	-0.290774	1.138762	22198.40083
407.939038	-393.474238	577.974921	-283.775099	-0.290774	1.138762	22176.27491
458.294579	-312.600188	600.863803	-190.693645	-0.290774	0.3758	22186.95639
481.183461	-251.563169	581.026772	-125.841813	0.472189	0.3758	22210.60823
510.176045	-192.815038	634.434163	-35.81221	-3.342625	-1.913089	22210.60823
521.620486	-123.385429	587.130474	37.432213	0.472189	1.901725	22199.16379
522.383449	-47.089155	602.389728	128.224779	0.472189	-0.387163	22205.2675
517.805673	27.681193	571.871219	171.713655	1.235151	0.3758	22200.68972
508.65012	87.192286	491.760132	257.165481	2.761077	1.138762	22188.48232
483.472349	157.384858	494.811983	325.832128	1.235151	-1.150126	22244.17859
459.820505	219.18484	405.545342	366.269153	1.998114	0.3758	22247.23045
409.464964	285.562598	325.434255	374.661743	1.998114	0.3758	22236.54897
393.442746	315.318145	265.923162	448.669128	0.472189	-1.150126	22231.20823
362.161274	370.251462	173.60467	499.787632	-0.290774	0.3758	22233.49712
315.620547	428.23663	146.900975	520.387626	-1.053737	0.3758	22222.81564
259.161305	466.384767	60.686185	550.143172	-1.053737	0.3758	22216.71194
201.9391	488.510686	-32.395269	570.743166	1.998114	1.138762	22229.6823
147.005782	510.636605	-75.884145	586.002421	-2.579662	0.3758	22227.39341
86.731726	505.295866	-129.291536	571.506129	-0.290774	-0.387163	22217.4749
21.879894	525.132897	-220.847065	567.691315	-1.8167	0.3758	22206.79342
-30.001572	520.555121	-281.121121	551.669098	-1.8167	1.138762	22211.3712
-68.149709	491.562537	-360.469245	484.528377	1.998114	1.138762	373.851741
-155.127461	473.251431	-436.765519	501.313557	1.235151	-1.150126	14.496292
-206.245965	441.206996	-474.913656	444.854315	-1.8167	0.3758	12.970367
-239.816325	452.651437	-499.328464	395.261737	0.472189	1.138762	15205.08438
-290.934829	415.266263	-554.261781	328.121016	1.235151	0.3758	22169.40825
-335.94963	383.221828	-546.632153	303.706208	0.472189	1.138762	22217.4749
-372.571841	337.444064	-553.498818	257.928444	1.998114	1.138762	22179.32676
-422.927382	287.851486	-583.254365	208.335866	0.472189	1.138762	22193.82305
-464.12737	232.155206	-603.854359	85.498866	4.287002	1.138762	22232.73415
-464.12737	170.355225	-577.150663	19.121107	1.235151	-0.387163	22210.60823
-512.956985	123.814498	-563.417333	-23.604806	1.998114	1.138762	22201.45268
-564.838451	78.799696	-539.765489	-130.419589	0.472189	-1.150126	22208.31935
-552.631047	0.977497	-502.380315	-202.138086	1.998114	0.3758	22199.16379
-519.82365	-57.007671	-469.572917	-212.056602	0.472189	1.901725	22215.94897
-525.164389	-109.6521	-415.402563	-309.715832	0.472189	-0.387163	22228.91934
-495.408842	-203.496516	-381.069239	-349.389894	0.472189	-0.387163	22222.05268
-479.386625	-261.481684	-333.002587	-407.375062	-0.290774	-0.387163	22220.52675
-445.053301	-321.755741	-239.15817	-439.419497	1.998114	0.3758	22231.20823
-396.223686	-330.148331	-218.558176	-498.930591	-0.290774	1.138762	22213.66009
-319.16445	-391.948312	-130.817462	-564.545386	-1.053737	-0.387163	22198.40083
-294.749642	-454.511257	-93.432288	-602.693523	-0.290774	1.138762	22211.3712
-220.742257	-520.126052	-4.92861	-645.419436	0.472189	1.901725	22214.42305
-149.023759	-518.600127	91.967658	-604.982411	0.472189	1.138762	22208.31935
-89.512666	-536.911232	121.723204	-620.241666	0.472189	1.901725	22226.63045
-15.50528	-575.059369	198.019478	-585.14538	1.998114	1.138762	22231.20823
60.02803	-552.170487	331.537957	-543.18243	1.235151	-0.387163	22219.00082
125.642826	-558.274189	359.004615	-521.05651	0.472189	1.138762	22226.63045
191.257621	-532.333456	425.382374	-468.412081	1.235151	-0.387163	22230.44527
239.324274	-517.074201	458.189771	-412.715802	-0.290774	-0.387163	22198.40083
314.857585	-475.111251	493.286057	-414.241727	1.998114	1.138762	22238.83786
356.820535	-423.992747	565.004554	-343.286193	1.235151	1.138762	22232.73415
408.702001	-398.814977	577.211958	-258.597329	4.287002	1.901725	22190.00824
455.242728	-327.09648	619.937871	-190.693645	-0.290774	-0.387163	22203.74157
465.161244	-285.896492	602.389728	-143.389956	0.472189	1.138762	22217.4749
515.516784	-208.837256	559.663815	-141.101067	-1.053737	-0.387163	22186.19343
519.331598	-150.852088	618.411946	18.358145	-1.8167	-1.150126	22208.31935
530.013076	-80.659516	593.997138	88.550716	-1.053737	1.901725	22220.52675
526.198263	-24.963236	557.374927	165.609953	1.998114	1.138762	22207.55638
491.101977	46.755261	510.071237	242.669189	1.998114	-1.150126	22186.95639
484.998275	113.133019	475.737914	299.891395	-1.053737	2.664688	22207.55638
462.872356	177.984852	426.908299	344.143233	-2.579662	0.3758	22203.74157
424.724219	242.836685	366.634243	356.350637	-1.053737	-0.387163	22199.92676
401.835337	287.851486	304.071298	413.572842	-0.290774	0.3758	22216.71194
372.842753	359.569983	160.634304	418.150619	-1.053737	-0.387163	22222.81564
326.302026	406.11071	137.745422	488.343191	0.472189	-1.150126	22221.28971
294.257591	450.362549	75.94544	524.202439	-1.053737	-1.150126	22225.10453
227.879833	486.98476	17.197309	557.009837	-2.579662	-1.150126	22228.15638
177.524292	517.50327	-79.698958	593.632048	-1.053737	1.138762	22215.94897
114.198385	516.740307	-94.19525	594.395011	0.472189	-1.150126	22224.34156
49.346552	528.947711	-184.224853	595.157974	3.52404	-0.387163	22254.86007
5.857676	525.132897	-238.395208	560.061688	1.998114	1.901725	22238.83786
-57.468231	512.162531	-313.928519	552.432061	0.472189	0.3758	22235.02304
-87.986741	496.903276	-377.254426	537.935769	0.472189	-0.387163	23.651845
-173.438567	481.644021	-429.898855	480.713563	0.472189	1.138762	14.496292
-253.549654	464.858841	-502.380315	404.41729	1.998114	1.138762	10.681478
-290.934829	431.288481	-519.928457	377.713594	-0.290774	0.3758	21943.57128
-330.608891	398.481083	-516.113644	334.987681	-1.053737	-0.387163	22188.48232
-364.179251	338.96999	-535.950675	292.261767	1.998114	0.3758	22212.13416
-429.031084	309.977406	-604.617321	199.943276	-1.053737	0.3758	22205.2675
-443.527376	226.051504	-584.78029	121.358114	-1.053737	0.3758	22185.43046
-508.379209	187.903368	-625.217315	71.765536	0.472189	1.138762	22187.71935
-517.534761	124.57746	-570.283998	-3.767775	-0.290774	1.901725	22183.14158
-519.060687	68.118218	-584.017327	-73.960346	-1.8167	-0.387163	22162.54158
-532.794016	33.784895	-564.180296	-203.664012	0.472189	0.3758	22183.90454
-528.21624	-42.511379	-514.587718	-251.730664	0.472189	0.3758	22218.23786
-522.112538	-107.363212	-404.721084	-283.775099	-0.290774	-0.387163	22223.5786
-505.327358	-171.452081	-387.172941	-339.471379	0.472189	1.138762	22219.00082
-483.964401	-226.385399	-354.365544	-386.012106	-0.290774	-1.150126	22227.39341
-413.008866	-286.659455	-307.824817	-440.945423	1.998114	1.138762	22227.39341
-411.482941	-329.385368	-220.847065	-483.671336	-0.290774	1.138762	22217.4749
-353.497773	-370.585356	-136.921164	-535.552802	1.998114	0.3758	22153.38603
-299.327419	-420.177934	-82.750809	-562.256498	2.761077	1.901725	22244.94156
-229.89781	-456.037182	-40.024896	-610.323151	0.472189	-1.913089	22222.81564
-154.364499	-499.526058	62.975074	-602.693523	1.235151	0.3758	22238.07489
-117.742287	-533.859382	115.619502	-575.989827	1.998114	0.3758	22235.786
-52.127492	-549.881599	201.834292	-601.93056	2.761077	0.3758	22214.42305
26.45767	-563.614928	262.108348	-549.286132	1.998114	1.901725	22227.39341
87.494689	-559.037152	342.219435	-521.05651	-0.290774	1.138762	22231.97119
156.924298	-549.118636	388.760162	-478.330597	-0.290774	0.3758	22215.94897
230.168721	-510.970499	476.500877	-427.212094	1.235151	1.901725	22223.5786
276.709448	-491.896431	488.708281	-427.212094	-2.579662	-0.387163	22205.2675
337.746467	-466.718661	515.411976	-371.515814	-1.8167	-0.387163	22186.19343
388.102007	-410.259418	572.634182	-294.456577	-1.8167	1.138762	22170.93417
437.694585	-361.429803	585.604548	-215.108453	-2.579662	-0.387163	22138.88974
462.109393	-312.600188	605.441579	-176.960316	-1.8167	-0.387163	22191.53417
481.946424	-235.540951	561.952703	-144.915881	1.235151	0.3758	22199.16379
507.887157	-182.13356	597.048989	-22.07888	0.472189	0.3758	22210.60823
525.4353	-109.6521	587.130474	67.18776	-1.053737	-0.387163	22198.40083
538.405666	-46.326193	553.560113	150.350698	-2.579662	0.3758	22197.63787
502.546418	29.970081	558.900852	199.943276	0.472189	0.3758	22200.68972
509.413082	100.162653	513.123088	262.506221	1.998114	1.901725	22246.46748
478.894573	169.592262	465.056436	338.802494	2.761077	-0.387163	22241.88971
450.664952	223.762616	384.945348	360.928414	0.472189	-1.150126	22245.70452
416.331629	282.510747	333.063882	421.20247	1.235151	0.3758	22241.12674
380.47238	344.310729	276.60464	433.409874	-3.342625	-1.913089	22225.10453
343.850169	383.221828	235.404652	508.943185	-0.290774	0.3758	22226.63045
289.679814	445.784773	126.300981	525.728365	-1.053737	0.3758	22214.42305
253.057603	462.569953	34.745452	568.454278	0.472189	-1.150126	22216.71194
188.20577	487.747723	-40.024896	563.876502	0.472189	-0.387163	22226.63045
117.250236	519.792158	-85.039697	607.365378	0.472189	1.138762	22231.20823
66.894695	513.688456	-178.884114	593.632048	-3.342625	0.3758	22199.16379
9.67249	512.925494	-259.758164	595.920937	0.472189	-0.387163	22206.03046
-52.890455	503.769941	-258.232239	561.587613	-2.579662	-0.387163	22217.4749
-79.59415	512.925494	-355.128506	530.306141	-1.053737	1.901725	86.977752
-133.001542	483.93291	-433.713668	495.209855	-1.053737	-1.150126	14.496292
-203.194114	467.147729	-510.772905	437.224687	-1.053737	-1.150126	12.970367
-238.2904	441.206996	-506.195128	374.661743	-0.290774	-0.387163	21072.26783
-306.957046	424.421816	-549.684004	348.72101	0.472189	0.3758	22193.06009
-342.816295	377.118126	-560.365483	311.335836	-0.290774	-0.387163	22218.23786
-408.43109	325.23666	-577.150663	248.009929	-1.053737	0.3758	22190.00824
-431.319972	287.088523	-599.276582	135.091443	0.472189	0.3758	22196.87491
-445.053301	219.947803	-606.143247	91.602567	0.472189	1.138762	22231.20823
-503.038469	149.755231	-542.054377	5.387778	1.235151	0.3758	22210.60823
-531.268091	99.39969	-554.261781	-60.227017	-0.290774	-0.387163	22208.31935
-523.638463	43.70341	-511.535867	-141.86403	1.235151	0.3758	22212.89712
-536.60883	-2.074354	-494.750687	-185.352906	-0.290774	-0.387163	22199.92676
-526.690314	-65.400261	-446.684035	-260.123254	-1.8167	1.138762	22212.89712
-518.297724	-134.82987	-399.380345	-317.34546	-1.053737	1.138762	22228.15638
-488.542177	-194.340964	-362.758134	-373.041739	-1.053737	-0.387163	22224.34156
-467.942183	-259.955759	-309.350742	-427.212094	-1.8167	-0.387163	22218.23786
-419.875531	-309.548337	-255.943351	-473.752821	-1.8167	-1.150126	22227.39341
-372.571841	-360.66684	-175.832263	-521.819473	-3.342625	-0.387163	22208.31935
-339.001481	-414.074232	-99.535989	-566.071312	1.235151	2.664688	22199.92676
-285.594089	-433.911263	-73.595256	-575.989827	-2.579662	0.3758	22202.21564
-200.905226	-488.84458	27.115825	-591.249082	-1.8167	-0.387163	22219.76379
-136.053393	-523.177903	108.752838	-583.619455	-1.053737	0.3758	22211.3712
-59.757119	-555.985301	181.99726	-580.567604	0.472189	0.3758	22227.39341
11.961378	-564.377891	243.034279	-581.330567	-1.8167	0.3758	22231.97119
81.390987	-556.748264	277.367603	-599.641672	0.472189	0.3758	22216.71194
137.087267	-549.881599	388.760162	-499.693554	-0.290774	0.3758	22224.34156
198.887249	-524.703829	437.589777	-454.678752	-1.053737	-0.387163	22228.91934
272.894634	-484.266804	487.182355	-418.056541	-0.290774	-1.150126	22219.76379
319.435361	-471.296437	517.700865	-382.960255	1.235151	0.3758	22240.36378
372.07979	-412.548306	560.426778	-305.138056	4.287002	1.901725	22225.10453
436.16866	-371.348319	594.760101	-243.338074	1.235151	-0.387163	21996.97867
465.161244	-320.992778	592.471213	-197.56031	0.472189	-0.387163	22209.84527
478.894573	-267.585386	635.197126	-130.419589	-1.8167	0.3758	22216.71194
521.620486	-201.970591	606.204542	-70.145533	-0.290774	1.901725	22184.6675
536.116778	-142.459497	587.130474	4.624815	-1.053737	-0.387163	22209.08231
524.672337	-66.926187	571.871219	65.661834	0.472189	-1.150126	22222.05268
504.835306	9.370087	526.856418	188.498835	2.761077	3.427651	22200.68972
479.657536	62.014516	513.886051	246.484003	-1.8167	-1.913089	22193.82305
460.583467	148.229305	481.078653	307.521022	-1.8167	-1.150126	22208.31935
432.353846	187.140405	447.508293	351.009898	-1.8167	1.138762	22212.89712
412.516815	257.332977	304.071298	382.29137	-1.8167	0.3758	22205.2675
400.309411	309.977406	258.293534	431.883948	-0.290774	-0.387163	22218.23786
362.924237	360.332946	190.389851	479.950601	1.235151	1.901725	22231.20823
336.220541	410.688487	154.530602	503.602445	-0.290774	-1.150126	22079.37864
282.81315	448.836624	65.263962	466.217271	1.998114	0.3758	22228.15638
221.776131	512.162531	-81.987847	526.491327	-1.8167	-0.387163	22230.44527
174.472441	514.451419	-133.869313	557.009837	0.472189	0.3758	22216.71194
99.702093	523.606972	-139.210052	566.16539	1.235151	1.901725	22231.97119
51.63544	518.266233	-188.039667	589.054272	-0.290774	-1.150126	22253.33415
-3.297877	522.844009	-275.780382	586.765384	1.998114	1.138762	22230.44527
-57.468231	514.451419	-307.061854	510.46911	0.472189	0.3758	1382.488479
-120.031175	484.695872	-375.7285	529.543178	1.235151	0.3758	16.78518
-174.20153	472.488468	-440.580333	477.661712	1.235151	0.3758	12.207404
-245.920027	448.073661	-499.328464	390.68396	-1.053737	0.3758	713.370159
-297.801493	416.029226	-502.380315	389.920998	-1.8167	-0.387163	22112.18604
-344.34222	378.644052	-526.795122	340.32842	-0.290774	0.3758	22197.63787
-393.171835	322.947772	-574.098812	293.02473	-0.290774	0.3758	22168.64528
-403.090351	290.140374	-561.891408	170.950692	-0.290774	0.3758	22206.03046
-449.631078	223.762616	-596.987694	112.965524	-2.579662	-1.150126	22183.90454
-483.201438	176.458927	-583.254365	61.847021	0.472189	1.138762	22184.6675
-512.956985	106.266355	-561.891408	-17.501104	-2.579662	1.138762	22199.92676
-562.549563	69.644143	-539.765489	-86.930713	0.472189	-0.387163	22189.24528
-542.712532	-7.415093	-508.484016	-173.145502	1.235151	1.901725	22191.53417
-542.712532	-50.141006	-449.735886	-214.34549	2.761077	1.138762	22231.20823
-528.21624	-122.622466	-430.661817	-291.404726	-1.053737	-1.913089	22225.86749
-512.956985	-184.422448	-393.276643	-360.071373	-0.290774	1.138762	22219.00082
-464.12737	-247.748355	-385.647016	-447.049125	-1.053737	0.3758	22226.63045
-431.319972	-294.289082	-270.439643	-447.049125	-1.053737	-1.150126	22225.86749
-393.171835	-330.911293	-186.513741	-484.434299	0.472189	-0.387163	22238.83786
-344.34222	-387.370536	-139.210052	-527.160212	1.998114	-0.387163	22238.83786
-277.964462	-440.777928	-56.810076	-583.619455	2.761077	1.138762	22244.17859
-216.927443	-492.659394	-4.92861	-596.589821	-1.053737	0.3758	22224.34156
-153.601536	-504.866798	95.782471	-582.856492	1.998114	0.3758	22236.54897
-83.408964	-536.14827	139.271347	-569.123163	0.472189	0.3758	22228.15638
-23.897871	-566.666779	223.197248	-570.649088	1.235151	0.3758	22212.89712
42.479888	-561.32604	308.649075	-554.626871	0.472189	1.138762	22225.86749
109.620608	-541.489009	352.137951	-541.656504	-0.290774	2.664688	22235.02304
177.524292	-551.407524	423.856448	-471.463932	-1.8167	-1.150126	22215.18601
214.146503	-520.126052	472.686063	-450.863938	-2.579662	-1.150126	22190.7712
290.442777	-491.896431	506.256424	-391.352845	-1.053737	1.138762	22210.60823
343.087206	-438.489039	525.330492	-360.834336	-1.8167	0.3758	22185.43046
406.413113	-394.237201	581.026772	-270.04177	-1.053737	-0.387163	22180.85269
436.931622	-349.222399	581.789735	-190.693645	-3.342625	-1.913089	22200.68972
474.316797	-288.948343	577.974921	-148.730695	1.235151	0.3758	22207.55638
505.598269	-225.622436	618.411946	-101.427005	-0.290774	1.901725	22189.24528
517.805673	-151.61505	610.782319	-5.2937	1.235151	0.3758	22210.60823
523.146412	-96.681733	547.456411	13.017406	0.472189	1.138762	22198.40083
513.990859	-10.466944	548.219374	134.328481	-1.8167	0.3758	22192.29713
509.413082	52.096	531.434194	192.313649	1.998114	-0.387163	22222.81564
491.101977	120.762647	489.471243	291.498805	1.235151	0.3758	22249.51933
465.161244	196.295958	458.952734	342.617308	0.472189	0.3758	22232.73415
449.139026	267.251492	414.700895	380.002482	-0.290774	-1.913089	22241.12674
407.176076	296.244076	338.404622	423.491358	-0.290774	-0.387163	22239.60082
381.998305	349.651468	255.241683	458.587644	-0.290774	-1.150126	22219.00082
346.90202	410.688487	129.352832	487.580228	-1.8167	-0.387163	21941.28239
275.946485	435.866257	114.093577	544.802433	0.472189	-0.387163	22229.6823
240.087236	457.992176	22.538048	579.135756	-1.053737	-0.387163	22215.94897
174.472441	483.169947	-94.19525	555.483911	-0.290774	0.3758	22225.86749
140.139118	520.555121	-94.958213	577.609831	1.235151	-0.387163	22232.73415
59.265068	515.977344	-159.810046	554.720949	0.472189	0.3758	22193.82305
15.776192	504.532903	-221.610027	581.424645	-3.342625	-0.387163	22206.03046
-66.623784	509.11068	-311.63963	563.113539	-1.053737	-1.150126	22215.18601
-107.823772	482.406984	-368.098873	503.602445	-1.8167	1.138762	27.466659
-146.734871	470.962543	-410.824786	479.950601	-1.8167	0.3758	12.207404
-226.082996	468.673655	-471.861805	418.150619	-0.290774	-1.150126	12.207404
-264.231133	428.999592	-532.898824	381.528407	-1.053737	-1.150126	21562.08991
-322.979263	412.214412	-513.824756	346.432122	0.472189	1.138762	22200.68972
-366.468139	368.725536	-554.261781	282.343252	0.472189	1.138762	22094.6379
-432.845898	315.318145	-613.772874	190.02476	2.761077	1.138762	22183.14158
-445.816264	254.281126	-613.009911	97.706269	5.049965	1.138762	22226.63045
-472.51996	200.873734	-580.965476	71.002574	1.998114	1.138762	22232.73415
-502.275507	139.836715	-525.269197	13.780368	0.472189	-0.387163	22207.55638
-535.845867	84.903398	-579.439551	-57.938129	-0.290774	-1.150126	22206.03046
-542.712532	45.229336	-493.987724	-122.789962	-1.053737	1.138762	22209.08231
-538.134755	-30.303975	-492.461799	-192.219571	-2.579662	-0.387163	22220.52675
-517.534761	-82.948404	-435.239594	-265.463993	-1.053737	-0.387163	22215.18601
-514.48291	-161.533566	-365.809985	-330.315826	1.998114	0.3758	22228.15638
-478.623662	-230.963175	-350.55073	-373.041739	0.472189	0.3758	22229.6823
-445.053301	-267.585386	-323.084071	-453.152827	-1.053737	0.3758	22218.23786
-415.297755	-327.859443	-220.084102	-484.434299	-3.342625	0.3758	22206.03046
-366.468139	-382.79276	-167.439673	-540.130579	-0.290774	0.3758	22204.50453
-332.897779	-417.889045	-106.402654	-569.886125	-1.053737	0.3758	22194.58602
-256.601505	-455.27422	-35.44712	-612.612039	-0.290774	0.3758	22209.08231
-212.349667	-484.266804	66.026924	-633.974995	0.472189	1.138762	22220.52675
-123.083026	-530.044568	124.775055	-585.14538	-0.290774	1.138762	22215.94897
-29.23861	-546.829748	179.708372	-586.671306	0.472189	-1.150126	22225.86749
30.272484	-556.748264	263.634273	-572.175014	1.235151	1.138762	22233.49712
103.516906	-552.170487	327.723143	-575.226865	0.472189	0.3758	22215.18601
152.346522	-555.985301	388.760162	-520.293548	1.235151	-0.387163	22222.81564
204.227988	-534.622344	435.300889	-447.049125	1.998114	1.138762	22203.74157
271.368709	-485.792729	464.293473	-472.226895	2.761077	0.3758	22233.49712
314.094622	-448.407555	515.411976	-370.752851	0.472189	0.3758	22223.5786
379.709417	-423.229785	594.760101	-275.382509	1.235151	-0.387163	22218.23786
435.405697	-368.296468	574.92307	-215.871416	2.761077	1.138762	22200.68972
473.553834	-321.755741	622.22676	-173.908465	-0.290774	-0.387163	22209.08231
501.020492	-256.903908	571.871219	-101.427005	-1.053737	0.3758	22200.68972
504.072343	-185.948373	606.204542	-32.760359	-1.8167	0.3758	22207.55638
534.590853	-121.859504	584.841586	54.980356	-1.8167	1.138762	22213.66009
526.198263	-59.296559	510.071237	114.49145	-0.290774	-1.150126	22201.45268
517.805673	23.866379	507.019386	163.321065	0.472189	0.3758	22190.7712
496.442716	91.770063	479.552728	268.609922	-1.053737	1.901725	22197.63787
472.790871	150.518193	491.760132	302.943246	-3.342625	-1.150126	22210.60823
447.613101	214.607063	408.597193	369.321004	-0.290774	1.138762	22213.66009
418.620517	277.932971	331.537957	428.832097	-1.053737	1.138762	22205.2675
387.339045	322.947772	270.500938	454.009867	0.472189	-0.387163	22222.05268
345.376094	381.695903	182.760223	499.024669	0.472189	0.3758	22231.97119
307.227957	432.051443	111.804689	499.787632	-2.579662	-1.150126	22210.60823
266.027969	475.540319	24.826937	534.120955	-0.290774	1.138762	22224.34156
214.909466	496.903276	-46.128598	564.639464	-0.290774	-0.387163	22230.44527
148.531708	501.481052	-121.661909	547.854284	1.235151	-0.387163	22212.13416
72.235434	540.392152	-152.180418	571.506129	0.472189	-0.387163	22244.94156
32.561372	527.421786	-232.291506	528.780216	2.761077	1.901725	22253.33415
-23.897871	506.058829	-252.128537	581.424645	1.235151	1.138762	22230.44527
-71.964523	504.532903	-316.217407	545.565396	1.998114	1.901725	113.681448
-142.920058	473.251431	-382.595165	543.276508	1.998114	1.138762	15.259255
-205.483002	466.384767	-484.069209	469.269122	0.472189	0.3758	9.918516
-255.838543	448.836624	-470.33588	416.624693	0.472189	0.3758	16863.76537
-301.616307	416.029226	-511.535867	368.558041	-1.8167	-0.387163	22183.90454
-338.238518	374.066275	-545.106228	314.387687	0.472189	1.138762	22125.91937
-393.934798	333.62925	-588.595104	239.617338	1.235151	0.3758	22186.19343
-454.971817	259.621865	-616.061762	169.424767	-2.579662	0.3758	22193.06009
-458.786631	213.844101	-611.483986	83.97294	-1.8167	-0.387163	22185.43046
-493.882917	157.384858	-587.832141	37.432213	-1.8167	0.3758	22191.53417
-516.008836	100.162653	-548.921041	-30.47147	-0.290774	1.138762	22190.00824
-553.39401	25.392305	-513.061793	-90.745527	-1.8167	-0.387163	22196.87491
-538.134755	-15.04472	-490.935873	-166.278838	-1.053737	-0.387163	22211.3712
-532.031053	-67.689149	-458.891439	-247.152888	-0.290774	1.138762	22225.86749
-514.48291	-138.644684	-395.565531	-304.375093	-1.053737	-0.387163	22229.6823
-503.038469	-199.681703	-357.417395	-376.856553	0.472189	-0.387163	22215.94897
-460.312556	-263.770573	-341.395177	-441.708386	0.472189	1.138762	22226.63045
[truncated: 28,725 more rows]
