# Supplementary material for: Dynamic analysis of slant cracked rotor system considering nonlinear oil film force
Source: PLoS One. 2024 Jan 25;19(1):e0294293. doi: 10.1371/journal.pone.0294293 (PMC10810477; doi:10.1371/journal.pone.0294293)
Supplement: S1 File — These data were measured by two eddy current sensors, model WT0150. (ZIP) [file pone.0294293.s001.zip › 2021.3.18 Test data for plain bearings/2021.3.18 (P=0.2Mpa, Z=8.1g Clockwise126°+4.0g)/1400.csv]

1024	30720	7	0	3
8	8	8	8	10	10	1
3	3	3	3	1	1	4
2	1	4	3	0	0	0
0	0	0	0	-0.000021	0.000044	20723.62305
279.094451	-545.338296	493.255906	-556.015552	2.147261	1.781329	22199.16379
343.946284	-502.612383	593.204025	-465.985949	0.621335	1.018366	22235.786
393.538862	-457.597581	609.989205	-380.534122	-1.667553	-0.50756	22225.10453
451.52403	-386.642047	690.100292	-255.408234	-0.90459	-0.50756	22216.71194
511.035123	-324.079102	660.344746	-203.526768	0.621335	-0.50756	22226.63045
551.472148	-239.390238	723.670653	-95.949022	0.621335	1.018366	22231.97119
577.412881	-164.61989	732.826206	-2.104605	-0.141628	1.018366	22215.18601
568.257328	-75.35325	679.418814	95.554625	-0.90459	0.255403	22204.50453
563.679552	30.69857	687.048441	209.999036	-3.193478	-0.50756	22210.60823
536.975856	99.365217	642.796603	311.47308	-3.193478	-1.270522	22194.58602
514.086974	203.128149	592.441062	381.665652	-0.141628	1.781329	22215.94897
492.724017	266.454056	481.811465	443.465633	0.621335	1.781329	22224.34156
462.205508	348.854032	392.544825	509.080429	-0.141628	-0.50756	22216.71194
424.057371	390.816982	312.433738	554.858193	-0.90459	-1.270522	22214.42305
356.91665	462.535479	150.685637	591.480404	-0.141628	-1.270522	22226.63045
296.642594	512.89102	85.070842	667.013715	0.621335	-0.50756	22213.66009
212.716693	560.957673	-5.721724	641.072982	-0.90459	1.018366	22196.11194
157.783376	578.505815	-69.810594	724.998883	0.621335	0.255403	22233.49712
62.413034	592.239145	-160.603159	689.902597	0.621335	-0.50756	22226.63045
5.190829	560.957673	-255.973501	708.976666	1.384298	0.255403	22220.52675
-60.423967	555.616933	-331.506812	668.539641	0.621335	1.018366	990.325632
-156.557272	541.883604	-456.632701	595.295218	3.673186	3.307254	16.022217
-211.490589	505.261393	-487.914173	535.021162	1.384298	0.255403	12.970367
-296.942415	485.424362	-552.003043	512.13228	1.384298	1.781329	20178.83847
-348.823881	425.913268	-601.595621	411.421198	-0.141628	0.255403	22200.68972
-402.994236	370.216988	-650.425236	317.576782	-1.667553	1.018366	22208.31935
-455.638665	302.313305	-670.262268	238.228657	-0.141628	0.255403	22224.34156
-510.571982	224.491106	-706.121516	113.102768	-2.430516	-0.50756	22225.10453
-567.031224	136.750391	-687.047448	8.576873	-3.956441	-0.50756	22190.00824
-605.179361	61.980043	-700.017814	-119.600866	-1.667553	1.018366	22208.31935
-598.312696	3.231912	-644.321534	-204.28973	-2.430516	0.255403	22213.66009
-603.653436	-70.775474	-586.336366	-244.726755	-0.90459	2.544291	22201.45268
-563.21641	-140.968045	-520.721571	-388.926713	0.621335	3.307254	22222.81564
-546.43123	-243.968015	-482.573434	-456.830396	-0.141628	-0.50756	22232.73415
-486.157174	-323.31614	-410.091974	-552.200738	1.384298	1.018366	22215.94897
-457.16459	-371.382792	-386.440129	-632.311826	0.621335	0.255403	22222.05268
-383.157205	-440.812401	-266.65498	-691.822919	-0.141628	1.018366	22215.18601
-335.853515	-483.538314	-187.306855	-714.711801	-0.141628	0.255403	22191.53417
-233.616508	-526.264228	-23.269867	-709.371062	0.621335	1.018366	22241.12674
-180.209117	-562.886439	86.596767	-749.045124	2.910223	1.781329	22235.786
-63.475818	-604.849389	113.300463	-733.022907	-0.90459	-1.270522	22206.03046
22.738971	-617.819756	281.915228	-642.230341	1.384298	-0.50756	22209.84527
115.057463	-629.264197	344.478173	-638.415528	-0.141628	0.255403	22208.31935
186.012997	-598.745688	432.218887	-589.585912	-0.141628	3.307254	22206.79342
253.153718	-545.338296	506.989235	-551.437776	0.621335	0.255403	22202.21564
328.687029	-498.797569	564.211441	-499.556309	-0.90459	-0.50756	22228.15638
398.879601	-472.856836	660.344746	-396.55634	-0.141628	0.255403	22228.91934
446.18329	-403.427227	651.952155	-299.660072	-0.90459	-0.50756	22219.00082
497.301794	-332.471692	707.648435	-205.815656	-0.90459	1.018366	22206.79342
538.501782	-256.175419	705.359547	-123.41568	-1.667553	1.018366	22212.13416
572.835105	-150.123598	688.574367	-30.334226	-3.193478	-0.50756	22194.58602
578.175844	-80.693989	672.552149	49.776861	1.384298	-0.50756	22214.42305
565.96844	16.965241	674.078075	203.132371	1.384298	0.255403	22224.34156
543.079558	101.654105	622.196609	290.110123	-0.141628	0.255403	22205.2675
520.953639	185.580006	555.818851	382.428614	-0.90459	1.781329	22225.86749
485.09439	268.742944	479.522577	433.547118	-0.141628	0.255403	22231.97119
466.020322	334.35774	433.744813	517.473019	-0.90459	0.255403	22215.18601
403.457377	413.705864	311.670775	575.458187	-0.141628	0.255403	22203.74157
366.835166	467.876219	226.981911	625.050765	3.673186	0.255403	22227.39341
309.612961	507.550281	149.922675	686.850746	3.673186	1.781329	22238.07489
226.450022	562.483598	20.981972	695.243337	0.621335	0.255403	22224.34156
138.709307	564.772486	-80.492072	714.317405	1.384298	1.018366	22212.89712
88.353767	567.824337	-170.521675	676.169268	2.147261	1.781329	22219.00082
-8.542501	576.97989	-253.684613	694.480374	-1.667553	0.255403	22206.79342
-71.105445	546.461381	-310.143856	675.406305	-0.90459	0.255403	1292.458876
-133.66839	536.542865	-420.01049	615.132249	0.621335	1.781329	16.78518
-221.409104	508.313244	-490.966024	568.591522	-0.90459	-0.50756	12.970367
-272.527608	465.58733	-580.995627	472.458217	0.621335	1.018366	19766.07563
-348.060919	429.728082	-629.825242	399.213795	-1.667553	-1.270522	22199.92676
-428.934969	371.742914	-652.714125	327.495297	-3.956441	-1.270522	22184.6675
-468.609031	301.550342	-701.54374	196.265707	-2.430516	-1.270522	22206.03046
-523.542348	220.676292	-729.773361	70.376855	-0.90459	1.781329	22211.3712
-550.246044	155.824459	-719.091883	9.339836	-1.667553	0.255403	22199.92676
-575.423814	71.898558	-715.277069	-125.704568	1.384298	1.018366	22222.05268
-602.12751	6.283763	-621.432652	-203.526768	-1.667553	-0.50756	22231.20823
-582.290479	-71.538436	-623.721541	-279.060078	-0.90459	0.255403	22214.42305
-564.742336	-173.775443	-539.79564	-414.104483	-1.667553	1.018366	22222.81564
-556.349746	-232.523574	-526.06231	-509.474825	-0.141628	1.018366	22231.20823
-502.179392	-306.530959	-399.410496	-529.311856	-0.141628	0.255403	22211.3712
-441.142373	-361.464276	-317.01052	-590.348875	-0.90459	-2.033485	22237.31193
-383.157205	-426.316109	-210.195737	-642.230341	1.384298	0.255403	22246.46748
-324.409074	-477.434612	-135.425389	-696.400696	-0.141628	1.781329	22215.18601
-233.616508	-523.212377	-30.136531	-717.000689	2.147261	1.018366	22214.42305
-151.979495	-583.486433	72.863438	-752.096975	-0.90459	0.255403	22218.23786
-81.023961	-605.612352	153.737488	-720.815503	0.621335	-0.50756	22212.13416
29.605636	-628.501234	294.885595	-663.593298	-0.90459	-0.50756	22177.03787
107.427835	-607.90124	374.233719	-646.808118	-0.90459	0.255403	22218.23786
180.672258	-590.353097	418.485558	-623.156273	-0.90459	0.255403	22214.42305
260.020383	-562.123476	484.863316	-539.993334	-0.141628	0.255403	22196.11194
330.212954	-517.871637	582.522546	-464.460024	-0.90459	0.255403	22209.84527
398.116638	-468.27906	636.692901	-397.319303	-3.956441	-0.50756	22206.79342
459.91662	-397.323525	643.559565	-304.237849	-1.667553	-0.50756	22199.92676
525.531415	-327.893916	703.833622	-206.578618	0.621335	0.255403	22214.42305
524.768452	-243.205052	701.544733	-115.02309	-3.193478	1.018366	22220.52675
562.916589	-166.908778	649.663267	-49.408295	0.621335	1.018366	22215.18601
572.835105	-66.197697	663.396597	35.280569	1.384298	1.018366	22225.86749
559.101776	19.254129	648.900305	193.213856	-0.141628	1.018366	22233.49712
536.212893	90.972627	642.796603	266.458278	0.621335	0.255403	22214.42305
507.983272	190.920745	559.633664	361.065658	-1.667553	-0.50756	22221.28971
493.48698	267.979982	500.122571	451.095261	3.673186	1.781329	22255.62304
464.494396	334.35774	436.796664	549.517454	-0.141628	-0.50756	22235.786
424.057371	410.654013	333.033731	602.924845	2.147261	0.255403	22238.07489
379.04257	482.372511	224.693023	634.206318	1.384298	-0.50756	22212.13416
308.849998	514.416946	127.796755	688.376672	-0.90459	-0.50756	22222.81564
220.34632	551.039157	17.167158	700.584076	-1.667553	0.255403	22203.74157
160.072264	574.691002	-67.521705	695.243337	-1.667553	1.018366	22199.92676
73.857475	579.268778	-152.210569	698.295187	-0.90459	1.018366	22212.89712
-3.201762	573.165076	-229.269806	706.687778	-0.90459	-0.50756	22211.3712
-54.320265	556.379896	-336.847552	640.310019	-2.430516	-1.270522	1699.118015
-153.505421	531.202126	-421.536415	594.532255	1.384298	2.544291	19.074068
-229.038732	506.787318	-484.09936	532.732274	-3.193478	0.255403	12.207404
-293.890564	483.135473	-562.684522	498.39895	-1.667553	-1.270522	19246.498
-364.083136	425.150305	-600.832658	406.843422	-0.90459	-1.270522	22183.14158
-423.59423	361.824398	-677.128932	296.976788	-2.430516	-0.50756	22192.29713
-468.609031	287.817013	-709.93633	197.028669	-3.193478	0.255403	22216.71194
-509.809019	224.491106	-695.440038	100.895365	0.621335	0.255403	22229.6823
-544.905305	162.691124	-753.425206	-62.378661	-0.90459	1.018366	22209.84527
-577.712702	71.898558	-689.336336	-130.282345	-1.667553	-0.50756	22222.05268
-595.260845	7.809688	-623.721541	-204.28973	1.384298	1.781329	22231.20823
-583.053442	-79.931026	-617.617839	-327.126731	-0.141628	1.018366	22209.84527
-575.423814	-142.493971	-548.18823	-404.94893	2.910223	3.307254	22244.17859
-537.275677	-224.130984	-467.31418	-458.356322	-0.141628	0.255403	22247.99341
-513.623833	-324.079102	-400.936421	-539.993334	2.147261	0.255403	22230.44527
-451.823851	-371.382792	-323.114222	-575.852583	-0.90459	-1.270522	22225.86749
-405.283124	-441.575364	-236.13647	-672.748851	0.621335	1.018366	22231.20823
-334.327589	-488.116091	-130.847613	-691.059956	1.384298	1.781329	22203.74157
-259.557241	-539.997557	-45.395786	-724.630317	-0.141628	0.255403	22203.74157
-165.712825	-585.775321	47.685668	-736.837721	-0.90459	0.255403	22215.94897
-64.238781	-614.767905	144.581935	-724.630317	-0.141628	1.018366	22213.66009
5.190829	-612.479017	249.10783	-686.48218	-0.90459	0.255403	22193.06009
88.353767	-610.953091	368.130017	-680.378478	-2.430516	-0.50756	22187.71935
169.227817	-611.716054	428.404074	-650.622931	-0.90459	1.018366	22196.87491
254.679643	-570.516066	500.122571	-541.51926	-0.90459	2.544291	22193.82305
330.212954	-505.664234	580.996621	-475.904465	-2.430516	-0.50756	22212.89712
371.412942	-466.753134	628.300311	-424.022998	-0.141628	-1.270522	22220.52675
469.835135	-385.879084	651.952155	-329.415619	-0.141628	0.255403	22218.23786
496.538831	-347.730947	674.841038	-228.704538	-1.667553	-1.270522	22222.81564
548.420297	-260.753195	712.989174	-143.252711	-0.141628	0.255403	22231.20823
561.390664	-169.960629	671.026224	-75.349028	0.621335	2.544291	22215.18601
590.383248	-60.856958	642.03364	74.954631	-1.667553	-2.033485	22220.52675
575.123993	9.335614	682.470665	204.658297	1.384298	-1.270522	22247.23045
551.472148	97.076328	632.115124	284.769384	2.910223	0.255403	22236.54897
517.901788	179.476304	590.915137	385.480465	-0.141628	1.781329	22237.31193
495.012906	264.165168	522.24849	448.806373	2.147261	-0.50756	22241.12674
459.91662	316.046634	455.107769	525.865609	-0.90459	-1.270522	22229.6823
421.00552	390.054019	323.878179	586.139665	-0.90459	0.255403	22219.76379
366.835166	462.535479	220.115246	617.421137	-0.90459	-0.50756	22199.92676
304.272221	512.128057	143.05601	669.302603	-0.141628	0.255403	22215.18601
221.872246	547.224343	9.537531	685.324821	-0.141628	1.018366	22213.66009
164.650041	552.565082	-74.38837	679.221119	2.147261	2.544291	22207.55638
44.864891	562.483598	-193.410557	658.621125	-0.90459	-0.50756	22190.7712
5.953791	565.535449	-237.662396	683.798895	-3.193478	-0.50756	22187.71935
-60.423967	547.987306	-374.232726	615.132249	0.621335	2.544291	2251.503037
-156.557272	534.253977	-432.980856	620.472988	-0.90459	1.781329	16.022217
-193.179483	502.972505	-477.232695	567.828559	-1.667553	0.255403	12.970367
-274.053533	473.979921	-555.817857	505.265615	0.621335	1.018366	20348.97916
-338.905366	440.40956	-608.462286	403.028608	0.621335	1.018366	22210.60823
-396.127571	370.979951	-681.706709	290.873086	-0.90459	-1.270522	22206.03046
-455.638665	309.179969	-725.958547	202.369409	-0.141628	0.255403	22219.76379
-487.6831	233.646658	-702.306702	110.050917	-1.667553	0.255403	22224.34156
-550.246044	137.513354	-727.484473	-16.600897	-0.90459	1.018366	22207.55638
-557.875671	105.468919	-719.091883	-107.393463	1.384298	-0.50756	22242.65267
-566.268261	31.461533	-597.780808	-208.104544	1.384298	-0.50756	22247.23045
-590.683069	-70.012511	-616.091913	-274.482302	2.910223	1.781329	22227.39341
-547.194193	-147.071747	-555.817857	-361.460054	1.384298	1.781329	22231.97119
-565.505299	-229.471723	-480.284546	-456.067433	-0.90459	0.255403	22235.02304
-512.86087	-292.034667	-394.069757	-533.889633	1.384298	0.255403	22218.23786
-460.979404	-379.775382	-335.321626	-616.289608	-0.141628	0.255403	22196.11194
-391.549795	-428.604997	-239.951284	-660.541447	1.384298	-1.270522	22222.81564
-332.801664	-485.06424	-145.343905	-679.615515	-0.90459	0.255403	22217.4749
-233.616508	-527.02719	-28.610606	-742.941423	0.621335	1.781329	22180.85269
-178.683191	-567.464215	71.337513	-716.237727	-1.667553	1.781329	22196.11194
-92.468402	-618.582719	125.507867	-771.171044	-0.90459	0.255403	22198.40083
-5.49065	-626.212346	270.470787	-697.163658	-0.90459	-0.50756	22183.90454
94.457469	-613.24198	363.552241	-633.837751	1.384298	1.018366	22197.63787
177.620407	-591.879023	406.278154	-633.837751	2.910223	2.544291	22203.74157
250.101867	-559.834588	508.515161	-558.30444	-0.90459	-0.50756	22211.3712
327.161103	-506.427196	583.285509	-472.852614	0.621335	1.018366	22228.15638
392.775899	-472.856836	593.966987	-424.022998	-0.141628	-0.50756	22232.73415
447.709216	-414.108705	635.929938	-331.704507	0.621335	0.255403	22215.94897
503.405496	-343.153171	673.315112	-227.178612	-0.141628	1.018366	22224.34156
543.079558	-231.760611	732.826206	-131.80827	1.384298	0.255403	22243.41563
568.257328	-171.486555	688.574367	-48.645332	2.147261	-0.50756	22235.02304
567.494366	-60.093995	676.366963	69.613892	0.621335	-1.270522	22235.786
588.857322	1.705986	648.900305	171.850899	3.673186	1.018366	22241.88971
536.975856	84.105962	653.478081	317.576782	-0.141628	-0.50756	22225.86749
523.242527	190.920745	569.55218	370.221211	0.621335	1.781329	22222.05268
500.353645	247.379988	494.781832	434.310081	1.384298	1.018366	22228.91934
437.7907	326.728112	423.063334	512.895242	-1.667553	0.255403	22222.81564
416.427744	393.868833	307.092998	586.139665	2.147261	-0.50756	22218.23786
356.91665	457.957703	226.218948	553.332267	2.147261	-0.50756	22203.74157
303.509259	516.705834	140.767122	667.013715	-0.90459	0.255403	22191.53417
207.375954	533.491014	20.219009	691.428523	-3.193478	-0.50756	22180.08972
141.761158	567.061374	-101.855029	649.465572	0.621335	1.781329	22202.97861
58.59822	573.165076	-154.499457	699.821113	-2.430516	0.255403	22196.11194
3.664903	568.5873	-245.292023	700.584076	-0.141628	1.018366	22194.58602
-61.18693	544.172492	-323.114222	661.672976	-0.141628	1.018366	1147.495956
-137.483203	538.06879	-416.958639	609.79151	-0.90459	-0.50756	16.78518
-216.831328	509.839169	-515.380832	558.673007	-0.90459	1.018366	13.733329
-278.63131	473.979921	-555.817857	506.028578	1.384298	1.018366	19953.0015
-338.905366	435.831784	-629.825242	404.554534	-0.141628	-0.50756	22201.45268
-405.283124	399.972535	-667.973379	308.421229	-0.90459	0.255403	22204.50453
-435.801633	306.128118	-706.121516	190.924967	1.384298	0.255403	22240.36378
-506.757168	250.431839	-724.432622	99.369439	2.147261	2.544291	22247.23045
-544.142342	150.48372	-735.877063	-46.356444	2.147261	1.018366	22223.5786
-572.371963	79.528186	-723.669659	-91.371245	-0.90459	-0.50756	22229.6823
-600.601585	18.491167	-612.2771	-189.793438	2.147261	1.018366	22236.54897
-599.075659	-101.293983	-587.862292	-253.119345	0.621335	0.255403	22212.13416
-574.660852	-160.042114	-554.291932	-398.845228	0.621335	1.781329	22219.76379
-541.090491	-227.182835	-458.158627	-446.911881	-0.141628	1.018366	22228.15638
-528.120125	-318.738363	-424.588266	-535.415558	0.621335	0.255403	22225.10453
-479.290509	-366.042053	-365.840136	-614.00072	-0.141628	1.018366	22189.24528
-413.675714	-449.967954	-226.217955	-662.830335	-2.430516	0.255403	22196.11194
-345.77203	-489.642016	-179.677228	-723.104391	-2.430516	1.018366	22205.2675
-246.586875	-527.02719	-56.840227	-726.156242	-3.193478	-1.270522	22161.77862
-164.186899	-566.701253	69.811587	-720.815503	-2.430516	0.255403	22193.82305
-99.335066	-604.086427	166.707855	-729.208093	-1.667553	-1.270522	22210.60823
5.190829	-610.953091	276.574489	-681.141441	-0.141628	1.781329	22209.84527
89.879692	-615.530868	316.248551	-656.726633	0.621335	0.255403	22193.82305
177.620407	-591.879023	409.330005	-626.208124	-0.90459	1.781329	22211.3712
256.968532	-559.071625	505.46331	-535.415558	0.621335	1.018366	22215.18601
327.161103	-516.345712	578.707733	-492.689645	0.621335	1.018366	22224.34156
402.694414	-463.701283	609.226242	-404.94893	-0.141628	-2.033485	22245.70452
459.153657	-415.634631	622.196609	-333.993396	0.621335	0.255403	22235.786
502.642533	-320.264289	682.470665	-239.386016	2.147261	1.018366	22241.12674
551.472148	-248.545791	680.94474	-133.334196	0.621335	0.255403	22241.88971
571.309179	-165.382853	729.011392	-36.437928	0.621335	0.255403	22224.34156
594.961024	-90.612505	710.700286	68.087967	-0.90459	1.781329	22223.5786
575.123993	-15.079194	681.707702	182.532377	-1.667553	-0.50756	22229.6823
549.18326	96.313366	632.115124	296.976788	-0.141628	-0.50756	22221.28971
519.427713	187.868894	578.707733	374.036024	-0.141628	2.544291	22220.52675
501.116607	262.639242	523.011453	435.073043	-0.90459	1.018366	22228.91934
454.575881	338.935516	434.507775	516.710056	-1.667553	-0.50756	22196.11194
417.190706	389.291057	341.426322	560.961895	-2.430516	-1.270522	22193.06009
383.620346	452.616964	173.574519	534.258199	-0.90459	0.255403	22208.31935
298.168519	485.424362	103.381948	631.917429	-2.430516	0.255403	22182.37861
229.501873	534.253977	1.907904	699.05815	-3.193478	-0.50756	22185.43046
153.205599	565.535449	-69.810594	700.584076	-0.141628	0.255403	22212.89712
89.11673	590.713219	-135.425389	708.213703	-0.90459	-0.50756	22211.3712
11.29453	562.483598	-236.899433	702.110001	-0.141628	-1.270522	22196.87491
-59.661004	547.224343	-339.899402	641.835945	0.621335	0.255403	3925.443281
-139.009129	547.224343	-439.847521	605.976696	-1.667553	1.781329	18.311106
-200.046148	499.157691	-505.462316	578.510038	-0.90459	0.255403	12.207404
-271.764645	484.661399	-547.425267	518.235982	0.621335	-0.50756	19504.37941
-344.246105	444.224374	-604.647472	389.295279	1.384298	1.018366	22223.5786
-392.312757	397.683647	-661.106715	286.29531	0.621335	-0.50756	22218.23786
-455.638665	316.809597	-670.262268	219.917551	-0.141628	-0.50756	22228.91934
-501.416429	241.276286	-696.965963	106.999066	-0.90459	0.255403	22231.20823
-534.223826	164.980012	-704.595591	16.206501	-0.141628	1.781329	22210.60823
-581.527516	63.505968	-686.284485	-71.534214	-0.90459	0.255403	22218.23786
-594.497883	17.728204	-617.617839	-179.874923	0.621335	1.018366	22229.6823
-606.705286	-55.516219	-598.54377	-261.511936	-1.667553	0.255403	22219.76379
-580.001591	-152.412486	-552.003043	-379.77116	-0.141628	1.781329	22219.76379
-563.21641	-230.997648	-487.151211	-463.697061	-0.90459	-0.50756	22208.31935
-529.64605	-303.479108	-421.536415	-576.615546	-3.193478	1.018366	22202.97861
-467.083106	-366.805016	-445.951223	-669.697	-2.430516	-0.50756	22180.08972
-403.757198	-426.316109	-292.595713	-698.689584	-0.90459	-1.270522	22188.48232
-328.98685	-501.84942	-181.203153	-737.600683	-0.90459	1.018366	22219.00082
-270.23872	-532.367929	-49.2106	-729.971056	0.621335	0.255403	22211.3712
-164.949862	-578.908656	71.337513	-711.65995	-0.90459	0.255403	22207.55638
-75.683222	-604.849389	133.900457	-727.682168	2.147261	1.018366	22219.76379
-2.438799	-607.138278	264.367085	-684.193292	-1.667553	-0.50756	22196.87491
102.087096	-616.293831	318.537439	-664.356261	0.621335	0.255403	22187.71935
192.879662	-579.671619	412.381856	-642.993304	0.621335	1.018366	22213.66009
271.464824	-556.019774	484.863316	-543.045185	2.910223	1.018366	22236.54897
325.635178	-495.745718	577.94477	-460.64521	2.910223	1.018366	22239.60082
412.61293	-447.679066	571.841068	-425.548924	2.147261	1.781329	22243.41563
448.472179	-395.7976	680.94474	-296.608221	1.384298	1.018366	22222.81564
510.27216	-323.31614	712.989174	-209.630469	-0.141628	1.018366	22225.10453
538.501782	-241.679127	709.174361	-130.282345	-0.90459	0.255403	22225.86749
568.257328	-176.064331	703.070659	-15.074972	-0.90459	0.255403	22216.71194
565.205477	-77.642138	716.041025	78.006482	1.384298	1.018366	22223.5786
573.598068	7.046726	692.389181	210.761999	-1.667553	-1.270522	22228.91934
552.998074	98.602254	642.796603	300.028639	-0.141628	1.018366	22221.28971
533.161042	164.980012	583.285509	351.910105	-1.667553	1.018366	22196.87491
501.87957	250.431839	465.789248	395.398981	-2.430516	-0.50756	22214.42305
466.783284	306.128118	439.848515	490.00636	-1.667553	1.018366	22210.60823
427.872185	376.32069	302.515222	530.443385	-1.667553	-0.50756	22199.92676
369.887017	454.142889	230.033762	583.087814	-1.667553	0.255403	22222.05268
310.375923	522.809536	147.633786	686.087784	1.384298	1.018366	22217.4749
227.975948	532.728051	56.078258	707.45074	-3.193478	-0.50756	22199.92676
170.753742	570.113225	-43.106898	709.739629	-2.430516	-1.270522	22212.89712
65.464885	574.691002	-166.706861	685.324821	-0.141628	1.018366	22215.18601
18.161195	573.165076	-240.714247	676.932231	-0.90459	0.255403	22171.69713
-52.794339	555.616933	-340.662365	640.310019	0.621335	1.018366	5182.805872
-149.690607	543.40953	-455.106776	598.347069	-0.90459	1.018366	19.837031
-179.446154	522.046573	-482.573434	557.147081	1.384298	1.018366	11.444441
-276.342421	468.639181	-513.091944	531.969311	2.147261	0.255403	18949.7055
-339.668329	438.883635	-625.247466	388.532316	-0.90459	0.255403	22207.55638
-390.786832	378.609578	-655.003013	342.754552	-0.90459	-0.50756	22202.97861
-443.431261	312.994783	-674.077081	216.102738	-2.430516	-0.50756	22209.84527
-492.260876	245.854062	-702.306702	106.236104	-0.141628	0.255403	22227.39341
-545.668268	152.009646	-677.128932	10.102799	-0.90459	1.018366	22223.5786
-575.423814	85.631887	-674.077081	-76.874953	-3.193478	-1.270522	22216.71194
-597.549734	7.046726	-636.691907	-176.823072	-0.90459	1.018366	22209.08231
-604.416398	-62.382884	-629.06228	-286.689706	0.621335	1.018366	22202.21564
-576.94974	-150.886561	-580.232665	-435.46744	-2.430516	0.255403	22198.40083
-554.82382	-230.997648	-571.077112	-510.237788	-1.667553	1.018366	22215.18601
-503.705317	-298.138369	-421.536415	-518.630378	-0.90459	1.781329	22221.28971
-472.423845	-367.567978	-384.914204	-643.756267	-3.193478	-2.033485	22206.79342
-412.912751	-428.604997	-259.025352	-652.91182	-1.667553	-0.50756	22207.55638
-332.801664	-485.827203	-149.921681	-694.111807	-2.430516	0.255403	22219.76379
-262.609092	-544.575333	-62.943929	-734.548832	-1.667553	1.018366	22196.11194
-180.209117	-559.071625	57.604183	-728.445131	-1.667553	1.018366	22193.06009
-68.816557	-604.849389	130.848606	-749.045124	2.910223	1.018366	22229.6823
14.346381	-617.819756	265.130048	-694.111807	1.384298	1.018366	22217.4749
89.879692	-629.264197	322.352253	-665.882186	1.384298	0.255403	22217.4749
138.709307	-605.612352	329.981881	-694.87477	0.621335	1.781329	22201.45268
253.153718	-558.308663	456.633695	-545.334074	1.384298	1.018366	22224.34156
321.820364	-516.345712	586.33736	-488.111868	-0.90459	0.255403	22224.34156
374.464793	-477.434612	629.063273	-420.208185	-2.430516	-0.50756	22228.15638
457.627731	-423.264258	689.33733	-283.637855	0.621335	2.544291	22219.76379
498.064757	-343.153171	719.092876	-217.260097	-0.90459	0.255403	22222.05268
514.849937	-250.071717	702.307696	-127.993457	-0.141628	-0.50756	22230.44527
552.998074	-156.990263	694.678069	-2.867568	-0.141628	0.255403	22220.52675
572.835105	-92.13843	691.626218	78.006482	-2.430516	0.255403	22199.16379
574.36103	-18.131045	654.241044	177.191638	-1.667553	1.018366	22211.3712
545.368446	78.765223	619.907721	246.621247	-1.667553	-0.50756	22207.55638
528.583266	161.928161	510.804049	341.991589	-0.141628	1.018366	22207.55638
495.775868	258.061466	505.46331	448.806373	-0.141628	1.018366	22225.86749
464.494396	329.017001	442.900366	538.835975	-0.141628	1.781329	22231.97119
426.346259	394.631796	346.767061	575.458187	0.621335	-0.50756	22206.79342
371.412942	450.328076	238.426352	618.1841	2.910223	1.781329	22225.86749
303.509259	507.550281	140.004159	684.561858	-1.667553	-0.50756	22219.76379
229.501873	557.905822	26.322711	712.791479	-0.141628	1.018366	22183.90454
157.020413	580.031741	-55.314302	706.687778	0.621335	-0.50756	22227.39341
97.50932	577.742853	-169.758712	693.717411	-0.141628	1.018366	22228.15638
2.90194	593.76507	-228.506843	671.591492	0.621335	0.255403	22206.03046
-43.638787	582.320629	-396.358645	621.235951	0.621335	-0.50756	1004.821924
-131.379501	542.646567	-388.729018	584.61374	0.621335	2.544291	15.259255
-212.253552	522.046573	-509.27713	540.361901	-0.141628	1.781329	12.970367
-283.972049	478.557697	-538.269714	521.287833	-0.90459	-0.50756	18296.60939
-349.586844	440.40956	-594.728957	426.680453	-0.90459	-0.50756	22196.87491
-412.149789	374.031802	-641.269684	336.65085	0.621335	2.544291	22209.08231
-443.431261	308.417007	-715.277069	213.050887	-1.667553	-0.50756	22208.31935
-501.416429	244.328137	-716.802994	103.184253	-2.430516	-0.50756	22206.79342
-536.512715	155.061496	-680.943746	10.102799	-0.90459	1.018366	22200.68972
-566.268261	78.765223	-693.914112	-80.689767	-3.193478	0.255403	22196.11194
-615.097877	7.809688	-674.077081	-168.430482	-0.141628	0.255403	22211.3712
-589.920106	-55.516219	-653.477087	-326.363768	1.384298	1.781329	22219.76379
-559.401597	-144.782859	-547.425267	-413.34152	-0.90459	1.018366	22217.4749
-555.586783	-215.738394	-480.284546	-452.25262	-0.90459	1.018366	22227.39341
-509.809019	-294.323556	-419.247527	-523.208154	0.621335	0.255403	22234.26008
-473.186808	-363.753165	-310.143856	-586.534061	-0.90459	0.255403	22212.89712
-394.601646	-413.345742	-231.558694	-651.385894	1.384298	1.781329	22204.50453
-327.460925	-459.886469	-144.580942	-676.563664	1.384298	0.255403	22227.39341
-258.794278	-512.530898	-62.180966	-723.104391	0.621335	0.255403	22215.94897
-165.712825	-560.597551	59.130109	-729.208093	-0.141628	0.255403	22219.00082
-84.838774	-579.671619	68.285662	-763.541416	1.384298	1.018366	22204.50453
2.138978	-614.767905	219.352284	-731.496981	0.621335	0.255403	22208.31935
75.3834	-610.953091	339.900396	-662.067372	0.621335	-0.50756	22215.94897
167.701891	-606.375315	393.307788	-652.91182	-2.430516	0.255403	22203.74157
248.575942	-568.227178	481.811465	-551.437776	-1.667553	0.255403	22212.13416
305.798147	-528.553116	594.72995	-494.21557	-0.141628	0.255403	22224.34156
386.672197	-483.538314	651.189193	-375.193383	-0.141628	0.255403	22231.97119
430.161073	-408.005003	645.085491	-330.941545	1.384298	1.018366	22222.81564
490.435129	-334.760581	667.974373	-236.334165	-2.430516	-0.50756	22198.40083
530.872154	-256.938381	693.152143	-178.348997	-1.667553	-0.50756	22215.18601
559.864738	-180.642108	670.263261	-73.06014	-1.667553	0.255403	22202.97861
575.886956	-82.219915	636.692901	35.280569	-1.667553	-0.50756	22205.2675
571.309179	1.705986	661.107708	192.450893	0.621335	-0.50756	22224.34156
563.679552	68.083744	561.15959	198.554595	1.384298	-0.50756	22230.44527
530.109192	168.031863	569.55218	352.673068	-0.90459	1.781329	22219.76379
506.457347	256.535541	506.989235	448.04341	-2.430516	-1.270522	22225.86749
461.442545	326.728112	467.315173	541.124864	-0.90459	-0.50756	22229.6823
425.583297	414.468827	325.404104	580.035963	2.147261	0.255403	22190.00824
384.383309	470.165107	241.478203	639.547057	0.621335	1.018366	22238.83786
323.34629	513.653983	155.263414	685.324821	1.384298	3.307254	22247.23045
223.398171	561.720635	14.87827	698.295187	-0.141628	1.018366	22196.87491
160.072264	571.639151	-88.121699	686.850746	0.621335	-0.50756	22215.94897
89.11673	583.846555	-188.832781	666.250753	-1.667553	-0.50756	22212.13416
14.346381	568.5873	-242.240172	698.295187	-1.667553	0.255403	22193.82305
-49.742489	556.379896	-352.106806	615.132249	-2.430516	0.255403	3438.673055
-126.801725	538.06879	-422.299378	631.154467	-1.667553	2.544291	19.074068
-206.912812	495.342877	-485.625285	571.643373	-0.141628	0.255403	11.444441
-273.29057	494.579914	-541.321565	518.998944	-0.141628	1.018366	17513.04666
-345.009068	425.913268	-598.54377	412.947124	-2.430516	-0.50756	22177.03787
-394.601646	384.71328	-640.506721	316.050856	-3.193478	-1.270522	22188.48232
-448.009037	311.468858	-717.565957	217.628663	-1.667553	-0.50756	22195.34898
-493.023839	232.120733	-745.795579	52.828712	-0.90459	1.781329	22213.66009
-573.134926	156.587422	-787.758529	-66.193475	1.384298	2.544291	22212.13416
-589.157144	98.602254	-766.395572	-95.949022	2.147261	1.018366	22218.23786
-579.238628	14.676353	-589.388217	-147.830488	3.673186	1.018366	22229.6823
-590.683069	-62.382884	-632.114131	-292.793408	0.621335	1.781329	22230.44527
-592.208994	-136.390269	-545.136379	-388.16375	0.621335	1.018366	22217.4749
-557.875671	-233.286537	-493.254913	-432.415589	-1.667553	0.255403	22224.34156
-505.994205	-295.849481	-406.277161	-498.793347	3.673186	1.781329	22247.23045
-447.246074	-350.782798	-346.003104	-580.43036	2.147261	1.018366	22233.49712
-409.8609	-415.634631	-228.506843	-649.859969	1.384298	0.255403	22228.15638
-340.431291	-473.619799	-158.314271	-685.719217	2.147261	1.018366	22214.42305
-254.216502	-529.316079	-80.492072	-738.363646	1.384298	1.018366	22204.50453
-176.394303	-567.464215	30.900488	-747.519199	0.621335	0.255403	22213.66009
-90.942476	-604.086427	107.959724	-712.422913	-0.141628	-0.50756	22202.97861
-3.964724	-621.63457	262.84116	-675.800702	2.147261	0.255403	22205.2675
89.11673	-610.190129	344.478173	-659.778484	1.384298	2.544291	22212.13416
164.650041	-604.849389	419.248521	-624.682198	1.384298	3.307254	22206.79342
249.338904	-559.071625	487.915167	-572.037769	-1.667553	1.018366	22212.89712
324.872215	-533.130892	577.181807	-504.897049	-0.90459	1.781329	22195.34898
386.672197	-459.123507	618.381795	-436.993365	-0.90459	-0.50756	22216.71194
454.575881	-407.242041	634.404013	-304.237849	-3.193478	-0.50756	22203.74157
501.87957	-348.49391	686.285479	-227.178612	-0.141628	1.018366	22212.89712
535.449931	-240.916164	636.692901	-218.02306	-1.667553	-0.50756	22225.86749
565.205477	-180.642108	613.804019	-115.02309	-0.141628	0.255403	22225.10453
584.279546	-75.35325	662.633634	34.517606	-0.90459	-2.033485	22218.23786
576.649918	3.231912	652.715118	211.524961	1.384298	-0.50756	22226.63045
538.501782	90.209664	653.478081	310.710117	-1.667553	0.255403	22228.91934
511.035123	166.505938	560.396627	366.406397	-0.141628	1.018366	22218.23786
518.66475	266.454056	528.352192	452.621186	2.910223	1.018366	22251.80822
475.938837	323.676261	441.37444	529.680423	0.621335	0.255403	22248.75637
450.761067	399.972535	285.730042	549.517454	0.621335	0.255403	22196.87491
382.857383	465.58733	253.685607	635.732243	-0.141628	0.255403	22217.4749
310.375923	519.757685	173.574519	676.932231	-0.141628	0.255403	22232.73415
236.368538	536.542865	4.959755	682.27297	-0.141628	1.018366	22191.53417
175.331519	572.402114	-93.462438	661.672976	-0.90459	0.255403	22205.2675
78.435251	574.691002	-117.877246	718.895181	0.621335	1.018366	22225.86749
28.842673	579.268778	-226.217955	705.924815	-0.141628	1.781329	22208.31935
-47.4536	548.750269	-339.899402	657.0952	-0.141628	0.255403	4536.576434
-139.772091	531.202126	-434.506782	617.421137	-1.667553	1.018366	19.837031
-208.438738	508.313244	-476.469732	570.117448	-3.193478	0.255403	11.444441
-277.105384	487.71325	-540.558602	516.710056	-0.90459	1.018366	16589.09879
-345.77203	435.068821	-610.751174	415.998975	-0.90459	-0.50756	22183.14158
-400.705348	379.372541	-683.232634	288.584198	-1.667553	0.255403	22199.16379
-448.009037	332.068851	-704.595591	184.058303	2.147261	2.544291	22216.71194
-500.653466	240.513323	-747.321504	35.280569	-0.141628	-0.50756	22224.34156
-540.327528	174.898528	-767.158535	10.102799	-0.141628	-1.270522	22222.05268
-573.134926	92.498552	-708.410404	-71.534214	-1.667553	-0.50756	22215.18601
-589.157144	17.728204	-616.091913	-174.534184	2.147261	2.544291	22228.91934
-578.475665	-41.78289	-606.173398	-258.460085	2.147261	1.018366	22244.17859
-565.505299	-137.916194	-547.425267	-375.956346	2.910223	1.781329	22238.83786
-576.186777	-205.056915	-497.832689	-463.697061	2.147261	3.307254	22244.17859
-486.920137	-280.590226	-429.166043	-515.578527	0.621335	-2.033485	22235.786
-464.031255	-374.434643	-346.003104	-615.526645	3.673186	1.018366	22215.18601
-406.809049	-414.871668	-236.13647	-646.045155	1.384298	1.018366	22216.71194
-338.142403	-457.597581	-159.840197	-710.134025	-0.90459	0.255403	22198.40083
-251.164651	-536.182743	-94.225401	-743.704385	-0.141628	-0.50756	22202.21564
-177.157266	-577.382731	63.707885	-716.237727	-1.667553	0.255403	22215.94897
-92.468402	-611.716054	120.930091	-717.763652	-0.141628	-0.50756	22219.00082
1.376015	-616.293831	255.974495	-680.378478	1.384298	1.018366	22185.43046
82.250065	-602.560501	339.137433	-685.719217	-1.667553	0.255403	22186.95639
147.86486	-585.012358	391.781862	-640.704416	2.147261	1.781329	22196.11194
235.605575	-581.960507	492.492943	-554.489626	-0.90459	1.781329	22202.21564
313.427774	-524.738302	538.270708	-498.793347	-0.141628	0.255403	22210.60823
387.43516	-483.538314	594.72995	-443.86003	-0.90459	0.255403	22225.10453
437.027738	-414.871668	661.870671	-329.415619	-0.141628	1.781329	22225.86749
495.012906	-328.656879	688.574367	-234.045277	-0.90459	-0.50756	22218.23786
534.686968	-275.249487	680.181777	-160.800854	-1.667553	0.255403	22227.39341
559.864738	-179.879145	716.803988	-34.14904	0.621335	1.781329	22227.39341
567.494366	-87.560654	707.648435	87.162035	-1.667553	0.255403	22215.18601
578.175844	10.098576	671.789187	197.028669	2.910223	0.255403	22206.03046
552.235111	83.342999	613.804019	269.510129	2.147261	-0.50756	22248.75637
534.686968	183.291118	623.722534	355.724919	-0.141628	1.781329	22229.6823
502.642533	244.328137	529.115155	433.547118	-0.141628	0.255403	22237.31193
465.257359	308.417007	463.500359	513.658205	-1.667553	-0.50756	22234.26008
411.087005	380.135504	334.559657	544.939677	-0.141628	-0.50756	22196.87491
360.731464	444.224374	236.900427	609.79151	1.384298	1.018366	22194.58602
327.161103	510.602132	151.4486	689.139635	1.384298	1.018366	22225.86749
223.398171	543.40953	15.641233	676.932231	-0.90459	-0.50756	22206.79342
150.916711	565.535449	-57.60319	704.398889	1.384298	2.544291	22206.79342
86.827841	567.061374	-158.314271	693.717411	-0.90459	0.255403	22197.63787
24.264897	580.794704	-253.684613	685.324821	-2.430516	-0.50756	22193.82305
-40.586936	557.142859	-334.558663	625.813727	-2.430516	1.018366	16488.38771
-129.090613	540.357679	-446.714186	621.998914	-0.141628	2.544291	21.362957
-201.572073	518.231759	-470.36603	573.169299	-0.141628	1.018366	13.733329
-279.394272	478.557697	-542.84749	490.00636	2.147261	1.018366	18604.08338
-356.453509	435.831784	-648.136348	422.102677	1.384298	-0.50756	22198.40083
-410.623863	394.631796	-716.040032	284.006421	-0.141628	1.018366	22215.94897
-451.060888	326.728112	-671.788193	256.539763	2.147261	1.018366	22213.66009
-509.046056	255.772578	-738.165951	72.665743	0.621335	1.781329	22224.34156
-551.771969	189.39482	-700.017814	43.673159	0.621335	1.018366	22237.31193
-565.505299	95.550403	-679.41782	-73.823102	2.147261	1.781329	22238.07489
-602.12751	30.69857	-632.877093	-153.171227	2.147261	0.255403	22242.65267
-592.208994	-61.619921	-616.854876	-276.77119	0.621335	1.018366	22242.65267
-560.927522	-131.812493	-535.980826	-331.704507	1.384298	2.544291	22225.10453
-560.16456	-206.582841	-480.284546	-435.46744	-0.141628	-1.270522	22225.86749
-503.705317	-286.693928	-418.484564	-547.622962	-0.90459	-0.50756	22215.94897
-470.134957	-361.464276	-331.506812	-602.556279	0.621335	1.781329	22204.50453
-407.572012	-430.130923	-228.506843	-642.993304	-1.667553	0.255403	22219.00082
-341.957217	-472.856836	-179.677228	-678.852553	-0.90459	-0.50756	22215.18601
-267.949831	-544.575333	-60.655041	-737.600683	1.384298	1.781329	22196.87491
-183.260968	-564.412364	68.285662	-710.896988	-0.141628	1.781329	22193.06009
-106.201731	-600.271613	130.085643	-722.341429	-0.90459	0.255403	22202.97861
-27.616569	-651.390116	249.870793	-658.252559	-0.90459	-0.50756	22171.69713
66.227847	-611.716054	308.618924	-674.274776	-1.667553	1.018366	22186.95639
160.835227	-596.456799	394.833713	-617.052571	-0.141628	1.018366	22206.03046
240.183351	-555.256812	490.967018	-548.385925	-0.141628	1.018366	22225.86749
300.457408	-515.582749	546.663298	-480.482241	-0.90459	-1.270522	22217.4749
364.546278	-477.434612	558.870702	-454.541508	-0.90459	1.018366	22228.91934
451.52403	-411.819817	664.159559	-292.793408	0.621335	0.255403	22229.6823
498.827719	-330.182804	717.566951	-218.786022	0.621335	1.018366	22217.4749
541.553633	-257.701344	701.544733	-124.941606	2.147261	1.018366	22248.75637
576.649918	-167.671741	731.30028	-14.312009	0.621335	1.018366	22249.51933
592.672136	-93.664356	678.655851	73.428706	1.384298	-0.50756	22230.44527
575.123993	5.5208	677.892889	219.154589	0.621335	-2.033485	22236.54897
556.049925	77.239297	632.878087	265.695316	1.384298	1.781329	22237.31193
523.242527	164.980012	613.804019	375.56195	-2.430516	1.018366	22212.13416
504.168458	253.48369	503.937385	433.547118	-0.141628	0.255403	22222.81564
474.412912	317.572559	445.952217	506.791541	-1.667553	-0.50756	22229.6823
433.975887	386.239206	338.374471	560.961895	-0.141628	0.255403	22208.31935
379.04257	453.379927	239.189315	604.450771	2.147261	-0.50756	22199.16379
309.612961	507.550281	168.996743	677.695194	-1.667553	1.018366	22202.21564
207.375954	544.172492	38.530115	687.613709	-3.193478	0.255403	22185.43046
161.59819	573.928039	-79.729109	711.265554	-0.90459	0.255403	22190.00824
91.405618	569.350263	-167.469824	689.902597	-3.193478	-1.270522	22197.63787
28.079711	564.772486	-242.240172	703.635927	-0.90459	-0.50756	22180.85269
-58.898041	567.824337	-355.158657	653.280386	-0.141628	2.544291	8059.17539
-131.379501	535.016939	-415.432713	632.680392	0.621335	2.544291	19.837031
-206.14985	501.446579	-503.173428	576.22115	-0.141628	0.255403	14.496292
-270.23872	465.58733	-524.536385	532.732274	-0.90459	0.255403	6573.686941
-338.905366	432.779933	-650.425236	410.658236	-0.90459	0.255403	22084.71938
-389.260906	402.261423	-639.743758	351.147142	2.910223	0.255403	22235.786
-451.823851	317.572559	-680.180783	247.38421	1.384298	1.018366	22231.20823
-477.764584	254.246652	-710.699293	113.865731	1.384298	0.255403	22238.07489
-522.016423	160.402236	-730.536324	8.576873	1.384298	1.018366	22232.73415
-573.134926	100.891142	-672.551156	-49.408295	-0.141628	-1.270522	22222.81564
-599.838622	28.409682	-638.980795	-147.067525	-2.430516	-1.270522	22223.5786
-583.053442	-59.331033	-635.165982	-260.748973	-0.90459	1.781329	22228.91934
-575.423814	-137.916194	-523.773422	-380.534122	-0.90459	1.781329	22212.89712
-550.246044	-203.53099	-467.31418	-430.889663	2.147261	2.544291	22225.10453
-502.942354	-292.034667	-455.869738	-562.119254	-0.141628	-0.50756	22215.18601
-467.083106	-345.442059	-352.869769	-617.815534	-0.141628	-0.50756	22186.19343
-403.757198	-414.108705	-246.817949	-639.17849	-3.193478	-0.50756	22195.34898
-341.957217	-488.116091	-147.632793	-685.719217	-0.141628	1.781329	22215.18601
-296.942415	-530.079041	-72.099482	-767.35623	-0.141628	1.781329	22170.93417
-183.260968	-567.464215	25.559749	-752.096975	1.384298	1.781329	22197.63787
-99.335066	-616.293831	130.085643	-723.867354	0.621335	1.018366	22213.66009
-0.912873	-610.953091	249.870793	-675.037739	-0.141628	-1.270522	22151.8601
92.168581	-621.63457	313.1967	-699.452547	-0.90459	1.781329	22191.53417
169.99078	-604.086427	413.907782	-659.778484	-0.90459	1.018366	22218.23786
227.212985	-549.916072	510.041086	-553.726664	1.384298	1.018366	22228.91934
327.924066	-522.449414	553.529962	-512.526676	-2.430516	-0.50756	22215.94897
400.405526	-462.175358	620.670683	-398.082265	2.910223	1.018366	22250.2823
446.946253	-408.005003	687.811404	-306.526737	2.147261	1.018366	22249.51933
503.405496	-350.019835	716.803988	-204.28973	0.621335	-0.50756	22230.44527
520.190676	-283.642077	695.441032	-137.149009	1.384298	1.018366	22236.54897
565.96844	-187.508772	699.255845	-40.252742	0.621335	0.255403	22237.31193
574.36103	-93.664356	693.152143	68.85093	0.621335	1.018366	22215.18601
564.442515	-8.212529	666.448448	200.843483	-0.141628	0.255403	22219.76379
551.472148	80.291148	650.42623	261.880502	-0.90459	-0.50756	22230.44527
536.975856	158.113347	580.233658	348.858254	-1.667553	0.255403	22214.42305
501.116607	242.802211	519.196639	447.280447	-0.141628	1.018366	22225.10453
457.627731	314.520709	461.974434	512.895242	-0.141628	1.018366	22210.60823
418.716632	377.846616	354.396688	579.273001	-1.667553	-0.50756	22190.7712
375.990719	432.779933	268.181899	631.917429	-0.90459	-0.50756	22193.82305
311.901849	486.950287	170.522669	674.643343	-0.90459	1.018366	22182.37861
235.605575	541.883604	36.241227	699.05815	-0.141628	0.255403	22198.40083
170.753742	574.691002	-69.810594	689.902597	0.621335	1.018366	22207.55638
80.724139	571.639151	-133.899464	704.398889	2.910223	2.544291	22203.74157
20.450083	581.557666	-238.425358	690.66556	1.384298	-0.50756	22211.3712
-44.401749	558.668784	-362.788285	638.784094	-1.667553	0.255403	10715.81164
-145.875793	551.80212	-425.351229	631.154467	1.384298	3.307254	22.125919
-174.868377	516.705834	-480.284546	593.00633	4.436149	2.544291	11.444441
-269.475757	478.557697	-545.899341	524.339683	1.384298	-1.270522	12891.78137
-338.905366	466.350293	-600.069696	443.465633	1.384298	0.255403	22196.11194
-401.46831	390.054019	-652.714125	348.095291	-0.141628	1.018366	22227.39341
-465.55718	315.283671	-655.003013	261.880502	1.384298	1.781329	22222.81564
-496.838652	257.298503	-717.565957	102.42129	-0.90459	0.255403	22222.81564
-532.697901	166.505938	-723.669659	24.599091	-0.141628	0.255403	22225.10453
-567.031224	101.654105	-667.210417	-46.356444	-0.141628	0.255403	22211.3712
-582.290479	16.965241	-628.299317	-169.956407	-0.141628	0.255403	22223.5786
-594.497883	-42.545852	-617.617839	-251.59342	0.621335	1.781329	22231.97119
-593.73492	-136.390269	-562.684522	-372.904495	-1.667553	0.255403	22212.89712
-570.083075	-210.397654	-486.388248	-440.808179	-2.430516	0.255403	22200.68972
-502.942354	-292.79763	-429.929005	-514.815564	-0.90459	-0.50756	22217.4749
-467.083106	-363.753165	-349.054955	-581.956285	-1.667553	-0.50756	22173.98602
-425.883118	-401.138339	-255.973501	-662.067372	-1.667553	1.018366	22200.68972
-341.957217	-477.434612	-148.395756	-678.08959	-0.141628	1.018366	22228.15638
-280.920198	-519.397563	-101.092066	-739.889572	0.621335	0.255403	22202.97861
-178.683191	-572.804955	10.300494	-729.971056	-2.430516	-0.50756	22198.40083
-98.572104	-614.767905	111.011575	-726.156242	0.621335	0.255403	22207.55638
8.242679	-597.982725	273.522638	-693.348845	0.621335	1.018366	22207.55638
49.442667	-609.427166	331.507806	-691.822919	0.621335	-0.50756	22192.29713
145.575972	-586.538284	420.774446	-657.489596	1.384298	1.781329	22242.65267
240.183351	-572.041992	510.041086	-551.437776	1.384298	0.255403	22247.99341
319.531476	-511.767936	561.922553	-459.119284	0.621335	0.255403	22233.49712
374.464793	-482.775352	642.03364	-436.230402	2.147261	0.255403	22238.07489
453.049955	-396.560562	646.611416	-310.341551	0.621335	0.255403	22236.54897
508.746235	-343.916133	662.633634	-236.334165	0.621335	0.255403	22093.11197
541.553633	-268.382822	684.759553	-179.874923	2.147261	2.544291	22222.05268
571.309179	-174.538406	723.670653	-23.467562	-0.141628	1.781329	22232.73415
566.731403	-91.375468	701.544733	58.932414	1.384298	1.018366	22215.94897
556.812887	-16.605119	690.863255	171.850899	2.147261	0.255403	22222.81564
546.894372	74.950409	629.826236	289.347161	-2.430516	0.255403	22212.13416
524.768452	162.691124	602.359578	365.643434	-3.193478	1.018366	22191.53417
503.405496	244.328137	525.300341	432.021192	-2.430516	0.255403	22205.2675
456.864769	312.23182	444.426291	504.502652	-0.90459	-1.270522	22196.87491
440.842551	393.868833	346.004098	547.991528	-0.90459	-0.50756	22202.97861
369.124054	461.009554	230.796725	624.287802	-0.90459	0.255403	22214.42305
325.635178	503.735467	167.470818	690.66556	-0.141628	0.255403	22224.34156
243.998165	551.039157	4.196792	673.117417	2.147261	1.781329	22209.08231
145.575972	560.957673	-39.292084	689.139635	-0.90459	1.018366	22199.16379
73.857475	581.557666	-156.025383	682.27297	0.621335	0.255403	22202.97861
31.131562	584.609517	-230.032768	679.984082	2.910223	-0.50756	22227.39341
-37.535085	565.535449	-342.188291	664.724827	2.147261	1.781329	14181.18839
-122.986911	538.06879	-409.329012	631.917429	-0.141628	1.781329	22.125919
-199.283185	516.705834	-483.336397	580.035963	2.147261	-0.50756	12.970367
-258.031316	467.113256	-522.247497	535.784125	2.147261	1.018366	11358.22626
-323.646111	454.142889	-616.091913	415.236012	-3.193478	0.255403	22176.27491
-393.838683	406.076237	-671.02523	287.821235	-0.141628	1.018366	22219.00082
-453.349776	311.468858	-663.395603	242.806434	-0.141628	1.018366	22208.31935
-503.705317	243.565174	-707.647442	97.843514	0.621335	2.544291	22222.81564
-552.534932	184.817043	-694.677075	-18.889785	-1.667553	0.255403	22228.15638
-573.134926	100.128179	-701.54374	-73.823102	-0.141628	1.018366	22212.13416
-599.838622	24.594868	-629.825242	-156.223078	-0.90459	0.255403	22185.43046
-612.808988	-53.990293	-595.491919	-222.600836	-2.430516	1.018366	22219.00082
-582.290479	-131.812493	-518.432683	-343.148948	-0.141628	1.781329	22197.63787
-563.21641	-205.819878	-509.27713	-424.785961	-0.90459	0.255403	22210.60823
-506.757168	-285.930965	-436.79567	-502.60816	1.384298	1.018366	22227.39341
-461.742366	-350.019835	-349.817918	-607.134055	0.621335	1.018366	22199.92676
-422.831267	-417.923519	-259.025352	-632.311826	-0.90459	-0.50756	22203.74157
-335.853515	-472.093873	-161.366122	-662.067372	0.621335	1.781329	22222.81564
-252.690577	-503.375345	-79.729109	-757.437715	-0.141628	1.781329	22206.79342
-194.705409	-575.856805	55.315295	-738.363646	0.621335	1.018366	22187.71935
-90.179514	-585.012358	106.433799	-737.600683	2.147261	0.255403	22237.31193
-11.594352	-623.160495	220.115246	-671.222925	2.147261	-0.50756	22232.73415
86.064879	-607.138278	335.32262	-731.496981	1.384298	0.255403	22202.21564
153.968562	-598.745688	400.937415	-626.971086	-0.141628	-0.50756	22228.15638
239.420389	-585.012358	515.381826	-548.385925	0.621335	0.255403	22237.31193
318.005551	-519.397563	548.952186	-506.422974	-0.141628	0.255403	22213.66009
400.405526	-494.219793	605.411429	-462.171135	-0.141628	0.255403	22224.34156
445.420328	-405.716115	651.189193	-326.363768	-0.141628	0.255403	22231.97119
505.694384	-350.782798	706.12251	-215.734171	2.147261	2.544291	22219.00082
537.738819	-291.271705	671.026224	-144.778637	-0.141628	1.018366	22221.28971
568.257328	-175.301369	706.12251	-50.171257	-1.667553	-0.50756	22212.13416
561.390664	-99.005095	699.255845	78.769445	-0.90459	-0.50756	22196.11194
563.679552	-18.131045	645.848454	166.51016	-0.141628	1.018366	22206.03046
538.501782	78.00226	638.981789	271.799018	-0.141628	1.018366	22219.00082
531.635117	152.009646	592.441062	361.828621	-0.141628	1.781329	22207.55638
501.87957	252.720727	506.989235	430.495267	-0.90459	0.255403	22222.81564
490.435129	312.23182	470.367024	497.635988	0.621335	0.255403	22210.60823
432.449961	383.950318	317.774477	532.732274	-0.141628	0.255403	22212.89712
392.775899	448.80215	259.026346	628.865578	0.621335	0.255403	22219.00082
318.005551	504.49843	175.100445	683.798895	-0.141628	1.018366	22183.90454
234.842612	532.728051	56.078258	703.635927	2.910223	1.781329	22223.5786
163.124115	586.135443	-72.099482	692.191486	1.384298	0.255403	22219.76379
100.561171	582.320629	-117.114283	705.924815	2.147261	1.018366	22230.44527
20.450083	587.661368	-210.9587	693.717411	1.384298	0.255403	22211.3712
-29.905457	559.431747	-304.803117	656.332237	0.621335	0.255403	19174.7795
-121.460986	548.750269	-409.329012	645.650759	2.147261	2.544291	22.125919
-191.653558	513.653983	-469.603068	588.428553	-0.90459	1.018366	12.970367
-291.601676	491.528063	-543.610453	497.635988	0.621335	1.018366	9617.145299
-332.801664	436.594746	-616.091913	447.280447	1.384298	1.018366	22170.93417
-410.623863	393.868833	-643.558572	348.858254	0.621335	1.018366	22220.52675
-443.431261	319.098485	-691.625224	248.147173	-0.141628	0.255403	22209.08231
-499.127541	244.328137	-738.165951	110.050917	-1.667553	1.018366	22199.92676
-522.779385	184.05408	-763.343721	-30.334226	-1.667553	0.255403	22211.3712
-557.112709	100.891142	-712.225218	-116.549016	-2.430516	0.255403	22196.11194
-581.527516	2.468949	-613.040062	-145.5416	0.621335	1.018366	22212.13416
-578.475665	-56.279182	-641.269684	-260.748973	-0.141628	2.544291	22228.15638
-557.112709	-123.419902	-552.003043	-350.778576	-0.141628	1.018366	22214.42305
-583.053442	-208.108766	-524.536385	-436.993365	-1.667553	0.255403	22220.52675
-516.675684	-273.723562	-463.499366	-514.052601	2.147261	1.018366	22227.39341
-464.031255	-343.916133	-354.395694	-607.897018	0.621335	0.255403	22211.3712
-402.994236	-407.242041	-252.92165	-657.489596	-0.141628	0.255403	22182.37861
-356.453509	-471.330911	-186.543892	-695.637733	0.621335	0.255403	22144.23048
-261.846129	-522.449414	-105.669842	-732.259944	2.147261	0.255403	22225.10453
-193.179483	-549.916072	36.241227	-707.082174	1.384298	1.781329	22217.4749
-88.653588	-598.745688	142.293047	-709.371062	1.384298	1.018366	22222.81564
-10.831389	-619.345681	263.604122	-675.037739	-0.141628	-1.270522	22213.66009
77.672289	-607.138278	318.537439	-648.334043	1.384298	0.255403	22202.97861
164.650041	-597.982725	402.463341	-614.763683	-0.90459	1.781329	22220.52675
244.761128	-574.33088	494.018869	-544.571111	-0.141628	1.781329	22231.97119
308.087035	-517.108675	572.604031	-488.111868	-1.667553	0.255403	22215.94897
350.049986	-472.093873	614.566981	-404.94893	-0.90459	-0.50756	22224.34156
423.294408	-430.893885	658.055857	-333.993396	-3.956441	-0.50756	22212.89712
480.516614	-359.175388	665.685485	-236.334165	-0.90459	0.255403	22195.34898
533.924005	-289.745779	634.404013	-229.467501	-0.90459	0.255403	22202.97861
569.783254	-184.456921	669.500298	-89.082357	-0.141628	1.018366	22219.00082
556.049925	-77.642138	690.863255	64.273153	-2.430516	1.018366	22202.97861
577.412881	-9.738455	665.685485	194.739781	-2.430516	-2.033485	22222.81564
551.472148	75.713372	638.981789	293.924937	-2.430516	-1.270522	22231.20823
520.953639	163.454087	564.211441	345.04344	1.384298	3.307254	22219.76379
501.87957	242.802211	531.404043	434.310081	-0.90459	1.781329	22222.05268
477.464763	326.728112	443.663328	508.317466	-0.141628	1.018366	22197.63787
430.161073	376.32069	291.833744	534.258199	0.621335	-0.50756	22205.2675
390.487011	464.824368	265.130048	614.369286	2.147261	-1.270522	22236.54897
337.842582	503.735467	161.367116	666.250753	2.910223	0.255403	22226.63045
250.86483	536.542865	3.433829	657.0952	0.621335	1.018366	22215.18601
168.464854	562.483598	-40.055047	726.524809	0.621335	2.544291	22218.23786
79.198214	565.535449	-130.08465	689.139635	-0.141628	0.255403	22217.4749
17.398232	575.453965	-207.143886	699.821113	-0.141628	-2.033485	22196.11194
-61.18693	567.824337	-311.669781	670.828529	-0.90459	0.255403	22196.87491
-111.54247	542.646567	-390.254943	654.043349	-2.430516	1.781329	24.414808
-187.838744	515.179908	-458.921589	597.584106	-0.141628	0.255403	13.733329
-276.342421	490.002138	-552.003043	508.317466	-0.90459	0.255403	13684.49965
-341.957217	444.987337	-608.462286	407.606385	-3.956441	1.018366	22157.96381
-398.416459	380.135504	-664.921528	287.058272	-1.667553	0.255403	22206.79342
-454.112739	324.439224	-715.277069	238.228657	-2.430516	0.255403	22189.24528
-503.705317	253.48369	-758.002982	68.087967	-2.430516	0.255403	22207.55638
-528.120125	186.342969	-687.81041	50.539824	-0.90459	2.544291	22225.10453
-584.579367	105.468919	-679.41782	-17.36386	-1.667553	-1.270522	22213.66009
-608.994175	35.276347	-653.477087	-156.986041	-0.90459	-0.50756	22222.05268
-586.105293	-41.019927	-625.247466	-225.652687	-0.90459	0.255403	22231.20823
-573.897889	-115.027312	-556.58082	-343.148948	-0.90459	1.781329	22218.23786
-547.957156	-202.768027	-506.225279	-430.889663	-2.430516	-1.270522	22215.94897
-494.549764	-268.382822	-443.662335	-505.660011	1.384298	0.255403	22242.65267
-448.772	-332.471692	-405.514198	-613.237757	1.384298	1.018366	22238.83786
-408.334975	-427.079072	-294.884601	-653.674782	-0.90459	-0.50756	22202.21564
-346.534993	-455.308693	-190.358706	-690.296994	1.384298	0.255403	22221.28971
-274.053533	-520.160526	-80.492072	-708.608099	-0.141628	1.018366	22220.52675
-180.972079	-557.5457	51.500482	-730.734019	-0.141628	2.544291	22206.79342
-96.283215	-599.50865	124.744904	-704.030323	-0.90459	-0.50756	22196.87491
-20.749905	-604.086427	237.663389	-675.037739	-0.141628	-0.50756	22219.00082
77.672289	-609.427166	332.270769	-662.067372	0.621335	1.018366	22202.21564
162.361152	-598.745688	413.144819	-609.422944	0.621335	1.781329	22225.86749
225.687059	-567.464215	453.581844	-572.037769	-3.193478	-0.50756	22158.72677
292.82778	-537.708669	543.611447	-535.415558	-3.956441	-1.270522	22191.53417
392.775899	-476.67165	536.744782	-501.082235	-2.430516	1.018366	22206.03046
442.368477	-416.397593	661.870671	-306.526737	-1.667553	-0.50756	22218.23786
499.590682	-359.175388	652.715118	-258.460085	-2.430516	1.018366	22200.68972
532.39808	-275.249487	695.441032	-147.067525	-1.667553	0.255403	22221.28971
543.842521	-188.271735	699.255845	-31.860152	-0.90459	1.781329	22231.97119
582.75362	-95.953244	700.018808	77.24352	1.384298	-0.50756	22211.3712
569.020291	-19.65697	677.892889	193.976818	-1.667553	-2.796448	22219.76379
543.079558	68.846707	651.952155	257.302726	-0.90459	-0.50756	22228.15638
549.18326	160.402236	587.100323	361.065658	2.910223	1.018366	22241.88971
521.716601	255.772578	555.055888	451.095261	1.384298	0.255403	22241.88971
472.886986	310.705895	416.959633	489.243398	2.910223	1.018366	22225.10453
449.235141	394.631796	338.374471	530.443385	1.384298	0.255403	22197.63787
395.82775	447.276225	230.033762	602.924845	-0.141628	0.255403	22218.23786
313.427774	506.787318	175.100445	685.324821	0.621335	0.255403	22225.10453
239.420389	530.439163	58.367146	708.976666	-1.667553	-0.50756	22204.50453
183.724109	571.639151	-28.610606	699.05815	-0.141628	0.255403	22206.79342
97.50932	567.061374	-109.484656	708.976666	0.621335	1.018366	22216.71194
28.842673	573.928039	-221.640178	694.480374	-0.90459	-0.50756	22199.16379
-43.638787	556.379896	-320.825334	641.835945	-1.667553	0.255403	22170.17121
-116.883209	540.357679	-403.988272	638.784094	-2.430516	1.018366	25.940733
-202.335036	506.024355	-505.462316	570.117448	-3.956441	-0.50756	12.207404
-263.372055	470.92807	-616.854876	453.384149	-1.667553	1.018366	12178.41121
-333.564627	450.328076	-620.66969	406.843422	-1.667553	-0.50756	22164.06751
-386.209056	392.342908	-642.795609	347.332329	-0.90459	-0.50756	22217.4749
-441.905335	338.172553	-674.840044	261.117539	-0.141628	0.255403	22159.48973
-493.786801	257.298503	-697.728926	123.021284	-1.667553	1.018366	22219.00082
-534.986789	178.713341	-725.195585	47.487973	0.621335	1.018366	22230.44527
-557.112709	103.18003	-680.180783	-28.045338	-0.141628	0.255403	22209.84527
-599.075659	39.09116	-631.351168	-163.852705	-1.667553	-1.270522	22219.00082
-583.053442	-31.101411	-620.66969	-247.015644	2.910223	-0.50756	22251.04526
-579.238628	-108.92361	-569.551186	-372.904495	-0.141628	-0.50756	22237.31193
-541.090491	-211.92358	-489.440099	-399.608191	0.621335	1.781329	22234.26008
-498.364578	-266.856897	-449.003074	-524.73408	0.621335	1.018366	22219.76379
-473.94977	-354.597612	-371.943837	-601.030353	2.147261	0.255403	22222.81564
-422.068304	-412.58278	-262.077203	-632.311826	0.621335	-1.270522	22209.08231
-337.37944	-459.886469	-149.158718	-695.637733	-0.90459	-0.50756	22216.71194
-271.001682	-527.02719	-69.810594	-683.430329	1.384298	1.018366	22218.23786
-187.075781	-556.782737	47.685668	-704.793286	1.384298	1.781329	22208.31935
-103.912843	-590.353097	112.537501	-702.504397	-0.141628	-0.50756	22190.00824
-23.801755	-621.63457	217.826358	-696.400696	-1.667553	0.255403	22190.7712
57.072295	-630.790123	315.485589	-695.637733	-2.430516	0.255403	22167.88232
138.709307	-622.397532	369.655943	-642.993304	-2.430516	1.018366	22202.21564
235.605575	-571.279029	467.315173	-562.882217	-2.430516	1.781329	22219.00082
282.909265	-512.530898	498.596645	-536.178521	-1.667553	0.255403	22206.03046
370.649979	-474.382761	590.152174	-458.356322	-0.90459	0.255403	22225.86749
440.842551	-415.634631	676.366963	-305.000812	-0.141628	-0.50756	22232.73415
489.672166	-356.123537	698.492882	-237.860091	-1.667553	0.255403	22214.42305
533.161042	-282.116152	718.329914	-181.400848	-0.141628	0.255403	22221.28971
577.412881	-185.982847	719.855839	-41.015705	-1.667553	-1.270522	22228.91934
594.198061	-100.53102	697.72992	68.087967	6.725037	3.307254	22229.6823
569.783254	0.943024	677.892889	195.502744	1.384298	1.018366	22243.41563
572.072142	77.239297	633.64105	272.56198	-0.141628	-1.270522	22246.46748
548.420297	145.142981	557.344776	331.310111	1.384298	2.544291	22231.97119
508.746235	242.039248	541.322559	438.124894	-0.141628	1.018366	22228.91934
467.546247	309.179969	437.559626	518.235982	-0.90459	-0.50756	22224.34156
423.294408	383.950318	350.581874	549.517454	-1.667553	-0.50756	22202.97861
382.857383	450.328076	284.204116	625.813727	-0.141628	0.255403	22209.84527
311.901849	488.476213	167.470818	652.517423	-0.90459	-0.50756	22217.4749
260.020383	544.172492	33.189376	677.695194	-1.667553	0.255403	22215.18601
160.072264	574.691002	-55.314302	689.139635	-0.90459	0.255403	22183.90454
99.035245	572.402114	-123.980948	691.428523	-2.430516	1.018366	22190.7712
45.627854	570.113225	-274.284607	609.79151	-3.193478	-2.033485	22194.58602
-60.423967	546.461381	-387.966055	562.48782	-1.667553	0.255403	22155.67492
-118.409135	545.698418	-415.432713	591.480404	-1.667553	2.544291	25.17777
-190.127632	510.602132	-496.306764	557.910044	-1.667553	1.018366	13.733329
-267.186869	491.528063	-523.010459	522.813758	-0.90459	-0.50756	10563.21909
-335.853515	444.987337	-591.677106	447.280447	-1.667553	-1.270522	22170.17121
-388.497944	395.394759	-623.721541	348.858254	0.621335	1.018366	22221.28971
-438.090522	326.728112	-677.128932	273.324943	-0.90459	1.018366	22206.79342
-522.779385	258.061466	-695.440038	118.443507	-1.667553	0.255403	22213.66009
-529.64605	191.683708	-693.914112	65.799079	2.147261	1.018366	22251.04526
-557.875671	113.861509	-667.210417	-27.282375	1.384298	1.781329	22233.49712
-594.497883	63.505968	-657.291901	-154.697152	1.384298	-0.50756	22235.786
-597.549734	-47.123629	-626.010429	-272.956377	-0.141628	1.018366	22241.88971
-569.320112	-115.027312	-564.97341	-350.015613	1.384298	1.781329	22225.86749
-560.927522	-200.479139	-492.49195	-424.022998	-0.90459	1.781329	22170.17121
-523.542348	-275.249487	-423.825304	-501.845198	-0.90459	-0.50756	22206.03046
-463.268292	-348.49391	-363.551247	-581.193322	-0.90459	-0.50756	22220.52675
-428.934969	-386.642047	-239.951284	-620.104422	-1.667553	-0.50756	22214.42305
-340.431291	-467.516097	-163.65501	-672.748851	-1.667553	-0.50756	22200.68972
-285.497974	-524.738302	-88.884662	-733.022907	-2.430516	0.255403	22196.87491
-195.468371	-572.804955	-3.432835	-747.519199	0.621335	2.544291	22176.27491
-102.386917	-590.353097	95.75232	-745.230311	-2.430516	-0.50756	22177.80084
-42.112861	-597.982725	147.633786	-744.467348	-3.193478	-1.270522	22188.48232
57.072295	-612.479017	264.367085	-697.926621	-0.141628	0.255403	22190.7712
138.709307	-597.219762	342.189284	-614.763683	-0.141628	2.544291	22225.86749
245.524091	-561.360513	496.307757	-567.459993	-0.90459	0.255403	22235.02304
324.109253	-524.738302	559.633664	-491.163719	-0.141628	-0.50756	22214.42305
350.812948	-488.116091	607.700317	-426.311887	-2.430516	-1.270522	22222.05268
419.479595	-412.58278	665.685485	-301.185998	0.621335	-0.50756	22230.44527
491.198092	-343.916133	681.707702	-223.363799	2.910223	0.255403	22227.39341
535.449931	-266.093934	715.278063	-147.067525	2.147261	2.544291	22244.17859
574.36103	-189.797661	706.12251	-47.882369	-0.90459	1.781329	20479.44578
576.649918	-103.582871	690.863255	65.036116	0.621335	0.255403	22217.4749
565.205477	-18.131045	633.64105	145.147203	0.621335	-2.033485	22229.6823
549.946223	68.846707	657.292895	276.376794	-0.90459	0.255403	22228.91934
533.161042	146.668906	609.226242	370.221211	-3.193478	1.018366	22221.28971
497.301794	242.802211	554.292925	444.991559	-0.90459	1.018366	22216.71194
462.205508	313.757746	472.655912	500.687839	-2.430516	1.018366	22225.10453
428.635147	391.579945	361.263353	573.169299	-1.667553	-0.50756	22219.00082
388.198122	440.40956	273.522638	632.680392	-0.90459	0.255403	22190.00824
316.479625	493.053989	196.463402	670.065566	-0.141628	0.255403	22193.82305
242.47224	546.461381	40.056041	689.139635	-1.667553	1.018366	22202.21564
166.938929	554.853971	-77.440221	692.954448	-2.430516	2.544291	22158.72677
96.746357	579.268778	-151.447606	662.435939	-0.90459	0.255403	22199.16379
16.63527	577.742853	-295.647564	636.495206	-0.90459	-0.50756	22216.71194
-48.979526	567.824337	-334.558663	651.754461	-1.667553	-0.50756	7954.649495
-107.727657	543.40953	-428.40308	615.132249	-0.141628	1.781329	19.837031
-190.127632	512.89102	-475.70677	598.347069	2.147261	1.018366	14.496292
-258.031316	486.187324	-533.691938	524.339683	2.910223	2.544291	8693.960387
-323.646111	451.854001	-608.462286	465.591553	0.621335	1.018366	22165.59343
-380.868316	406.076237	-635.165982	365.643434	0.621335	-0.50756	22240.36378
-464.031255	345.039218	-688.573373	271.799018	2.147261	0.255403	22231.20823
-477.001621	271.794795	-737.402988	92.502774	2.147261	1.781329	22228.15638
-521.25346	177.950379	-716.802994	39.095383	2.147261	1.781329	22240.36378
-581.527516	123.017062	-700.780777	-57.800885	-0.90459	1.018366	22224.34156
-595.260845	29.935608	-626.773392	-134.097158	-0.90459	-0.50756	22219.00082
-580.764553	-25.760672	-607.699323	-241.674904	-0.141628	2.544291	22225.86749
-573.134926	-110.449536	-529.114161	-335.519321	-0.90459	0.255403	22225.86749
-551.009007	-193.612474	-474.943807	-414.867446	0.621335	1.781329	22219.76379
-512.86087	-286.693928	-420.01049	-498.793347	0.621335	1.781329	22205.2675
-485.394211	-350.019835	-338.373477	-568.985918	-2.430516	1.018366	22192.29713
-416.727565	-413.345742	-239.951284	-617.052571	-1.667553	-0.50756	22194.58602
-335.853515	-474.382761	-144.580942	-689.534031	-3.193478	0.255403	22192.29713
-282.446123	-510.24201	-94.988364	-754.385864	-1.667553	1.781329	22193.06009
-183.260968	-570.516066	-41.580972	-792.534	-0.90459	1.781329	22189.24528
-98.572104	-581.960507	24.033823	-739.889572	-0.141628	-0.50756	22161.01566
-45.927675	-621.63457	195.700439	-697.163658	-0.90459	-2.033485	22209.08231
69.279698	-613.24198	320.063365	-675.037739	-0.141628	1.018366	22196.11194
144.813009	-609.427166	429.167036	-620.867385	-0.90459	0.255403	22222.81564
230.264836	-572.041992	484.863316	-535.415558	-0.141628	1.781329	22227.39341
305.798147	-522.449414	547.426261	-500.319272	2.910223	1.018366	22224.34156
382.857383	-468.27906	610.752168	-404.94893	-0.141628	-0.50756	22243.41563
440.842551	-426.316109	660.344746	-337.045246	-0.141628	0.255403	22246.46748
511.035123	-331.70873	621.433646	-268.3786	1.384298	1.018366	22221.28971
504.168458	-270.671711	669.500298	-202.000842	0.621335	0.255403	22230.44527
543.842521	-185.982847	702.307696	-57.037922	-0.141628	0.255403	22232.73415
549.18326	-118.079163	706.885473	55.880563	-1.667553	-1.270522	22222.05268
558.338813	-15.842157	670.263261	180.243489	1.384298	-0.50756	22219.00082
565.96844	67.320782	621.433646	290.873086	-0.90459	1.781329	22228.91934
550.709185	158.87631	609.226242	354.198993	0.621335	2.544291	22231.20823
485.857353	238.987398	517.670714	436.598969	-1.667553	1.018366	22217.4749
475.938837	293.157752	432.98185	531.206348	-3.956441	-0.50756	22197.63787
425.583297	366.402175	356.685576	569.354485	-0.141628	0.255403	22208.31935
396.590713	435.068821	271.23375	629.628541	-0.90459	1.018366	22166.3564
323.34629	499.157691	166.707855	667.776678	-2.430516	-1.270522	22197.63787
237.894463	531.202126	8.011606	612.843361	-0.90459	0.255403	22211.3712
169.227817	569.350263	-82.017997	689.139635	0.621335	0.255403	22198.40083
103.613022	575.453965	-111.773544	724.235921	1.384298	1.018366	22210.60823
24.264897	581.557666	-253.684613	647.939647	-3.193478	-2.033485	22219.00082
-39.06101	566.298412	-318.536446	686.087784	-0.141628	0.255403	22193.82305
-113.831358	546.461381	-401.699384	661.672976	0.621335	2.544291	32.044435
-175.63134	512.89102	-460.447515	604.450771	2.910223	2.544291	12.207404
-243.535024	504.49843	-533.691938	535.021162	1.384298	1.781329	6785.790582
-347.297956	457.957703	-597.017845	430.495267	1.384298	0.255403	22167.88232
-390.786832	412.179939	-606.93636	367.932322	1.384298	-0.50756	22231.20823
-452.586814	319.098485	-687.047448	230.59903	0.621335	1.018366	22219.00082
-496.838652	246.617025	-706.884479	116.917582	-1.667553	-0.50756	22213.66009
-530.409013	190.157782	-747.321504	3.236134	-1.667553	1.018366	22223.5786
-557.875671	112.335583	-668.736342	-27.282375	-0.141628	0.255403	22222.05268
-597.549734	35.276347	-641.269684	-134.860121	-2.430516	-2.033485	22215.94897
-603.653436	-60.856958	-590.914143	-256.934159	-0.141628	1.781329	22228.15638
-586.105293	-125.708791	-571.077112	-317.971178	-3.956441	1.018366	22208.31935
-551.771969	-204.293953	-483.336397	-396.55634	-3.193478	1.018366	22196.11194
-526.594199	-276.775413	-494.780838	-517.867415	-0.90459	0.255403	22193.06009
-466.320143	-351.545761	-363.551247	-584.245173	-2.430516	0.255403	22185.43046
-402.231273	-399.612413	-257.499427	-632.311826	-0.90459	0.255403	22197.63787
-338.905366	-463.701283	-179.677228	-678.852553	1.384298	2.544291	22209.84527
-300.757229	-528.553116	-131.610575	-743.704385	-1.667553	-0.50756	22204.50453
-203.097999	-559.834588	37.00419	-713.948839	-0.90459	1.018366	22203.74157
-106.964694	-592.641986	113.300463	-718.526615	-0.141628	1.018366	22206.79342
-15.409165	-614.767905	233.848576	-699.452547	-0.90459	-0.50756	22203.74157
60.887108	-587.301247	329.981881	-640.704416	1.384298	1.018366	22186.19343
157.783376	-597.219762	412.381856	-613.237757	1.384298	1.018366	22244.94156
243.235202	-565.93829	507.752198	-555.252589	-0.141628	1.018366	22244.94156
293.590743	-511.004973	529.115155	-523.971117	-1.667553	0.255403	22224.34156
384.383309	-495.745718	622.959571	-437.756328	0.621335	1.018366	22232.73415
427.872185	-416.397593	651.952155	-318.734141	0.621335	0.255403	22232.73415
494.249943	-371.382792	642.796603	-323.311917	-0.141628	-0.50756	22220.52675
538.501782	-298.138369	674.841038	-145.5416	-0.141628	-1.270522	22218.23786
557.57585	-177.590257	686.285479	-63.141624	0.621335	1.018366	22229.6823
571.309179	-104.345834	729.774355	65.036116	-0.90459	1.018366	22228.15638
584.279546	-15.842157	642.03364	177.191638	0.621335	-1.270522	22217.4749
546.131409	60.454117	640.507714	277.139757	-2.430516	0.255403	22206.03046
525.531415	161.165198	567.263292	333.598999	-1.667553	1.018366	22216.71194
481.279576	230.594807	549.715149	418.287863	-0.141628	1.781329	22196.87491
459.91662	308.417007	433.744813	478.561919	-1.667553	0.255403	22202.21564
443.131439	383.950318	356.685576	555.621156	-0.90459	-0.50756	22225.10453
401.168489	441.935486	262.84116	624.287802	-1.667553	0.255403	22189.24528
325.635178	493.816952	115.589351	644.124833	-0.90459	-0.50756	22202.21564
253.153718	535.016939	44.633817	670.065566	0.621335	1.018366	22222.81564
178.38337	563.246561	-37.003196	704.398889	-0.90459	1.018366	22201.45268
102.850059	571.639151	-111.773544	713.554442	0.621335	2.544291	22206.03046
25.790822	580.794704	-213.247588	699.05815	2.910223	-0.50756	22234.26008
-35.246197	569.350263	-323.114222	656.332237	2.910223	1.781329	22208.31935
-118.409135	551.039157	-384.151241	660.147051	1.384298	1.781329	35.859249
-177.157266	521.28361	-467.31418	610.554473	-0.141628	1.018366	12.970367
-251.927614	488.476213	-568.788224	526.628572	-0.141628	0.255403	4760.124516
-335.853515	462.535479	-593.203031	433.547118	0.621335	1.781329	22148.04529
-384.68313	400.735498	-640.506721	337.413813	-0.141628	1.018366	22216.71194
-441.142373	327.491075	-691.625224	284.006421	-0.90459	-0.50756	22216.71194
-496.838652	271.794795	-679.41782	158.11757	0.621335	1.781329	22216.71194
-540.327528	180.239267	-721.380771	65.036116	-0.141628	2.544291	22225.86749
-599.838622	114.624471	-683.232634	-73.823102	-3.193478	0.255403	22189.24528
-591.446032	25.357831	-616.091913	-160.037892	-2.430516	-1.270522	22196.87491
-625.016392	-50.938442	-613.803025	-246.252681	-3.193478	1.018366	22206.03046
-588.394181	-112.738424	-578.706739	-326.363768	-3.193478	1.781329	22216.71194
-570.083075	-189.034698	-494.780838	-425.548924	-0.90459	-0.50756	22203.74157
-535.749752	-277.538375	-491.728987	-544.571111	-0.141628	-0.50756	22213.66009
-474.712733	-335.523543	-349.817918	-599.504428	-0.141628	1.018366	22200.68972
-402.231273	-396.560562	-243.003135	-628.497012	0.621335	0.255403	22205.2675
-337.37944	-484.301277	-165.943898	-704.793286	0.621335	0.255403	22204.50453
-256.50539	-511.004973	-75.914296	-699.452547	-2.430516	-0.50756	22210.60823
-176.394303	-549.916072	42.344929	-740.652534	0.621335	1.781329	22207.55638
-86.3647	-585.012358	126.27083	-707.845137	1.384298	1.018366	22241.88971
-10.831389	-612.479017	211.722656	-701.741435	3.673186	1.018366	22226.63045
73.094512	-616.293831	312.433738	-681.141441	-0.141628	1.018366	22182.37861
140.998196	-593.404948	413.907782	-610.185906	0.621335	1.018366	22231.20823
225.687059	-570.516066	489.441093	-559.830366	0.621335	0.255403	22232.73415
302.746296	-533.130892	518.433677	-501.845198	0.621335	1.781329	22220.52675
379.805532	-475.908687	606.174391	-451.489657	2.147261	1.018366	22221.28971
433.212924	-417.923519	670.263261	-305.763774	-0.90459	0.255403	22229.6823
487.383278	-357.649463	675.604	-284.400818	-0.141628	1.018366	22228.15638
539.264744	-276.775413	717.566951	-143.252711	-1.667553	1.018366	22215.94897
571.309179	-207.345804	703.833622	-66.956438	-3.193478	1.781329	22206.03046
572.072142	-118.842126	708.411398	56.643526	-2.430516	-0.50756	22215.18601
575.886956	-13.553268	638.218826	155.065719	-0.90459	-0.50756	22200.68972
558.338813	62.743005	595.492913	264.16939	-3.193478	-0.50756	22214.42305
544.605484	150.48372	591.678099	324.443446	-1.667553	-0.50756	22228.15638
488.146241	256.535541	496.307757	434.310081	-0.141628	0.255403	22197.63787
475.175874	317.572559	402.463341	451.858223	-0.141628	-1.270522	22200.68972
419.479595	377.083653	348.292986	556.384118	-0.141628	0.255403	22225.86749
413.375893	458.720666	256.737458	625.050765	-0.141628	0.255403	22202.21564
330.212954	510.602132	212.485619	676.932231	-2.430516	0.255403	22205.2675
265.361122	549.513231	52.263444	696.769262	1.384298	2.544291	22238.83786
186.012997	573.928039	-33.188382	710.502591	0.621335	1.781329	22215.94897
105.90191	564.772486	-107.95873	718.895181	0.621335	0.255403	22215.94897
16.63527	573.928039	-236.13647	692.954448	0.621335	0.255403	22210.60823
-39.823973	556.379896	-304.803117	674.643343	0.621335	1.018366	22203.74157
-112.305433	544.935455	-387.203092	663.198902	-0.90459	0.255403	28.229621
-177.920228	533.491014	-470.36603	550.280417	2.147261	2.544291	14.496292
-248.1128	482.372511	-564.210447	529.680423	0.621335	1.018366	2726.828822
-324.409074	448.80215	-584.047478	450.332298	-1.667553	0.255403	22135.83789
-392.312757	409.128088	-629.06228	348.095291	-0.141628	0.255403	22219.00082
-435.801633	329.017001	-686.284485	287.821235	-1.667553	-0.50756	22199.16379
-512.86087	243.565174	-711.462255	143.621278	-2.430516	-0.50756	22193.06009
-547.194193	187.868894	-721.380771	42.147234	-2.430516	1.018366	22204.50453
-572.371963	100.128179	-683.995597	-40.252742	-1.667553	-0.50756	22215.18601
-603.653436	35.276347	-661.106715	-126.467531	-0.141628	-0.50756	22206.79342
-587.631218	-37.968076	-618.380801	-231.756389	-0.90459	0.255403	22226.63045
-578.475665	-102.819909	-578.706739	-333.993396	0.621335	1.018366	22233.49712
-572.371963	-188.271735	-535.217863	-459.882247	-0.90459	0.255403	22214.42305
-536.512715	-283.642077	-475.70677	-539.230372	1.384298	1.781329	22221.28971
-460.216441	-360.701314	-397.88457	-578.141471	2.147261	1.781329	22206.79342
-409.8609	-382.827233	-242.240172	-627.734049	2.147261	0.255403	22196.11194
-363.320173	-454.54573	-175.862414	-675.037739	0.621335	0.255403	22231.97119
-285.497974	-511.004973	-80.492072	-713.948839	2.910223	1.781329	22222.81564
-227.512806	-567.464215	11.826419	-736.837721	-0.90459	0.255403	22190.7712
-103.14988	-578.145694	117.115277	-715.474764	-0.141628	1.018366	22198.40083
-26.090644	-617.056793	223.167097	-669.697	0.621335	1.018366	22211.3712
70.805624	-614.767905	313.959663	-679.615515	-0.90459	0.255403	22198.40083
157.783376	-610.190129	409.330005	-629.259975	-0.90459	1.018366	22221.28971
234.842612	-591.11606	460.448509	-571.274807	-1.667553	1.018366	22230.44527
305.798147	-523.212377	529.878118	-556.778515	-0.141628	1.781329	22224.34156
359.968501	-483.538314	621.433646	-428.600775	0.621335	0.255403	22219.76379
432.449961	-432.419811	665.685485	-317.971178	-0.90459	0.255403	22208.31935
476.7018	-363.753165	680.94474	-283.637855	-0.141628	0.255403	22209.08231
510.27216	-294.323556	672.552149	-208.867507	-2.430516	0.255403	22196.11194
562.153626	-197.427288	715.278063	-50.93422	-2.430516	-2.033485	22215.94897
578.175844	-113.501387	725.196578	39.858346	-1.667553	-0.50756	22226.63045
579.701769	-18.894008	658.81882	176.428675	-0.141628	-0.50756	22222.05268
545.368446	73.424484	632.878087	239.754583	0.621335	0.255403	22229.6823
548.420297	166.505938	608.463279	347.332329	-0.90459	-1.270522	22231.20823
498.827719	218.387404	535.981819	364.880471	-0.141628	2.544291	22210.60823
489.672166	314.520709	432.218887	485.428584	-0.141628	0.255403	22194.58602
443.894402	377.083653	374.996682	557.147081	1.384298	0.255403	22245.70452
402.694414	450.328076	284.204116	632.680392	-0.141628	0.255403	22231.20823
334.790731	472.453995	184.255998	656.332237	1.384298	0.255403	22216.71194
256.205569	530.439163	50.737519	687.613709	-0.141628	-1.270522	22221.28971
190.590774	563.246561	-21.743941	699.05815	-0.90459	1.018366	22200.68972
108.953761	564.009523	-127.032799	712.791479	-0.90459	1.018366	22179.32676
31.131562	585.37248	-238.425358	689.902597	-0.141628	0.255403	22191.53417
-32.194346	561.720635	-300.22534	680.747045	-0.90459	1.018366	22209.08231
-111.54247	560.957673	-388.729018	640.310019	0.621335	1.781329	29.755547
-163.423936	518.994722	-483.336397	557.147081	2.147261	1.781329	12.970367
-267.186869	489.239175	-516.906757	514.421168	-3.193478	0.255403	1055.940428
-331.275738	448.039187	-593.965994	470.169329	-0.90459	1.018366	22107.60826
-383.157205	415.23179	-625.247466	347.332329	-2.430516	1.018366	22196.87491
-452.586814	345.039218	-744.269653	240.517545	-0.141628	1.018366	22200.68972
-473.94977	271.794795	-717.565957	122.258321	-1.667553	0.255403	22200.68972
-528.120125	197.024447	-708.410404	50.539824	-1.667553	1.018366	22225.86749
-554.82382	102.417068	-687.047448	-34.14904	0.621335	1.781329	22227.39341
-587.631218	47.483751	-658.054864	-134.860121	-1.667553	-2.033485	22215.18601
-596.786771	-37.205113	-622.195615	-265.326749	-0.90459	1.018366	22225.86749
-576.186777	-108.92361	-538.269714	-322.548954	0.621335	1.018366	22231.20823
-568.55715	-192.086549	-500.88454	-481.245204	1.384298	0.255403	22215.94897
-500.653466	-258.464307	-439.084558	-497.267421	2.147261	-0.50756	22243.41563
-470.897919	-334.760581	-345.240142	-556.778515	-0.141628	-0.50756	22235.02304
-406.046087	-403.427227	-245.292023	-610.185906	-0.141628	-1.270522	22201.45268
-348.823881	-451.493879	-168.995749	-675.037739	1.384298	0.255403	22220.52675
-277.868347	-512.530898	-121.69206	-704.030323	-0.141628	-0.50756	22219.00082
-198.520222	-564.412364	1.907904	-726.156242	0.621335	2.544291	22186.95639
-118.409135	-593.404948	148.396749	-709.371062	-0.90459	0.255403	22210.60823
-29.142495	-623.160495	242.241166	-713.948839	-1.667553	0.255403	22219.00082
70.042661	-617.056793	295.648557	-682.667366	0.621335	1.018366	22209.08231
121.161165	-578.145694	364.315204	-665.119223	-0.90459	1.781329	22221.28971
222.635209	-601.797539	459.685546	-561.356291	-2.430516	-2.033485	22206.03046
298.168519	-527.02719	554.292925	-498.793347	-0.90459	0.255403	22206.79342
379.805532	-504.138308	576.418845	-459.119284	-0.141628	1.781329	22203.74157
444.657365	-438.523513	671.789187	-321.785992	-2.430516	-0.50756	22216.71194
486.620315	-350.019835	659.581783	-262.274898	-0.90459	-0.50756	22219.00082
530.872154	-293.560593	667.21141	-176.823072	0.621335	1.781329	22222.05268
562.916589	-192.849512	701.544733	-51.697183	-0.141628	1.781329	22222.81564
581.990658	-118.842126	700.781771	47.487973	0.621335	1.018366	22222.05268
577.412881	-28.812523	643.559565	140.569427	-1.667553	-2.033485	22209.08231
545.368446	58.165229	655.004006	257.302726	-0.141628	-0.50756	22225.86749
543.842521	157.350385	616.85587	364.117509	2.910223	0.255403	22252.57118
509.509198	238.224435	542.085521	448.806373	1.384298	1.018366	22236.54897
480.516614	312.994783	432.98185	506.028578	-0.90459	-0.50756	22222.81564
455.338843	372.505877	386.441123	576.22115	0.621335	0.255403	22223.5786
392.012936	446.513262	288.781893	625.050765	0.621335	0.255403	22216.71194
330.975917	487.71325	185.018961	673.88038	-1.667553	0.255403	22213.66009
266.124085	535.016939	51.500482	700.584076	-0.141628	1.018366	22200.68972
198.220401	563.246561	-26.321718	709.739629	-0.141628	2.544291	22205.2675
106.664873	580.031741	-104.90688	714.317405	-0.90459	-0.50756	22212.13416
41.81304	586.898406	-183.492041	680.747045	-0.141628	-1.270522	22203.74157
-44.401749	557.142859	-312.432744	695.243337	-1.667553	0.255403	22192.29713
-116.883209	548.750269	-409.329012	657.858162	-2.430516	2.544291	51.118503
-197.75726	499.157691	-494.780838	614.369286	-0.90459	0.255403	12.970367
-228.275769	482.372511	-580.232665	493.058211	-1.667553	0.255403	112.155522
-328.98685	456.431778	-580.995627	459.487851	-3.956441	0.255403	22101.50456
-354.164621	390.816982	-644.321534	305.369378	-1.667553	-1.270522	22022.15644
-448.772	335.883665	-707.647442	242.043471	0.621335	0.255403	22217.4749
-484.631249	258.061466	-713.751144	141.33239	-1.667553	0.255403	22214.42305
-537.275677	200.839261	-724.432622	59.695377	-0.141628	1.781329	22226.63045
-574.660852	112.335583	-683.232634	-9.734232	-0.141628	0.255403	22225.86749
-592.971957	36.802272	-694.677075	-114.260127	0.621335	-0.50756	22222.81564
-583.053442	-22.708821	-602.358584	-219.548985	2.910223	3.307254	22250.2823
-571.609001	-109.686573	-561.921559	-310.341551	1.384298	0.255403	22244.17859
-570.083075	-202.768027	-515.380832	-420.971148	2.147261	-0.50756	22211.3712
-531.934938	-266.856897	-447.477148	-501.082235	0.621335	0.255403	22222.81564
-462.505329	-347.730947	-347.52903	-558.30444	-1.667553	0.255403	22225.86749
-425.120155	-398.84945	-261.314241	-639.17849	-0.90459	-0.50756	22206.03046
-361.794248	-463.701283	-161.366122	-684.193292	-2.430516	-1.270522	22209.08231
-287.0239	-510.24201	-71.336519	-691.059956	-0.90459	1.018366	22218.23786
-203.860961	-565.175327	17.930121	-752.859938	-0.141628	1.018366	22191.53417
-103.14988	-597.982725	66.759736	-731.496981	-0.90459	-0.50756	22197.63787
-45.164712	-617.056793	179.678221	-715.474764	-2.430516	-1.270522	22199.16379
65.464885	-614.004942	253.685607	-708.608099	-1.667553	1.018366	22194.58602
143.287084	-582.72347	404.752229	-640.704416	-3.956441	0.255403	22203.74157
207.375954	-586.538284	449.004067	-565.934068	-3.193478	-0.50756	22218.23786
291.301855	-535.41978	534.455894	-530.074819	-2.430516	0.255403	22215.18601
373.70183	-467.516097	590.152174	-462.171135	-0.90459	-0.50756	22222.05268
437.027738	-430.130923	664.922522	-330.178582	-0.141628	0.255403	22228.91934
489.672166	-340.10132	622.959571	-294.319333	0.621335	0.255403	22225.10453
521.716601	-284.40504	683.99659	-174.534184	1.384298	1.018366	22219.76379
553.761036	-189.797661	716.041025	-52.460146	1.384298	1.781329	22229.6823
560.627701	-97.479169	688.574367	36.043532	-0.141628	-0.50756	22239.60082
581.227695	-11.26438	674.841038	165.747197	2.147261	-0.50756	22239.60082
561.390664	71.898558	658.81882	284.769384	1.384298	1.018366	22244.94156
546.131409	138.276316	622.959571	352.673068	1.384298	1.781329	22241.12674
495.012906	224.491106	513.8559	419.050826	1.384298	0.255403	22220.52675
465.257359	291.631826	459.685546	531.969311	-0.90459	0.255403	22215.18601
428.635147	372.505877	375.759645	573.932261	-3.193478	0.255403	22199.92676
397.353675	443.461411	299.463371	631.917429	-2.430516	1.018366	22206.79342
341.657395	500.683616	188.833774	687.613709	1.384298	0.255403	22215.18601
230.264836	535.779902	59.893072	680.747045	-0.141628	1.781329	22201.45268
175.331519	564.009523	-37.003196	694.480374	-3.193478	-0.50756	22183.90454
96.746357	567.061374	-139.240203	694.480374	-2.430516	0.255403	22195.34898
27.316748	569.350263	-262.840166	666.250753	-2.430516	1.018366	22199.92676
-39.823973	560.19471	-302.514228	673.117417	-1.667553	1.018366	22195.34898
-108.490619	535.779902	-407.803086	679.221119	-0.90459	1.018366	35.096286
-170.290601	518.994722	-475.70677	587.665591	-0.90459	1.018366	14.496292
-263.372055	486.950287	-564.210447	515.184131	0.621335	0.255403	11.444441
-316.016484	468.639181	-605.410435	432.021192	0.621335	0.255403	22097.68975
-369.423875	395.394759	-632.114131	382.428614	0.621335	0.255403	22215.94897
-430.460894	332.068851	-671.02523	240.517545	-0.90459	0.255403	22212.13416
-460.216441	267.979982	-682.469671	161.932383	2.147261	-0.50756	22222.81564
-531.171976	184.05408	-706.884479	52.828712	2.910223	1.781329	22250.2823
-567.794187	136.750391	-686.284485	-24.230524	0.621335	1.018366	22237.31193
-602.890473	26.120794	-658.817826	-89.082357	-0.141628	0.255403	22228.15638
-593.73492	-24.234747	-587.099329	-214.971209	0.621335	1.018366	22238.07489
-585.34233	-116.553238	-554.291932	-305.000812	-0.90459	0.255403	22230.44527
-551.771969	-190.560623	-527.588236	-419.445222	-0.90459	0.255403	22194.58602
-519.727534	-266.856897	-442.136409	-497.267421	-0.141628	0.255403	22213.66009
-470.897919	-337.049469	-344.477179	-551.437776	-1.667553	0.255403	22225.86749
-422.831267	-400.375376	-255.973501	-597.978502	-0.90459	0.255403	22135.07492
-378.579428	-445.390177	-199.514259	-689.534031	-0.90459	1.018366	22196.87491
-284.735012	-515.582749	-85.832811	-719.289578	-0.90459	1.018366	22202.97861
-209.201701	-565.175327	22.507898	-724.630317	-1.667553	-0.50756	22190.00824
-125.275799	-590.353097	102.618985	-773.459932	-2.430516	1.781329	22178.5638
-52.794339	-623.923458	206.381917	-686.48218	-1.667553	-1.270522	22198.40083
67.753773	-601.034576	300.226334	-643.756267	-0.90459	0.255403	22204.50453
145.575972	-601.797539	415.433707	-612.474794	0.621335	1.781329	22224.34156
220.34632	-576.619768	464.263322	-572.037769	-0.90459	0.255403	22231.97119
304.272221	-542.286445	532.929969	-552.200738	-0.141628	0.255403	22219.76379
358.442576	-481.249426	571.841068	-458.356322	0.621335	-0.50756	22222.81564
456.864769	-417.160556	667.21141	-305.000812	-0.141628	0.255403	22230.44527
486.620315	-373.67168	674.841038	-294.319333	4.436149	1.018366	22242.65267
529.346229	-266.093934	683.233628	-192.082326	2.147261	0.255403	22241.12674
578.938807	-197.427288	677.892889	-107.393463	1.384298	1.781329	22244.94156
574.36103	-109.686573	712.989174	38.33242	0.621335	1.018366	22236.54897
562.916589	-16.605119	693.915106	152.013868	-0.141628	-2.033485	22225.10453
576.649918	56.639303	669.500298	264.16939	0.621335	0.255403	22226.63045
534.686968	140.565204	628.300311	330.547148	-0.90459	0.255403	22226.63045
511.798086	242.039248	555.055888	437.361931	0.621335	1.781329	22214.42305
466.783284	304.602193	476.470726	483.139696	1.384298	1.018366	22225.86749
430.161073	366.402175	401.700378	553.332267	-1.667553	-0.50756	22199.16379
383.620346	428.965119	273.522638	606.739659	-2.430516	0.255403	22114.47493
317.242588	483.135473	177.389333	631.917429	-2.430516	0.255403	22189.24528
260.783345	525.861387	55.315295	681.510007	-1.667553	1.018366	22202.97861
195.16855	565.535449	-24.032829	710.502591	-2.430516	0.255403	22176.27491
97.50932	570.113225	-111.010581	699.05815	-2.430516	1.018366	22196.87491
38.761189	591.476182	-205.617961	704.398889	-0.141628	0.255403	22215.18601
-23.801755	551.80212	-276.573495	687.613709	0.621335	1.781329	22212.13416
-97.809141	545.698418	-368.129024	663.198902	2.147261	1.781329	39.674062
-171.053564	526.624349	-460.447515	598.347069	1.384298	1.018366	15.259255
-245.060949	485.424362	-543.610453	516.710056	-0.141628	-0.50756	11.444441
-309.149819	481.609548	-558.106745	457.198963	2.147261	1.018366	22096.92679
-382.394242	399.209572	-650.425236	355.724919	0.621335	0.255403	22238.07489
-441.905335	346.565143	-688.573373	258.065688	0.621335	-1.270522	22224.34156
-512.86087	264.165168	-755.714094	109.287955	-0.90459	0.255403	22224.34156
-527.357162	199.313335	-712.988181	74.954631	-1.667553	1.018366	22238.07489
-570.846038	119.202248	-679.41782	-6.682381	-0.141628	0.255403	22222.81564
-597.549734	49.009676	-637.45487	-124.941606	-0.141628	0.255403	22216.71194
-602.890473	-45.597703	-606.93636	-214.208246	1.384298	1.781329	22228.15638
-583.053442	-117.316201	-568.788224	-307.2897	0.621335	1.018366	22228.15638
-559.401597	-186.74581	-543.610453	-436.230402	-1.667553	0.255403	22202.97861
-541.090491	-287.456891	-493.254913	-536.941484	0.621335	-0.50756	22196.11194
-477.764584	-350.019835	-375.758651	-566.69703	-1.667553	1.018366	22199.16379
-420.542379	-400.375376	-270.469793	-633.837751	-0.141628	0.255403	22190.7712
-351.875732	-478.197575	-222.403141	-706.319211	-1.667553	-0.50756	22182.37861
-284.735012	-527.02719	-89.647625	-680.378478	-0.141628	1.018366	22209.84527
-200.046148	-546.864221	23.27086	-726.919205	-0.141628	1.781329	22197.63787
-126.038762	-585.012358	105.670836	-717.000689	0.621335	0.255403	22199.92676
-18.461016	-610.190129	199.515253	-710.134025	0.621335	-0.50756	22206.03046
60.887108	-610.190129	310.907812	-651.385894	-0.141628	2.544291	22212.89712
134.131531	-588.827172	409.330005	-619.341459	0.621335	0.255403	22225.10453
231.027799	-565.93829	474.944801	-551.437776	0.621335	0.255403	22230.44527
295.116669	-527.790153	525.300341	-517.104452	2.910223	1.018366	22236.54897
372.175905	-501.84942	590.152174	-450.726694	2.147261	0.255403	22243.41563
434.738849	-441.575364	648.137342	-356.119315	-0.141628	0.255403	22245.70452
482.042539	-368.330941	679.418814	-264.563786	0.621335	0.255403	22228.91934
530.109192	-286.693928	696.203994	-146.304562	-0.141628	2.544291	22228.91934
556.812887	-185.982847	703.833622	-57.800885	-0.90459	1.018366	22227.39341
582.75362	-106.634722	682.470665	40.621308	-0.90459	-1.270522	22219.76379
563.679552	-28.04956	678.655851	155.065719	1.384298	-0.50756	22221.28971
564.442515	58.165229	648.900305	281.717533	-0.90459	1.018366	22229.6823
537.738819	154.298534	632.115124	344.280478	-0.141628	1.018366	22228.15638
497.301794	223.728143	526.063304	417.5249	-3.956441	0.255403	22183.90454
476.7018	301.550342	429.929999	445.754522	-2.430516	0.255403	22204.50453
408.035154	364.113286	323.115216	493.821174	-1.667553	-0.50756	22190.7712
384.383309	425.913268	261.315234	649.465572	-0.141628	0.255403	22177.80084
325.635178	473.216958	210.196731	691.428523	-0.141628	1.018366	22209.84527
246.287053	533.491014	85.070842	692.954448	-2.430516	1.018366	22220.52675
190.590774	554.091008	-42.343935	716.606293	1.384298	1.018366	22177.80084
105.90191	574.691002	-146.106867	701.347038	-0.141628	-1.270522	22208.31935
45.627854	576.97989	-212.484625	683.798895	-0.141628	-0.50756	22202.97861
-26.853606	567.824337	-292.595713	698.295187	-0.90459	0.255403	22212.13416
-100.860992	552.565082	-387.966055	638.784094	2.147261	1.018366	47.30369
-174.105415	525.861387	-477.232695	605.213734	1.384298	0.255403	12.970367
-250.401688	496.868803	-558.106745	525.102646	2.147261	1.018366	503.555406
-316.779446	460.246591	-597.017845	425.154528	0.621335	1.018366	18810.84628
-380.868316	399.972535	-678.654858	364.117509	2.910223	0.255403	22213.66009
-438.090522	338.935516	-652.714125	276.376794	-0.90459	0.255403	22208.31935
-484.631249	267.979982	-689.336336	143.621278	-0.90459	1.018366	22214.42305
-531.171976	201.602223	-725.195585	70.376855	0.621335	1.018366	22227.39341
-564.742336	123.780024	-675.603007	0.184283	-0.90459	1.018366	22220.52675
-580.001591	51.298564	-676.365969	-126.467531	-0.90459	-1.270522	22220.52675
-590.683069	-13.553268	-638.217833	-233.282314	-1.667553	0.255403	22226.63045
-586.868255	-111.975461	-578.706739	-328.652656	-3.193478	-1.270522	22200.68972
-578.475665	-173.01248	-602.358584	-481.245204	-1.667553	1.018366	22196.87491
-520.490497	-273.723562	-507.751205	-536.941484	-0.90459	1.018366	22168.64528
-478.527547	-346.205022	-404.751235	-573.563695	-0.141628	0.255403	22206.79342
-422.068304	-382.827233	-270.469793	-601.793316	-0.90459	-0.50756	22194.58602
-382.394242	-452.256842	-157.551308	-663.593298	1.384298	1.018366	22219.76379
-278.63131	-501.84942	-107.95873	-716.237727	-0.141628	1.018366	22208.31935
-209.964663	-569.753104	31.66345	-743.704385	1.384298	1.781329	22200.68972
-135.957278	-589.590135	95.75232	-720.05254	-2.430516	-1.270522	22205.2675
-45.927675	-617.056793	191.122662	-691.822919	1.384298	-0.50756	22193.82305
56.309332	-600.271613	307.855961	-658.252559	-0.141628	1.018366	22233.49712
147.86486	-601.797539	398.648527	-600.267391	0.621335	1.781329	22242.65267
240.183351	-567.464215	430.692962	-584.245173	3.673186	2.544291	22248.75637
299.694445	-523.212377	529.115155	-505.660011	1.384298	0.255403	22225.10453
366.072203	-485.06424	613.804019	-432.415589	0.621335	0.255403	22230.44527
427.109222	-436.234625	658.055857	-321.023029	-2.430516	-0.50756	22227.39341
487.383278	-366.805016	682.470665	-242.437867	-0.90459	1.018366	22213.66009
536.975856	-295.849481	727.485466	-158.511966	-1.667553	-1.270522	22219.76379
558.338813	-202.768027	730.537317	-40.252742	1.384298	0.255403	22230.44527
578.175844	-104.345834	718.329914	56.643526	0.621335	0.255403	22220.52675
563.679552	-41.78289	682.470665	161.932383	-2.430516	0.255403	22202.21564
558.338813	58.928192	633.64105	249.673098	-3.193478	0.255403	22208.31935
507.983272	123.017062	601.596615	361.828621	-1.667553	1.018366	22211.3712
522.479564	232.883696	519.196639	345.04344	-1.667553	1.018366	22175.51195
462.968471	289.342938	432.218887	457.198963	-0.90459	0.255403	22212.13416
440.079589	361.824398	383.389272	551.806342	-0.90459	0.255403	22225.86749
378.279607	459.483629	278.863377	632.680392	0.621335	0.255403	22190.7712
343.946284	495.342877	188.833774	665.48779	0.621335	-0.50756	22215.18601
273.753712	541.883604	59.130109	698.295187	1.384298	1.018366	22207.55638
205.087066	560.19471	-22.506904	715.080368	0.621335	1.018366	22169.40825
108.190798	582.320629	-130.08465	690.66556	2.147261	-1.270522	22191.53417
56.309332	596.816921	-226.217955	673.117417	-0.90459	-0.50756	22223.5786
-13.88324	568.5873	-288.017936	659.384088	-0.90459	1.781329	22227.39341
-101.623955	534.253977	-363.551247	650.991498	-0.141628	1.781329	53.407392
-155.794309	529.6762	-471.128993	557.910044	0.621335	0.255403	14.496292
-237.431322	496.868803	-529.114161	541.124864	-1.667553	-0.50756	15.259255
-325.172037	467.113256	-589.388217	470.932292	-0.90459	1.018366	22103.79345
-374.001652	400.735498	-606.173398	377.850838	-0.141628	1.781329	22217.4749
-415.20164	342.75033	-666.447454	296.976788	-2.430516	-0.50756	22206.79342
-484.631249	280.187385	-714.514106	181.006452	1.384298	1.018366	22219.00082
-528.120125	203.891112	-709.173367	73.428706	-0.141628	0.255403	22226.63045
-567.794187	128.357801	-683.232634	-18.126822	-1.667553	-0.50756	22199.16379
-598.312696	52.061527	-671.02523	-164.615668	-0.90459	-0.50756	22204.50453
-588.394181	-32.627337	-618.380801	-277.534153	-0.141628	1.781329	22209.84527
-573.134926	-108.160648	-561.921559	-327.126731	-1.667553	1.781329	22211.3712
-554.060858	-183.693959	-542.84749	-430.1267	-0.90459	0.255403	22210.60823
-519.727534	-257.701344	-470.36603	-526.260005	-0.141628	-1.270522	22214.42305
-477.001621	-346.205022	-368.129024	-535.415558	0.621335	1.018366	22210.60823
-420.542379	-398.84945	-251.395725	-601.030353	-0.90459	-0.50756	22191.53417
-372.475726	-446.916103	-189.595743	-655.96367	-0.90459	-0.50756	22206.79342
-297.705378	-524.738302	-94.225401	-694.87477	2.147261	1.018366	22197.63787
-194.705409	-541.523482	25.559749	-724.630317	1.384298	1.018366	22215.94897
-132.905427	-575.093843	72.863438	-742.17846	2.147261	-0.50756	22219.00082
-13.88324	-595.693837	132.374532	-772.696969	0.621335	-0.50756	22209.84527
51.731555	-603.323464	320.063365	-680.378478	1.384298	1.781329	22222.81564
140.235233	-607.138278	386.441123	-602.556279	2.910223	3.307254	22232.73415
208.138917	-587.301247	484.100353	-562.882217	-2.430516	-0.50756	22229.6823
293.590743	-543.049408	542.848484	-524.73408	-0.90459	-0.50756	22212.13416
368.361091	-488.116091	619.144758	-433.178551	-0.90459	0.255403	22222.05268
431.686998	-435.471662	656.529932	-309.578588	-0.141628	1.018366	22233.49712
469.072173	-360.701314	664.922522	-259.223047	-0.141628	-0.50756	22216.71194
520.953639	-301.19022	727.485466	-164.615668	-0.90459	1.781329	22204.50453
556.812887	-218.027282	738.929908	-57.800885	-3.956441	0.255403	22208.31935
565.96844	-107.397685	662.633634	39.858346	-0.141628	-0.50756	22204.50453
559.864738	-23.471784	628.300311	60.458339	-0.90459	-0.50756	22209.84527
553.761036	54.350415	605.411429	219.917551	-0.90459	2.544291	22221.28971
545.368446	136.750391	613.804019	350.384179	1.384298	3.307254	22210.60823
518.66475	218.387404	537.507745	395.398981	-0.141628	0.255403	22193.82305
485.857353	300.024417	477.996651	506.028578	0.621335	1.018366	22222.05268
455.338843	368.691063	394.07075	546.465603	-0.90459	-1.270522	22227.39341
377.516644	420.572529	314.722626	633.443355	-0.141628	0.255403	22189.24528
344.709246	496.868803	202.567103	654.806311	2.147261	0.255403	22202.97861
280.620377	540.357679	75.152326	680.747045	1.384298	2.544291	22229.6823
174.568556	576.97989	-25.558755	699.821113	-0.141628	1.781329	22215.18601
100.561171	585.37248	-185.017967	604.450771	-0.90459	-1.270522	22196.87491
42.576003	589.187294	-244.52906	634.96928	2.147261	0.255403	22224.34156
-18.461016	575.453965	-294.121638	658.621125	1.384298	2.544291	22215.18601
-92.468402	557.142859	-408.566049	665.48779	-0.141628	1.018366	37.385174
-174.868377	540.357679	-469.603068	619.710026	0.621335	-0.50756	13.733329
-249.638726	482.372511	-522.247497	544.176715	1.384298	1.018366	10.681478
-314.490558	462.535479	-570.314149	484.665621	1.384298	1.781329	22093.87494
-370.949801	396.157721	-623.721541	347.332329	-0.90459	-0.50756	22215.18601
-442.668298	334.35774	-661.106715	308.421229	-2.430516	0.255403	22189.24528
-487.6831	273.320721	-706.121516	158.880533	-1.667553	1.018366	22201.45268
-536.512715	209.231851	-736.640026	52.828712	-0.90459	1.018366	22206.79342
-586.868255	116.91336	-724.432622	-80.689767	-1.667553	-1.270522	22206.79342
-576.94974	25.357831	-709.173367	-189.030476	-0.90459	0.255403	22214.42305
-598.312696	-15.842157	-611.514137	-209.630469	1.384298	1.781329	22231.20823
-583.053442	-97.479169	-551.240081	-301.948961	-1.667553	-0.50756	22225.10453
-561.690485	-177.590257	-500.121577	-419.445222	-0.141628	1.018366	22215.18601
-528.120125	-251.597642	-465.788254	-482.771129	-0.141628	0.255403	22220.52675
-481.579398	-341.627245	-372.7068	-556.778515	-0.141628	1.018366	22202.97861
-425.120155	-395.7976	-262.840166	-603.319242	2.910223	-0.50756	22222.81564
-346.534993	-451.493879	-187.306855	-667.408112	2.910223	0.255403	22228.15638
-293.890564	-493.45683	-114.825395	-758.96364	0.621335	1.018366	22214.42305
-193.179483	-568.227178	-28.610606	-741.415497	0.621335	0.255403	22206.79342
-143.586905	-577.382731	40.056041	-757.437715	-0.90459	-1.270522	22215.18601
-35.246197	-614.767905	182.730072	-713.185876	1.384298	-0.50756	22220.52675
21.213046	-620.871607	304.041147	-660.541447	0.621335	1.781329	22212.89712
134.131531	-601.034576	405.515191	-623.156273	-0.141628	0.255403	22223.5786
240.946314	-598.745688	501.648496	-574.326658	-0.90459	-0.50756	22231.20823
259.25742	-536.945706	539.796633	-514.815564	0.621335	-0.50756	22215.18601
350.049986	-493.45683	607.700317	-433.178551	-0.90459	-0.50756	22206.03046
416.427744	-431.656848	664.922522	-367.563756	-0.90459	-0.50756	22209.84527
464.494396	-371.382792	648.137342	-314.156364	-3.193478	0.255403	22193.06009
527.820303	-295.086518	667.974373	-203.526768	-1.667553	1.018366	22207.55638
565.96844	-207.345804	691.626218	-103.578649	0.621335	1.018366	22220.52675
587.331397	-107.397685	644.322528	6.287985	-0.141628	-1.270522	22222.05268
582.75362	-27.286598	668.737336	176.428675	0.621335	1.018366	22222.05268
565.96844	56.639303	667.21141	271.799018	-0.90459	1.018366	22230.44527
546.894372	120.728173	619.907721	351.147142	-0.141628	0.255403	22225.86749
516.375862	222.202217	557.344776	419.813789	-0.90459	1.781329	22198.40083
487.383278	303.83923	476.470726	491.532286	-0.141628	-0.50756	22209.84527
451.52403	376.32069	414.670744	564.013746	1.384298	1.018366	22249.51933
395.82775	439.646597	282.678191	616.658175	1.384298	1.018366	22214.42305
341.657395	487.71325	181.96711	634.96928	1.384298	1.018366	22204.50453
250.86483	509.839169	33.189376	672.354454	-0.141628	1.018366	22215.94897
195.16855	563.246561	-46.158749	691.428523	0.621335	0.255403	22204.50453
112.005612	564.772486	-117.877246	676.932231	-0.141628	-0.50756	22203.74157
53.257481	575.453965	-219.35129	688.376672	-2.430516	-1.270522	22213.66009
-35.246197	567.061374	-272.758682	686.087784	-0.90459	0.255403	22215.18601
-74.157296	560.19471	-365.840136	661.672976	2.147261	1.781329	73.244423
-173.342452	523.572498	-478.758621	589.191516	-0.141628	1.018366	13.733329
-245.060949	496.10584	-543.610453	538.073013	-2.430516	-1.270522	11.444441
-319.831297	459.483629	-600.832658	480.087845	0.621335	1.018366	22057.25272
-377.816465	421.335492	-694.677075	322.917521	-2.430516	-1.270522	22191.53417
-412.912751	360.298473	-748.084467	220.680514	0.621335	1.781329	22194.58602
-480.053472	264.928131	-714.514106	111.576843	-0.90459	0.255403	22212.89712
-513.623833	203.891112	-735.877063	62.747228	-0.90459	0.255403	22228.15638
-570.846038	128.357801	-753.425206	-84.504581	-0.141628	-0.50756	22222.81564
-591.446032	57.402266	-658.054864	-108.156425	-0.141628	-0.50756	22219.76379
-596.786771	-7.449566	-598.54377	-205.052693	-0.90459	0.255403	22228.91934
-577.712702	-82.219915	-560.395633	-314.919327	-0.141628	1.781329	22220.52675
-567.031224	-185.219884	-526.825273	-401.897079	2.910223	2.544291	22229.6823
-526.594199	-264.568009	-449.003074	-472.089651	2.910223	1.781329	22244.17859
-468.609031	-322.553177	-377.284577	-555.252589	2.147261	1.018366	22215.94897
-405.283124	-398.84945	-284.966085	-633.837751	2.147261	-0.50756	22206.03046
-373.238689	-446.916103	-191.121669	-680.378478	-0.141628	1.781329	22213.66009
-289.312788	-520.160526	-120.166134	-745.230311	0.621335	0.255403	22217.4749
-217.594291	-551.441998	14.87827	-723.867354	2.910223	1.781329	22196.87491
-122.223949	-587.301247	88.885656	-766.593267	0.621335	0.255403	22215.94897
-43.638787	-597.219762	213.248582	-678.852553	0.621335	0.255403	22219.76379
54.020444	-607.138278	342.952247	-652.91182	-0.90459	1.018366	22215.18601
121.924127	-616.293831	402.463341	-643.756267	-2.430516	1.781329	22206.03046
215.005581	-599.50865	493.255906	-578.141471	-1.667553	0.255403	22211.3712
289.012967	-536.945706	499.359608	-554.489626	-1.667553	1.018366	22197.63787
363.020352	-498.797569	585.574397	-452.25262	-1.667553	-0.50756	22208.31935
393.538862	-438.523513	584.811435	-418.682259	-2.430516	-1.270522	22218.23786
497.301794	-382.827233	573.366994	-402.660042	1.384298	0.255403	22215.94897
517.138825	-291.271705	667.21141	-230.993426	1.384298	-0.50756	22225.10453
546.131409	-208.871729	712.989174	-82.978655	-0.90459	0.255403	22231.20823
585.042509	-122.65694	705.359547	43.673159	1.384298	1.781329	22222.81564
564.442515	-57.042144	695.441032	133.702762	-2.430516	-2.033485	22218.23786
569.020291	71.898558	649.663267	272.56198	2.147261	1.018366	22247.23045
543.842521	152.009646	599.307727	358.013807	3.673186	1.018366	22245.70452
518.66475	209.994814	564.211441	389.295279	2.147261	1.781329	22223.5786
482.042539	290.105901	468.841099	476.273031	0.621335	0.255403	22209.08231
449.235141	366.402175	391.781862	573.932261	1.384298	1.018366	22222.05268
386.672197	441.172523	297.937446	609.028547	0.621335	-0.50756	22202.97861
334.027768	495.342877	123.981942	654.043349	1.384298	1.018366	22202.97861
266.124085	528.150275	91.174544	707.45074	2.147261	1.781329	22219.76379
190.590774	573.165076	-25.558755	733.391473	0.621335	3.307254	22208.31935
135.657457	577.742853	-111.773544	734.154436	-0.90459	0.255403	22215.94897
31.131562	583.083592	-191.121669	712.028517	-0.90459	-1.270522	22196.11194
-30.66842	564.772486	-271.995719	704.398889	-0.90459	0.255403	22195.34898
-98.572104	538.831753	-343.714216	672.354454	-0.90459	1.018366	50.355541
-161.135048	524.335461	-484.09936	590.717442	-3.193478	-0.50756	12.970367
-242.009098	507.550281	-521.484534	509.843391	1.384298	2.544291	12.207404
-314.490558	451.091038	-597.017845	452.621186	-0.90459	0.255403	22042.75643
-358.742397	420.572529	-697.728926	326.732335	-1.667553	-0.50756	22215.94897
-435.801633	347.328106	-738.928914	205.421259	-0.90459	-1.270522	22205.2675
-473.186808	268.742944	-747.321504	150.487942	-0.90459	0.255403	22219.00082
-512.097907	193.209633	-716.040032	61.221302	0.621335	1.781329	22228.15638
-572.371963	126.831875	-650.425236	-36.437928	-2.430516	-1.270522	22210.60823
-557.875671	68.083744	-654.24005	-97.474947	2.147261	0.255403	22241.12674
-597.549734	-13.553268	-586.336366	-198.186028	0.621335	1.018366	22249.51933
-591.446032	-97.479169	-559.632671	-322.548954	2.147261	1.781329	22235.786
-554.060858	-180.642108	-532.928975	-415.630408	0.621335	0.255403	22203.74157
-543.379379	-244.730978	-458.921589	-478.956316	2.147261	1.018366	22230.44527
-496.07569	-326.36799	-340.662365	-557.541477	-0.90459	1.018366	22209.84527
-446.483112	-380.538345	-284.966085	-642.993304	0.621335	0.255403	22191.53417
-354.927583	-464.464246	-220.877216	-665.882186	-2.430516	-1.270522	22215.94897
-299.231304	-497.271644	-91.936513	-675.037739	2.147261	1.018366	22220.52675
-221.409104	-542.286445	15.641233	-732.259944	-0.90459	1.781329	22193.06009
-145.875793	-588.827172	93.463432	-725.39328	-3.956441	-2.796448	22185.43046
-39.823973	-625.449383	185.781923	-695.637733	-1.667553	0.255403	22193.82305
37.235263	-616.293831	299.463371	-654.437745	-0.90459	1.018366	22196.11194
121.924127	-589.590135	399.41149	-611.711832	0.621335	0.255403	22212.89712
218.820395	-595.693837	456.633695	-561.356291	-0.141628	-0.50756	22221.28971
275.279637	-531.604967	477.996651	-519.393341	-0.141628	0.255403	22215.18601
363.783315	-473.619799	582.522546	-464.460024	-0.141628	-1.270522	22223.5786
425.583297	-443.101289	607.700317	-426.311887	1.384298	0.255403	22232.73415
481.279576	-366.805016	688.574367	-237.097128	-0.90459	-1.270522	22211.3712
526.294378	-284.40504	715.278063	-159.274929	-0.141628	2.544291	22222.81564
551.472148	-194.375437	725.196578	-43.304593	0.621335	1.018366	22234.26008
586.568434	-124.945828	726.722504	47.487973	2.147261	0.255403	22238.07489
583.516583	-50.17548	680.181777	153.539793	2.147261	-1.270522	22236.54897
576.649918	56.639303	673.315112	246.621247	3.673186	1.781329	22243.41563
529.346229	155.824459	593.204025	334.361962	1.384298	1.018366	22229.6823
507.983272	221.439255	548.189223	424.391565	-0.141628	0.255403	22215.94897
471.361061	279.424423	467.315173	480.087845	-0.141628	-0.50756	22199.92676
453.049955	351.905883	394.07075	553.332267	-0.141628	0.255403	22207.55638
395.82775	428.202156	252.159681	610.554473	-1.667553	-2.033485	22209.84527
335.553694	482.372511	219.352284	654.806311	0.621335	1.018366	22223.5786
264.598159	515.942871	92.700469	707.45074	-0.141628	1.781329	22202.21564
183.724109	566.298412	-34.714308	705.161852	-5.482367	0.255403	22119.81567
106.664873	571.639151	-94.988364	680.747045	-0.141628	0.255403	22187.71935
50.20563	580.031741	-207.906849	676.932231	-0.141628	0.255403	22171.69713
-26.853606	564.009523	-271.995719	689.902597	-1.667553	0.255403	22202.21564
-107.727657	551.039157	-367.366061	647.939647	-1.667553	0.255403	104.525895
-169.527638	524.335461	-491.728987	605.976696	-0.90459	-0.50756	15.259255
-230.564657	500.683616	-566.499335	488.480435	-0.141628	1.781329	11.444441
-312.964633	457.19474	-586.336366	466.354515	1.384298	1.018366	22019.86755
-381.631279	411.416976	-668.736342	372.510099	0.621335	-0.50756	22215.94897
-435.801633	342.75033	-690.099299	274.850869	-0.90459	0.255403	22203.74157
-473.94977	274.846646	-684.75856	188.636079	2.147261	1.018366	22241.88971
-516.675684	206.18	-701.54374	70.376855	0.621335	1.781329	22248.75637
-548.720118	122.254099	-686.284485	-27.282375	2.910223	0.255403	22229.6823
-606.705286	49.772639	-665.684491	-103.578649	0.621335	-1.270522	22229.6823
-592.971957	-17.368082	-584.047478	-215.734171	0.621335	-0.50756	22238.07489
-580.764553	-111.975461	-542.84749	-311.104513	1.384298	-0.50756	22212.89712
-560.927522	-188.271735	-561.921559	-439.282253	-2.430516	0.255403	22180.85269
-529.64605	-261.516158	-442.136409	-447.674843	-0.141628	1.781329	22222.81564
-513.623833	-321.027251	-360.499396	-565.934068	1.384298	0.255403	22215.18601
-444.957186	-391.219823	-270.469793	-606.371093	-0.141628	-1.270522	22203.74157
-363.320173	-457.597581	-187.306855	-671.985888	-0.90459	0.255403	22201.45268
-294.653527	-524.738302	-100.329103	-681.141441	-1.667553	2.544291	22196.87491
-230.564657	-559.071625	-33.951345	-708.608099	-0.90459	1.018366	22176.27491
-137.483203	-593.404948	38.530115	-747.519199	-2.430516	-1.270522	22167.88232
-33.720271	-616.293831	191.122662	-724.630317	-2.430516	-1.270522	22193.82305
43.338965	-607.138278	293.359669	-671.222925	-0.90459	-0.50756	22219.00082
134.131531	-610.190129	396.359639	-628.497012	1.384298	1.781329	22226.63045
224.924097	-574.33088	439.085552	-599.504428	-1.667553	0.255403	22229.6823
292.064818	-533.893855	514.618863	-557.541477	-0.141628	0.255403	22215.94897
356.91665	-487.353128	612.278093	-439.282253	-3.193478	-1.270522	22222.05268
431.686998	-417.923519	655.004006	-379.008197	2.147261	-1.270522	22235.786
498.064757	-350.782798	693.152143	-247.015644	2.147261	1.781329	22238.07489
533.924005	-294.323556	700.781771	-179.874923	0.621335	0.255403	22238.83786
572.835105	-212.686543	716.041025	-74.586065	2.147261	1.781329	22246.46748
586.568434	-127.997679	711.463249	55.880563	0.621335	0.255403	22225.10453
581.227695	-42.545852	696.203994	168.036085	-0.90459	-0.50756	22225.10453
575.886956	44.4319	660.344746	255.7768	-2.430516	0.255403	22228.15638
534.686968	131.409652	622.959571	345.806403	-0.90459	-0.50756	22212.89712
502.642533	216.098515	538.270708	425.91749	0.621335	1.018366	22215.18601
479.753651	298.498491	419.248521	454.910074	0.621335	1.018366	22211.3712
439.316626	367.165137	374.233719	531.969311	-0.141628	0.255403	22199.92676
408.035154	444.224374	323.115216	622.761877	-2.430516	-0.50756	22191.53417
345.472209	484.661399	218.589321	663.198902	-2.430516	0.255403	22197.63787
269.938898	525.098424	74.389364	699.821113	-1.667553	1.018366	22174.74899
184.487072	570.876188	-25.558755	715.84333	0.621335	2.544291	22182.37861
120.398202	567.824337	-158.314271	662.435939	-1.667553	-0.50756	22202.21564
35.709338	580.794704	-189.595743	696.006299	-0.90459	-1.270522	22214.42305
-40.586936	557.905822	-281.914234	677.695194	-0.90459	-0.50756	22217.4749
-104.675806	559.431747	-387.966055	621.998914	1.384298	1.781329	64.851833
-158.84616	541.120641	-439.847521	573.169299	-0.141628	1.018366	15.259255
-228.275769	503.735467	-517.66972	555.621156	-1.667553	-0.50756	11.444441
-306.860931	467.876219	-583.284516	483.902658	1.384298	0.255403	22106.8453
-363.320173	426.676231	-612.2771	390.058242	-0.141628	-0.50756	22235.02304
-399.942385	381.661429	-689.336336	274.087906	0.621335	1.018366	22218.23786
-473.94977	289.342938	-712.988181	170.324974	2.910223	2.544291	22231.97119
-515.149758	209.231851	-702.306702	78.769445	-0.90459	1.018366	22235.786
-560.16456	129.883726	-664.158566	-1.341642	-0.141628	0.255403	22210.60823
-573.134926	38.328198	-673.314118	-99.000873	-0.141628	-2.033485	22219.00082
-606.705286	-19.65697	-603.884509	-182.926774	-0.141628	0.255403	22229.6823
-573.134926	-86.797691	-597.017845	-346.963762	-0.141628	1.781329	22211.3712
-580.001591	-173.01248	-539.032677	-440.808179	0.621335	1.018366	22191.53417
-541.853454	-272.960599	-471.891956	-496.504458	-0.141628	-0.50756	22202.21564
-498.364578	-327.130953	-360.499396	-547.622962	-1.667553	-0.50756	22197.63787
-431.98682	-390.45686	-326.166073	-638.415528	-0.141628	0.255403	22190.7712
-377.053503	-442.338326	-201.803147	-690.296994	-1.667553	0.255403	22185.43046
-292.364639	-507.953122	-103.380954	-706.319211	-0.90459	1.018366	22200.68972
-214.54244	-552.204961	-9.536537	-737.600683	0.621335	1.781329	22207.55638
-116.883209	-581.960507	87.35973	-718.526615	-0.141628	0.255403	22194.58602
-45.927675	-608.664203	177.389333	-726.919205	-0.141628	-1.270522	22219.00082
32.657487	-602.560501	304.041147	-641.467378	1.384298	1.781329	22220.52675
147.101898	-604.849389	385.67816	-626.208124	2.147261	1.781329	22230.44527
203.56114	-574.33088	468.841099	-556.015552	2.910223	1.018366	22238.07489
299.694445	-529.316079	552.767	-505.660011	2.147261	1.781329	22239.60082
348.52406	-498.034606	601.596615	-433.941514	2.147261	1.018366	22240.36378
430.924036	-425.553146	610.752168	-379.008197	-0.141628	-2.033485	22235.786
467.546247	-382.06427	667.974373	-257.697122	2.910223	0.255403	22226.63045
519.427713	-298.901332	718.329914	-166.141593	-0.141628	1.018366	22227.39341
549.946223	-214.975431	731.30028	-70.771251	0.621335	2.544291	22194.58602
560.627701	-126.471753	696.203994	61.221302	-0.90459	-1.270522	22212.89712
568.257328	-33.3903	691.626218	152.776831	-0.90459	-1.270522	22222.81564
560.627701	48.246713	622.196609	258.065688	0.621335	0.255403	22231.20823
552.235111	129.120763	604.648466	300.028639	0.621335	1.018366	22200.68972
522.479564	217.624441	562.685515	403.028608	-2.430516	-0.50756	22194.58602
487.383278	287.817013	474.944801	486.191547	-1.667553	1.018366	22212.13416
441.605514	351.905883	413.144819	576.984112	-0.90459	0.255403	22178.5638
398.116638	419.809566	285.730042	608.265585	-0.141628	-2.033485	22198.40083
344.709246	491.528063	168.996743	653.280386	-0.90459	-1.270522	22210.60823
282.146302	528.150275	106.433799	692.191486	1.384298	2.544291	22202.21564
205.087066	563.246561	-40.055047	683.798895	0.621335	1.781329	22202.21564
143.287084	573.165076	-105.669842	663.961864	-1.667553	-2.033485	22206.03046
20.450083	578.505815	-191.884632	691.428523	-0.90459	-1.270522	22211.3712
-34.483234	544.935455	-255.973501	698.295187	1.384298	1.781329	22219.00082
-88.653588	560.957673	-382.625316	641.072982	3.673186	1.018366	77.822199
-159.609123	519.757685	-452.054925	628.865578	2.147261	1.018366	13.733329
-238.957247	499.920654	-538.269714	535.021162	2.910223	1.018366	12.207404
-321.357223	477.794734	-599.306733	504.502652	1.384298	0.255403	22075.56383
-361.794248	422.098454	-620.66969	364.880471	0.621335	-1.270522	22225.10453
-432.749782	346.565143	-674.077081	298.502713	0.621335	1.781329	22209.08231
-479.290509	280.187385	-683.232634	175.665713	-0.90459	1.781329	22219.00082
-518.964572	209.994814	-704.595591	69.613892	0.621335	1.781329	22228.91934
-550.246044	140.565204	-690.862261	-12.023121	0.621335	-0.50756	22213.66009
-605.179361	66.557819	-661.869677	-100.526798	-0.141628	0.255403	22222.05268
-603.653436	-28.812523	-614.565988	-205.815656	-2.430516	-0.50756	22210.60823
-595.260845	-105.108797	-591.677106	-320.260066	-0.141628	0.255403	22193.06009
-563.21641	-181.40507	-539.79564	-427.074849	-0.141628	1.018366	22193.82305
-557.112709	-266.093934	-460.447515	-511.00075	-2.430516	0.255403	22190.00824
-486.157174	-328.656879	-379.573465	-543.808148	-0.141628	0.255403	22202.97861
-441.142373	-390.45686	-301.751266	-631.548863	-0.141628	-2.033485	22202.97861
-366.372024	-459.123507	-175.099451	-656.726633	1.384298	1.018366	22201.45268
-304.572043	-506.427196	-136.951314	-692.585882	-0.141628	1.018366	22208.31935
-198.520222	-581.197545	-32.425419	-739.126609	0.621335	1.781329	22199.16379
-115.357284	-560.597551	105.670836	-752.859938	1.384298	1.018366	22202.21564
-48.979526	-604.086427	217.826358	-720.815503	0.621335	-1.270522	22221.28971
62.413034	-605.612352	291.070781	-679.615515	2.147261	-0.50756	22241.12674
125.738941	-592.641986	390.255937	-613.237757	0.621335	0.255403	22241.12674
201.272252	-588.064209	448.241105	-578.141471	2.147261	0.255403	22242.65267
291.301855	-543.049408	503.174422	-506.422974	-0.141628	-0.50756	22227.39341
350.049986	-492.693867	583.285509	-450.726694	0.621335	0.255403	22230.44527
422.531446	-440.812401	603.885503	-397.319303	-1.667553	-2.033485	22225.86749
489.672166	-375.197606	671.026224	-248.541569	-1.667553	-0.50756	22213.66009
522.479564	-294.323556	709.937324	-161.563817	-0.141628	1.781329	22226.63045
552.235111	-230.234686	718.329914	-95.949022	-1.667553	0.255403	22230.44527
579.701769	-135.627306	697.72992	-3.63053	-0.90459	-1.270522	22215.18601
568.257328	-36.44215	700.781771	174.139787	-0.141628	1.018366	22204.50453
564.442515	38.328198	676.366963	246.621247	-1.667553	0.255403	22214.42305
529.346229	126.068912	617.618832	314.524931	-3.193478	-1.270522	22180.08972
502.642533	191.683708	554.292925	409.13231	-0.90459	0.255403	22201.45268
477.464763	280.187385	470.367024	484.665621	-1.667553	0.255403	22225.10453
453.812918	360.298473	409.330005	559.435969	0.621335	0.255403	22159.48973
408.798116	422.098454	277.337452	580.035963	-0.141628	-1.270522	22202.21564
350.049986	494.579914	185.018961	649.465572	-0.141628	0.255403	22214.42305
289.012967	510.602132	59.130109	679.984082	-0.90459	1.018366	22200.68972
205.850028	572.402114	-39.292084	700.584076	0.621335	1.781329	22195.34898
121.161165	583.083592	-98.803178	698.295187	0.621335	-1.270522	22231.20823
63.938959	597.579884	-182.729079	684.561858	0.621335	-0.50756	22238.07489
5.953791	583.083592	-278.099421	723.472958	2.910223	1.781329	22238.83786
-98.572104	551.039157	-383.388278	683.035933	0.621335	0.255403	65.614795
-187.838744	537.305828	-504.699354	596.821143	0.621335	1.018366	13.733329
-232.853545	486.950287	-519.195646	558.673007	-1.667553	1.018366	12.207404
-337.37944	470.92807	-572.603037	483.139696	-1.667553	-0.50756	22035.88977
-383.157205	426.676231	-627.536354	375.56195	-0.141628	-1.270522	22213.66009
-432.749782	367.165137	-680.180783	276.376794	0.621335	0.255403	22209.84527
-476.238658	291.631826	-680.943746	187.110154	-0.90459	1.018366	22222.05268
-531.171976	216.861478	-743.50669	81.058333	-0.141628	2.544291	22213.66009
-551.771969	133.69854	-677.891895	-28.808301	-3.193478	-0.50756	22192.29713
-588.394181	53.587452	-653.477087	-87.556432	-1.667553	-1.270522	22206.03046
-604.416398	-15.842157	-613.803025	-222.600836	-1.667553	-1.270522	22215.94897
-602.890473	-99.005095	-587.862292	-327.889694	0.621335	1.018366	22201.45268
-588.394181	-174.538406	-545.899341	-430.889663	1.384298	2.544291	22217.4749
-531.934938	-252.360605	-447.477148	-467.511874	-0.141628	0.255403	22207.55638
-496.838652	-335.523543	-387.203092	-543.808148	-4.719404	-1.270522	22193.06009
-455.638665	-397.323525	-303.277191	-642.230341	-2.430516	-1.270522	22191.53417
-396.127571	-443.864252	-224.692029	-684.956255	-1.667553	1.018366	22195.34898
-292.364639	-498.034606	-112.536507	-700.978472	0.621335	0.255403	22205.2675
-209.201701	-549.916072	-26.321718	-748.282162	2.147261	1.018366	22214.42305
-134.431352	-589.590135	43.870854	-731.496981	0.621335	-0.50756	22225.10453
-37.535085	-607.90124	168.996743	-710.134025	-0.90459	-1.270522	22225.10453
48.679705	-614.767905	289.544855	-662.067372	-0.141628	-0.50756	22229.6823
120.398202	-604.086427	368.130017	-610.948869	-0.90459	1.018366	22231.20823
194.405587	-600.271613	446.715179	-605.60813	-0.141628	-0.50756	22220.52675
277.568526	-548.390147	532.929969	-497.267421	-0.90459	-1.270522	22217.4749
356.91665	-484.301277	611.51513	-445.385955	-0.141628	0.255403	22228.91934
397.353675	-428.604997	622.959571	-402.660042	-0.90459	0.255403	22228.15638
467.546247	-391.982786	647.374379	-273.719339	0.621335	-0.50756	22219.76379
504.168458	-330.182804	697.72992	-166.904556	0.621335	1.781329	22208.31935
540.027707	-230.997648	677.129926	-140.20086	-2.430516	1.018366	22214.42305
565.205477	-147.83471	712.989174	30.702793	-1.667553	1.018366	22199.92676
584.279546	-53.990293	687.811404	153.539793	-0.90459	-1.270522	22215.18601
558.338813	37.565235	652.715118	249.673098	-1.667553	0.255403	22225.10453
531.635117	105.468919	611.51513	329.784186	-0.90459	0.255403	22202.97861
515.612899	206.942963	532.167006	377.850838	1.384298	1.781329	22199.16379
485.09439	295.44664	495.544794	494.584137	-0.90459	1.781329	22226.63045
453.812918	360.298473	429.929999	566.302634	-0.141628	1.018366	22192.29713
401.931452	403.024386	290.307818	602.924845	-3.193478	-1.270522	22191.53417
340.894433	486.950287	163.656004	650.991498	3.673186	0.255403	22235.02304
281.383339	531.965089	103.381948	707.45074	2.147261	1.781329	22225.10453
195.16855	573.928039	-65.232817	656.332237	0.621335	3.307254	22211.3712
132.605606	582.320629	-73.625407	715.080368	2.910223	0.255403	22221.28971
47.153779	563.246561	-171.284638	699.821113	-0.141628	-1.270522	22225.10453
-28.379532	574.691002	-255.210539	706.687778	-0.141628	0.255403	22220.52675
-85.601737	546.461381	-372.7068	658.621125	-0.90459	0.255403	113.681448
-157.320234	529.6762	-474.943807	608.265585	-0.90459	0.255403	15.259255
-233.616508	494.579914	-506.225279	558.673007	-0.90459	1.018366	10.681478
-300.757229	454.142889	-547.425267	499.924876	-2.430516	-1.270522	22005.37126
-366.372024	410.654013	-626.773392	382.428614	-0.90459	-0.50756	22193.82305
-423.59423	360.298473	-676.365969	299.265676	-1.667553	-1.270522	22190.7712
-480.053472	280.187385	-753.425206	126.073135	-3.956441	1.018366	22201.45268
-545.668268	193.972596	-747.321504	78.769445	-1.667553	2.544291	22215.18601
-562.453448	107.757807	-701.54374	1.710209	-0.141628	-0.50756	22206.79342
-585.34233	68.083744	-658.817826	-92.134208	-2.430516	-1.270522	22223.5786
-595.260845	-18.894008	-651.951162	-210.393432	-1.667553	1.018366	22228.91934
-605.179361	-89.086579	-615.32895	-334.756358	-0.90459	0.255403	22207.55638
-572.371963	-171.486555	-540.558602	-432.415589	1.384298	1.018366	22222.05268
-546.43123	-247.019866	-455.869738	-462.171135	0.621335	1.018366	22206.03046
-484.631249	-322.553177	-399.410496	-549.91185	1.384298	1.018366	22199.16379
-417.490528	-377.486494	-303.277191	-652.148857	-0.141628	-0.50756	22225.86749
-378.579428	-443.101289	-213.247588	-678.852553	2.910223	1.018366	22236.54897
-293.127602	-499.560532	-99.56614	-688.771068	-0.141628	1.018366	22202.21564
-223.697993	-539.997557	29.374562	-712.422913	0.621335	1.018366	22214.42305
-150.45357	-565.93829	89.648618	-695.637733	-2.430516	-1.270522	22211.3712
-55.84619	-594.930874	196.463402	-691.059956	-0.90459	-0.50756	22211.3712
39.524152	-614.004942	302.515222	-650.622931	0.621335	1.018366	22220.52675
127.264866	-596.456799	390.255937	-634.600714	1.384298	1.781329	22232.73415
208.138917	-590.353097	463.500359	-590.348875	-0.141628	-0.50756	22219.76379
278.331488	-556.782737	523.774416	-507.9489	2.147261	1.018366	22222.05268
338.605545	-508.716085	590.152174	-451.489657	-1.667553	-0.50756	22206.79342
419.479595	-436.997587	565.737366	-404.185967	-0.141628	-1.270522	22204.50453
481.279576	-366.042053	606.937354	-327.889694	-0.90459	-0.50756	22201.45268
518.66475	-321.790214	703.070659	-175.297146	-0.90459	1.781329	22215.18601
574.36103	-202.768027	725.959541	-72.297177	0.621335	1.781329	22225.86749
589.620285	-125.708791	694.678069	50.539824	-0.141628	-1.270522	22219.76379
559.101776	-44.071778	684.759553	136.754613	-0.90459	-0.50756	22228.15638
569.783254	34.513384	667.21141	261.117539	-0.90459	1.018366	22230.44527
520.953639	122.254099	607.700317	329.021223	1.384298	1.018366	22210.60823
524.00549	224.491106	526.063304	393.873055	-1.667553	0.255403	22193.06009
484.331427	290.105901	486.389242	473.22118	0.621335	0.255403	22236.54897
466.020322	351.905883	426.878148	540.361901	2.147261	-0.50756	22221.28971
382.094421	409.891051	249.870793	605.976696	2.147261	-0.50756	22223.5786
356.91665	482.372511	223.93006	668.539641	1.384298	1.018366	22229.6823
276.805563	528.150275	121.693053	708.213703	1.384298	2.544291	22208.31935
203.56114	568.5873	-6.484686	715.080368	-0.141628	1.018366	22212.13416
145.575972	573.928039	-116.351321	699.821113	-0.90459	0.255403	22195.34898
50.968593	579.268778	-168.232787	718.895181	-1.667553	0.255403	22212.89712
-12.357314	576.97989	-256.736464	702.110001	0.621335	1.018366	22224.34156
-88.653588	541.883604	-360.499396	654.806311	2.147261	1.018366	141.148106
-171.053564	526.624349	-479.521583	621.235951	-1.667553	-0.50756	16.78518
-256.50539	504.49843	-541.321565	505.265615	-0.90459	1.018366	11.444441
-303.80908	467.113256	-608.462286	435.836006	-1.667553	0.255403	21948.14905
-380.868316	418.283641	-680.180783	306.132341	-1.667553	-2.033485	22186.95639
-436.564596	354.194771	-658.054864	280.95457	-0.90459	0.255403	22201.45268
-474.712733	280.950348	-664.921528	211.524961	1.384298	1.781329	22225.10453
-523.542348	209.994814	-719.091883	93.265737	-0.90459	0.255403	22219.76379
-565.505299	141.328167	-678.654858	-21.941636	-0.141628	1.018366	22218.23786
-587.631218	65.794856	-683.995597	-123.41568	-0.141628	0.255403	22225.10453
-592.208994	-6.686604	-633.640056	-192.082326	-0.141628	-1.270522	22228.15638
-582.290479	-90.612505	-587.862292	-327.889694	2.147261	0.255403	22183.90454
-545.668268	-173.01248	-555.817857	-407.237818	2.147261	1.018366	22241.88971
-530.409013	-254.649493	-441.373446	-497.267421	2.147261	1.018366	22226.63045
-525.831236	-348.49391	-407.803086	-552.963701	-0.141628	0.255403	22197.63787
-427.409043	-384.353158	-282.677197	-593.400726	-0.141628	-1.270522	22222.05268
-382.394242	-433.182774	-191.121669	-639.941453	-0.141628	-0.50756	22219.76379
-291.601676	-507.953122	-98.803178	-694.111807	-0.90459	1.018366	22198.40083
-234.379471	-544.575333	-11.062463	-729.971056	0.621335	1.018366	22209.08231
-131.379501	-584.249396	101.093059	-728.445131	-0.141628	0.255403	22212.89712
-50.505451	-600.271613	203.330066	-693.348845	1.384298	1.018366	22214.42305
33.42045	-604.086427	300.226334	-654.437745	2.147261	-0.50756	22224.34156
118.872276	-607.90124	379.574458	-618.578496	-0.141628	0.255403	22211.3712
191.353736	-589.590135	378.048533	-592.637763	-0.90459	1.018366	22197.63787
282.146302	-549.15311	511.567012	-533.889633	-0.90459	0.255403	22204.50453
332.501843	-496.508681	571.841068	-511.00075	-1.667553	1.018366	22216.71194
398.116638	-432.419811	623.722534	-373.667458	1.384298	1.018366	22213.66009
471.361061	-380.538345	693.915106	-262.274898	0.621335	1.781329	22222.05268
507.983272	-298.138369	713.752137	-156.986041	0.621335	1.018366	22231.97119
560.627701	-218.790245	728.248429	-70.771251	-0.90459	0.255403	22225.86749
569.020291	-128.760642	701.544733	20.021314	-0.90459	0.255403	22219.00082
574.36103	-42.545852	700.018808	132.176837	-0.90459	-0.50756	22226.63045
585.805471	49.772639	674.078075	222.20644	-0.141628	-0.50756	22171.69713
543.842521	139.802242	526.826267	303.08049	-0.90459	0.255403	22230.44527
503.405496	213.809627	486.389242	359.539732	2.910223	0.255403	22209.84527
472.124023	278.66146	484.100353	455.673037	0.621335	1.018366	22216.71194
452.286992	348.854032	394.833713	554.09523	-0.141628	0.255403	22205.2675
391.249973	431.254007	308.618924	617.421137	-0.90459	0.255403	22216.71194
353.864799	490.002138	206.381917	657.0952	0.621335	-1.270522	22207.55638
292.82778	527.387312	107.959724	688.376672	0.621335	-0.50756	22206.03046
186.012997	556.379896	-10.2995	715.080368	-1.667553	1.018366	22210.60823
125.738941	586.135443	-76.677258	682.27297	-0.141628	1.018366	22190.7712
57.072295	581.557666	-179.677228	721.18407	-1.667553	0.255403	22198.40083
-18.461016	567.061374	-247.580911	696.006299	-2.430516	-1.270522	22202.21564
-77.97211	552.565082	-386.440129	615.132249	-1.667553	-0.50756	85.451827
-174.868377	534.253977	-522.247497	567.828559	-3.193478	-0.50756	13.733329
-227.512806	504.49843	-514.617869	556.384118	2.910223	1.781329	12.970367
-303.046117	469.402144	-556.58082	481.61377	-0.90459	1.018366	21658.22321
-377.816465	434.305858	-617.617839	377.850838	2.147261	0.255403	22197.63787
-427.409043	361.061435	-662.63264	297.739751	-0.141628	-0.50756	22214.42305
-470.134957	293.920715	-657.291901	203.895334	1.384298	1.018366	22227.39341
-514.386795	226.017031	-743.50669	75.717594	-0.141628	1.018366	22218.23786
-567.031224	135.224465	-667.210417	-3.63053	-0.90459	-0.50756	22217.4749
-589.157144	68.846707	-678.654858	-124.941606	0.621335	-1.270522	22248.75637
-597.549734	8.572651	-601.595621	-174.534184	0.621335	0.255403	22238.07489
-560.16456	-88.323617	-696.965963	-409.526706	1.384298	1.781329	22191.53417
-596.023808	-161.568039	-550.477118	-385.874862	-0.90459	-0.50756	22222.05268
-547.194193	-257.701344	-480.284546	-480.482241	-0.141628	1.018366	22225.86749
-493.023839	-316.449475	-361.262359	-537.704446	1.384298	1.018366	22176.27491
-467.846068	-388.167972	-305.566079	-601.793316	-0.90459	0.255403	22213.66009
-367.134987	-454.54573	-204.854998	-670.459962	-0.90459	1.018366	22220.52675
-306.097968	-516.345712	-107.195768	-692.585882	0.621335	0.255403	22209.84527
-232.090583	-539.997557	-21.743941	-736.074758	-0.90459	0.255403	22189.24528
-145.875793	-580.434582	66.759736	-729.971056	-3.193478	-1.270522	22192.29713
-47.4536	-607.90124	170.522669	-716.237727	-2.430516	0.255403	22195.34898
25.790822	-605.612352	295.648557	-656.726633	-0.90459	1.018366	22206.03046
87.590804	-596.456799	339.137433	-663.593298	-0.141628	0.255403	22219.76379
189.064848	-591.879023	448.241105	-585.008136	-0.90459	0.255403	22209.08231
279.094451	-540.76052	526.063304	-503.371123	-0.141628	1.781329	22224.34156
355.390725	-493.45683	601.596615	-469.800763	2.147261	1.018366	22231.20823
408.798116	-446.15314	609.226242	-375.193383	-0.90459	-2.033485	22215.18601
478.227725	-366.805016	683.99659	-255.408234	-1.667553	-1.270522	22222.05268
515.612899	-316.449475	709.937324	-176.823072	-1.667553	-0.50756	22228.91934
557.57585	-208.108766	748.08546	-69.245326	2.910223	2.544291	22245.70452
584.279546	-121.893977	715.278063	25.362054	2.910223	0.255403	22241.88971
568.257328	-57.042144	667.974373	76.480557	3.673186	-1.270522	22245.70452
562.916589	49.009676	663.396597	241.280508	2.147261	1.018366	22237.31193
545.368446	129.883726	585.574397	330.547148	-0.141628	0.255403	22219.76379
516.375862	204.654074	536.744782	383.95454	-0.90459	0.255403	22219.00082
472.124023	281.713311	481.048502	490.769323	-0.141628	1.018366	22209.08231
468.30921	348.091069	416.959633	535.021162	-0.90459	1.018366	22208.31935
399.642563	423.62438	326.167067	597.584106	0.621335	-0.50756	22219.76379
340.13147	471.691032	209.433768	663.961864	-3.193478	-1.270522	22203.74157
269.175935	512.89102	111.011575	679.221119	-1.667553	1.781329	22182.37861
214.242618	560.19471	-21.743941	687.613709	-0.90459	2.544291	22188.48232
101.324133	559.431747	-140.766128	664.724827	-0.141628	0.255403	22186.95639
41.81304	580.031741	-201.803147	699.05815	-0.90459	-0.50756	22200.68972
-17.698054	563.246561	-276.573495	706.687778	1.384298	3.307254	22215.18601
-76.446184	557.905822	-410.854937	614.369286	-0.141628	0.255403	102.237007
-146.638756	519.757685	-452.817888	631.154467	-0.90459	0.255403	14.496292
-223.697993	504.49843	-506.988242	551.043379	0.621335	1.781329	10.681478
-293.890564	480.083622	-555.054894	473.984143	-0.90459	0.255403	21864.98611
-345.009068	407.602162	-640.506721	399.213795	-0.141628	-0.50756	22195.34898
-419.016453	368.691063	-660.343752	312.236043	-0.90459	-1.270522	22216.71194
-467.846068	293.920715	-677.891895	208.47311	2.147261	1.018366	22250.2823
-512.097907	226.017031	-718.32892	58.932414	1.384298	1.018366	22226.63045
-549.483081	132.935577	-685.521522	-79.926804	-0.141628	1.018366	22231.20823
-601.364547	82.580036	-682.469671	-111.971239	-0.141628	0.255403	22238.83786
-599.075659	-5.160678	-616.091913	-185.215662	1.384298	-0.50756	22225.10453
-595.260845	-86.797691	-598.54377	-329.415619	-0.90459	-0.50756	22193.82305
-576.94974	-179.116182	-524.536385	-388.926713	2.147261	-0.50756	22215.94897
-545.668268	-250.83468	-432.217894	-461.408173	-1.667553	1.781329	22219.76379
-519.727534	-321.027251	-394.83272	-541.51926	-0.141628	0.255403	22209.08231
-454.112739	-368.330941	-282.677197	-618.578496	1.384298	-0.50756	22201.45268
-385.446093	-449.204991	-229.269806	-656.726633	-1.667553	0.255403	22193.06009
-301.520192	-502.612383	-127.795762	-702.504397	0.621335	2.544291	22183.14158
-251.164651	-546.864221	-78.966146	-819.237696	-1.667553	1.018366	22172.4601
-146.638756	-588.827172	-6.484686	-797.111777	-0.90459	0.255403	22198.40083
-61.949892	-602.560501	128.559718	-749.045124	-0.90459	0.255403	22209.84527
34.183413	-604.849389	288.781893	-629.259975	-0.141628	0.255403	22164.06751
114.2945	-597.219762	375.759645	-641.467378	-0.90459	-1.270522	22231.97119
214.242618	-588.827172	472.655912	-575.08962	0.621335	1.018366	22214.42305
283.672227	-563.649402	524.537378	-492.689645	-1.667553	0.255403	22222.81564
354.627762	-484.301277	630.589199	-458.356322	-0.90459	0.255403	22229.6823
424.820334	-448.442028	656.529932	-380.534122	2.147261	0.255403	22233.49712
483.568465	-377.486494	684.759553	-254.645271	2.910223	0.255403	22244.94156
529.346229	-293.560593	699.255845	-190.556401	-0.141628	1.018366	22243.41563
552.235111	-197.427288	691.626218	-111.208276	0.621335	1.018366	22225.10453
557.57585	-147.83471	655.004006	-2.867568	3.673186	-0.50756	22230.44527
575.886956	-47.123629	705.359547	148.199054	0.621335	1.781329	22231.20823
565.205477	28.409682	668.737336	245.095322	-0.90459	0.255403	22220.52675
534.686968	123.017062	632.115124	337.413813	-0.141628	-0.50756	22212.89712
511.798086	209.231851	561.15959	422.102677	0.621335	0.255403	22227.39341
472.124023	274.846646	503.174422	496.873025	2.147261	1.018366	22206.03046
453.049955	351.14292	416.959633	550.280417	-1.667553	-0.50756	22191.53417
392.775899	425.150305	298.700408	609.028547	-0.90459	0.255403	22196.87491
353.864799	489.239175	194.937476	616.658175	-2.430516	-1.270522	22193.06009
275.279637	512.128057	76.678252	663.198902	0.621335	1.018366	22171.69713
209.664842	560.957673	-140.003165	590.717442	-0.90459	1.018366	22198.40083
142.524121	587.661368	-133.899464	690.66556	0.621335	1.018366	22217.4749
44.101928	573.928039	-181.203153	714.317405	-0.141628	1.018366	22215.94897
-5.49065	564.009523	-263.603129	724.998883	0.621335	0.255403	22217.4749
-70.342482	556.379896	-352.106806	647.176684	1.384298	0.255403	279.244362
-194.705409	532.728051	-429.929005	616.658175	0.621335	1.018366	16.78518
-209.964663	528.913238	-494.017875	551.043379	4.436149	1.018366	11.444441
-295.41649	467.876219	-570.314149	504.502652	1.384298	-0.50756	21805.47502
-373.238689	430.491045	-623.721541	373.273062	1.384298	-0.50756	22210.60823
-416.727565	359.53551	-701.54374	284.006421	0.621335	0.255403	22226.63045
-473.94977	293.920715	-670.262268	201.606446	0.621335	1.781329	22238.07489
-512.097907	232.120733	-730.536324	91.739812	0.621335	1.018366	22216.71194
-555.586783	145.905944	-717.565957	-34.14904	-1.667553	-1.270522	22213.66009
-584.579367	71.898558	-668.736342	-74.586065	-0.90459	0.255403	22226.63045
-591.446032	-13.553268	-593.965994	-187.50455	0.621335	1.018366	22225.10453
-599.075659	-102.819909	-582.521553	-278.297116	0.621335	1.018366	22211.3712
-559.401597	-143.256934	-526.06231	-388.16375	-1.667553	0.255403	22202.97861
-544.142342	-250.83468	-457.395664	-459.882247	-0.90459	1.018366	22198.40083
-489.209025	-324.842065	-394.83272	-546.859999	-0.90459	1.018366	22185.43046
-440.37941	-389.693898	-337.610514	-622.39331	-3.193478	-1.270522	22184.6675
-398.416459	-448.442028	-236.899433	-704.793286	-1.667553	0.255403	22198.40083
-293.890564	-503.375345	-177.38834	-712.422913	1.384298	1.781329	22202.21564
-238.194285	-551.441998	-78.203184	-725.39328	-0.141628	1.781329	22214.42305
-148.927644	-573.567917	71.337513	-744.467348	-0.90459	-0.50756	22206.03046
-58.898041	-606.375315	194.937476	-712.422913	0.621335	-0.50756	22217.4749
27.316748	-616.293831	309.381887	-658.252559	-1.667553	-0.50756	22224.34156
93.694506	-577.382731	361.263353	-622.39331	-0.141628	1.018366	22230.44527
198.983364	-591.11606	466.55221	-575.08962	-0.141628	1.018366	22235.786
265.361122	-533.893855	531.404043	-541.51926	1.384298	-0.50756	22246.46748
359.968501	-510.24201	542.848484	-498.793347	1.384298	0.255403	22242.65267
433.212924	-436.234625	631.352162	-383.585973	-0.141628	-1.270522	22219.00082
483.568465	-384.353158	647.374379	-298.89711	2.910223	1.018366	22231.20823
530.109192	-308.819848	670.263261	-205.052693	0.621335	0.255403	22133.549
552.235111	-237.10135	670.263261	-163.089742	-0.90459	1.018366	22215.94897
564.442515	-138.679157	716.803988	45.962047	-1.667553	1.018366	22219.76379
578.938807	-45.597703	714.5151	155.065719	-0.90459	-0.50756	22228.91934
565.96844	43.668937	683.233628	235.939769	-3.193478	-0.50756	22219.76379
518.66475	100.891142	616.85587	330.547148	-0.90459	0.255403	22192.29713
522.479564	195.498522	574.129956	419.050826	-2.430516	0.255403	22207.55638
475.175874	265.691093	481.048502	467.117478	-3.193478	1.018366	22195.34898
456.864769	351.14292	423.826297	522.050795	-0.141628	1.018366	22177.80084
404.983303	401.498461	278.100414	575.458187	-0.141628	1.018366	22201.45268
369.887017	464.061405	146.107861	599.872994	-0.90459	-0.50756	22213.66009
289.012967	526.624349	120.167128	696.769262	-1.667553	-0.50756	22200.68972
217.294469	554.853971	-23.269867	684.561858	1.384298	1.781329	22214.42305
129.553755	576.216927	-73.625407	710.502591	0.621335	0.255403	22212.13416
36.472301	573.928039	-143.817979	741.021101	-0.90459	0.255403	22215.94897
8.242679	574.691002	-257.499427	713.554442	2.147261	-0.50756	22228.15638
-58.135079	551.80212	-336.847552	683.798895	2.147261	1.781329	358.592486
-147.401719	538.831753	-484.09936	615.132249	-0.141628	-0.50756	14.496292
-225.986881	518.994722	-496.306764	554.858193	-0.90459	-0.50756	13.733329
-297.705378	476.268809	-600.069696	470.169329	-0.141628	1.018366	21256.14185
-347.297956	419.046603	-642.795609	382.428614	-0.141628	0.255403	22194.58602
-427.409043	370.216988	-703.069665	285.532347	-0.90459	-1.270522	22212.13416
-480.053472	284.765162	-685.521522	232.124955	-1.667553	1.018366	22222.05268
-531.934938	220.676292	-701.54374	98.606476	1.384298	1.018366	22214.42305
-545.668268	123.780024	-691.625224	14.680575	0.621335	0.255403	22219.00082
-572.371963	78.765223	-688.573373	-89.84532	0.621335	1.018366	22230.44527
-618.91269	-23.471784	-601.595621	-202.763805	-3.193478	0.255403	22183.90454
-581.527516	-74.590287	-600.832658	-327.889694	-2.430516	0.255403	22193.06009
-579.238628	-175.301369	-558.869708	-408.763744	-1.667553	0.255403	22181.61565
-554.060858	-253.123568	-453.58085	-478.193353	-0.141628	0.255403	22200.68972
-499.127541	-305.005034	-421.536415	-579.667397	2.147261	1.781329	22202.97861
-426.646081	-362.227239	-338.373477	-619.341459	0.621335	0.255403	22208.31935
-381.631279	-441.575364	-216.299439	-667.408112	1.384298	0.255403	22214.42305
-307.623894	-495.745718	-114.062432	-674.274776	-0.141628	0.255403	22209.84527
-250.401688	-541.523482	-13.351351	-726.156242	1.384298	1.018366	22212.13416
-139.009129	-570.516066	88.885656	-728.445131	-0.141628	-1.270522	22193.06009
-70.342482	-600.271613	191.885625	-687.245143	1.384298	1.018366	22237.31193
39.524152	-600.271613	290.307818	-641.467378	0.621335	0.255403	22243.41563
105.138947	-587.301247	376.522607	-654.437745	1.384298	0.255403	22248.75637
206.612991	-565.175327	452.055918	-597.21554	-0.90459	-1.270522	22222.05268
259.25742	-525.501265	529.878118	-565.171105	-1.667553	-0.50756	22231.20823
346.235172	-491.930904	584.811435	-475.141502	-0.90459	-0.50756	22228.91934
419.479595	-449.967954	604.648466	-449.200769	0.621335	0.255403	22209.84527
476.7018	-399.612413	648.900305	-280.586004	1.384298	0.255403	22222.81564
521.716601	-310.345773	707.648435	-172.245295	1.384298	1.781329	22234.26008
557.57585	-230.234686	729.774355	-108.156425	-0.141628	1.018366	22219.00082
588.09436	-153.938412	735.115094	13.15465	-2.430516	-2.033485	22206.79342
574.36103	-51.701405	711.463249	140.569427	1.384298	1.781329	22212.89712
566.731403	32.224496	671.026224	238.228657	-0.90459	0.255403	22206.79342
535.449931	115.387434	592.441062	296.976788	-2.430516	-0.50756	22164.06751
503.405496	201.602223	548.189223	383.95454	-1.667553	1.018366	22210.60823
471.361061	277.135534	473.418875	466.354515	-0.141628	1.018366	22219.76379
456.101806	351.905883	410.855931	514.421168	1.384298	1.018366	22196.11194
409.561079	416.757715	281.152265	568.591522	-0.90459	-1.270522	22215.18601
354.627762	475.505846	229.270799	656.332237	1.384298	2.544291	22219.76379
285.961116	518.994722	122.456016	692.954448	1.384298	1.781329	22205.2675
211.95373	564.009523	-3.432835	705.924815	-0.90459	0.255403	22199.16379
137.183382	568.5873	-84.306886	702.110001	2.147261	1.018366	22230.44527
60.124146	585.37248	-148.395756	713.554442	2.910223	2.544291	22230.44527
-10.068426	579.268778	-274.284607	717.369256	1.384298	0.255403	22238.07489
-68.053594	570.113225	-353.632732	683.035933	1.384298	-0.50756	463.118381
-159.609123	526.624349	-429.166043	627.339653	0.621335	1.018366	16.022217
-241.246136	493.816952	-523.010459	560.961895	0.621335	1.018366	12.970367
-311.438707	473.979921	-616.091913	451.858223	1.384298	1.018366	21045.56414
-360.268322	429.728082	-609.225249	367.16936	-0.141628	-1.270522	22189.24528
-406.809049	366.402175	-680.180783	309.947154	-1.667553	0.255403	22213.66009
-482.34236	299.261454	-676.365969	214.576812	1.384298	2.544291	22226.63045
-501.416429	221.439255	-693.15115	87.924998	-3.193478	0.255403	22193.82305
-562.453448	121.491136	-703.069665	-5.919419	-1.667553	1.018366	22200.68972
-600.601585	78.00226	-674.077081	-104.341612	-1.667553	0.255403	22210.60823
-594.497883	3.994875	-618.380801	-182.163811	-1.667553	0.255403	22205.2675
-593.73492	-79.168064	-612.2771	-319.497104	0.621335	1.018366	22211.3712
-589.157144	-160.042114	-515.380832	-395.030414	2.147261	0.255403	22206.79342
-534.223826	-224.130984	-469.603068	-487.348906	-0.141628	1.781329	22206.79342
-504.46828	-317.212438	-419.247527	-568.985918	0.621335	0.255403	22206.03046
-456.401627	-373.67168	-306.329042	-586.534061	1.384298	1.018366	22216.71194
-365.609062	-436.234625	-218.588327	-647.57108	1.384298	1.018366	22207.55638
-307.623894	-475.908687	-127.032799	-691.822919	2.147261	1.781329	22018.34162
-224.460955	-535.41978	-58.366153	-732.259944	-0.141628	-0.50756	22222.05268
-142.823942	-572.804955	65.233811	-735.311795	-0.141628	-0.50756	22208.31935
-62.712855	-597.219762	176.62637	-694.87477	-0.141628	-0.50756	22225.10453
26.553785	-607.138278	300.226334	-646.045155	-0.141628	0.255403	22231.97119
100.561171	-608.664203	370.418906	-631.548863	2.147261	1.018366	22233.49712
185.250034	-598.745688	397.122601	-620.104422	-0.90459	0.255403	22211.3712
270.701861	-548.390147	532.167006	-507.185937	0.621335	0.255403	22224.34156
359.968501	-514.056824	600.833652	-493.452608	1.384298	1.018366	22232.73415
413.375893	-454.54573	621.433646	-389.689675	-0.141628	1.018366	22215.18601
475.175874	-406.479078	690.100292	-271.430451	-3.193478	1.018366	22206.79342
523.242527	-339.338357	732.063243	-190.556401	-2.430516	0.255403	22210.60823
524.00549	-249.308754	702.307696	-102.052724	-0.90459	0.255403	22202.97861
544.605484	-165.382853	712.989174	-3.63053	-0.141628	0.255403	22207.55638
572.072142	-61.619921	673.315112	124.547209	-0.90459	-0.50756	22219.76379
559.101776	26.883757	650.42623	230.59903	-0.90459	0.255403	22223.5786
529.346229	105.468919	585.574397	302.317527	2.147261	1.781329	22190.00824
510.27216	214.57259	555.055888	376.324913	-0.90459	-0.50756	22219.76379
483.568465	296.209603	490.967018	496.873025	1.384298	1.781329	22225.10453
448.472179	345.039218	415.433707	544.176715	-0.141628	-1.270522	22200.68972
425.583297	427.439194	329.981881	613.606324	-0.141628	-0.50756	22202.97861
359.968501	488.476213	223.167097	657.0952	-0.141628	-0.50756	22238.07489
281.383339	531.202126	111.774538	708.213703	1.384298	1.018366	22222.05268
222.635209	544.172492	-24.795792	670.828529	0.621335	0.255403	22199.16379
150.153749	587.661368	-93.462438	716.606293	0.621335	0.255403	22215.18601
60.887108	579.268778	-155.26242	716.606293	0.621335	0.255403	22219.00082
-15.409165	564.009523	-262.840166	705.161852	-0.90459	-0.50756	22219.00082
-88.653588	547.987306	-352.869769	666.250753	-1.667553	-0.50756	246.436964
-152.742458	532.728051	-459.684552	616.658175	-1.667553	-0.50756	16.78518
-227.512806	497.631765	-503.173428	573.932261	-1.667553	0.255403	10.681478
-295.41649	463.298442	-591.677106	493.058211	-0.141628	0.255403	21487.31956
-372.475726	421.335492	-622.958578	397.687869	-3.956441	0.255403	22172.4601
-430.460894	354.957734	-632.114131	274.087906	-3.193478	1.018366	22197.63787
-470.897919	296.972566	-669.499305	222.20644	-1.667553	1.018366	22208.31935
-520.490497	232.120733	-700.017814	79.532408	-0.141628	1.781329	22204.50453
-542.616417	142.09113	-690.099299	16.969463	-1.667553	-1.270522	22212.13416
-576.94974	71.135595	-667.973379	-89.84532	0.621335	-0.50756	22231.20823
-577.712702	5.5208	-621.432652	-216.497134	1.384298	0.255403	22217.4749
-586.105293	-86.034728	-642.032646	-383.585973	-0.90459	1.781329	22215.18601
-556.349746	-178.35322	-542.84749	-392.741526	-0.90459	0.255403	22218.23786
-536.512715	-216.501356	-482.573434	-511.00075	-1.667553	-1.270522	22196.87491
-479.290509	-298.901332	-411.6179	-530.837782	2.910223	0.255403	22225.86749
-419.016453	-371.382792	-317.773483	-597.978502	1.384298	0.255403	22231.20823
-383.920167	-449.967954	-230.795731	-652.91182	2.147261	0.255403	22216.71194
-311.438707	-489.642016	-117.877246	-679.615515	-0.90459	0.255403	22196.87491
-225.223918	-528.553116	-32.425419	-748.282162	0.621335	1.018366	22208.31935
-161.898011	-571.279029	88.885656	-700.978472	0.621335	0.255403	22218.23786
-63.475818	-601.797539	147.633786	-702.504397	-0.90459	-1.270522	22212.13416
21.976009	-616.293831	303.278185	-660.541447	-0.90459	1.781329	22224.34156
104.375984	-591.879023	390.255937	-624.682198	2.147261	1.781329	22234.26008
186.012997	-577.382731	445.952217	-562.119254	-1.667553	-0.50756	22212.13416
260.783345	-559.071625	519.959602	-504.134086	-2.430516	0.255403	22206.03046
349.287023	-517.108675	583.285509	-469.0378	-3.193478	0.255403	22209.08231
384.383309	-454.54573	604.648466	-394.267452	-3.956441	-1.270522	22193.82305
463.731433	-382.06427	661.107708	-250.067494	-2.430516	0.255403	22208.31935
508.746235	-327.130953	717.566951	-185.215662	-0.141628	1.018366	22218.23786
538.501782	-240.153201	710.700286	-108.919388	-0.141628	1.781329	22219.76379
573.598068	-134.101381	709.174361	-12.023121	-1.667553	-1.270522	22221.28971
581.227695	-51.701405	674.078075	100.895365	-0.90459	-1.270522	22230.44527
579.701769	10.861539	671.026224	196.265707	-0.141628	0.255403	22222.81564
533.161042	100.891142	623.722534	292.399011	-2.430516	-0.50756	22192.29713
533.924005	213.809627	523.774416	351.147142	0.621335	-0.50756	22205.2675
491.198092	271.794795	509.278124	475.510068	2.910223	1.018366	22247.99341
475.938837	347.328106	429.167036	575.458187	1.384298	0.255403	22216.71194
408.035154	426.676231	326.167067	618.947063	2.147261	-0.50756	22214.42305
366.072203	476.268809	230.796725	638.021131	0.621335	0.255403	22219.76379
266.887047	524.335461	126.27083	710.502591	0.621335	2.544291	22202.97861
200.509289	555.616933	-30.136531	690.66556	0.621335	1.781329	22189.24528
149.390786	566.298412	-83.543923	691.428523	0.621335	-0.50756	22221.28971
57.072295	584.609517	-143.055016	722.709995	-0.141628	-1.270522	22214.42305
-10.831389	581.557666	-226.980917	695.243337	0.621335	0.255403	22226.63045
-72.631371	557.142859	-320.062371	670.828529	0.621335	0.255403	765.251625
-151.979495	526.624349	-427.640117	633.443355	-0.90459	0.255403	16.78518
-232.090583	502.209542	-507.751205	550.280417	-3.193478	-0.50756	11.444441
-278.63131	483.135473	-574.128963	461.013776	0.621335	0.255403	21322.51961
-364.846099	429.728082	-638.980795	371.747136	-2.430516	-0.50756	22180.85269
-407.572012	373.268839	-666.447454	299.265676	-0.90459	-0.50756	22208.31935
-460.216441	295.44664	-696.203001	199.317558	0.621335	2.544291	22174.74899
-515.912721	216.861478	-716.802994	80.295371	-0.141628	0.255403	22219.76379
-554.82382	165.742975	-677.891895	-54.749034	1.384298	0.255403	22219.76379
-588.394181	71.135595	-699.254852	-113.497165	-0.90459	0.255403	22226.63045
-600.601585	-6.686604	-647.373385	-216.497134	0.621335	1.781329	22206.79342
-583.053442	-73.827325	-629.06228	-295.082296	-0.141628	-0.50756	22222.81564
-569.320112	-154.701375	-542.084528	-357.64524	2.147261	-0.50756	22246.46748
-556.349746	-249.308754	-436.79567	-436.993365	2.147261	1.018366	22231.20823
-509.046056	-295.086518	-391.017906	-559.067403	0.621335	-0.50756	22212.89712
-450.297925	-386.642047	-330.74385	-629.259975	2.147261	1.018366	22221.28971
-381.631279	-436.234625	-209.432774	-646.045155	0.621335	0.255403	22213.66009
-328.223888	-503.375345	-111.773544	-698.689584	-0.141628	1.018366	22186.95639
-260.320204	-541.523482	-26.321718	-742.941423	-0.141628	1.018366	22209.08231
-140.535054	-577.382731	70.57455	-706.319211	-0.141628	-0.50756	22222.81564
-93.231365	-603.323464	196.463402	-734.548832	-1.667553	-0.50756	22214.42305
13.583419	-623.160495	257.500421	-665.119223	-3.193478	-0.50756	22207.55638
102.087096	-620.108644	365.841129	-628.497012	-0.141628	0.255403	22212.13416
196.694475	-601.034576	442.137403	-597.21554	-1.667553	1.018366	22197.63787
267.65001	-559.071625	494.781832	-523.971117	-3.193478	0.255403	22203.74157
323.34629	-488.879053	549.715149	-501.845198	-1.667553	-1.270522	22217.4749
404.983303	-457.597581	614.566981	-433.178551	-1.667553	-1.270522	22213.66009
473.649949	-390.45686	683.233628	-267.615637	-2.430516	0.255403	22219.76379
521.716601	-323.31614	715.278063	-170.71937	-0.141628	1.781329	22227.39341
566.731403	-224.893946	693.915106	-123.41568	-0.141628	1.018366	22219.76379
575.123993	-144.019896	700.018808	24.599091	-0.141628	0.255403	22218.23786
583.516583	-56.279182	719.092876	142.858315	2.147261	1.018366	22246.46748
576.649918	36.03931	662.633634	238.99162	2.147261	1.781329	22244.94156
556.049925	116.91336	627.537348	318.339745	-1.667553	-0.50756	22222.81564
510.27216	184.817043	566.500329	387.006391	1.384298	-0.50756	22217.4749
499.590682	265.691093	509.278124	471.695255	0.621335	-0.50756	22228.15638
461.442545	349.616994	440.611477	546.465603	-0.141628	-0.50756	22203.74157
403.457377	406.8392	272.759675	576.22115	1.384298	0.255403	22200.68972
369.124054	476.268809	226.218948	657.858162	0.621335	1.018366	22210.60823
283.672227	525.098424	116.352314	689.902597	-0.141628	1.018366	22207.55638
211.190767	561.720635	-27.08468	686.850746	-1.667553	0.255403	22205.2675
130.316717	580.031741	-73.625407	710.502591	-0.141628	0.255403	22212.89712
70.805624	578.505815	-171.284638	703.635927	-3.193478	0.255403	22193.06009
-16.935091	554.853971	-264.366092	718.895181	-0.141628	0.255403	22208.31935
-66.527669	551.80212	-339.899402	663.198902	-2.430516	1.018366	400.555437
-164.949862	535.779902	-449.766037	604.450771	-0.90459	1.781329	15.259255
-234.379471	508.313244	-493.254913	529.680423	-2.430516	0.255403	12.207404
-299.231304	478.557697	-630.588205	437.361931	1.384298	1.018366	21166.11225
-366.372024	439.646597	-641.269684	386.243428	-0.141628	1.018366	22194.58602
-406.046087	375.557727	-645.84746	324.443446	0.621335	1.018366	22215.94897
-465.55718	298.498491	-672.551156	214.576812	-0.141628	1.781329	22225.86749
-502.179392	235.172584	-706.121516	100.132402	-0.141628	1.018366	22215.18601
-539.564566	152.009646	-673.314118	31.465755	2.147261	0.255403	22239.60082
-567.794187	84.105962	-669.499305	-56.274959	1.384298	-1.270522	22246.46748
-597.549734	6.283763	-619.143764	-173.008258	3.673186	-0.50756	22236.54897
-578.475665	-74.590287	-603.121547	-282.874892	-0.141628	0.255403	22214.42305
-589.920106	-163.093965	-501.647503	-382.823011	-1.667553	0.255403	22226.63045
-540.327528	-237.10135	-472.654919	-449.963732	-0.141628	0.255403	22136.60085
-512.86087	-329.419841	-412.380862	-529.311856	-0.141628	-0.50756	22186.95639
-440.37941	-364.516127	-304.803117	-573.563695	-0.90459	0.255403	22215.18601
-371.712764	-446.15314	-201.040184	-636.126639	0.621335	1.781329	22217.4749
-335.853515	-495.745718	-156.025383	-709.371062	0.621335	1.781329	22176.27491
-232.853545	-553.730886	-62.180966	-746.756236	-1.667553	1.781329	22190.00824
-165.712825	-583.486433	48.448631	-711.65995	-4.719404	-1.270522	22204.50453
-77.97211	-603.323464	165.944892	-719.289578	-2.430516	0.255403	22196.11194
30.368599	-624.686421	316.248551	-677.326627	-0.141628	1.018366	22209.84527
113.531537	-590.353097	365.078166	-661.30441	-3.956441	1.018366	22218.23786
183.724109	-595.693837	413.907782	-603.319242	-0.90459	0.255403	22213.66009
256.968532	-559.071625	484.100353	-535.415558	-0.141628	0.255403	22225.10453
337.842582	-507.190159	568.026254	-511.763713	-0.141628	1.018366	22230.44527
416.427744	-446.15314	603.885503	-411.815595	-0.141628	1.018366	22216.71194
479.753651	-388.167972	696.966957	-245.489718	0.621335	1.781329	22224.34156
526.294378	-300.427257	712.226212	-160.037892	2.147261	1.018366	22233.49712
552.998074	-230.997648	704.596584	-121.889755	2.910223	3.307254	22243.41563
570.546217	-143.256934	711.463249	21.54724	2.910223	1.018366	22236.54897
584.279546	-66.96066	692.389181	120.732396	-0.141628	-0.50756	22241.12674
569.020291	20.780055	683.233628	242.806434	1.384298	1.018366	22230.44527
536.975856	114.624471	647.374379	294.6879	-0.90459	-0.50756	22215.94897
524.768452	194.735559	577.94477	407.606385	-1.667553	0.255403	22205.2675
487.383278	272.557758	510.804049	483.902658	2.147261	2.544291	22219.76379
451.52403	337.409591	443.663328	558.673007	1.384298	-0.50756	22206.03046
393.538862	412.942902	304.80411	617.421137	-0.141628	0.255403	22215.94897
[truncated: 28,725 more rows]
