# Supplementary material for: Dynamic analysis of slant cracked rotor system considering nonlinear oil film force
Source: PLoS One. 2024 Jan 25;19(1):e0294293. doi: 10.1371/journal.pone.0294293 (PMC10810477; doi:10.1371/journal.pone.0294293)
Supplement: S1 File — These data were measured by two eddy current sensors, model WT0150. (ZIP) [file pone.0294293.s001.zip › 2021.3.18 Test data for plain bearings/2021.3.18 (P=0.2Mpa, Z=8.1g Clockwise126°+4.0g)/900.csv]

1024	30720	7	0	3
8	8	8	8	10	10	1
3	3	3	3	1	1	4
2	1	4	3	0	0	0
0	0	0	0	-0.000018	-0.000028	20746.52148
162.865423	-520.216655	361.07753	-411.299104	-1.606471	0.267506	22228.15638
189.569119	-486.646295	367.181231	-404.43244	-3.132397	-0.495456	22199.92676
229.243181	-479.016667	394.64789	-371.625042	-3.895359	-1.258419	22206.03046
266.628355	-450.024083	448.818244	-322.795427	-2.369434	-1.258419	22215.18601
294.095014	-420.268537	448.818244	-316.691725	-3.132397	0.267506	22190.00824
342.924629	-389.750027	476.284903	-257.943594	-2.369434	-0.495456	22213.66009
371.917213	-370.675959	480.862679	-228.188048	1.44538	1.793432	22228.91934
411.591275	-333.290785	491.544158	-162.573252	-0.080546	-0.495456	22192.29713
432.191269	-276.831542	515.958965	-121.373264	1.44538	1.793432	22222.81564
448.97645	-236.394517	511.381189	-96.195494	-0.843509	-0.495456	22179.32676
465.76163	-187.564902	512.907114	-42.02514	2.208342	2.556395	22190.7712
481.783847	-133.394548	443.477505	-11.50663	-0.080546	0.267506	22220.52675
479.494959	-83.039007	422.114548	24.352618	-0.080546	-0.495456	22232.73415
490.9394	-48.705684	461.025648	96.071116	-0.080546	-2.021382	22220.52675
474.917183	-9.031621	441.95158	154.056284	0.682417	0.267506	22209.84527
458.132002	39.035031	423.640474	188.389607	0.682417	1.793432	22212.13416
447.450524	92.442423	379.388635	215.093303	-0.080546	1.793432	22212.13416
418.45794	129.064634	342.766424	247.9007	-1.606471	0.267506	22187.71935
418.45794	177.894249	338.188647	289.100688	-0.843509	1.030469	22225.86749
393.28017	224.434976	293.936809	324.196974	-0.080546	1.030469	22229.6823
367.339437	262.583113	259.603486	349.374744	0.682417	1.793432	22219.76379
332.243151	277.079405	182.544249	370.737701	0.682417	1.030469	22225.10453
332.243151	319.805318	123.796118	377.604365	-3.132397	-0.495456	22210.60823
287.228349	367.109008	34.529478	370.737701	-0.080546	1.030469	22202.97861
283.413536	400.679368	42.922068	427.959906	-0.843509	0.267506	22213.66009
234.583921	423.56825	18.507261	460.767304	2.208342	0.267506	22222.05268
192.62097	438.064542	-57.02605	454.663602	-0.080546	-0.495456	22213.66009
172.783939	461.716387	-81.440858	456.189527	1.44538	1.030469	22225.86749
116.324696	469.346015	-131.796399	460.767304	-0.080546	-0.495456	22231.97119
74.361746	478.501567	-166.129722	437.878422	-0.843509	-0.495456	22215.18601
46.132125	482.316381	-187.492678	492.048776	-0.843509	0.267506	22222.81564
7.983988	471.634903	-235.559331	460.767304	-0.080546	1.030469	22229.6823
-4.986379	485.368232	-251.581548	473.73767	3.734268	0.267506	13133.64055
-56.104882	477.738605	-298.122275	456.189527	0.682417	0.267506	326.548051
-72.890062	441.879356	-427.82594	359.29326	2.208342	1.030469	14.496292
-134.690044	435.012691	-363.737071	421.093241	1.44538	1.030469	11.444441
-172.838181	422.805288	-378.233363	402.019173	-0.843509	0.267506	10.681478
-216.327057	411.360847	-389.677804	370.737701	1.44538	1.030469	15488.90652
-259.05297	399.153443	-428.588903	334.115489	-0.843509	0.267506	22155.67492
-275.83815	356.42753	-450.714823	292.915502	-0.080546	-0.495456	22203.74157
-311.697399	357.190492	-449.188897	247.9007	-0.080546	-0.495456	22212.89712
-339.92702	325.146057	-466.73704	215.093303	-0.843509	-1.258419	22197.63787
-386.467747	263.346076	-468.262965	182.285905	-3.132397	0.267506	22183.90454
-394.097375	235.116454	-445.374083	103.700743	-0.080546	-0.495456	22198.40083
-413.171443	200.783131	-496.492587	41.137799	-0.080546	1.030469	22187.71935
-437.586251	163.397957	-479.707407	-3.11404	-0.843509	-0.495456	22189.24528
-465.815872	111.516491	-441.55927	-7.691817	-0.843509	0.267506	22206.03046
-466.578835	90.916497	-414.092611	-35.158475	1.44538	1.030469	22222.81564
-476.49735	52.76836	-376.707437	-92.38068	-0.080546	1.030469	22190.00824
-494.045493	17.672074	-391.203729	-122.136227	-0.080546	-0.495456	22207.55638
-485.652903	-34.972354	-366.788921	-183.936209	-0.080546	1.030469	22206.03046
-481.075127	-71.594566	-337.796337	-220.55842	0.682417	-1.258419	22174.74899
-475.734388	-116.609367	-288.966722	-257.943594	0.682417	-0.495456	22224.34156
-451.31958	-145.601951	-287.440797	-276.2547	2.971305	-0.495456	22254.09711
-462.001058	-218.083411	-281.337095	-317.454688	1.44538	1.793432	22238.07489
-410.119592	-235.631554	-226.403778	-357.891713	0.682417	1.030469	22230.44527
-372.734418	-273.779691	-166.892684	-403.669477	2.971305	2.556395	22243.41563
-358.238126	-302.009312	-102.040852	-420.454657	-2.369434	-0.495456	22225.86749
-310.171474	-356.179667	-92.885299	-434.950949	-0.080546	1.030469	22217.4749
-284.993703	-404.246319	-30.322354	-440.291688	-0.080546	0.267506	22228.15638
-272.7863	-430.950015	-16.589025	-486.832415	-0.843509	0.267506	22106.08234
-197.252989	-452.312972	33.766515	-499.039819	-0.843509	-0.495456	22215.18601
-155.290038	-470.624077	68.099839	-482.254639	-2.369434	-0.495456	22218.23786
-111.801162	-499.616661	137.529448	-508.958335	-0.843509	1.030469	22214.42305
-57.630808	-504.194438	150.499814	-524.21759	-0.843509	1.030469	22201.45268
-9.564155	-531.661096	175.677584	-470.810198	-2.369434	-0.495456	22206.03046
43.843236	-522.505543	254.262746	-463.943533	-1.606471	-0.495456	22222.05268
88.858038	-512.587028	328.270132	-425.795396	-0.080546	1.030469	22215.18601
132.346914	-506.483326	348.870126	-401.380589	1.44538	0.267506	22225.10453
159.05061	-510.29814	367.181231	-399.854663	0.682417	1.793432	22235.02304
228.480219	-482.831481	389.307151	-371.625042	2.208342	1.030469	22219.00082
251.369101	-467.572226	416.010847	-371.625042	2.208342	1.793432	22223.5786
297.909828	-427.135201	443.477505	-349.499123	1.44538	-0.495456	22209.08231
349.791294	-397.379654	466.366387	-303.721359	1.44538	1.030469	22235.786
376.49499	-388.224102	419.062698	-278.543588	-0.080546	-0.495456	22225.10453
398.620909	-329.475971	437.373803	-218.269532	2.208342	1.793432	22213.66009
400.909797	-327.950045	490.018232	-129.765855	3.734268	1.030469	22218.23786
426.85053	-265.387101	489.255269	-109.928823	2.208342	1.793432	22225.10453
460.420891	-222.661188	506.803412	-78.647351	2.208342	1.793432	22212.89712
479.494959	-169.253796	493.070083	-35.158475	-0.080546	0.267506	22207.55638
475.680145	-136.446398	462.551574	9.856326	0.682417	1.030469	22207.55638
478.731996	-72.357529	430.507139	64.026681	-0.080546	-0.495456	22212.89712
474.917183	-25.053839	422.877511	109.041482	-0.080546	0.267506	22202.21564
473.391257	16.909112	437.373803	174.656277	-3.132397	0.267506	22168.64528
454.317189	58.872062	376.336784	163.974799	-3.132397	0.267506	22179.32676
413.880164	109.990566	297.751622	180.759979	-2.369434	-1.258419	22186.19343
401.67276	168.738696	238.240529	201.359973	-4.658322	-0.495456	22180.85269
405.487574	187.812765	282.492368	247.9007	-0.843509	0.267506	22217.4749
382.598691	224.434976	271.810889	339.456229	2.208342	1.030469	22235.02304
348.265368	264.872001	273.336815	350.137707	-0.080546	0.267506	22215.18601
343.687592	316.753467	187.122026	390.574732	-0.080546	0.267506	22223.5786
329.1913	360.242343	113.11464	406.596949	-0.843509	-0.495456	22231.20823
283.413536	381.6053	97.092423	430.248794	-2.369434	-0.495456	22215.18601
271.969095	409.834921	90.225758	453.137676	1.44538	-0.495456	22242.65267
233.057995	444.931207	-47.107535	460.004341	-0.080546	0.267506	22250.2823
182.702454	458.664536	-96.700113	447.033975	3.734268	1.793432	22242.65267
141.502467	470.87194	-130.270473	445.508049	0.682417	-1.258419	22228.15638
107.932106	475.449717	-194.359343	430.248794	0.682417	0.267506	22238.83786
69.783969	484.605269	-165.366759	472.211745	-0.080546	0.267506	22228.15638
24.006205	467.820089	-207.329709	484.419149	0.682417	1.030469	22218.23786
-0.408602	461.716387	-257.68525	460.004341	-0.080546	1.030469	22228.91934
-63.73451	466.294164	-299.648201	443.219161	-2.369434	-0.495456	15973.38786
-88.149317	446.457133	-302.700052	434.826571	1.44538	1.030469	20.599994
-119.430789	442.642319	-361.448182	440.16731	-1.606471	0.267506	13.733329
-160.630777	426.620101	-379.759288	414.226577	-3.132397	-2.021382	9.918516
-196.490026	416.701586	-445.374083	334.878452	-2.369434	0.267506	11.444441
-234.638163	399.153443	-487.337034	300.545129	-1.606471	-1.258419	21865.74908
-255.238157	383.131225	-488.862959	247.9007	-2.369434	-0.495456	22193.06009
-304.067772	358.716418	-462.159264	213.567377	0.682417	-0.495456	22202.21564
-315.512213	332.775685	-478.181481	241.796998	1.44538	1.030469	22203.74157
-361.289977	303.020138	-449.95186	221.959967	-0.843509	0.267506	22215.18601
-385.704785	269.449778	-445.374083	167.789613	-1.606471	0.267506	22209.84527
-409.356629	229.775715	-435.455568	83.863712	-1.606471	-0.495456	22190.7712
-442.164027	171.790547	-498.781475	63.263718	-0.080546	0.267506	22201.45268
-443.689953	160.346106	-460.633338	31.219283	1.44538	-0.495456	22221.28971
-460.475133	116.094267	-411.803723	-6.165891	0.682417	0.267506	22213.66009
-476.49735	55.820211	-466.73704	-64.914022	1.44538	0.267506	22208.31935
-497.097344	42.849845	-421.722239	-117.558451	1.44538	1.030469	22219.00082
-495.571419	-15.898286	-387.388915	-174.017693	-1.606471	1.030469	22202.97861
-479.549201	-50.231609	-365.262996	-217.506569	0.682417	1.030469	22218.23786
-478.786238	-88.379746	-312.618567	-226.662122	-0.843509	0.267506	22210.60823
-471.156611	-127.290846	-269.892654	-267.099147	-0.843509	-0.495456	22218.23786
-431.482549	-168.490833	-269.129691	-309.062098	-0.080546	1.030469	22228.91934
-438.349213	-240.972293	-217.248225	-335.765794	-0.080546	0.267506	22229.6823
-407.067741	-263.861176	-176.8112	-374.676893	-1.606471	0.267506	22196.87491
-374.260344	-295.142648	-176.8112	-411.299104	-2.369434	-0.495456	22206.03046
-332.297393	-353.890778	-127.981585	-457.076869	-0.843509	1.030469	22215.94897
-325.430728	-376.779661	-134.085287	-478.439825	-1.606471	-1.258419	22200.68972
-266.682598	-382.1204	-73.81123	-505.143521	0.682417	1.793432	22217.4749
-224.719647	-420.268537	-10.485323	-537.950919	-0.843509	-0.495456	22232.73415
-177.415957	-459.942599	63.522062	-488.358341	-0.843509	-0.495456	22214.42305
-124.771529	-466.809264	118.455379	-473.862049	-0.843509	0.267506	22221.28971
-105.69746	-493.512959	140.581299	-494.462043	-1.606471	0.267506	22231.20823
-38.556739	-517.164804	209.247945	-471.573161	-1.606471	-0.495456	22217.4749
11.798801	-518.69073	246.633119	-450.210204	1.44538	-0.495456	22117.52678
53.761752	-510.29814	295.462734	-436.476875	1.44538	1.030469	22250.2823
97.250628	-517.927767	306.144212	-442.580577	0.682417	-0.495456	22237.31193
129.295063	-504.9574	335.136796	-444.869465	2.208342	1.030469	22232.73415
187.280231	-476.727779	372.521971	-397.565775	-0.843509	0.267506	22236.54897
230.769107	-468.335189	422.114548	-348.73616	-1.606471	0.267506	22227.39341
262.813542	-456.890748	416.773809	-333.476905	0.682417	0.267506	22213.66009
308.591306	-428.661127	454.158983	-302.958396	-0.843509	0.267506	22224.34156
342.924629	-400.431505	470.944164	-252.602855	-1.606471	-1.258419	22228.15638
355.894996	-373.72781	476.284903	-206.062128	-0.080546	1.030469	22200.68972
390.991282	-324.898194	500.69971	-169.439917	-0.843509	-0.495456	22190.7712
419.983866	-294.379685	504.514524	-126.714004	-0.843509	-0.495456	22210.60823
438.294971	-260.046362	496.884897	-90.091792	-1.606471	0.267506	22188.48232
442.109785	-192.905641	479.336754	-67.965873	-2.369434	1.030469	22176.27491
464.235704	-150.94269	479.336754	-26.765885	-0.080546	1.030469	22207.55638
479.494959	-99.061224	403.04048	-43.551065	-0.080546	0.267506	22200.68972
483.309773	-67.016789	472.470089	98.360004	-0.843509	-2.021382	22208.31935
470.339406	-7.505696	435.847878	158.63406	-1.606471	0.267506	22217.4749
459.657928	34.457255	428.981213	195.256271	0.682417	1.030469	22200.68972
443.63571	76.420205	388.544188	216.619228	-1.606471	0.267506	22200.68972
409.302387	102.360938	379.388635	235.693296	-1.606471	-0.495456	22192.29713
422.272754	178.657212	331.321983	285.285874	2.208342	1.030469	22244.17859
406.250536	209.938684	295.462734	320.38216	0.682417	-0.495456	22232.73415
390.228319	253.42756	273.336815	369.211775	2.971305	0.267506	22244.94156
361.998698	283.183107	226.033125	343.271042	2.208342	1.030469	22238.83786
350.554257	311.412728	149.736851	382.945105	2.208342	1.030469	22225.10453
310.880194	362.531231	109.299826	385.233993	0.682417	1.793432	22228.91934
286.465387	393.049741	94.040572	446.271012	-2.369434	-1.258419	22226.63045
258.235765	409.834921	31.477627	470.685819	1.44538	1.030469	22219.00082
185.754305	444.931207	-12.011249	466.108043	2.208342	1.030469	22225.86749
174.309864	465.531201	-104.32974	473.73767	-0.080546	0.267506	22230.44527
122.428398	457.138611	-124.929734	467.633968	-2.369434	-0.495456	22196.87491
79.702485	478.501567	-166.129722	467.633968	-2.369434	-0.495456	22207.55638
48.421013	483.842307	-172.996386	468.396931	-2.369434	0.267506	22210.60823
1.117323	483.079344	-240.90007	460.767304	-1.606471	0.267506	22202.21564
-43.134516	478.501567	-261.500064	449.322863	-1.606471	-1.258419	22219.00082
-64.497472	474.686754	-337.033375	439.404347	-0.843509	-0.495456	85.451827
-98.830795	444.168244	-328.640785	439.404347	0.682417	0.267506	14.496292
-147.660411	436.538617	-361.448182	421.093241	-1.606471	0.267506	13.733329
-172.075218	422.805288	-384.337064	398.967322	2.208342	-0.495456	10.681478
-210.986318	417.464549	-375.181512	376.841403	0.682417	1.030469	11302.52998
-239.978902	399.153443	-433.929642	336.404378	0.682417	-0.495456	22171.69713
-262.104821	381.6053	-448.425934	303.59698	2.208342	1.030469	22235.786
-294.912219	358.716418	-453.766673	237.219222	1.44538	0.267506	22216.71194
-320.852952	325.90902	-462.159264	225.774781	1.44538	-0.495456	22204.50453
-355.949238	286.997921	-469.788891	186.100719	1.44538	0.267506	22228.15638
-395.6233	229.775715	-456.818524	137.271103	0.682417	0.267506	22219.76379
-410.119592	203.834982	-487.337034	44.189649	0.682417	0.267506	22193.82305
-452.082543	161.872032	-446.900009	37.322985	-0.843509	-0.495456	22219.00082
-436.823288	121.435007	-431.640754	6.804475	-0.080546	0.267506	22219.76379
-461.238096	71.079466	-433.929642	-41.262177	-0.080546	0.267506	22192.29713
-497.860307	45.138733	-404.937058	-58.047357	-2.369434	1.030469	22199.16379
-487.941791	3.938745	-363.737071	-139.68437	-2.369434	-0.495456	22193.82305
-488.704754	-28.868653	-405.700021	-183.936209	-1.606471	0.267506	22176.27491
-485.652903	-71.594566	-386.625953	-280.832476	-2.369434	-0.495456	22163.30454
-484.126978	-121.187144	-288.966722	-273.202849	-0.843509	0.267506	22220.52675
-458.186245	-168.490833	-329.403747	-305.247284	1.44538	1.030469	22214.42305
-428.430698	-219.609337	-267.603766	-317.454688	-1.606471	1.030469	22221.28971
-409.356629	-232.579703	-245.477846	-372.388005	0.682417	0.267506	22231.97119
-386.467747	-273.779691	-179.863051	-370.099117	0.682417	1.030469	22216.71194
-355.186275	-324.135232	-158.500094	-421.980583	2.208342	1.030469	22224.34156
-326.956654	-347.787077	-109.670479	-419.691695	0.682417	1.030469	22230.44527
-299.489995	-366.098182	-54.737162	-473.099086	2.208342	1.030469	22244.94156
-233.112237	-412.638909	-24.981615	-471.573161	0.682417	0.267506	22235.02304
-214.038169	-424.08335	-7.433472	-527.26944	2.208342	0.267506	22237.31193
-133.927081	-471.38704	71.914652	-534.136105	0.682417	0.267506	22235.02304
-123.245603	-469.098152	111.588715	-496.750931	-0.843509	1.030469	22222.05268
-60.682659	-509.535177	169.573883	-501.328707	-2.369434	-2.021382	22225.10453
-30.164149	-516.401841	229.084976	-465.469459	-0.080546	0.267506	22227.39341
22.48028	-519.453692	276.388666	-457.076869	-0.080546	-0.495456	22218.23786
89.621001	-492.749997	319.877542	-449.447241	-0.080546	1.030469	22227.39341
105.643218	-536.238873	343.529387	-416.639844	-0.843509	1.030469	22231.97119
170.495051	-511.824065	363.366418	-407.484291	-1.606471	1.030469	22196.87491
207.880225	-485.883332	391.596039	-370.862079	-2.369434	-1.258419	22207.55638
239.92466	-469.861114	407.618256	-376.965781	-2.369434	1.793432	22212.89712
281.88761	-457.653711	445.766393	-347.210235	-0.843509	-0.495456	22191.53417
326.139449	-404.246319	403.803443	-354.839862	-2.369434	1.030469	22215.18601
356.657958	-401.194468	397.699741	-310.588023	-0.843509	0.267506	22220.52675
394.806095	-332.527822	470.181201	-190.039911	0.682417	0.267506	22190.00824
423.798679	-307.350052	489.255269	-154.180662	-2.369434	-0.495456	22220.52675
439.057934	-267.675989	509.855263	-112.217712	-0.080546	0.267506	22208.31935
481.020885	-223.42415	494.596008	-59.573283	-0.843509	0.267506	22199.92676
481.020885	-176.120461	477.047866	-21.425146	0.682417	0.267506	22223.5786
468.813481	-133.394548	467.12935	11.382252	2.208342	1.030469	22235.02304
490.9394	-99.061224	465.603424	67.078532	-0.080546	0.267506	22219.00082
473.391257	-47.942721	455.684909	102.174817	0.682417	1.793432	22206.79342
446.687561	-14.372361	432.033064	160.159985	0.682417	-0.495456	22206.03046
463.472742	54.294286	403.803443	170.841464	-0.080546	1.030469	22215.94897
452.028301	97.783162	323.692355	165.500725	-1.606471	0.267506	22186.95639
410.06535	145.086851	324.455318	257.056253	-0.080546	0.267506	22225.86749
416.169052	178.657212	329.033095	303.59698	0.682417	1.030469	22230.44527
384.88758	214.516461	273.336815	321.145123	-0.843509	0.267506	22218.23786
380.309803	267.923852	239.003492	364.633999	-1.606471	-0.495456	22209.84527
355.894996	283.94607	184.070175	378.367328	-3.132397	-1.258419	22210.60823
312.40612	335.064573	111.588715	398.204359	-1.606471	1.030469	22201.45268
284.939461	379.316412	84.885019	423.38213	-0.843509	1.030469	22211.3712
264.339467	397.627517	3.248006	412.700651	0.682417	1.030469	22222.81564
233.820958	444.931207	-24.981615	414.98954	-0.843509	0.267506	22213.66009
191.858007	466.294164	-89.833448	445.508049	2.208342	0.267506	22223.5786
161.339498	460.953425	-241.663033	415.752502	-0.080546	-0.495456	22230.44527
104.880255	469.346015	-144.003802	441.693235	-1.606471	-1.258419	22215.94897
66.732118	478.501567	-136.374175	480.604335	0.682417	0.267506	22222.05268
42.317311	468.583052	-188.255641	473.73767	1.44538	1.030469	22231.97119
4.169174	487.65712	-237.848219	499.678403	2.208342	1.030469	22237.31193
-23.297485	470.87194	-257.68525	453.900639	-0.843509	0.267506	22233.49712
-63.73451	474.686754	-293.544499	420.330279	1.44538	1.030469	25.940733
-101.119684	437.30158	-341.611151	439.404347	0.682417	0.267506	13.733329
-159.104852	438.064542	-359.922257	398.967322	-0.080546	0.267506	9.918516
-184.282622	413.649735	-380.522251	360.056223	-2.369434	-0.495456	11.444441
-235.401125	401.442331	-406.462984	358.530297	0.682417	0.267506	21182.89743
-263.630747	393.049741	-415.618537	317.330309	-1.606471	0.267506	22190.00824
-291.097405	358.716418	-444.611121	290.626613	-1.606471	-0.495456	22210.60823
-314.74925	358.716418	-440.033344	250.952551	-0.843509	-1.258419	22204.50453
-348.31961	303.783101	-461.396301	228.063669	-3.895359	0.267506	22186.19343
-387.993673	260.294225	-442.322232	157.108135	-0.843509	2.556395	22206.79342
-423.852921	235.116454	-482.759257	73.945196	0.682417	1.030469	22185.43046
-428.430698	187.049802	-498.018512	27.404469	-2.369434	1.030469	22185.43046
-436.060325	140.509075	-432.403717	16.722991	-1.606471	-0.495456	22199.16379
-448.267729	124.486858	-453.766673	-42.788103	-0.080546	2.556395	22215.18601
-484.88994	55.057249	-433.929642	-66.439947	-1.606471	-0.495456	22190.00824
-490.993642	32.168366	-424.774089	-138.158445	0.682417	1.030469	22213.66009
-476.49735	-9.031621	-359.922257	-126.714004	1.44538	0.267506	22215.18601
-475.734388	-57.098274	-344.663002	-174.017693	-0.080546	-0.495456	22191.53417
-455.897356	-83.039007	-308.040791	-228.95101	-0.080546	-0.495456	22229.6823
-452.845505	-120.424181	-270.655617	-248.025079	2.971305	1.030469	22251.04526
-453.608468	-161.624169	-250.055623	-306.010247	1.44538	1.793432	22239.60082
-420.038108	-205.113045	-222.588964	-332.713943	1.44538	-1.258419	22230.44527
-413.171443	-245.55007	-208.092672	-358.654676	-1.606471	-1.258419	22236.54897
-378.075157	-289.038946	-176.8112	-376.202819	0.682417	0.267506	22229.6823
-345.26776	-330.238934	-156.211206	-414.350955	-0.843509	1.030469	22215.94897
-307.882585	-358.468555	-75.337156	-435.713912	-0.080546	0.267506	22228.15638
-279.652964	-391.275953	-29.559392	-470.047235	-0.080546	0.267506	22224.34156
-236.164088	-417.979648	-2.092733	-477.676863	-0.843509	0.267506	22216.71194
-202.593728	-469.098152	41.396143	-490.647229	-2.369434	1.030469	22211.3712
-140.793746	-475.964816	80.307242	-494.462043	-3.895359	1.030469	22209.84527
-94.253019	-501.142587	103.959087	-470.047235	-2.369434	1.030469	22199.92676
-51.527106	-516.401841	161.944255	-484.543527	-1.606471	-0.495456	22212.13416
6.458062	-511.061102	258.840523	-442.580577	-0.080546	1.030469	22219.76379
52.998789	-509.535177	270.284964	-443.343539	-0.843509	1.030469	22213.66009
102.591367	-521.742581	322.16643	-447.921316	-0.080546	1.793432	22225.86749
137.687653	-511.824065	347.3442	-434.187987	0.682417	0.267506	22234.26008
168.206162	-494.275922	389.307151	-396.802812	0.682417	1.030469	22216.71194
231.53207	-475.964816	416.010847	-357.891713	0.682417	1.030469	22222.05268
271.969095	-446.20927	443.477505	-325.847278	2.971305	1.030469	22233.49712
317.746859	-417.216686	474.758977	-306.77321	2.971305	1.793432	22241.12674
342.161666	-417.216686	461.788611	-257.943594	0.682417	0.267506	22229.6823
369.628325	-385.935213	501.462673	-212.928793	1.44538	1.793432	22209.84527
402.435723	-335.579673	490.018232	-151.891774	0.682417	-0.495456	22226.63045
427.613493	-288.275983	512.144151	-144.262147	-0.080546	0.267506	22202.97861
439.057934	-261.572287	498.410822	-103.062159	-1.606471	1.030469	22195.34898
461.183853	-197.483417	511.381189	-74.069575	-3.132397	-0.495456	22215.18601
456.606077	-157.046392	440.425654	-9.217742	-2.369434	-1.258419	22207.55638
478.731996	-111.268628	457.210834	12.908177	-0.843509	0.267506	22216.71194
465.76163	-58.624199	474.758977	89.967414	-1.606471	-0.495456	22209.84527
461.946816	-15.898286	412.958996	147.189619	-3.895359	-0.495456	22159.48973
459.657928	23.012814	434.321952	169.315538	-2.369434	1.030469	22193.06009
448.97645	87.864646	348.870126	178.471091	-3.895359	-0.495456	22178.5638
433.717195	120.672044	368.707157	228.826632	-4.658322	-1.258419	22177.80084
415.406089	169.501659	358.025679	282.234023	-1.606471	0.267506	22219.76379
390.228319	214.516461	296.225697	284.522912	-0.843509	-0.495456	22233.49712
394.043133	244.272007	257.314597	335.641415	0.682417	1.030469	22217.4749
377.257952	279.368293	182.544249	330.300676	-1.606471	-0.495456	22223.5786
336.820927	321.331244	177.966473	369.974738	-0.843509	0.267506	22231.20823
331.480188	365.583082	141.344261	423.38213	-0.843509	0.267506	22215.94897
291.806126	406.78307	100.907236	449.322863	0.682417	1.030469	22241.88971
242.213548	412.886772	0.959118	479.841372	2.208342	1.030469	22251.80822
200.250597	439.590468	-50.922348	473.73767	0.682417	0.267506	22238.83786
172.020976	476.212679	-118.063069	472.974708	-0.843509	-0.495456	22228.91934
121.665435	475.449717	-106.618628	480.604335	-0.080546	0.267506	22238.07489
85.043224	480.790456	-151.63343	481.367298	-0.843509	1.030469	22229.6823
44.606199	474.686754	-192.833417	466.871006	-3.132397	-0.495456	22216.71194
20.954354	470.87194	-238.611182	460.004341	-2.369434	0.267506	22227.39341
-24.82341	474.686754	-247.003772	472.211745	-2.369434	-0.495456	22231.20823
-72.890062	454.08676	-359.159294	449.322863	-1.606471	0.267506	897.244179
-110.275237	451.034909	-334.744487	438.641384	-1.606471	1.030469	16.022217
-127.823379	443.405282	-359.922257	446.271012	-3.132397	-0.495456	12.970367
-169.023367	425.094176	-417.144462	378.367328	-3.895359	-0.495456	9.918516
-228.534461	414.412698	-427.82594	338.693266	-1.606471	1.030469	93.081454
-256.001119	389.99789	-437.744456	325.722899	-0.843509	-0.495456	22104.55641
-274.312225	376.264561	-462.922226	247.9007	-1.606471	0.267506	22190.00824
-307.119623	339.642349	-430.114829	250.952551	0.682417	1.030469	22186.19343
-323.14184	325.146057	-467.500003	212.041452	-0.843509	1.030469	22212.89712
-359.001089	284.709032	-453.003711	166.263687	-0.843509	1.030469	22193.82305
-385.704785	245.797933	-442.322232	95.308153	-0.843509	-0.495456	22190.7712
-416.223294	203.834982	-483.52222	93.019265	0.682417	-1.258419	22214.42305
-419.275145	192.390541	-462.159264	51.056314	1.44538	0.267506	22226.63045
-455.897356	115.331305	-448.425934	22.826693	-0.843509	-0.495456	22214.42305
-487.941791	109.990566	-447.662972	-16.084407	-0.080546	-2.021382	22211.3712
-481.838089	42.086882	-393.492617	-56.521432	-0.080546	1.030469	22226.63045
-500.149195	22.249851	-369.840772	-125.188078	-0.843509	1.030469	22204.50453
-474.971425	-29.631615	-396.544468	-150.365848	-2.369434	0.267506	22195.34898
-495.571419	-73.120491	-350.003741	-199.195464	-0.080546	-0.495456	22209.08231
-478.786238	-115.846405	-301.174126	-231.239899	-2.369434	0.267506	22216.71194
-482.601052	-137.972324	-300.411163	-267.099147	-1.606471	0.267506	22225.86749
-426.904772	-202.824157	-290.492648	-307.536172	-0.080546	1.030469	22231.20823
-425.378847	-240.209331	-230.218592	-333.476905	-3.895359	-1.258419	22194.58602
-407.830704	-266.150064	-196.648231	-380.017632	-1.606471	1.793432	22211.3712
-368.919604	-326.42412	-164.603796	-409.773179	-3.132397	0.267506	22214.42305
-326.193691	-331.764859	-98.989001	-448.684279	-0.843509	1.030469	22202.97861
-281.941852	-388.224102	-41.766796	-450.973167	-1.606471	-1.258419	22219.76379
-251.423343	-397.379654	-34.137168	-476.150937	0.682417	0.267506	22231.97119
-210.223355	-426.372238	17.744298	-550.921285	-0.843509	0.267506	22213.66009
-169.023367	-464.520375	30.714664	-524.980552	-0.843509	-0.495456	22221.28971
-139.267821	-479.77963	121.50723	-512.010186	1.44538	0.267506	22234.26008
-80.51969	-504.9574	177.20351	-499.802782	-0.843509	-0.495456	22215.18601
-17.956745	-505.720363	221.455349	-466.232422	1.44538	-0.495456	22200.68972
35.450646	-508.772214	262.655336	-412.82503	0.682417	0.267506	22250.2823
71.309895	-505.720363	279.440517	-430.373173	2.208342	0.267506	22239.60082
121.665435	-490.461108	319.114579	-454.025018	1.44538	0.267506	22233.49712
182.702454	-502.668512	357.262716	-415.113918	2.208342	1.793432	22240.36378
196.435784	-494.275922	390.070114	-371.625042	-3.132397	-1.258419	22225.86749
237.635771	-467.572226	428.981213	-352.550974	-1.606471	0.267506	22202.97861
270.443169	-451.550009	433.55899	-325.847278	-0.843509	-0.495456	22220.52675
298.67279	-421.794462	467.892313	-318.217651	-2.369434	-0.495456	22222.05268
352.080182	-374.490772	499.936748	-244.210265	-0.080546	0.267506	22183.14158
368.865362	-371.438921	506.04045	-218.269532	-0.843509	0.267506	22197.63787
410.06535	-319.557455	510.618226	-162.573252	-1.606471	-0.495456	22209.08231
426.087567	-289.038946	515.958965	-125.951041	-0.843509	0.267506	22189.24528
468.050518	-226.476001	508.329338	-93.906606	-1.606471	0.267506	22187.71935
445.924599	-205.876008	512.907114	-72.543649	-2.369434	0.267506	22208.31935
467.287555	-141.024175	480.862679	-10.743668	0.682417	1.030469	22199.92676
469.576443	-87.616783	464.840462	60.211867	-0.080546	0.267506	22192.29713
471.102369	-54.046423	442.714542	93.019265	0.682417	1.793432	22227.39341
468.813481	3.938745	401.514555	119.72296	-1.606471	-1.258419	22186.19343
432.191269	58.109099	387.781225	170.078501	-1.606471	-1.258419	22186.95639
445.161636	114.568342	339.714573	149.478507	-0.843509	-0.495456	22207.55638
429.139418	150.427591	330.55902	244.085887	1.44538	0.267506	22242.65267
420.746828	190.101653	313.010877	309.700682	2.208342	-0.495456	22234.26008
397.857946	198.494243	281.729405	321.145123	-0.080546	0.267506	22207.55638
386.413505	282.420144	266.47015	367.68585	-0.843509	0.267506	22238.07489
358.183884	290.049771	194.751653	399.730285	-0.080546	-0.495456	22222.81564
333.769076	334.30161	128.373895	376.07844	-1.606471	-0.495456	22226.63045
307.065381	377.790486	90.225758	429.485832	-0.843509	-0.495456	22228.91934
264.339467	399.153443	79.54428	444.745086	-1.606471	0.267506	22217.4749
227.717256	397.627517	16.218372	457.715453	-1.606471	0.267506	22226.63045
202.539486	448.746021	-96.700113	422.619167	0.682417	1.030469	22231.20823
150.658019	477.738605	-109.670479	443.982124	-2.369434	0.267506	22196.11194
114.035808	475.449717	-124.929734	453.900639	-1.606471	1.030469	22211.3712
69.783969	465.531201	-177.574163	466.108043	-2.369434	1.030469	22212.89712
43.080274	473.160828	-212.670449	480.604335	-0.843509	0.267506	22203.74157
16.376578	475.449717	-230.218592	460.004341	-0.843509	-0.495456	22220.52675
-24.82341	467.057126	-260.737101	463.819155	-0.843509	-0.495456	22231.20823
-64.497472	464.768238	-315.670418	437.878422	-0.843509	-0.495456	51.118503
-92.727094	447.983058	-337.796337	441.693235	-1.606471	0.267506	13.733329
-141.556709	436.538617	-372.892623	412.700651	0.682417	1.030469	13.733329
-186.57151	438.064542	-382.811139	376.841403	-1.606471	0.267506	10.681478
-217.09002	407.546033	-448.425934	348.611781	2.971305	1.030469	20443.58654
-251.423343	401.442331	-449.188897	331.063639	2.971305	1.793432	22220.52675
-277.364076	367.871971	-454.529636	289.863651	1.44538	-0.495456	22216.71194
-321.615915	357.953455	-444.611121	267.737731	0.682417	-0.495456	22209.08231
-338.401095	310.649765	-449.95186	215.856265	0.682417	0.267506	22227.39341
-366.630716	278.60533	-499.544438	154.056284	-2.369434	0.267506	22212.13416
-406.304778	244.272007	-462.922226	104.463706	-1.606471	-0.495456	22190.7712
-420.80107	196.205355	-488.099997	58.685941	-1.606471	0.267506	22216.71194
-436.823288	151.953516	-444.611121	34.271134	0.682417	0.267506	22218.23786
-469.630686	122.197969	-433.929642	-20.662183	0.682417	0.267506	22183.90454
-481.838089	78.709093	-506.411102	-124.425115	-3.132397	-0.495456	22153.38603
-479.549201	38.272068	-408.751872	-75.5955	-0.843509	1.030469	22201.45268
-490.23068	-19.7131	-374.418549	-151.128811	-2.369434	1.030469	22183.14158
-480.312164	-64.727901	-367.551884	-190.802874	-2.369434	-0.495456	22178.5638
-484.88994	-92.19456	-326.351896	-230.476936	-3.132397	-1.258419	22218.23786
-476.49735	-118.135293	-298.122275	-245.736191	0.682417	0.267506	22214.42305
-470.393648	-165.438982	-277.522281	-295.328768	0.682417	1.030469	22225.10453
-426.14181	-208.164896	-245.477846	-323.55839	-0.080546	-1.258419	22231.97119
-409.356629	-237.920442	-240.90007	-351.788011	-0.080546	1.030469	22216.71194
-396.386263	-295.90561	-191.307492	-405.195403	-2.369434	-1.258419	22219.76379
-343.741834	-323.372269	-127.218622	-408.247254	-0.080546	1.030469	22237.31193
-314.74925	-346.261151	-100.514926	-454.78798	1.44538	0.267506	22243.41563
-268.208523	-385.935213	-64.655678	-473.099086	2.208342	1.793432	22235.02304
-223.956684	-405.772245	21.559112	-491.410192	1.44538	0.267506	22238.83786
-188.860398	-463.757413	52.077621	-476.9139	-1.606471	0.267506	22234.26008
-150.712262	-451.550009	90.988721	-516.587962	-2.369434	-0.495456	22219.00082
-91.964131	-475.964816	117.692416	-477.676863	-0.843509	1.030469	22227.39341
-50.00118	-501.142587	184.833137	-473.862049	-1.606471	-1.258419	22226.63045
-6.512304	-520.216655	249.68497	-437.239838	-1.606471	-1.258419	22218.23786
33.161758	-504.9574	263.418299	-427.321322	-0.080546	0.267506	22224.34156
85.806187	-511.061102	271.047927	-460.891682	-1.606471	-0.495456	22232.73415
128.5321	-517.164804	338.95161	-454.025018	-3.132397	0.267506	22194.58602
175.83579	-504.9574	387.018263	-376.965781	-1.606471	-1.258419	22211.3712
210.932076	-479.77963	399.988629	-373.91393	-2.369434	0.267506	22054.20087
268.154281	-461.468524	438.136766	-364.758378	-2.369434	-1.258419	22194.58602
289.517238	-421.794462	445.766393	-325.847278	-1.606471	0.267506	22218.23786
319.272784	-410.350021	448.055282	-290.750992	-0.080546	0.267506	22210.60823
370.391288	-376.779661	492.30712	-231.239899	-0.843509	-0.495456	22199.16379
397.094983	-337.105598	483.151567	-181.647321	0.682417	1.030469	22219.76379
416.169052	-304.298201	510.618226	-160.284364	-0.080546	0.267506	22204.50453
435.24312	-265.387101	493.833046	-105.351047	1.44538	1.793432	22191.53417
480.257922	-200.535268	479.336754	-85.514016	0.682417	0.267506	22223.5786
468.813481	-157.046392	466.366387	-78.647351	-0.080546	-1.258419	22234.26008
484.072735	-118.135293	481.625642	44.189649	0.682417	0.267506	22228.91934
484.072735	-71.594566	460.262685	67.841494	-0.843509	0.267506	22214.42305
474.917183	-25.816802	425.166399	125.826662	1.44538	1.030469	22222.81564
462.709779	27.59059	451.870095	136.508141	-0.843509	0.267506	22212.13416
431.428307	57.346137	409.907145	183.81183	-3.132397	-1.258419	22176.27491
436.769046	109.990566	393.884927	249.426626	-0.843509	-0.495456	22226.63045
412.354238	161.872032	364.892343	274.604396	2.208342	1.793432	22235.02304
392.517207	210.701647	285.544219	331.063639	-0.080546	-1.258419	22217.4749
372.680176	238.168305	280.203479	308.937719	-3.132397	0.267506	22206.79342
368.865362	277.842368	216.877572	302.834017	-3.132397	-0.495456	22209.84527
326.139449	322.857169	156.603516	386.759918	-1.606471	-0.495456	22197.63787
319.272784	365.583082	147.447963	421.093241	-0.843509	0.267506	22213.66009
281.124647	388.471965	89.462795	420.330279	-3.895359	0.267506	22221.28971
248.31725	403.731219	17.744298	465.34508	-1.606471	0.267506	22184.6675
208.643187	443.405282	-36.426056	434.063608	-1.606471	-0.495456	22221.28971
156.761721	467.820089	-102.040852	447.033975	-0.080546	-0.495456	22231.20823
140.739504	473.923791	-123.403808	460.004341	-0.080546	0.267506	22219.76379
94.198777	488.420083	-156.211206	467.633968	-0.843509	1.793432	22220.52675
52.998789	490.708971	-203.514896	488.233962	1.44538	1.030469	22240.36378
0.35436	499.864524	-182.914902	453.900639	1.44538	-0.495456	22246.46748
-17.193783	486.131195	-288.966722	437.115459	-0.080546	-0.495456	22234.26008
-43.897478	473.160828	-275.996356	472.974708	-0.080546	1.030469	1975.310526
-86.623392	463.242313	-308.040791	465.34508	-1.606471	-1.258419	18.311106
-124.771529	445.69417	-350.003741	444.745086	-1.606471	0.267506	13.733329
-175.890032	437.30158	-398.833356	414.98954	-2.369434	-0.495456	9.155553
-197.252989	408.308996	-387.388915	357.767334	-1.606471	0.267506	10.681478
-235.401125	402.205294	-407.225947	357.767334	-1.606471	-0.495456	21916.86758
-265.156672	373.975673	-417.907425	315.041421	-0.843509	0.267506	22193.06009
-326.193691	359.479381	-454.529636	262.396992	-0.843509	-0.495456	22190.7712
-334.586281	326.671983	-449.188897	240.271073	-0.080546	1.030469	22184.6675
-371.971455	270.975703	-472.077779	197.54516	-3.895359	-1.258419	22191.53417
-381.127008	245.03497	-487.337034	94.54519	-2.369434	0.267506	22190.00824
-404.01589	221.383125	-479.707407	71.656308	-0.843509	1.030469	22190.7712
-449.793654	187.049802	-520.144432	72.419271	1.44538	1.030469	22208.31935
-457.423282	122.197969	-443.848158	15.197065	0.682417	1.793432	22211.3712
-484.88994	93.968348	-420.196313	-28.291811	-0.080546	-0.495456	22196.11194
-489.467717	65.738727	-426.300015	-62.625134	-1.606471	-1.258419	22205.2675
-506.252897	29.116515	-399.596319	-102.299196	1.44538	1.030469	22203.74157
-505.489934	-12.083472	-418.670388	-138.158445	-1.606471	1.030469	22177.80084
-480.312164	-60.913088	-362.211145	-220.55842	0.682417	-0.495456	22231.20823
-455.134394	-89.142709	-319.485232	-248.025079	0.682417	1.030469	22249.51933
-456.660319	-133.394548	-370.603735	-318.217651	-0.843509	-1.258419	22136.60085
-444.452915	-191.379716	-248.529697	-315.928762	-0.080546	-0.495456	22229.6823
-431.482549	-234.105629	-210.38156	-360.943564	0.682417	0.267506	22235.786
-398.675151	-271.490803	-194.359343	-360.943564	1.44538	0.267506	22228.15638
-369.682567	-302.772275	-160.788983	-401.380589	-0.080546	1.030469	22216.71194
-330.008505	-346.261151	-86.781597	-417.402806	-1.606471	1.030469	22228.15638
-296.438144	-379.068549	-50.922348	-447.921316	-0.080546	0.267506	22233.49712
-247.608529	-411.112984	-18.877913	-456.313906	-0.080546	1.030469	22215.94897
-223.193722	-430.950015	17.744298	-498.276856	-3.895359	0.267506	22203.74157
-184.282622	-468.335189	20.796149	-554.736099	-3.895359	-0.495456	22212.13416
-136.21597	-464.520375	65.81095	-495.225006	1.44538	0.267506	22194.58602
-72.1271	-495.038885	103.196124	-550.158323	-0.843509	0.267506	22212.13416
-26.349335	-527.08332	207.722019	-464.706496	-1.606471	0.267506	22222.05268
20.954354	-513.34999	236.714603	-442.580577	-0.843509	0.267506	22218.23786
59.102491	-520.979618	328.270132	-465.469459	-0.080546	0.267506	22222.05268
118.613585	-509.535177	319.877542	-454.025018	-1.606471	0.267506	22231.20823
156.761721	-514.112953	388.544188	-396.802812	0.682417	1.030469	22219.00082
203.302448	-501.905549	386.2553	-365.52134	0.682417	-1.258419	22219.76379
249.843175	-457.653711	417.536772	-342.632458	2.971305	0.267506	22216.71194
274.257983	-436.290754	461.025648	-347.973197	0.682417	-0.495456	22241.88971
305.539455	-429.424089	408.381219	-376.202819	0.682417	0.267506	22204.50453
320.035747	-377.542623	442.714542	-253.365818	1.44538	0.267506	22214.42305
378.783878	-363.809294	479.336754	-203.010277	0.682417	0.267506	22231.97119
403.198685	-332.527822	507.566375	-174.780656	-0.080546	1.030469	9027.375103
429.902381	-293.616722	516.721928	-130.528817	-2.369434	-0.495456	22157.20084
459.657928	-230.290815	505.277487	-93.143643	-3.132397	-1.258419	22215.18601
463.472742	-203.587119	527.403406	-24.476997	-1.606471	-0.495456	22200.68972
468.813481	-148.653802	485.440456	28.167432	-1.606471	1.030469	22198.40083
484.835698	-96.772336	445.766393	48.767426	-1.606471	0.267506	22196.87491
451.265338	-50.231609	441.188617	96.834078	-1.606471	1.030469	22177.80084
452.028301	-6.742733	405.329368	125.0637	-1.606471	-0.495456	22191.53417
432.954232	28.353553	352.684939	76.234084	-2.369434	1.030469	22181.61565
427.613493	89.390572	322.16643	186.863681	-0.080546	0.267506	22189.24528
426.85053	139.746112	380.914561	262.396992	-0.843509	0.267506	22219.00082
401.67276	184.760914	327.507169	302.071055	-0.843509	-0.495456	22232.73415
385.650542	231.301641	309.196063	302.834017	-0.843509	0.267506	22221.28971
389.465356	266.397927	243.581268	347.848819	0.682417	1.030469	22222.05268
359.709809	286.997921	193.98869	347.848819	-0.080546	1.030469	22231.97119
329.954263	329.723834	141.344261	386.759918	-0.080546	0.267506	22222.05268
321.561673	380.842337	107.010938	404.308061	0.682417	-0.495456	22241.12674
307.065381	380.842337	42.922068	405.071024	0.682417	-0.495456	22249.51933
230.006144	429.671952	-36.426056	426.433981	0.682417	-0.495456	22238.83786
207.117262	446.457133	-37.189019	440.16731	0.682417	-0.495456	22228.91934
159.813572	473.923791	-115.011218	438.641384	0.682417	1.030469	22235.02304
120.902473	473.160828	-110.433442	476.789521	-1.606471	0.267506	22228.91934
88.095075	476.975642	-145.529728	456.189527	-0.080546	-0.495456	22214.42305
35.450646	469.346015	-179.863051	479.078409	-1.606471	0.267506	22225.86749
-14.904894	491.471934	-218.011188	485.945074	0.682417	1.030469	22234.26008
-37.030814	481.553418	-265.314877	460.004341	-1.606471	1.030469	22214.42305
-74.415988	453.323797	-316.433381	458.478416	-2.369434	-0.495456	79.348125
-123.245603	445.69417	-337.033375	413.463614	-3.132397	-1.258419	13.733329
-140.793746	431.960841	-430.877791	378.367328	-0.843509	0.267506	12.970367
-178.941883	426.620101	-433.16668	376.07844	-2.369434	-0.495456	9.918516
-218.615945	414.412698	-425.537052	301.308092	-0.080546	-0.495456	16485.33586
-250.66038	388.471965	-430.877791	318.856235	0.682417	1.030469	22174.74899
-288.045554	381.6053	-416.381499	292.915502	-0.843509	0.267506	22183.14158
-301.778884	354.138641	-435.455568	253.241439	-1.606471	0.267506	22215.94897
-342.978871	322.094206	-446.900009	217.382191	-0.843509	-0.495456	22215.18601
-377.312194	285.471995	-473.603705	151.767395	0.682417	1.030469	22188.48232
-378.075157	248.086821	-472.077779	96.834078	1.44538	1.030469	22218.23786
-423.852921	216.805349	-480.470369	56.397053	2.971305	0.267506	22230.44527
-446.741804	147.37574	-457.581487	28.930395	3.734268	1.030469	22214.42305
-429.193661	139.746112	-465.974077	-43.551065	0.682417	1.030469	22206.03046
-458.949207	91.67946	-423.248164	-40.499214	-0.843509	-0.495456	22233.49712
-497.097344	48.953547	-392.729655	-90.854755	-1.606471	0.267506	22204.50453
-490.23068	-9.031621	-402.64817	-139.68437	-1.606471	-0.495456	22200.68972
-484.126978	-42.601982	-346.188928	-161.047327	-0.080546	0.267506	22217.4749
-481.838089	-89.905672	-362.211145	-209.113979	-0.843509	0.267506	22215.94897
-477.260313	-119.661218	-280.574132	-256.417669	-0.843509	0.267506	22225.86749
-478.786238	-173.831573	-267.603766	-286.936178	-1.606471	-0.495456	22232.73415
-441.401064	-215.794523	-262.263027	-324.321352	-1.606471	0.267506	22193.82305
-432.245512	-245.55007	-240.137107	-389.173185	-1.606471	1.030469	22212.89712
-375.023306	-297.431536	-213.433411	-444.869465	-1.606471	0.267506	22212.89712
-343.741834	-316.505604	-214.196374	-434.950949	-1.606471	-0.495456	22203.74157
-313.986287	-350.075965	-107.381591	-453.262055	0.682417	0.267506	22219.76379
-281.941852	-378.305586	-55.500125	-454.025018	-0.843509	0.267506	22227.39341
-245.319641	-405.772245	-30.322354	-479.202788	0.682417	1.030469	22222.81564
-206.408541	-439.342605	20.033186	-495.987968	-0.843509	1.793432	22221.28971
-151.475224	-459.942599	118.455379	-487.595378	-2.369434	-0.495456	22228.15638
-106.460423	-485.883332	154.314628	-487.595378	-0.843509	0.267506	22226.63045
-51.527106	-495.801848	183.307212	-472.336123	1.44538	0.267506	22240.36378
7.983988	-519.453692	247.396082	-447.921316	2.208342	1.793432	22247.99341
56.05064	-515.638879	263.418299	-482.254639	1.44538	0.267506	22247.23045
78.176559	-511.061102	306.907175	-466.995384	-0.080546	-0.495456	22229.6823
131.583951	-504.194438	335.136796	-434.950949	0.682417	1.030469	22233.49712
162.102461	-495.038885	389.307151	-394.513924	-0.843509	0.267506	22229.6823
205.591337	-487.409257	409.144182	-359.417638	-3.132397	-1.258419	22205.2675
258.235765	-452.312972	447.292319	-348.73616	-0.843509	0.267506	22222.81564
281.88761	-443.920381	429.744176	-335.002831	-0.843509	1.030469	22227.39341
320.035747	-427.135201	482.388605	-299.906545	-0.080546	1.030469	22187.71935
353.606107	-382.1204	481.625642	-220.55842	-0.843509	1.030469	22186.19343
386.413505	-349.313002	494.596008	-176.306582	-3.132397	-0.495456	22210.60823
417.694977	-312.690791	494.596008	-186.225097	-0.843509	0.267506	22178.5638
434.480158	-264.624138	478.573791	-129.002892	0.682417	-0.495456	22185.43046
441.346822	-223.42415	432.033064	-127.476966	0.682417	0.267506	22209.84527
474.917183	-173.06861	499.173785	-15.321444	-1.606471	0.267506	22215.18601
474.917183	-135.683436	490.018232	27.404469	0.682417	1.793432	22202.97861
475.680145	-76.935305	465.603424	55.634091	-3.132397	-2.021382	22147.28233
471.102369	-28.10569	449.581207	129.641476	-0.080546	1.030469	22200.68972
449.739412	22.249851	446.529356	158.63406	-0.080546	0.267506	22183.14158
461.183853	74.131317	402.277517	185.337756	2.208342	1.030469	22206.03046
442.872748	110.753528	384.729374	260.108104	2.971305	1.030469	22253.33415
429.902381	147.37574	370.996045	275.367359	-0.080546	1.030469	22235.02304
416.169052	186.286839	297.751622	306.648831	0.682417	0.267506	22226.63045
380.309803	233.590529	248.159044	312.752533	-2.369434	-0.495456	22241.12674
365.050549	274.027554	239.766454	366.922887	0.682417	1.030469	22219.76379
343.687592	304.546063	197.040541	376.07844	-1.606471	-1.258419	22223.5786
316.983896	358.716418	126.847969	423.38213	-0.080546	1.030469	22231.97119
296.383902	364.82012	101.670199	455.426565	-2.369434	-0.495456	22215.18601
264.339467	411.360847	29.188739	466.108043	-1.606471	0.267506	22221.28971
213.220964	428.90899	-40.24087	466.871006	-0.080546	-0.495456	22231.20823
175.072827	443.405282	-62.366789	460.004341	-1.606471	-0.495456	22194.58602
139.213578	465.531201	-115.011218	451.611751	-2.369434	0.267506	22210.60823
98.013591	464.768238	-151.63343	447.033975	-0.080546	1.793432	22215.18601
46.895087	461.716387	-195.885268	443.219161	-2.369434	-1.258419	22206.03046
36.213609	456.375648	-255.396362	445.508049	-2.369434	-0.495456	22219.00082
-7.275267	474.686754	-284.388946	418.041391	0.682417	1.030469	22235.02304
-55.341919	457.901574	-267.603766	459.241378	-0.843509	-0.495456	12294.38154
-92.727094	461.716387	-301.174126	456.95249	-0.843509	-1.258419	22.888882
-124.771529	454.08676	-377.4704	433.300645	-0.843509	0.267506	12.970367
-148.423373	425.857139	-348.477816	389.811769	-0.843509	0.267506	11.444441
-203.35669	420.516399	-395.781505	379.893254	-0.080546	0.267506	11.444441
-245.319641	417.464549	-420.959276	357.767334	2.208342	0.267506	21737.57134
-278.890001	404.494182	-441.55927	311.98957	-0.080546	-0.495456	22183.90454
-308.645548	369.397896	-446.900009	289.100688	-1.606471	-0.495456	22204.50453
-323.14184	333.538647	-459.107413	211.278489	1.44538	1.030469	22224.34156
-349.845536	313.701616	-461.396301	208.226638	-2.369434	-0.495456	22201.45268
-389.519598	248.086821	-444.611121	144.137768	-0.080546	0.267506	22196.11194
-423.089959	225.960902	-447.662972	97.597041	-0.080546	1.030469	22214.42305
-428.430698	170.264622	-459.870375	56.397053	-1.606471	-1.258419	22219.00082
-459.71217	142.035001	-422.485201	23.589656	-0.080546	0.267506	22184.6675
-465.052909	103.123901	-433.16668	-40.499214	-4.658322	-1.258419	22188.48232
-474.971425	60.397988	-397.307431	-57.284395	-0.843509	0.267506	22184.6675
-484.88994	28.353553	-414.092611	-154.180662	-3.132397	-1.258419	22173.22306
-495.571419	-44.127907	-398.833356	-203.010277	-1.606471	0.267506	22175.51195
-491.756605	-67.779752	-367.551884	-225.136197	-1.606471	0.267506	22219.00082
-466.578835	-91.431597	-323.300045	-240.395451	1.44538	0.267506	22222.05268
-459.71217	-136.446398	-288.966722	-258.706557	0.682417	1.030469	22221.28971
-453.608468	-181.4612	-256.922287	-293.802843	0.682417	0.267506	22230.44527
-421.564033	-218.083411	-236.322293	-332.713943	-0.080546	0.267506	22227.39341
-386.467747	-248.601921	-192.070455	-397.565775	-1.606471	-0.495456	22217.4749
-373.497381	-279.883393	-142.477877	-377.728744	1.44538	0.267506	22245.70452
-323.14184	-325.661157	-102.803815	-420.454657	2.208342	1.793432	22247.99341
-313.986287	-351.60189	-59.314938	-465.469459	2.208342	1.030469	22235.02304
-279.652964	-386.698176	-44.055684	-480.728714	-0.080546	1.030469	22235.02304
-223.193722	-445.446307	-41.003833	-531.084254	1.44538	1.793432	22243.41563
-162.156703	-453.075934	59.707248	-529.558329	-1.606471	0.267506	22218.23786
-136.978932	-456.890748	52.077621	-491.410192	0.682417	1.030469	22225.10453
-81.282653	-504.194438	146.685	-476.150937	0.682417	1.030469	22230.44527
-40.082665	-526.320357	173.388696	-479.202788	0.682417	1.030469	22215.94897
10.272876	-517.927767	222.981274	-478.439825	0.682417	1.030469	22226.63045
22.48028	-504.9574	277.151628	-403.669477	-1.606471	0.267506	22230.44527
101.065442	-523.268506	323.692355	-444.869465	-3.895359	-1.258419	22190.7712
139.213578	-509.535177	325.981244	-428.084285	-2.369434	0.267506	22203.74157
191.858007	-504.194438	358.025679	-370.862079	-0.080546	-0.495456	22151.09714
210.169113	-491.224071	399.988629	-421.21762	-2.369434	0.267506	22200.68972
267.391318	-466.809264	370.233082	-421.21762	-0.843509	-0.495456	22219.76379
302.487604	-444.683344	444.240468	-344.921346	0.682417	1.030469	22208.31935
328.428337	-408.061133	478.573791	-293.802843	-0.843509	-2.021382	22209.84527
374.969064	-358.468555	499.936748	-192.328799	-0.080546	1.030469	22217.4749
423.035717	-334.053747	496.121934	-147.313998	-0.080546	-0.495456	22206.79342
435.24312	-304.298201	523.588592	-125.951041	-0.843509	0.267506	22207.55638
442.109785	-249.364884	487.729344	-95.432531	2.208342	1.030469	22223.5786
465.76163	-194.431566	481.625642	-51.943655	2.208342	1.030469	22228.15638
495.517177	-145.601951	472.470089	12.145215	0.682417	1.793432	22215.18601
477.206071	-98.298262	465.603424	37.322985	2.208342	0.267506	22211.3712
481.020885	-65.490864	448.055282	63.263718	-0.080546	0.267506	22204.50453
466.524593	-15.135323	410.670107	123.537774	-0.843509	0.267506	22218.23786
455.843114	52.005398	416.010847	158.63406	-1.606471	-0.495456	22190.00824
448.97645	89.390572	397.699741	235.693296	-1.606471	-0.495456	22222.81564
447.450524	121.435007	374.047896	256.29329	-0.080546	1.030469	22236.54897
396.332021	179.420175	352.684939	294.441427	-1.606471	-2.021382	22213.66009
387.176468	205.360908	290.121995	292.152539	-2.369434	0.267506	22202.97861
397.094983	249.612746	243.581268	344.796968	-3.132397	-2.021382	22213.66009
359.709809	281.657181	195.514616	344.034005	-3.132397	1.030469	22202.97861
338.346853	313.701616	115.403528	368.448813	-3.132397	1.030469	22207.55638
297.146865	344.983089	62.759099	379.130291	-0.843509	1.793432	22222.81564
262.813542	402.968257	44.447994	423.38213	-0.080546	0.267506	22200.68972
234.583921	427.383064	-21.166802	426.433981	-0.843509	-1.258419	22215.94897
202.539486	457.138611	-85.255672	427.196943	2.971305	1.030469	22228.91934
162.102461	467.820089	-103.566777	478.315447	-0.080546	1.030469	22229.6823
129.295063	476.212679	-87.54456	495.100627	-0.843509	1.030469	22216.71194
72.072858	497.575636	-138.663063	491.285813	-0.080546	-0.495456	22244.94156
38.502497	490.708971	-182.914902	505.019143	1.44538	0.267506	22253.33415
6.458062	488.420083	-224.11489	495.100627	0.682417	-0.495456	22230.44527
-4.223416	480.790456	-301.174126	428.722869	-0.080546	1.030469	22235.02304
-68.312286	458.664536	-311.855604	442.456198	0.682417	0.267506	330.362865
-97.30487	451.797872	-324.825971	459.241378	-1.606471	-1.258419	15.259255
-150.712262	435.012691	-391.203729	417.278428	0.682417	1.793432	11.444441
-167.497442	425.094176	-386.625953	402.019173	0.682417	1.793432	9.918516
-218.615945	416.701586	-383.574102	364.633999	-0.080546	0.267506	311.288797
-236.927051	393.049741	-424.011127	325.722899	0.682417	1.030469	22098.45271
-304.830734	378.553449	-430.877791	318.093272	-0.843509	-1.258419	22178.5638
-311.697399	339.642349	-459.870375	234.930334	-2.369434	1.030469	22182.37861
-317.038138	320.568281	-474.366667	215.093303	-0.080546	1.793432	22191.53417
-365.104791	278.60533	-473.603705	168.552576	-0.843509	1.793432	22181.61565
-397.149226	238.931268	-474.366667	105.226668	-1.606471	1.030469	22194.58602
-423.852921	204.597945	-508.699991	65.552606	-0.080546	1.030469	22199.16379
-428.430698	145.849814	-479.707407	51.056314	-0.080546	0.267506	22200.68972
-462.764021	120.672044	-439.270381	-15.321444	-0.843509	0.267506	22214.42305
-478.786238	84.049833	-453.003711	-45.839953	-0.843509	1.030469	22202.97861
-477.260313	43.612807	-395.781505	-62.625134	-0.080546	-0.495456	22212.89712
-484.88994	5.464671	-362.974108	-122.136227	-0.080546	-0.495456	22196.11194
-478.786238	-25.816802	-375.944474	-165.625103	2.208342	1.793432	22237.31193
-465.052909	-68.542715	-346.188928	-190.802874	0.682417	1.030469	22245.70452
-461.238096	-115.846405	-306.514865	-251.07693	-0.080546	0.267506	22235.02304
-462.001058	-153.994541	-280.574132	-295.328768	-1.606471	-0.495456	22225.86749
-431.482549	-192.905641	-246.240809	-338.054682	-1.606471	-1.258419	22228.91934
-411.645518	-243.261182	-204.277859	-357.12875	-1.606471	-0.495456	22228.91934
-394.097375	-279.12043	-192.833417	-378.491707	-0.080546	0.267506	22212.13416
-367.393679	-313.453753	-125.692697	-407.484291	-2.369434	0.267506	22222.81564
-320.089989	-340.920412	-82.203821	-434.187987	-1.606471	-0.495456	22231.20823
-285.756666	-375.253735	-61.603827	-463.943533	-0.843509	-0.495456	22212.13416
-233.8752	-406.535207	9.351708	-471.573161	-0.080546	1.030469	22202.97861
-226.245573	-469.861114	13.929484	-521.165739	-0.843509	1.030469	22212.13416
-160.630777	-461.468524	89.462795	-514.299074	-2.369434	-1.258419	22202.21564
-107.223386	-485.120369	129.89982	-502.09167	-0.843509	0.267506	22206.79342
-69.838211	-502.668512	140.581299	-479.965751	-0.080546	0.267506	22222.05268
-18.719708	-527.846282	215.351647	-461.654645	0.682417	1.030469	22230.44527
24.769168	-512.587028	256.551635	-474.625012	-0.080546	0.267506	22217.4749
93.435814	-526.320357	290.884958	-457.839831	-0.080546	1.030469	22228.15638
121.665435	-511.824065	339.714573	-414.350955	-3.895359	-0.495456	22226.63045
158.287647	-495.038885	377.86271	-384.595409	2.208342	1.030469	22218.23786
216.272815	-478.253705	383.966412	-370.099117	-0.080546	0.267506	22231.97119
265.10243	-449.261121	427.455288	-344.921346	0.682417	0.267506	22247.99341
297.146865	-430.950015	459.499723	-352.550974	1.44538	0.267506	22216.71194
336.057965	-409.587058	459.499723	-295.328768	2.208342	1.030469	22204.50453
357.420921	-378.305586	482.388605	-232.765824	-0.843509	0.267506	22231.97119
377.257952	-354.653741	509.0923	-177.069544	-0.080546	0.267506	22174.74899
403.198685	-292.090797	493.070083	-172.491768	0.682417	0.267506	22196.87491
444.398673	-270.72784	509.855263	-151.128811	-0.080546	0.267506	22220.52675
451.265338	-223.42415	505.277487	-79.410314	0.682417	1.030469	22207.55638
477.969034	-177.646386	490.018232	-26.002922	-1.606471	0.267506	22202.21564
468.813481	-134.15751	480.862679	22.826693	-1.606471	1.030469	22207.55638
474.15422	-90.668634	465.603424	54.108165	-2.369434	-0.495456	22177.80084
457.36904	-24.290876	403.803443	109.804445	-3.132397	-0.495456	22190.7712
467.287555	6.990596	410.670107	140.322954	-1.606471	-1.258419	22173.22306
444.398673	42.849845	380.151598	185.337756	-1.606471	0.267506	22208.31935
443.63571	103.123901	380.151598	228.063669	-1.606471	0.267506	22216.71194
430.665344	157.294255	351.921977	265.448843	-0.080546	0.267506	22229.6823
395.569058	184.760914	313.77384	273.078471	-0.080546	0.267506	22232.73415
394.806095	228.24979	203.907206	269.263657	-1.606471	0.267506	22218.23786
380.309803	273.264591	239.003492	356.241409	2.208342	1.030469	22228.15638
350.554257	312.175691	164.996106	392.100657	-0.080546	0.267506	22228.91934
339.872778	349.560865	141.344261	408.122875	1.44538	1.030469	22238.07489
298.67279	372.449747	87.173907	420.330279	0.682417	0.267506	22242.65267
269.680206	422.805288	70.388727	440.930273	2.208342	0.267506	22244.94156
237.635771	431.960841	-15.826062	464.582117	-0.843509	-0.495456	22224.34156
174.309864	467.057126	-89.833448	453.137676	-0.843509	0.267506	22227.39341
146.843206	472.397866	-131.033436	479.841372	-0.080546	-0.495456	22230.44527
101.065442	472.397866	-147.818616	482.893223	-0.080546	0.267506	22213.66009
62.154342	479.26453	-151.63343	470.685819	0.682417	-0.495456	22214.42305
36.976572	470.108977	-234.033405	485.945074	-0.843509	1.030469	22232.73415
-1.171565	456.375648	-230.218592	482.13026	1.44538	0.267506	22221.28971
-35.504888	447.983058	-268.366728	445.508049	-0.843509	0.267506	22203.74157
-85.860429	461.716387	-292.018573	443.982124	-0.843509	-0.495456	25.940733
-105.69746	451.797872	-350.003741	447.033975	-1.606471	1.030469	12.207404
-142.319671	430.434915	-414.092611	385.233993	-0.843509	0.267506	12.207404
-197.252989	406.020107	-405.700021	350.137707	-2.369434	-0.495456	9.918516
-227.008535	415.17566	-449.95186	286.048837	-0.843509	-1.258419	21351.51219
-249.897417	396.864555	-443.848158	309.700682	-0.080546	-0.495456	22161.77862
-314.74925	373.975673	-433.16668	263.922918	-0.080546	0.267506	22215.94897
-330.771468	349.560865	-450.714823	240.271073	-0.843509	-0.495456	22222.81564
-342.978871	292.33866	-477.418518	196.782197	-0.080546	0.267506	22190.7712
-368.919604	264.109038	-443.848158	154.056284	2.971305	0.267506	22228.15638
-389.519598	248.849784	-448.425934	83.863712	-0.080546	0.267506	22235.02304
-442.92699	181.709063	-473.603705	68.604457	-0.080546	0.267506	22211.3712
-464.289946	153.479442	-428.588903	-0.062189	3.734268	1.793432	22202.21564
-450.556617	106.175752	-434.692605	-25.23996	0.682417	0.267506	22229.6823
-465.052909	63.449839	-432.403717	-51.943655	-0.843509	-0.495456	22198.40083
-507.01586	44.37577	-378.233363	-149.602886	0.682417	0.267506	22180.08972
-481.075127	-1.401994	-375.944474	-158.758439	2.208342	1.030469	22222.81564
-497.097344	-63.964938	-325.588934	-174.780656	0.682417	0.267506	22217.4749
-462.001058	-89.905672	-319.485232	-238.869526	-0.843509	1.030469	22220.52675
-471.919574	-140.261212	-281.337095	-248.025079	-0.843509	-1.258419	22228.15638
-462.764021	-187.564902	-268.366728	-306.77321	-2.369434	0.267506	22201.45268
-460.475133	-211.216747	-239.374144	-370.862079	-3.895359	-0.495456	22206.03046
-427.667735	-271.490803	-249.29266	-364.758378	-0.843509	1.030469	22212.89712
-385.704785	-302.772275	-147.055653	-385.358371	-3.132397	-0.495456	22217.4749
-355.186275	-346.261151	-140.188989	-489.884266	-0.080546	0.267506	22008.42311
-310.934436	-347.787077	-84.492709	-439.528726	-0.080546	-0.495456	22224.34156
-270.497411	-401.957431	-113.485293	-480.728714	-1.606471	-0.495456	22226.63045
-258.290008	-422.557425	-105.855665	-608.906453	-0.843509	0.267506	22215.18601
-190.386324	-448.498158	42.159106	-501.328707	0.682417	1.030469	22225.86749
-124.008566	-484.357406	103.959087	-480.728714	0.682417	0.267506	22231.20823
-79.756727	-488.17222	165.759069	-485.30649	1.44538	0.267506	22239.60082
-38.556739	-508.772214	198.566467	-471.573161	1.44538	1.030469	22241.12674
47.65805	-527.08332	273.336815	-454.025018	1.44538	1.030469	22248.75637
62.917305	-529.372208	277.914591	-440.291688	-0.080546	1.030469	22226.63045
93.435814	-520.216655	347.3442	-426.558359	-0.080546	-0.495456	22226.63045
146.080243	-520.979618	369.47012	-404.43244	-0.843509	0.267506	22230.44527
189.569119	-514.112953	370.233082	-373.91393	0.682417	0.267506	22204.50453
239.92466	-477.490742	406.855294	-341.106533	-0.843509	0.267506	22220.52675
258.998728	-445.446307	427.455288	-348.73616	0.682417	1.030469	22224.34156
302.487604	-419.505574	457.210834	-312.876911	-0.843509	0.267506	22182.37861
333.006114	-407.29817	470.944164	-260.232483	-3.132397	-0.495456	22190.7712
370.391288	-385.172251	477.810828	-199.195464	-0.843509	1.030469	22209.84527
399.383872	-339.394486	506.803412	-190.039911	-1.606471	-1.258419	22190.00824
415.406089	-295.90561	477.810828	-132.817706	-3.895359	-0.495456	22189.24528
439.820897	-251.653772	486.966381	-103.825122	-0.080546	0.267506	22203.74157
457.36904	-201.298231	494.596008	-82.462165	-0.080546	1.793432	22215.18601
464.235704	-166.201945	479.336754	-21.425146	-0.080546	0.267506	22185.43046
467.287555	-99.824187	446.529356	29.693357	0.682417	-0.495456	22093.11197
474.15422	-57.861237	438.136766	72.419271	-0.843509	-0.495456	22208.31935
472.628294	-12.083472	436.61084	122.011849	-0.080546	-1.258419	22189.24528
467.287555	32.168366	452.633058	167.02665	3.734268	1.793432	22227.39341
466.524593	84.049833	410.670107	230.352557	-0.080546	-0.495456	22251.80822
427.613493	129.064634	382.440486	254.004402	-0.080546	0.267506	22229.6823
423.035717	155.005367	356.499753	289.863651	-0.080546	0.267506	22230.44527
407.776462	198.494243	303.092362	302.834017	1.44538	1.030469	22244.17859
387.176468	243.509045	255.788672	343.271042	-1.606471	-0.495456	22218.23786
361.235735	292.33866	211.536833	352.426595	-0.080546	1.793432	22223.5786
348.265368	315.990505	169.573883	395.915471	-0.843509	0.267506	22231.20823
332.243151	367.109008	111.588715	418.804353	-2.369434	-0.495456	22225.10453
292.569089	396.864555	23.085037	404.308061	-0.080546	-0.495456	22219.00082
225.428368	407.546033	43.685031	444.745086	-3.132397	0.267506	22220.52675
195.672821	437.30158	-49.396423	469.922857	-2.369434	1.030469	22204.50453
159.813572	464.005275	-99.751964	469.159894	-2.369434	1.030469	22206.03046
127.006175	454.08676	-146.292691	451.611751	-1.606471	-0.495456	22212.89712
84.280261	495.286748	-144.003802	444.745086	0.682417	0.267506	22219.76379
59.102491	477.738605	-170.707498	481.367298	-0.843509	0.267506	22216.71194
10.272876	483.079344	-225.640815	470.685819	-1.606471	1.030469	22228.91934
-16.43082	483.079344	-245.477846	465.34508	0.682417	0.267506	22234.26008
-40.845627	461.716387	-298.122275	469.922857	1.44538	-0.495456	704.977569
-108.749311	464.005275	-324.063008	428.722869	-0.080546	0.267506	17.548143
-121.719678	441.116393	-385.86299	402.782136	0.682417	-0.495456	12.207404
-161.39374	431.960841	-375.944474	389.811769	2.971305	1.030469	9.918516
-204.119653	425.094176	-423.248164	371.500664	0.682417	1.030469	432.599872
-233.8752	391.523815	-396.544468	357.004372	1.44538	0.267506	22058.01569
-268.208523	381.6053	-425.537052	319.619197	2.208342	1.030469	22198.40083
-302.541846	364.057157	-448.425934	261.634029	-0.080546	0.267506	22215.94897
-333.823318	317.51643	-465.211115	231.878483	0.682417	1.030469	22199.16379
-372.734418	277.079405	-456.818524	185.337756	-0.080546	0.267506	22194.58602
-390.282561	248.086821	-459.870375	117.434072	0.682417	1.030469	22211.3712
-400.964039	224.434976	-498.781475	80.048898	0.682417	1.030469	22218.23786
-443.689953	171.027585	-520.907394	41.900761	-0.080546	-0.495456	22196.11194
-447.504766	123.723895	-440.796307	5.27855	-2.369434	0.267506	22192.29713
-472.682537	94.731311	-422.485201	-38.973289	-2.369434	0.267506	22187.71935
-502.438083	44.37577	-408.751872	-72.543649	-1.606471	-0.495456	22193.06009
-513.882524	6.227633	-386.625953	-138.921407	-0.843509	0.267506	22180.08972
-503.201046	-39.550131	-404.937058	-159.521401	0.682417	1.030469	22220.52675
-481.838089	-70.831603	-333.218561	-206.825091	1.44538	0.267506	22231.97119
-470.393648	-114.320479	-299.648201	-235.817675	-0.080546	0.267506	22218.23786
-472.682537	-153.994541	-276.759319	-297.617657	-0.080546	-0.495456	22225.86749
-452.845505	-189.85379	-267.603766	-338.054682	0.682417	-0.495456	22228.91934
-387.993673	-229.527852	-291.255611	-441.054651	-0.843509	1.030469	22212.89712
-391.808486	-263.861176	-189.018604	-392.987999	0.682417	-0.495456	22244.17859
-354.423312	-301.24635	-122.640846	-386.884297	2.971305	0.267506	22254.86007
-326.956654	-331.764859	-96.700113	-421.21762	2.208342	-0.495456	22231.97119
-290.334442	-378.305586	-67.707529	-473.862049	-0.843509	1.030469	22227.39341
-265.156672	-408.061133	-56.263088	-459.365757	1.44538	1.793432	22242.65267
-197.252989	-425.609276	23.085037	-504.380558	-3.132397	-1.258419	22215.94897
-159.867814	-453.075934	67.336876	-501.328707	-1.606471	0.267506	22219.76379
-114.853013	-475.201854	113.11464	-470.810198	-0.843509	-0.495456	22151.09714
-71.364137	-491.224071	153.551665	-486.832415	-2.369434	-1.258419	22222.81564
-17.193783	-535.47591	234.425715	-469.284272	-0.080546	1.030469	22220.52675
1.117323	-518.69073	272.573852	-444.106502	-0.080546	0.267506	22223.5786
65.969156	-516.401841	310.721989	-460.891682	-1.606471	0.267506	22205.2675
100.302479	-527.08332	332.847908	-431.136136	-3.132397	0.267506	22204.50453
169.732088	-495.038885	369.47012	-398.328738	0.682417	1.030469	22214.42305
183.465417	-474.438891	400.751592	-395.276887	-0.843509	1.030469	22213.66009
242.213548	-467.572226	407.618256	-373.150968	-0.843509	0.267506	22212.13416
273.49502	-442.394456	428.21825	-361.706527	-0.843509	1.030469	22208.31935
320.035747	-416.453723	480.099716	-283.121365	-1.606471	-0.495456	22211.3712
345.213517	-382.883362	485.440456	-249.551004	-0.843509	-1.258419	22211.3712
384.124617	-356.179667	489.255269	-184.699172	1.44538	1.030469	22195.34898
410.828313	-289.801909	475.52194	-180.884358	-0.080546	0.267506	22201.45268
442.109785	-263.861176	491.544158	-184.699172	2.971305	-0.495456	22222.81564
456.606077	-234.105629	506.04045	-80.173277	-0.080546	0.267506	22225.10453
477.206071	-186.801939	513.670077	-23.714034	0.682417	1.030469	22224.34156
474.15422	-140.261212	498.410822	15.197065	0.682417	2.556395	22212.89712
470.339406	-92.19456	469.418238	62.500755	2.208342	-0.495456	22199.92676
478.731996	-38.787168	453.396021	102.174817	-1.606471	-0.495456	22208.31935
467.287555	-2.92792	438.899729	158.63406	-0.843509	0.267506	22198.40083
462.709779	43.612807	417.536772	199.071085	-1.606471	1.793432	22220.52675
443.63571	93.205385	397.699741	235.693296	-0.080546	0.267506	22231.20823
433.717195	151.190553	353.447902	273.078471	0.682417	1.030469	22196.11194
397.094983	174.842398	304.618287	286.048837	-3.132397	-0.495456	22198.40083
389.465356	222.146088	253.499784	292.152539	-1.606471	0.267506	22208.31935
374.206101	267.923852	235.188678	340.219191	-0.080546	1.030469	22215.18601
362.76166	298.442362	208.484982	371.500664	-1.606471	1.030469	22202.97861
336.820927	326.671983	129.136858	379.893254	-2.369434	-1.258419	22217.4749
312.40612	393.812704	83.359093	436.352496	-1.606471	-1.258419	22228.91934
268.154281	406.78307	27.662814	434.826571	-0.080546	0.267506	22214.42305
225.428368	430.434915	-21.929764	424.145092	-0.080546	0.267506	22222.81564
194.146895	444.168244	-80.677895	485.182111	2.208342	1.030469	22231.97119
168.206162	481.553418	-76.100119	482.13026	-0.843509	0.267506	22212.13416
107.169143	473.160828	-141.714914	501.204329	1.44538	-0.495456	22244.17859
63.680267	498.338599	-189.781567	458.478416	1.44538	0.267506	22252.57118
30.87287	481.553418	-171.470461	495.86359	0.682417	1.793432	22233.49712
-5.749342	486.894158	-257.68525	464.582117	2.208342	1.030469	22232.73415
-37.793777	470.87194	-259.211176	476.026559	1.44538	0.267506	22240.36378
-67.549323	459.427499	-308.040791	454.663602	1.44538	0.267506	44.251839
-118.667827	471.634903	-353.055592	425.671018	0.682417	0.267506	12.970367
-149.949299	434.249729	-372.129661	414.98954	-0.843509	0.267506	12.207404
-170.549293	415.17566	-384.337064	357.004372	-0.080546	1.030469	9.918516
-217.852982	404.494182	-420.196313	321.145123	-0.843509	-0.495456	19320.50539
-260.578896	390.760853	-436.218531	332.589564	-3.132397	-0.495456	22174.74899
-292.623331	369.397896	-415.618537	277.656247	-2.369434	-0.495456	22195.34898
-323.904803	346.509014	-449.95186	228.063669	-0.080546	0.267506	22183.14158
-342.215909	300.73125	-482.759257	233.404408	-0.080546	0.267506	22186.19343
-371.971455	256.479411	-482.759257	141.84888	-1.606471	0.267506	22206.79342
-400.201077	226.723864	-465.974077	88.441488	-0.080546	1.030469	22201.45268
-415.460331	187.812765	-455.292599	55.634091	0.682417	1.030469	22198.40083
-452.845505	149.664628	-448.425934	37.322985	0.682417	0.267506	22214.42305
-452.082543	122.197969	-456.055562	8.330401	-0.843509	-0.495456	22183.90454
-467.341797	74.89428	-425.537052	-60.336246	-0.080546	-0.495456	22186.19343
-499.386232	19.198	-370.603735	-76.358463	0.682417	0.267506	22191.53417
-494.808456	16.909112	-404.174096	-145.025109	0.682417	0.267506	22231.97119
-497.097344	-42.601982	-346.95189	-190.802874	3.734268	2.556395	22238.83786
-464.289946	-89.905672	-300.411163	-212.16583	2.971305	1.030469	22247.23045
-470.393648	-116.609367	-288.20376	-261.758408	-0.080546	-2.021382	22233.49712
-444.452915	-175.357498	-284.388946	-309.82506	-0.080546	1.030469	22223.5786
-419.275145	-226.476001	-248.529697	-344.158384	-0.843509	0.267506	22227.39341
-404.01589	-269.964877	-198.174157	-347.973197	0.682417	0.267506	22225.10453
-368.156642	-286.750058	-173.759349	-380.017632	-0.080546	-1.258419	22219.00082
-361.289977	-322.609306	-125.692697	-421.980583	-1.606471	-1.258419	22228.15638
-327.719617	-358.468555	-128.744548	-441.817614	0.682417	1.030469	22227.39341
-301.778884	-414.927797	-37.189019	-467.758347	-1.606471	0.267506	22195.34898
-246.082604	-440.86853	-63.129752	-541.765732	-1.606471	0.267506	22208.31935
-186.57151	-440.86853	1.72208	-540.239807	-0.843509	0.267506	22214.42305
-135.453007	-467.572226	99.381311	-478.439825	0.682417	1.030469	22204.50453
-101.119684	-494.275922	116.929454	-489.884266	-0.080546	0.267506	22219.76379
-58.39377	-499.616661	190.173876	-478.439825	0.682417	1.030469	22236.54897
4.169174	-506.483326	237.477566	-456.313906	-0.843509	-0.495456	22215.18601
54.524715	-522.505543	262.655336	-463.180571	-0.080546	1.030469	22213.66009
84.280261	-514.112953	308.433101	-428.084285	-0.080546	0.267506	22226.63045
143.791355	-499.616661	290.121995	-438.0028	0.682417	0.267506	22079.37864
174.309864	-466.809264	383.966412	-424.269471	-0.080546	-1.258419	22222.05268
217.035778	-488.17222	393.884927	-401.380589	2.971305	1.030469	22247.23045
271.969095	-447.735195	432.033064	-371.625042	0.682417	0.267506	22228.91934
293.332051	-434.001866	433.55899	-333.476905	-0.080546	0.267506	22198.40083
333.769076	-395.090766	483.91453	-280.832476	0.682417	0.267506	22237.31193
361.998698	-369.912996	502.988599	-218.269532	0.682417	1.030469	22221.28971
413.117201	-337.105598	502.225636	-149.602886	-1.606471	-1.258419	22193.82305
432.954232	-298.194499	498.410822	-158.758439	-0.080546	-0.495456	22219.00082
442.872748	-256.231548	480.862679	-122.136227	-0.080546	1.030469	22221.28971
467.287555	-211.979709	496.884897	-95.432531	-0.080546	0.267506	22183.14158
466.524593	-163.150094	486.966381	-20.662183	-1.606471	0.267506	22196.87491
464.235704	-134.920473	460.262685	16.722991	-3.132397	-1.258419	22193.06009
458.132002	-68.542715	425.929362	-19.136258	-0.080546	1.030469	22188.48232
474.15422	-31.920504	377.86271	77.76001	-0.843509	0.267506	22183.90454
464.998667	26.064665	429.744176	182.285905	0.682417	1.793432	22221.28971
442.109785	64.212801	407.618256	207.463675	-0.080546	-0.495456	22213.66009
444.398673	115.331305	393.121964	248.663663	-1.606471	-1.258419	22221.28971
423.035717	164.16092	372.521971	296.730315	0.682417	0.267506	22235.02304
394.043133	201.546094	308.433101	292.915502	0.682417	1.793432	22218.23786
381.835729	238.168305	251.973858	332.589564	0.682417	1.030469	22222.81564
371.15425	299.205324	247.396082	364.633999	0.682417	1.030469	22230.44527
332.243151	339.642349	187.884988	363.871036	2.208342	-0.495456	22247.23045
304.776492	377.027523	116.166491	409.6488	1.44538	0.267506	22236.54897
284.939461	399.916406	40.63318	365.396962	0.682417	-0.495456	22231.97119
261.287616	409.071958	18.507261	447.796937	3.734268	1.793432	22244.17859
216.272815	440.353431	-27.270504	469.159894	-0.843509	0.267506	22219.00082
169.732088	458.664536	-62.366789	467.633968	-1.606471	0.267506	22225.10453
149.895057	483.079344	-135.611212	481.367298	0.682417	-0.495456	22227.39341
96.487665	475.449717	-117.300107	483.656186	-1.606471	-0.495456	22213.66009
49.183975	476.975642	-171.470461	472.211745	-0.080546	1.030469	22227.39341
28.583982	482.316381	-234.796368	469.922857	0.682417	0.267506	22234.26008
-33.216	479.26453	-266.840803	472.974708	-3.895359	-2.021382	22194.58602
-53.053031	470.108977	-300.411163	413.463614	-3.132397	-1.258419	4016.235847
-97.30487	454.849723	-350.003741	443.982124	-3.132397	0.267506	20.599994
-131.638193	440.353431	-410.277797	405.071024	-1.606471	0.267506	12.207404
-174.364106	428.90899	-391.966692	413.463614	-2.369434	-0.495456	12.207404
-194.201138	422.805288	-401.885207	353.189558	-3.132397	-1.258419	9.918516
-252.186306	399.153443	-424.774089	368.448813	-0.080546	0.267506	21949.67498
-279.652964	380.842337	-443.848158	321.145123	1.44538	0.267506	22200.68972
-301.015921	365.583082	-448.425934	263.159955	0.682417	1.030469	22221.28971
-347.556648	345.746051	-446.900009	225.774781	0.682417	-0.495456	22183.90454
-349.082573	293.101622	-494.203699	170.078501	1.44538	1.793432	22216.71194
-375.023306	258.005337	-478.181481	132.693327	-0.080546	0.267506	22224.34156
-429.956623	223.672013	-519.381469	50.293351	2.208342	1.030469	22222.05268
-424.615884	186.286839	-459.107413	49.530389	1.44538	0.267506	22206.79342
-442.92699	136.694261	-440.796307	15.197065	-0.080546	0.267506	22219.00082
-464.289946	92.442423	-424.011127	-24.476997	0.682417	-0.495456	22220.52675
-466.578835	55.057249	-423.248164	-71.780687	-0.843509	0.267506	22182.37861
-487.178829	16.146149	-370.603735	-106.11401	-1.606471	-0.495456	22214.42305
-487.941791	-17.424212	-377.4704	-127.476966	-1.606471	-0.495456	22231.20823
-479.549201	-64.727901	-336.270412	-190.039911	-0.843509	-0.495456	22212.89712
-475.734388	-104.401964	-312.618567	-253.365818	-2.369434	-0.495456	22209.84527
-465.052909	-159.335281	-273.707468	-302.958396	-1.606471	-0.495456	22210.60823
-452.845505	-205.113045	-290.492648	-352.550974	-2.369434	0.267506	22197.63787
-428.430698	-237.15748	-292.018573	-403.669477	-0.080546	1.030469	22209.84527
-390.282561	-271.490803	-197.411194	-372.388005	-0.080546	-1.258419	22219.00082
-363.578865	-302.009312	-148.581579	-401.380589	1.44538	-0.495456	22215.18601
-343.741834	-327.950045	-104.32974	-412.062067	-0.080546	0.267506	22219.76379
-304.067772	-369.912996	-65.41864	-455.550943	0.682417	2.556395	22231.20823
-256.764082	-400.431505	-43.292721	-471.573161	-0.843509	0.267506	22223.5786
-221.667796	-430.187052	29.951702	-499.039819	1.44538	0.267506	22219.00082
-166.734479	-454.60186	82.596131	-506.669447	1.44538	0.267506	22228.91934
-124.771529	-478.253705	115.403528	-448.684279	1.44538	1.030469	22251.04526
-64.497472	-499.616661	156.603516	-493.69908	-0.080546	0.267506	22237.31193
-33.978963	-500.379624	126.085007	-537.187956	0.682417	0.267506	22241.12674
17.139541	-525.557394	257.314597	-483.780564	-0.843509	-0.495456	22241.12674
74.361746	-504.9574	301.566436	-437.239838	-0.080546	0.267506	22218.23786
101.828404	-514.875916	333.610871	-423.506508	-0.843509	-0.495456	22224.34156
169.732088	-518.69073	376.336784	-390.699111	-0.080546	1.030469	22225.10453
203.302448	-488.17222	391.596039	-394.513924	-1.606471	-0.495456	22213.66009
245.265399	-482.831481	397.699741	-340.34357	-2.369434	-1.258419	22219.76379
279.598722	-444.683344	451.870095	-337.291719	-0.080546	1.030469	22220.52675
305.539455	-427.898164	457.210834	-294.565806	-2.369434	1.793432	22190.00824
352.080182	-404.246319	454.158983	-286.936178	-1.606471	0.267506	22065.64531
377.257952	-355.416704	448.818244	-186.98806	-1.606471	-0.495456	22182.37861
390.228319	-334.81671	462.551574	-217.506569	-0.843509	0.267506	22195.34898
429.139418	-286.750058	490.781195	-124.425115	0.682417	1.030469	22206.79342
439.057934	-234.868592	504.514524	-79.410314	0.682417	1.030469	22224.34156
459.657928	-199.772306	495.358971	-53.469581	-0.080546	-1.258419	22200.68972
476.443108	-145.601951	484.677493	5.27855	-0.843509	0.267506	22199.92676
455.843114	-108.216777	441.95158	46.478538	0.682417	-0.495456	22207.55638
480.257922	-44.89087	458.73676	115.908147	1.44538	1.030469	22190.00824
452.028301	18.435037	422.114548	120.485923	2.971305	1.030469	22206.03046
472.628294	51.242435	437.373803	209.752563	0.682417	-0.495456	22247.23045
462.709779	107.701677	387.781225	208.226638	3.734268	0.267506	22246.46748
434.480158	133.64241	370.233082	278.41921	-0.843509	0.267506	22222.05268
407.013499	177.131286	307.670138	266.211806	0.682417	1.793432	22236.54897
385.650542	220.620162	309.959026	308.937719	-0.843509	1.030469	22231.20823
365.813511	266.397927	245.107194	354.715483	-1.606471	0.267506	22212.89712
363.524623	297.679399	210.77387	388.285844	-1.606471	0.267506	22222.81564
341.398704	340.405312	167.284994	415.752502	1.44538	0.267506	22234.26008
308.591306	362.531231	127.610932	411.174726	-0.843509	-0.495456	22211.3712
277.309834	386.946039	64.285025	436.352496	-1.606471	0.267506	22208.31935
235.346883	408.308996	16.218372	460.004341	-2.369434	0.267506	22213.66009
178.124678	445.69417	-61.603827	456.95249	-2.369434	0.267506	22205.2675
151.420982	468.583052	-153.922318	443.219161	-2.369434	-0.495456	22203.74157
106.406181	459.427499	-142.477877	452.374714	-1.606471	1.030469	22219.76379
75.887671	483.842307	-176.8112	453.900639	0.682417	1.030469	22224.34156
50.709901	473.923791	-195.122306	484.419149	-0.843509	1.030469	22220.52675
1.880286	467.820089	-237.848219	488.233962	-0.080546	-0.495456	22229.6823
-18.719708	473.160828	-243.951921	473.73767	-0.843509	1.030469	22228.91934
-43.897478	434.249729	-324.825971	460.004341	-0.843509	1.030469	66.377758
-114.853013	455.612685	-330.16671	449.322863	1.44538	-0.495456	15.259255
-130.112268	444.168244	-370.603735	402.019173	0.682417	0.267506	12.207404
-188.097436	449.508983	-443.085195	364.633999	1.44538	-0.495456	11.444441
-203.35669	428.90899	-407.225947	363.871036	1.44538	0.267506	13418.22565
-254.475194	396.101592	-427.062978	330.300676	0.682417	0.267506	11876.27796
-279.652964	364.057157	-429.351866	289.100688	2.971305	2.556395	22172.4601
-305.593697	351.08679	-440.033344	260.871067	-0.080546	0.267506	22196.87491
-343.741834	298.442362	-424.774089	231.11552	1.44538	1.030469	22216.71194
-374.260344	283.183107	-467.500003	164.737762	0.682417	1.030469	22202.97861
-410.119592	232.827566	-465.974077	111.33037	-0.843509	-0.495456	22213.66009
-413.171443	196.205355	-485.048146	53.345202	0.682417	0.267506	22200.68972
-455.897356	158.057218	-454.529636	39.611873	-3.132397	-0.495456	22186.95639
-461.238096	124.486858	-443.085195	-50.41773	-0.843509	0.267506	22177.03787
-497.860307	45.901696	-493.440736	-90.854755	-0.843509	1.030469	22177.80084
-478.023276	45.901696	-424.011127	-193.091762	-2.369434	-0.495456	22186.19343
-478.786238	9.279484	-371.366698	-158.758439	-1.606471	-0.495456	22212.89712
-489.467717	-38.024205	-405.700021	-196.906575	1.44538	-0.495456	22228.91934
-469.630686	-79.224193	-334.744487	-193.091762	-0.843509	-0.495456	22226.63045
-491.756605	-121.187144	-285.151909	-240.395451	1.44538	1.030469	22220.52675
-449.793654	-174.594535	-262.263027	-276.2547	-0.843509	1.030469	22226.63045
-427.667735	-221.898225	-247.003772	-313.639874	-0.080546	1.030469	22230.44527
-419.275145	-248.601921	-199.700082	-346.447272	3.734268	0.267506	22239.60082
-390.282561	-276.831542	-165.366759	-379.25467	1.44538	-0.495456	22246.46748
-354.423312	-307.350052	-160.788983	-429.61021	1.44538	1.030469	22243.41563
-344.504797	-340.920412	-102.040852	-486.832415	1.44538	0.267506	22219.76379
-287.282592	-378.305586	-84.492709	-495.987968	-0.080546	0.267506	22234.26008
-239.978902	-416.453723	-51.685311	-480.728714	-2.369434	-1.258419	22231.20823
-214.801132	-432.47594	39.107255	-484.543527	-0.843509	0.267506	22212.13416
-147.660411	-489.698146	121.50723	-483.780564	-0.843509	1.030469	22217.4749
-98.830795	-510.29814	117.692416	-470.810198	-0.843509	0.267506	22231.20823
-66.786361	-511.061102	174.914622	-517.350925	1.44538	1.030469	22216.71194
-15.667857	-538.527761	232.89979	-466.232422	-2.369434	0.267506	22206.79342
33.924721	-526.320357	287.070144	-435.713912	-2.369434	0.267506	22209.84527
88.095075	-509.535177	281.729405	-457.839831	-1.606471	0.267506	22205.2675
130.058026	-502.668512	279.440517	-436.476875	-2.369434	0.267506	22186.19343
167.4432	-510.29814	331.321983	-444.869465	-0.080546	1.030469	22210.60823
226.19133	-506.483326	322.929393	-400.617626	-1.606471	1.030469	22220.52675
256.70984	-470.624077	427.455288	-380.780595	-1.606471	-1.258419	22180.08972
291.043163	-437.053717	457.973797	-320.506539	1.44538	1.030469	22226.63045
320.79871	-421.031499	480.862679	-275.491737	0.682417	0.267506	22230.44527
393.28017	-369.150033	517.484891	-251.839892	0.682417	0.267506	22202.97861
397.094983	-349.313002	507.566375	-199.958426	1.44538	-0.495456	22200.68972
424.561642	-297.431536	512.907114	-163.336215	1.44538	0.267506	22238.07489
431.428307	-255.468585	494.596008	-123.662153	4.497231	1.793432	22212.13416
453.554226	-216.557486	493.833046	-112.980674	2.208342	1.030469	22203.74157
472.628294	-166.201945	453.396021	-87.039941	1.44538	0.267506	22214.42305
482.54681	-112.031591	480.862679	-3.877003	0.682417	1.030469	22195.34898
460.420891	-71.594566	435.847878	28.167432	-0.080546	0.267506	22200.68972
476.443108	-24.290876	435.084915	125.0637	-0.843509	0.267506	22216.71194
457.36904	3.938745	428.981213	170.841464	-1.606471	0.267506	22215.18601
445.924599	67.264652	408.381219	203.648861	0.682417	-0.495456	22223.5786
439.820897	106.175752	383.203449	231.878483	-1.606471	-0.495456	22216.71194
416.169052	148.901665	329.033095	272.315508	-3.895359	-0.495456	22200.68972
398.620909	187.049802	273.336815	273.841433	-2.369434	1.030469	22203.74157
381.072766	232.827566	188.647951	277.656247	-0.843509	-0.495456	22210.60823
359.709809	263.346076	206.959057	340.219191	-0.843509	-0.495456	22211.3712
356.657958	299.205324	112.351677	310.463645	-0.843509	-0.495456	22214.42305
319.272784	362.531231	75.729466	369.211775	-0.080546	0.267506	22223.5786
301.724641	384.657151	109.299826	429.485832	0.682417	1.030469	22231.97119
258.235765	414.412698	49.02577	439.404347	-0.080546	1.030469	22219.00082
220.850591	426.620101	-34.137168	460.767304	-2.369434	-1.258419	22225.10453
178.887641	439.590468	-91.359373	472.974708	-1.606471	-1.258419	22228.15638
147.606169	473.923791	-92.122336	495.86359	-0.843509	-1.258419	22236.54897
107.932106	489.183046	-148.581579	478.315447	-0.843509	0.267506	22240.36378
68.258044	480.790456	-174.522312	481.367298	1.44538	1.030469	22249.51933
25.532131	488.420083	-216.485262	459.241378	1.44538	0.267506	22226.63045
1.880286	475.449717	-272.944505	446.271012	-2.369434	-0.495456	22231.97119
-43.897478	462.47935	-285.151909	455.426565	-0.843509	-1.258419	1295.510727
-79.756727	451.797872	-335.507449	434.826571	-0.843509	0.267506	16.78518
-117.904864	449.508983	-338.5593	451.611751	0.682417	0.267506	11.444441
-146.897448	433.486766	-350.003741	415.752502	0.682417	1.030469	11.444441
-208.69743	414.412698	-384.337064	370.737701	-1.606471	-0.495456	9.155553
-232.349274	409.071958	-402.64817	367.68585	-1.606471	1.030469	21763.51207
-274.312225	375.501598	-433.16668	324.196974	-1.606471	-0.495456	22187.71935
-294.149256	356.42753	-442.322232	270.02662	-0.843509	0.267506	22174.74899
-326.956654	344.220126	-456.055562	231.11552	-3.895359	-2.021382	22166.3564
-349.082573	288.523846	-494.966661	162.448874	-2.369434	0.267506	22198.40083
-407.067741	275.553479	-505.64814	105.226668	-1.606471	-0.495456	22205.2675
-395.6233	209.938684	-487.337034	72.419271	0.682417	1.030469	22197.63787
-434.5344	178.657212	-488.862959	54.871128	-0.080546	1.030469	22215.94897
-445.978841	143.560926	-431.640754	18.248916	1.44538	1.030469	22207.55638
-456.660319	93.968348	-414.855574	-13.032556	0.682417	1.030469	22188.48232
-480.312164	52.005398	-417.907425	-51.180693	2.208342	1.793432	22192.29713
-491.756605	37.509106	-358.396331	-86.276979	1.44538	1.030469	22251.80822
-491.756605	-12.083472	-359.159294	-129.002892	0.682417	0.267506	22232.73415
-477.260313	-46.416796	-326.351896	-186.98806	2.208342	1.030469	22239.60082
-479.549201	-106.690852	-331.692636	-241.158414	2.971305	0.267506	22244.94156
-478.786238	-145.601951	-288.966722	-281.595439	-0.843509	0.267506	22213.66009
-450.556617	-200.535268	-343.900039	-376.965781	0.682417	1.030469	22222.81564
-425.378847	-228.001927	-223.351927	-335.765794	0.682417	1.030469	22232.73415
-397.149226	-260.809325	-194.359343	-363.995415	-0.080546	1.030469	22215.18601
-363.578865	-295.90561	-152.396392	-388.410222	0.682417	1.030469	22223.5786
-339.92702	-331.001896	-88.307523	-431.899098	-0.843509	0.267506	22229.6823
-294.149256	-366.098182	-74.574193	-473.862049	0.682417	0.267506	22201.45268
-276.601113	-405.009282	-41.766796	-461.654645	-3.132397	-0.495456	22202.21564
-213.275206	-422.557425	17.744298	-494.462043	-1.606471	-0.495456	22212.89712
-175.127069	-467.572226	51.314658	-502.854633	-1.606471	0.267506	22211.3712
-136.978932	-469.098152	119.218342	-471.573161	-1.606471	0.267506	22212.89712
-97.30487	-498.090736	131.425746	-511.247223	1.44538	0.267506	22230.44527
-22.534522	-509.535177	191.699802	-524.21759	0.682417	1.030469	22232.73415
11.798801	-520.216655	265.707187	-451.73613	2.208342	1.030469	22214.42305
57.576566	-510.29814	311.484952	-429.61021	-0.080546	0.267506	22224.34156
101.065442	-503.431475	345.818275	-423.506508	1.44538	1.030469	22143.46751
143.791355	-501.142587	350.396051	-395.276887	2.208342	1.030469	22229.6823
189.569119	-498.853698	387.781225	-390.699111	0.682417	1.030469	22241.88971
236.109846	-464.520375	417.536772	-362.469489	1.44538	0.267506	22230.44527
268.917244	-448.498158	448.055282	-331.95098	0.682417	1.030469	22206.79342
307.828343	-416.453723	447.292319	-318.980613	1.44538	1.030469	22226.63045
318.509822	-392.801878	493.070083	-276.2547	-0.843509	0.267506	22193.82305
361.235735	-375.253735	478.573791	-229.713973	-0.843509	-0.495456	22187.71935
397.857946	-329.475971	489.255269	-182.410283	-0.843509	1.793432	22215.18601
426.85053	-296.668573	502.988599	-117.558451	-1.606471	-0.495456	22220.52675
450.502375	-250.127846	520.536742	-100.773271	-0.080546	2.556395	22201.45268
454.317189	-202.824157	504.514524	-77.121426	-1.606471	-0.495456	22190.7712
456.606077	-151.705653	482.388605	-13.032556	-0.843509	1.030469	22200.68972
458.894965	-123.476032	443.477505	13.67114	-3.132397	-1.258419	22193.06009
454.317189	-41.076056	429.744176	70.893345	-2.369434	0.267506	22157.20084
472.628294	-12.083472	433.55899	149.478507	-0.080546	-0.495456	22215.94897
464.998667	33.694292	398.462704	173.893315	0.682417	1.030469	22230.44527
438.294971	75.657242	379.388635	202.122936	0.682417	-0.495456	22219.00082
419.220903	120.672044	369.47012	229.589595	0.682417	1.030469	22226.63045
416.169052	179.420175	347.3442	303.59698	-0.843509	-0.495456	22230.44527
392.517207	208.412759	288.59607	324.959937	0.682417	1.793432	22218.23786
385.650542	267.160889	237.477566	352.426595	-0.080546	-0.495456	22229.6823
373.443139	299.968287	208.484982	363.108073	1.44538	1.030469	22254.86007
333.769076	327.434946	155.077591	382.182142	-0.843509	-0.495456	22167.11936
298.67279	373.975673	93.277609	407.359912	-0.080546	1.030469	22227.39341
288.754275	379.316412	49.02577	418.804353	-0.843509	0.267506	22241.12674
255.183914	423.56825	21.559112	444.745086	1.44538	0.267506	22219.76379
206.354299	453.323797	-81.440858	472.974708	-0.843509	-0.495456	22222.81564
153.70987	452.560834	-82.966783	495.100627	-1.606471	-0.495456	22230.44527
129.295063	479.26453	-117.300107	486.708037	-0.843509	1.793432	22220.52675
78.939522	480.027493	-147.055653	484.419149	-0.080546	0.267506	22221.28971
26.295093	495.286748	-203.514896	484.419149	-0.080546	0.267506	22229.6823
18.665466	476.212679	-259.211176	469.922857	-3.132397	-0.495456	22206.79342
-39.319702	472.397866	-248.529697	474.500633	-0.080546	1.030469	22206.03046
-101.119684	467.057126	-298.885238	430.248794	-2.369434	0.267506	114.444411
-109.512274	444.931207	-346.95189	441.693235	-2.369434	0.267506	16.022217
-144.60856	433.486766	-420.959276	359.29326	0.682417	0.267506	11.444441
-181.993734	422.042325	-449.95186	350.90067	-1.606471	-0.495456	12.207404
-198.015951	415.938623	-401.885207	353.189558	0.682417	1.793432	1777.703177
-262.867784	400.679368	-424.774089	329.537713	-0.843509	-1.258419	22116.76382
-287.282592	369.397896	-424.011127	300.545129	0.682417	-0.495456	22210.60823
-294.912219	343.457163	-445.374083	254.004402	-1.606471	0.267506	22200.68972
-325.430728	323.620132	-464.448152	234.167371	1.44538	-0.495456	22215.18601
-371.208493	280.894219	-478.181481	193.730346	-0.080546	-0.495456	22223.5786
-377.312194	250.375709	-441.55927	108.278519	-0.080546	-0.495456	22225.10453
-417.74922	211.46461	-469.025928	61.737792	-0.843509	0.267506	22197.63787
-456.660319	148.901665	-470.551854	36.560022	3.734268	1.793432	22203.74157
-458.186245	116.094267	-435.455568	-0.062189	0.682417	0.267506	22217.4749
-493.28253	90.153534	-464.448152	-35.158475	-2.369434	-1.258419	22178.5638
-484.88994	38.272068	-366.025959	-68.728836	-0.080546	0.267506	22212.89712
-487.941791	17.672074	-356.107443	-108.402898	-2.369434	-0.495456	22228.15638
-478.023276	-32.683466	-351.529667	-154.180662	-0.080546	-0.495456	22221.28971
-466.578835	-73.120491	-330.16671	-228.188048	-1.606471	-1.258419	22201.45268
-478.023276	-102.876038	-295.833387	-248.025079	-1.606471	0.267506	22208.31935
-471.156611	-163.150094	-309.566716	-302.195433	-2.369434	1.793432	22210.60823
-420.038108	-239.446368	-268.366728	-328.136166	-0.843509	-1.258419	22202.21564
-400.201077	-249.364884	-235.559331	-347.973197	-2.369434	-0.495456	22217.4749
-400.201077	-276.068579	-214.196374	-410.536142	-1.606471	-0.495456	22227.39341
-351.371461	-314.979679	-167.655647	-451.73613	0.682417	0.267506	22218.23786
-301.778884	-338.631524	-126.455659	-518.113888	2.971305	0.267506	22226.63045
-309.408511	-388.987064	-92.122336	-508.958335	-1.606471	0.267506	22231.20823
-243.030753	-410.350021	-12.774212	-459.365757	-0.080546	-0.495456	22214.42305
-191.912249	-443.157419	59.707248	-466.232422	1.44538	0.267506	22232.73415
-153.764113	-455.364822	118.455379	-494.462043	3.734268	1.030469	22256.386
-139.267821	-473.675928	134.477597	-462.417608	1.44538	-0.495456	22225.86749
-73.653025	-482.831481	164.996106	-513.536111	0.682417	1.030469	22235.02304
-17.193783	-504.9574	220.692386	-451.73613	2.971305	1.030469	22244.94156
29.346944	-522.505543	259.603486	-438.765763	-0.080546	1.030469	22219.00082
84.280261	-533.949984	304.618287	-482.254639	-0.843509	-0.495456	22219.76379
120.902473	-509.535177	322.929393	-441.817614	-0.843509	-0.495456	22217.4749
146.843206	-504.9574	366.418269	-402.143552	-0.843509	1.030469	22221.28971
196.435784	-482.068518	404.566406	-360.180601	-0.843509	1.030469	22204.50453
246.791324	-459.179636	412.196033	-338.817644	2.208342	1.030469	22199.92676
275.020946	-434.764829	444.240468	-325.084315	-3.895359	-0.495456	22190.7712
306.302418	-412.638909	468.655275	-321.269502	-1.606471	-1.258419	22132.78604
345.97648	-370.675959	520.536742	-266.336184	-2.369434	-1.258419	22183.90454
373.443139	-342.446337	479.336754	-190.802874	-1.606471	-1.258419	22199.16379
407.013499	-322.609306	500.69971	-186.98806	-3.132397	0.267506	22196.11194
442.109785	-279.12043	467.12935	-133.580668	-1.606471	0.267506	22200.68972
452.028301	-222.661188	445.003431	-90.854755	0.682417	1.793432	22209.08231
448.97645	-185.276014	473.996015	-59.573283	-2.369434	-0.495456	22195.34898
468.050518	-115.846405	483.151567	-5.402928	1.44538	1.030469	22212.13416
486.361624	-79.987156	450.34417	41.900761	0.682417	1.030469	22202.97861
476.443108	-41.076056	428.981213	128.878513	1.44538	1.030469	22222.05268
477.206071	20.723925	428.981213	167.02665	0.682417	0.267506	22245.70452
451.265338	57.346137	407.618256	201.359973	2.208342	1.030469	22250.2823
445.161636	104.649826	406.092331	236.456259	0.682417	-0.495456	22224.34156
426.85053	152.716479	367.944194	263.922918	1.44538	0.267506	22231.97119
407.776462	176.368324	307.670138	292.915502	0.682417	1.030469	22230.44527
378.783878	239.694231	258.840523	317.330309	-0.843509	0.267506	22220.52675
387.176468	253.42756	261.892374	347.848819	1.44538	1.793432	22222.05268
349.028331	299.205324	177.966473	378.367328	2.208342	0.267506	22231.97119
339.109815	340.405312	123.033156	404.308061	-0.843509	0.267506	22225.10453
290.2802	364.057157	83.359093	415.752502	0.682417	1.030469	22202.21564
264.339467	381.6053	58.944286	440.16731	-3.132397	-0.495456	22207.55638
230.769107	399.916406	-2.092733	461.530267	-1.606471	-0.495456	22215.18601
162.865423	447.983058	-68.470491	483.656186	-0.843509	0.267506	22204.50453
151.420982	465.531201	-102.803815	481.367298	-1.606471	0.267506	22185.43046
104.880255	480.027493	-153.159355	469.922857	-0.080546	0.267506	22234.26008
58.339528	477.738605	-198.937119	459.241378	-0.080546	0.267506	22218.23786
18.665466	491.471934	-212.670449	475.263596	-1.606471	-1.258419	22225.10453
-12.616006	463.242313	-275.233393	485.182111	2.208342	1.793432	21719.26023
-40.845627	471.634903	-253.107474	472.211745	-0.843509	0.267506	21171.45299
-75.941913	476.212679	-326.351896	456.95249	2.971305	-0.495456	22.888882
-106.460423	458.664536	-338.5593	447.033975	2.971305	1.030469	14.496292
-159.867814	427.383064	-374.418549	411.937689	2.208342	-0.495456	9.918516
-169.023367	433.486766	-375.181512	363.108073	1.44538	1.030469	9.918516
-229.297424	408.308996	-398.833356	353.189558	0.682417	0.267506	20887.63085
-270.497411	393.812704	-426.300015	334.878452	0.682417	1.030469	22193.06009
-288.045554	357.953455	-431.640754	285.285874	-1.606471	-0.495456	22181.61565
-337.638132	346.509014	-456.818524	229.589595	1.44538	-0.495456	22210.60823
-336.112207	301.494213	-436.981493	187.626644	-0.843509	0.267506	22202.97861
-381.889971	276.316442	-461.396301	138.034066	0.682417	1.030469	22201.45268
-392.571449	225.197939	-459.870375	102.93778	-0.080546	1.030469	22208.31935
-432.245512	187.812765	-471.314816	63.263718	-1.606471	0.267506	22204.50453
-452.082543	146.612777	-439.270381	12.145215	-0.080546	1.030469	22185.43046
-455.134394	88.627609	-480.470369	-30.580699	-0.080546	0.267506	22176.27491
-468.867723	77.183168	-404.937058	-68.728836	-0.080546	1.793432	22199.92676
-483.364015	32.931329	-388.151878	-91.617718	-0.080546	-0.495456	22212.13416
-491.756605	-10.557547	-359.159294	-132.817706	-0.843509	-0.495456	22225.10453
-474.208462	-43.364945	-359.159294	-190.802874	-0.843509	-1.258419	22231.97119
-479.549201	-88.379746	-352.292629	-254.128781	1.44538	1.793432	22215.18601
-452.082543	-143.313063	-347.714853	-300.669508	-0.843509	-0.495456	22222.81564
-455.134394	-178.409349	-274.47043	-339.580607	-0.843509	0.267506	22231.20823
-415.460331	-218.846374	-224.11489	-325.084315	2.208342	1.030469	22237.31193
-396.386263	-256.231548	-193.59638	-357.12875	0.682417	0.267506	22241.88971
-362.815902	-282.172281	-160.02602	-383.832446	2.971305	1.030469	22245.70452
-327.719617	-311.927828	-121.877883	-421.980583	-0.080546	-1.258419	22228.91934
-326.193691	-343.2093	-85.255672	-470.810198	-0.080546	-0.495456	22225.86749
-269.734449	-397.379654	-18.877913	-452.499092	-1.606471	-0.495456	22225.86749
-240.741865	-411.875946	7.06282	-486.832415	-0.080546	1.793432	22223.5786
-177.415957	-447.735195	66.573913	-485.30649	-0.843509	0.267506	22218.23786
-142.319671	-462.99445	138.29241	-479.202788	-0.843509	0.267506	22229.6823
-64.497472	-481.305556	156.603516	-481.491676	-1.606471	-0.495456	22228.15638
-40.082665	-525.557394	201.618318	-472.336123	-1.606471	1.030469	22199.92676
7.221025	-525.557394	250.447933	-453.262055	-0.843509	0.267506	22206.79342
22.48028	-517.164804	284.018293	-440.291688	0.682417	0.267506	22215.18601
94.96174	-528.609245	319.114579	-438.0028	-0.080546	0.267506	22192.29713
123.954324	-503.431475	361.07753	-415.113918	-0.080546	-0.495456	22212.13416
181.176529	-499.616661	362.603455	-400.617626	-0.080546	1.030469	22228.91934
236.872809	-482.068518	403.803443	-371.625042	2.208342	1.030469	22176.27491
260.524654	-461.468524	441.95158	-348.73616	1.44538	1.030469	22216.71194
314.695008	-442.394456	435.084915	-283.121365	1.44538	1.030469	22230.44527
323.850561	-410.350021	508.329338	-265.573222	0.682417	0.267506	22186.19343
384.124617	-371.438921	445.766393	-256.417669	0.682417	-0.495456	22211.3712
407.013499	-311.164865	506.803412	-159.521401	2.208342	0.267506	22242.65267
422.272754	-294.379685	498.410822	-132.054743	3.734268	1.030469	22221.28971
434.480158	-266.150064	497.647859	-110.691786	2.971305	1.793432	22203.74157
480.257922	-214.268598	492.30712	-81.699202	2.971305	0.267506	22064.88235
459.657928	-176.120461	513.670077	9.093364	0.682417	1.030469	22206.79342
472.628294	-118.135293	465.603424	7.567438	-0.080546	-0.495456	22190.00824
464.998667	-67.779752	490.018232	72.419271	-0.843509	1.030469	22209.84527
457.36904	-19.7131	426.692325	140.322954	0.682417	-0.495456	22231.97119
445.924599	30.642441	447.292319	183.81183	-0.080546	0.267506	22217.4749
442.109785	73.368354	399.225666	227.300706	0.682417	0.267506	22228.15638
415.406089	122.197969	359.551604	238.745147	-0.843509	1.030469	22212.13416
409.302387	173.316473	316.825691	289.863651	0.682417	0.267506	22205.2675
407.776462	212.990535	276.388666	310.463645	0.682417	1.793432	22212.13416
384.124617	251.901635	266.47015	334.115489	-2.369434	-0.495456	22219.76379
365.050549	283.183107	206.196094	365.396962	-0.843509	0.267506	22210.60823
329.1913	330.486797	143.63315	382.945105	-0.843509	0.267506	22223.5786
324.613523	373.975673	94.040572	385.996956	0.682417	0.267506	22226.63045
291.806126	401.442331	13.929484	409.6488	-0.843509	0.267506	22211.3712
249.843175	403.731219	-3.618659	440.930273	-3.132397	-1.258419	22218.23786
218.561703	422.805288	-36.426056	466.108043	1.44538	1.030469	22231.20823
184.22838	472.397866	-92.885299	488.996925	0.682417	0.267506	22243.41563
134.635802	480.790456	-100.514926	487.471	0.682417	1.030469	22241.88971
93.435814	489.183046	-151.63343	477.552484	-0.080546	-0.495456	22245.70452
38.502497	470.87194	-153.159355	462.293229	-0.843509	-0.495456	22235.786
13.324727	497.575636	-245.477846	489.759888	-1.606471	-1.258419	22224.34156
-30.164149	450.271946	-234.796368	496.626552	-0.080546	0.267506	22226.63045
-65.260435	461.716387	-291.255611	468.396931	-0.843509	-0.495456	211.340678
-82.808578	454.08676	-314.144493	451.611751	1.44538	1.030469	15.259255
-133.164119	432.723803	-383.574102	411.937689	-1.606471	-1.258419	11.444441
-196.490026	418.227511	-388.151878	380.656216	0.682417	0.267506	11.444441
-229.297424	405.257145	-407.988909	357.767334	-1.606471	-0.495456	14980.01038
-252.949268	373.975673	-442.322232	340.219191	-2.369434	1.030469	22155.67492
-294.912219	375.501598	-436.218531	311.226607	-0.843509	0.267506	22183.14158
-314.74925	364.82012	-475.12963	254.004402	-1.606471	0.267506	22175.51195
-331.53443	323.620132	-472.077779	230.352557	-0.843509	0.267506	22200.68972
-348.31961	286.997921	-468.262965	178.471091	-3.132397	-1.258419	22212.13416
-394.860337	244.272007	-447.662972	110.567408	0.682417	-0.495456	22180.85269
-426.14181	200.020169	-475.12963	74.708159	0.682417	-0.495456	22204.50453
-445.978841	184.760914	-459.870375	68.604457	0.682417	-1.258419	22205.2675
-458.949207	109.227603	-492.677773	-32.106624	-2.369434	-1.258419	22176.27491
-495.571419	103.886864	-424.774089	-92.38068	3.734268	1.793432	22205.2675
-491.756605	39.035031	-415.618537	-84.751053	2.971305	2.556395	22252.57118
-483.364015	26.064665	-373.655586	-109.165861	2.208342	0.267506	22238.83786
-480.312164	-16.661249	-375.944474	-181.647321	-0.843509	-0.495456	22230.44527
-484.88994	-69.305678	-327.114859	-213.691756	-0.080546	-0.495456	22238.83786
-491.756605	-94.483448	-293.544499	-260.232483	-0.843509	0.267506	22228.15638
-451.31958	-158.572318	-320.248195	-279.306551	-0.080546	0.267506	22218.23786
-443.689953	-205.876008	-258.448213	-333.476905	-0.843509	-1.258419	22227.39341
-415.460331	-241.735256	-220.300076	-335.002831	0.682417	0.267506	22231.20823
-409.356629	-275.305617	-211.907486	-386.121334	-0.080546	0.267506	22214.42305
-394.097375	-308.113014	-150.870467	-439.528726	-0.843509	-0.495456	22219.76379
-349.082573	-350.838928	-98.226038	-443.343539	-2.369434	0.267506	22209.08231
-285.756666	-372.964847	-114.248256	-531.084254	-0.080546	1.030469	22204.50453
-243.030753	-419.505574	-27.270504	-471.573161	-0.843509	1.030469	22206.79342
-201.830765	-450.024083	32.24059	-515.824999	1.44538	1.793432	22222.05268
-169.78633	-450.024083	101.670199	-485.30649	-0.080546	0.267506	22209.84527
-101.119684	-473.675928	132.188708	-515.062037	-0.080546	0.267506	22225.86749
-69.838211	-517.927767	149.736851	-509.721298	-0.843509	0.267506	22232.73415
-17.956745	-506.483326	226.796088	-459.365757	1.44538	0.267506	22213.66009
9.509913	-522.505543	268.759038	-435.713912	1.44538	0.267506	22222.81564
88.858038	-517.927767	296.225697	-444.106502	1.44538	1.030469	22225.10453
107.932106	-514.112953	341.240498	-479.202788	0.682417	0.267506	22231.20823
171.258013	-501.905549	350.396051	-393.750962	1.44538	0.267506	22235.786
214.746889	-499.616661	376.336784	-415.113918	0.682417	1.030469	22231.20823
251.369101	-455.364822	435.847878	-357.891713	1.44538	1.030469	22230.44527
273.49502	-451.550009	465.603424	-310.588023	2.208342	2.556395	22222.81564
289.517238	-430.950015	464.077499	-285.410253	-0.843509	-1.258419	22206.03046
346.739443	-389.750027	464.840462	-267.86211	-0.080546	-1.258419	22206.79342
381.072766	-355.416704	499.936748	-189.276948	-0.080546	-1.258419	22205.2675
408.539425	-322.609306	506.04045	-164.86214	-0.843509	0.267506	22216.71194
436.006083	-274.542654	496.884897	-129.765855	-0.080546	1.030469	22199.16379
446.687561	-249.364884	457.973797	-100.010308	-1.606471	-0.495456	22182.37861
458.132002	-186.801939	496.121934	-71.017724	-1.606471	1.030469	22196.11194
470.339406	-131.868622	404.566406	-61.862171	-2.369434	0.267506	22197.63787
471.102369	-91.431597	448.055282	44.189649	-0.843509	1.030469	22170.93417
459.657928	-54.046423	452.633058	99.122967	-0.080546	-0.495456	22213.66009
462.709779	8.516522	453.396021	154.819246	-0.843509	-0.495456	22231.97119
450.502375	57.346137	417.536772	185.337756	-0.080546	-0.495456	22129.73418
441.346822	95.494274	394.64789	224.248855	-1.606471	-1.258419	22220.52675
437.532009	148.901665	364.12938	254.767365	0.682417	0.267506	22231.97119
399.383872	180.183137	340.477536	280.708098	0.682417	0.267506	22219.76379
404.724611	231.301641	267.233113	320.38216	-0.080546	-0.495456	22233.49712
361.998698	266.397927	240.529417	334.878452	1.44538	0.267506	22251.04526
333.769076	312.938654	187.884988	334.115489	0.682417	0.267506	22229.6823
313.932045	354.901604	148.973889	402.782136	1.44538	1.793432	22228.15638
309.354269	372.449747	97.855385	421.856204	-0.080546	1.030469	22239.60082
283.413536	398.39048	70.388727	434.063608	-1.606471	-0.495456	22228.91934
217.79874	414.412698	-24.981615	456.189527	0.682417	0.267506	22217.4749
182.702454	457.138611	-48.63346	476.789521	-0.080546	0.267506	22225.86749
150.658019	464.005275	-108.907516	483.656186	-0.080546	1.030469	22231.20823
124.717286	472.397866	-121.11492	456.95249	-0.843509	-0.495456	22215.94897
86.56915	476.212679	-133.322324	449.322863	-0.080546	-0.495456	22225.10453
33.161758	478.501567	-207.329709	486.708037	-2.369434	-1.258419	22208.31935
-3.460453	476.975642	-308.803753	447.033975	-1.606471	1.030469	22202.97861
-37.030814	470.108977	-287.440797	453.900639	-2.369434	0.267506	22205.2675
-72.890062	464.005275	-312.618567	450.848788	-0.080546	1.030469	27.466659
-106.460423	460.953425	-346.188928	439.404347	-1.606471	0.267506	15.259255
-142.319671	425.857139	-412.566686	409.6488	-0.080546	0.267506	10.681478
-188.097436	424.331213	-391.966692	382.945105	-0.080546	0.267506	12.207404
-232.349274	410.597884	-386.625953	363.108073	0.682417	0.267506	14346.75131
-266.682598	386.183076	-430.877791	342.50808	0.682417	-0.495456	22156.43788
-291.860368	370.923822	-445.374083	278.41921	0.682417	1.030469	22189.24528
-295.675182	367.871971	-453.766673	225.011818	2.971305	0.267506	22221.28971
-354.423312	303.020138	-505.64814	180.759979	1.44538	0.267506	22216.71194
-364.341828	270.975703	-475.12963	164.737762	1.44538	-0.495456	22227.39341
-392.571449	230.538678	-461.396301	115.908147	0.682417	-0.495456	22219.00082
-433.008474	188.575727	-477.418518	39.611873	-0.843509	-0.495456	22189.24528
-436.060325	165.686845	-458.34445	31.219283	2.208342	0.267506	22209.84527
-477.260313	84.812795	-443.848158	-14.558481	-0.080546	1.030469	22187.71935
-480.312164	74.131317	-423.248164	-50.41773	-0.080546	0.267506	22211.3712
-493.28253	44.37577	-371.366698	-85.514016	-0.080546	-1.258419	22226.63045
-486.415866	-14.372361	-353.055592	-142.736221	1.44538	-1.258419	22231.20823
-488.704754	-60.913088	-359.922257	-202.247315	-3.132397	0.267506	22194.58602
-469.630686	-102.876038	-351.529667	-270.150998	-2.369434	1.030469	22204.50453
-478.786238	-144.076026	-367.551884	-292.276918	-2.369434	-1.258419	22214.42305
-454.371431	-173.831573	-270.655617	-315.928762	-1.606471	-0.495456	22199.92676
-424.615884	-221.135262	-262.263027	-330.425054	-1.606471	-1.258419	22212.89712
-400.201077	-253.94266	-214.196374	-357.12875	-0.843509	1.030469	22233.49712
-382.652934	-287.51302	-161.551945	-389.936148	1.44538	1.030469	22215.18601
-357.475163	-303.535238	-137.137138	-428.084285	-0.080546	0.267506	22219.76379
-324.667766	-351.60189	-79.914932	-454.025018	-2.369434	-2.021382	22228.91934
-268.971486	-383.646325	-44.055684	-426.558359	-0.080546	0.267506	22220.52675
-233.8752	-414.164835	1.72208	-462.417608	1.44538	0.267506	22234.26008
-180.467808	-436.290754	75.729466	-489.121304	2.208342	-0.495456	22250.2823
-128.586342	-454.60186	95.566497	-518.87685	1.44538	0.267506	22241.12674
-85.860429	-469.861114	81.070205	-531.084254	-0.080546	1.030469	22228.91934
-33.216	-504.9574	190.936839	-468.52131	-1.606471	-0.495456	22236.54897
4.169174	-517.927767	261.892374	-451.73613	-0.843509	-0.495456	22231.20823
27.821019	-524.794432	283.25533	-449.447241	1.44538	1.793432	22216.71194
91.909889	-520.979618	305.38125	-425.032434	0.682417	0.267506	22218.23786
137.687653	-508.772214	333.610871	-411.299104	1.44538	1.030469	22228.15638
185.754305	-501.905549	361.07753	-386.884297	0.682417	1.030469	22166.3564
233.057995	-472.912965	397.699741	-372.388005	-0.080546	0.267506	22190.7712
249.080213	-471.38704	428.21825	-336.528756	-3.132397	-0.495456	22207.55638
283.413536	-447.735195	449.581207	-294.565806	-0.080546	1.030469	22194.58602
342.924629	-435.527791	442.714542	-314.402837	-0.843509	-0.495456	22175.51195
349.791294	-375.253735	470.944164	-222.847308	-1.606471	1.030469	22210.60823
404.724611	-338.631524	499.936748	-161.047327	-0.843509	0.267506	22204.50453
426.85053	-293.616722	530.455257	-133.580668	-0.080546	0.267506	22204.50453
451.265338	-243.261182	493.070083	-100.773271	0.682417	0.267506	22212.89712
452.028301	-199.009343	516.721928	-87.802904	-0.843509	-1.258419	22203.74157
473.391257	-160.861206	476.284903	-27.528848	-0.843509	0.267506	22195.34898
480.257922	-109.742703	451.870095	-7.691817	0.682417	-0.495456	22190.7712
477.206071	-41.839019	447.292319	76.234084	2.971305	1.030469	22240.36378
461.946816	-21.239025	435.847878	141.085917	2.208342	0.267506	22239.60082
468.050518	32.168366	384.729374	148.715544	2.971305	1.793432	22242.65267
448.97645	83.28687	403.04048	206.700712	0.682417	0.267506	22242.65267
420.746828	129.827597	377.099747	250.189588	-0.843509	0.267506	22222.05268
414.643126	153.479442	332.847908	292.915502	1.44538	0.267506	22225.10453
384.124617	199.257206	286.307181	290.626613	0.682417	0.267506	22229.6823
391.754244	245.03497	248.922007	318.093272	-0.080546	0.267506	22218.23786
353.606107	281.657181	206.196094	354.715483	0.682417	0.267506	22225.86749
341.398704	322.094206	168.81092	394.389546	1.44538	0.267506	22231.20823
316.983896	357.953455	119.218342	423.38213	-0.080546	1.030469	22196.11194
291.806126	376.264561	29.188739	362.345111	-1.606471	0.267506	22205.2675
270.443169	391.523815	23.848	404.308061	-3.132397	-1.258419	22212.13416
217.035778	438.827505	-60.840864	411.174726	-1.606471	-0.495456	22202.97861
172.783939	455.612685	-79.15197	468.396931	-0.080546	1.030469	22199.16379
146.080243	480.790456	-114.248256	484.419149	-0.843509	1.793432	22234.26008
81.22841	486.131195	-132.559361	469.159894	-0.080546	-0.495456	22222.81564
63.680267	470.87194	-176.048237	482.893223	-1.606471	-0.495456	22209.08231
26.295093	490.708971	-191.307492	482.13026	1.44538	1.793432	22224.34156
-20.245634	487.65712	-241.663033	478.315447	0.682417	1.030469	22220.52675
-29.401186	470.108977	-299.648201	446.271012	2.971305	0.267506	2903.836177
-74.415988	473.923791	-324.825971	412.700651	3.734268	1.793432	16.78518
-109.512274	451.034909	-391.966692	379.130291	1.44538	1.030469	14.496292
-163.682628	443.405282	-449.188897	385.996956	0.682417	0.267506	10.681478
-210.986318	419.753437	-431.640754	387.522881	-0.080546	-0.495456	9.918516
-241.504827	396.101592	-418.670388	353.952521	-0.843509	1.030469	22019.10459
-263.630747	380.842337	-426.300015	305.122905	-0.843509	-0.495456	22180.08972
-299.489995	361.768269	-404.174096	276.130321	0.682417	1.030469	22210.60823
-342.215909	326.671983	-450.714823	223.485893	-0.843509	1.030469	22218.23786
-343.741834	291.575697	-472.077779	176.182203	-1.606471	0.267506	22184.6675
-387.23071	230.538678	-452.240748	144.137768	-2.369434	-0.495456	22185.43046
-404.778853	213.753498	-492.677773	49.530389	-1.606471	-0.495456	22198.40083
-440.638102	190.864616	-514.04073	20.537805	-0.080546	-0.495456	22179.32676
-488.704754	134.405373	-539.2185	-123.662153	-1.606471	-0.495456	22167.88232
-462.001058	82.523907	-502.596289	-96.195494	0.682417	1.793432	22204.50453
-475.734388	55.057249	-395.018543	-63.388096	-0.080546	-0.495456	22216.71194
-486.415866	9.279484	-365.262996	-96.195494	-0.843509	0.267506	22220.52675
-489.467717	-31.157541	-372.129661	-138.921407	-1.606471	-1.258419	22224.34156
-490.993642	-72.357529	-340.085226	-201.484352	0.682417	1.030469	22225.86749
-478.023276	-115.083442	-341.611151	-237.3436	0.682417	1.030469	22221.28971
-481.075127	-150.179728	-285.151909	-269.388035	0.682417	1.030469	22228.91934
-433.008474	-189.85379	-256.159325	-309.82506	0.682417	-1.258419	22247.23045
-421.564033	-225.713039	-241.663033	-354.839862	0.682417	0.267506	22231.20823
-369.682567	-273.779691	-247.003772	-426.558359	2.971305	-0.495456	22240.36378
-371.208493	-302.772275	-199.700082	-435.713912	0.682417	0.267506	22242.65267
-330.771468	-321.083381	-127.981585	-453.262055	-0.080546	1.030469	22223.5786
-297.96407	-371.438921	-50.159386	-451.73613	1.44538	0.267506	22224.34156
-275.83815	-405.772245	-5.144584	-464.706496	0.682417	1.793432	22230.44527
-211.749281	-434.764829	20.796149	-499.039819	-0.080546	0.267506	22214.42305
-165.208554	-450.787046	64.285025	-488.358341	-1.606471	-0.495456	22225.10453
-118.667827	-475.201854	119.981305	-485.30649	0.682417	0.267506	22230.44527
-82.045615	-509.535177	168.81092	-493.69908	-2.369434	0.267506	22193.82305
-16.43082	-511.824065	197.803504	-483.017602	-1.606471	-0.495456	22202.97861
31.635833	-510.29814	255.788672	-466.232422	-0.843509	0.267506	22215.18601
64.44323	-510.29814	260.366448	-502.09167	-0.080546	1.030469	22199.92676
107.932106	-516.401841	276.388666	-486.069453	0.682417	1.793432	22214.42305
156.761721	-495.801848	332.847908	-453.262055	0.682417	1.030469	22226.63045
188.806156	-489.698146	390.070114	-376.202819	1.44538	1.030469	22211.3712
236.872809	-460.705562	411.43307	-347.973197	0.682417	-1.258419	22203.74157
278.072797	-446.20927	441.95158	-334.239868	1.44538	1.030469	22227.39341
304.01353	-419.505574	490.018232	-295.328768	0.682417	0.267506	22196.87491
358.946847	-384.409288	499.173785	-237.3436	2.971305	0.267506	22215.94897
395.569058	-359.99448	464.840462	-212.928793	2.208342	1.030469	22230.44527
402.435723	-323.372269	503.751561	-201.484352	2.971305	1.793432	22227.39341
430.665344	-268.438952	486.203418	-155.706588	2.208342	-0.495456	22191.53417
448.97645	-224.950076	487.729344	-120.610302	0.682417	-1.258419	22128.20826
463.472742	-184.513051	497.647859	-43.551065	0.682417	0.267506	22218.23786
472.628294	-147.127877	492.30712	11.382252	-0.843509	1.030469	22186.19343
471.102369	-100.58715	477.047866	45.715575	-2.369434	-0.495456	22209.84527
456.606077	-47.179758	456.447872	102.174817	0.682417	1.030469	22233.49712
464.998667	-3.690882	417.536772	165.500725	0.682417	0.267506	22215.94897
448.213487	28.353553	432.796027	192.967383	-0.843509	-1.258419	22220.52675
437.532009	85.575758	388.544188	224.248855	-0.843509	1.030469	22212.89712
422.272754	129.064634	316.062728	218.145153	-1.606471	0.267506	22205.2675
404.724611	164.16092	319.877542	217.382191	-1.606471	0.267506	22205.2675
403.961648	226.723864	277.151628	240.271073	-0.843509	-0.495456	22219.00082
379.546841	265.634964	238.240529	334.878452	-0.080546	0.267506	22222.05268
355.894996	301.494213	177.20351	360.056223	0.682417	-0.495456	22219.00082
327.665374	351.849753	136.003522	410.411763	1.44538	1.793432	22230.44527
311.643157	377.790486	99.381311	421.093241	-0.080546	0.267506	22227.39341
271.969095	396.864555	80.307242	444.745086	-0.843509	-0.495456	22219.00082
241.450585	426.620101	21.559112	458.478416	-0.843509	-1.258419	22219.00082
204.065411	455.612685	-52.448274	472.974708	2.971305	1.793432	22255.62304
168.206162	480.790456	-104.32974	479.841372	1.44538	1.793432	22232.73415
118.613585	472.397866	-154.685281	433.300645	2.208342	1.030469	22242.65267
69.021007	477.738605	-177.574163	454.663602	1.44538	0.267506	22244.94156
30.87287	488.420083	-202.751933	461.530267	1.44538	0.267506	22222.05268
3.406211	479.26453	-232.50748	485.945074	-0.080546	0.267506	22224.34156
-33.216	478.501567	-243.188958	466.871006	-0.080546	0.267506	22191.53417
-66.786361	459.427499	-278.285244	469.159894	1.44538	-0.495456	54.933317
-119.430789	467.057126	-350.766704	438.641384	0.682417	1.030469	13.733329
-140.793746	431.960841	-385.86299	430.248794	-1.606471	-0.495456	11.444441
-181.993734	420.516399	-395.018543	386.759918	-3.132397	-0.495456	10.681478
-231.586312	407.546033	-391.203729	354.715483	0.682417	1.030469	14983.82519
-251.423343	386.946039	-405.700021	340.219191	-1.606471	-1.258419	22139.6527
-272.023337	370.160859	-466.73704	266.211806	-1.606471	0.267506	22173.22306
-332.297393	346.509014	-512.514804	209.752563	-0.080546	0.267506	22191.53417
-350.608499	316.753467	-507.174065	198.308122	2.208342	0.267506	22214.42305
-375.786269	280.894219	-460.633338	186.100719	-0.080546	0.267506	22206.03046
-384.178859	245.03497	-474.366667	114.382221	-0.080546	0.267506	22205.2675
-417.74922	190.101653	-462.159264	67.841494	1.44538	0.267506	22208.31935
-449.030692	173.316473	-501.070363	15.960028	0.682417	1.030469	22190.7712
-439.875139	118.383156	-456.818524	2.989662	2.208342	-0.495456	22214.42305
-468.867723	87.864646	-412.566686	-25.23996	-0.080546	-0.495456	22244.94156
-488.704754	39.797994	-363.737071	-91.617718	2.208342	0.267506	22247.99341
-490.993642	7.753559	-349.240779	-95.432531	-0.080546	-0.495456	22222.81564
-475.734388	-57.861237	-370.603735	-181.647321	-0.080546	0.267506	22234.26008
-494.045493	-89.142709	-337.033375	-225.899159	-0.080546	0.267506	22232.73415
-478.786238	-127.290846	-282.100058	-265.573222	-0.080546	1.030469	22213.66009
-462.001058	-169.253796	-273.707468	-292.276918	0.682417	0.267506	22223.5786
-431.482549	-211.979709	-247.003772	-322.032464	-0.843509	0.267506	22229.6823
-399.438114	-243.261182	-218.774151	-371.625042	0.682417	0.267506	22214.42305
-397.912188	-304.298201	-202.751933	-383.069483	-0.843509	-1.258419	22217.4749
-355.186275	-327.187083	-134.085287	-414.350955	-0.843509	-0.495456	22210.60823
-326.193691	-348.550039	-98.226038	-454.025018	-1.606471	0.267506	22212.13416
-307.119623	-378.305586	-53.211237	-471.573161	-0.080546	1.030469	22203.74157
-244.556678	-413.401872	-22.692727	-486.069453	-1.606471	1.030469	22201.45268
-208.69743	-443.920381	49.02577	-531.084254	0.682417	-0.495456	22224.34156
-154.527075	-472.150003	65.047988	-509.721298	0.682417	0.267506	22219.76379
-103.408572	-495.038885	145.159075	-479.965751	1.44538	-0.495456	22228.91934
-45.423404	-510.29814	178.729435	-473.862049	0.682417	1.030469	22229.6823
-25.586373	-501.905549	236.714603	-440.291688	-0.080546	1.030469	22216.71194
44.606199	-504.194438	300.803473	-435.713912	1.44538	1.030469	22231.97119
87.332112	-505.720363	313.77384	-439.528726	2.971305	1.793432	22251.80822
127.769137	-515.638879	316.825691	-469.284272	2.208342	0.267506	22226.63045
179.650603	-514.875916	309.196063	-434.187987	1.44538	-0.495456	22208.31935
224.665405	-469.098152	421.351586	-363.232452	2.971305	0.267506	22225.10453
237.635771	-439.342605	425.929362	-357.891713	1.44538	1.030469	22213.66009
299.435753	-411.112984	483.91453	-332.713943	-0.843509	-1.258419	22202.21564
320.79871	-408.061133	453.396021	-274.728775	2.208342	0.267506	22215.18601
365.050549	-381.357437	499.173785	-224.373234	1.44538	1.793432	22211.3712
405.487574	-329.475971	492.30712	-193.854724	0.682417	1.030469	22213.66009
420.746828	-292.090797	487.729344	-146.551035	0.682417	-1.258419	22202.97861
436.769046	-280.646356	489.255269	-116.795488	0.682417	0.267506	22192.29713
451.265338	-223.42415	499.173785	-81.699202	-1.606471	-1.258419	22173.98602
458.132002	-172.305647	451.870095	-68.728836	-0.080546	1.030469	22189.24528
470.339406	-138.735287	417.536772	-38.210326	-1.606471	-2.021382	22185.43046
462.709779	-73.883454	442.714542	61.737792	-0.843509	0.267506	22209.08231
469.576443	-34.972354	371.759008	133.45629	-0.843509	-1.258419	22227.39341
468.813481	7.753559	457.973797	176.182203	0.682417	1.030469	22170.17121
443.63571	51.242435	409.907145	208.989601	-0.080546	-0.495456	22216.71194
440.583859	116.85723	371.759008	250.189588	1.44538	1.030469	22226.63045
401.67276	158.820181	329.796057	262.396992	-0.843509	-0.495456	22231.97119
424.561642	209.938684	325.218281	302.071055	1.44538	0.267506	22233.49712
394.806095	246.560895	289.359032	347.848819	0.682417	-0.495456	22244.94156
358.946847	282.420144	238.240529	351.663632	1.44538	1.030469	22245.70452
328.428337	325.146057	139.055373	347.848819	2.208342	1.030469	22221.28971
324.613523	350.323828	63.522062	352.426595	2.208342	-0.495456	22233.49712
287.228349	388.471965	116.166491	424.908055	-0.080546	0.267506	22231.97119
260.524654	418.227511	38.344292	457.715453	-0.843509	-0.495456	22212.89712
217.035778	430.434915	-19.640876	469.159894	-0.843509	1.030469	22220.52675
183.465417	453.323797	-67.707529	481.367298	-0.843509	0.267506	22228.91934
150.658019	488.420083	-126.455659	468.396931	-0.843509	0.267506	22224.34156
90.383963	473.160828	-90.596411	459.241378	0.682417	-0.495456	22219.00082
46.895087	484.605269	-182.914902	484.419149	-1.606471	0.267506	22209.84527
24.769168	471.634903	-227.166741	486.708037	-2.369434	-0.495456	22215.94897
-16.43082	473.160828	-272.944505	475.263596	0.682417	1.030469	22203.74157
-52.290069	465.531201	-319.485232	413.463614	-1.606471	0.267506	6453.901791
-112.564125	461.716387	-398.833356	349.374744	-0.080546	0.267506	19.074068
-118.667827	443.405282	-433.929642	385.996956	1.44538	-0.495456	14.496292
-162.156703	441.116393	-359.159294	367.68585	1.44538	0.267506	9.918516
-194.9641	412.123809	-398.833356	360.056223	0.682417	-0.495456	12.207404
-236.927051	399.916406	-417.907425	341.745117	-0.080546	-0.495456	21840.57131
-274.312225	399.916406	-400.359282	318.093272	-0.080546	-0.495456	22185.43046
-304.067772	351.08679	-434.692605	288.337725	1.44538	1.030469	22230.44527
-326.193691	327.434946	-475.892593	230.352557	-0.080546	-1.258419	22207.55638
-356.712201	299.205324	-480.470369	181.522942	2.208342	0.267506	22203.74157
-392.571449	261.82015	-451.477785	133.45629	2.208342	1.030469	22219.00082
-384.178859	219.094237	-490.388885	102.174817	2.971305	1.030469	22180.85269
-432.245512	180.9461	-476.655556	63.263718	-0.080546	1.030469	22205.2675
-461.238096	142.797963	-443.085195	24.352618	-0.080546	1.030469	22206.03046
-468.867723	102.360938	-444.611121	-0.825152	-0.080546	-0.495456	22222.05268
-477.260313	72.605391	-404.174096	-46.602916	1.44538	0.267506	22219.00082
-509.304748	20.723925	-364.500033	-106.876972	-0.080546	-0.495456	22228.15638
-509.304748	-9.031621	-347.714853	-160.284364	-0.080546	-0.495456	22210.60823
-500.149195	-60.913088	-368.314847	-252.602855	-3.132397	0.267506	22196.87491
-476.49735	-99.061224	-328.640785	-276.2547	-0.080546	1.030469	22211.3712
-463.526984	-154.757504	-327.114859	-281.595439	-0.843509	1.030469	22218.23786
-452.082543	-191.379716	-266.840803	-347.210235	1.44538	1.030469	22210.60823
-421.564033	-221.135262	-269.129691	-395.276887	2.971305	1.793432	22226.63045
-405.541816	-270.72784	-226.403778	-450.210204	0.682417	1.030469	22231.20823
-375.023306	-290.564871	-191.307492	-447.158353	-0.843509	0.267506	22213.66009
-344.504797	-336.342636	-115.774181	-437.239838	-0.080546	-0.495456	22224.34156
-293.386293	-366.098182	-75.337156	-447.921316	-0.843509	-0.495456	22230.44527
-259.05297	-381.357437	-2.855696	-449.447241	0.682417	1.030469	22232.73415
-224.719647	-418.742611	39.107255	-485.30649	0.682417	-0.495456	22241.12674
-189.623361	-453.838897	74.966503	-509.721298	1.44538	0.267506	22247.99341
-106.460423	-476.727779	70.388727	-496.750931	2.208342	0.267506	22228.91934
-84.334503	-498.090736	156.603516	-499.039819	0.682417	-0.495456	22228.91934
-44.660441	-524.031469	219.929423	-460.891682	2.208342	0.267506	22230.44527
24.006205	-513.34999	180.255361	-543.291658	-0.080546	0.267506	22152.62307
44.606199	-508.772214	301.566436	-445.632428	0.682417	-0.495456	22212.13416
102.591367	-501.905549	344.292349	-447.921316	0.682417	0.267506	22225.10453
149.895057	-524.031469	336.662722	-407.484291	2.208342	1.793432	22221.28971
193.383933	-500.379624	395.410853	-371.625042	-1.606471	0.267506	22196.87491
231.53207	-475.964816	438.136766	-347.210235	-2.369434	-0.495456	22206.03046
283.413536	-462.231487	456.447872	-338.817644	-3.132397	-0.495456	22212.89712
307.065381	-433.238903	463.314536	-317.454688	0.682417	0.267506	22176.27491
327.665374	-404.246319	451.870095	-277.017663	-0.080546	1.030469	22201.45268
378.783878	-373.72781	472.470089	-219.032495	-0.080546	0.267506	22215.18601
409.302387	-311.164865	471.707126	-188.513985	2.208342	1.030469	22184.6675
429.139418	-304.298201	477.047866	-165.625103	0.682417	-1.258419	22207.55638
455.843114	-236.394517	505.277487	-117.558451	-0.843509	-0.495456	22219.76379
460.420891	-204.350082	493.833046	-52.706618	-1.606471	0.267506	22197.63787
484.835698	-158.572318	505.277487	0.700773	-0.843509	-0.495456	22193.82305
477.969034	-103.639001	476.284903	55.634091	2.971305	-0.495456	22244.94156
490.9394	-47.179758	490.018232	103.700743	0.682417	0.267506	22236.54897
471.865332	6.990596	460.262685	148.715544	1.44538	-0.495456	22237.31193
468.050518	43.612807	444.240468	192.967383	-0.843509	-1.258419	22240.36378
429.139418	84.812795	369.47012	211.278489	-1.606471	0.267506	22231.20823
431.428307	122.960932	319.114579	246.374775	2.208342	1.030469	22219.00082
415.406089	178.657212	318.351616	295.967353	-0.080546	-0.495456	22227.39341
390.991282	212.990535	301.566436	339.456229	-0.843509	-0.495456	22225.86749
359.709809	257.242374	247.396082	357.004372	0.682417	1.030469	22132.78604
340.635741	288.523846	214.588684	376.841403	-1.606471	0.267506	22221.28971
341.398704	326.671983	159.655367	395.915471	-2.369434	0.267506	22211.3712
300.961679	367.109008	84.885019	419.567316	-2.369434	-0.495456	22196.11194
275.020946	394.575666	46.736882	427.959906	-0.843509	0.267506	22208.31935
244.502436	422.042325	20.796149	455.426565	1.44538	1.030469	22222.05268
200.250597	445.69417	-33.374205	479.841372	0.682417	1.030469	22206.03046
153.70987	467.057126	-87.54456	471.448782	-0.080546	-0.495456	22226.63045
111.74692	468.583052	-139.426026	464.582117	1.44538	0.267506	22235.02304
76.650634	475.449717	-184.440827	426.433981	-0.080546	-0.495456	22209.84527
50.709901	483.842307	-183.677865	480.604335	-0.080546	0.267506	22219.00082
5.695099	478.501567	-207.329709	493.574701	0.682417	1.030469	22229.6823
-13.378969	473.160828	-266.07784	484.419149	-0.843509	-0.495456	22222.81564
-52.290069	464.768238	-298.885238	469.159894	-0.080546	-0.495456	190.740684
-84.334503	464.005275	-324.063008	437.115459	1.44538	0.267506	13.733329
-143.082634	432.723803	-374.418549	414.226577	-0.080546	0.267506	13.733329
-172.075218	435.775654	-403.411133	407.359912	2.208342	0.267506	10.681478
-222.430759	415.938623	-395.018543	366.159924	-0.080546	0.267506	10829.49309
-268.208523	404.494182	-420.959276	308.937719	-0.080546	-1.258419	22136.60085
-290.334442	377.790486	-459.107413	276.893284	-1.606471	-0.495456	22192.29713
-300.252958	358.716418	-460.633338	253.241439	1.44538	-0.495456	22205.2675
-335.349244	312.175691	-458.34445	231.11552	-1.606471	-0.495456	22207.55638
-371.971455	286.997921	-479.707407	156.345172	-2.369434	0.267506	22182.37861
-387.993673	245.03497	-471.314816	111.33037	-0.843509	1.030469	22186.95639
-425.378847	199.257206	-511.751841	38.84891	-0.843509	1.030469	22200.68972
-427.667735	140.509075	-467.500003	4.515587	-2.369434	-1.258419	22154.14899
-442.164027	110.753528	-449.188897	-10.743668	-0.080546	1.030469	22193.06009
-468.10476	77.946131	-453.003711	-32.106624	-1.606471	-1.258419	22228.91934
-489.467717	37.509106	-397.307431	-84.751053	0.682417	-0.495456	22216.71194
-513.119562	-4.453845	-359.922257	-134.343631	0.682417	1.030469	22221.28971
-478.023276	-28.868653	-378.233363	-207.588054	0.682417	0.267506	22230.44527
-482.601052	-76.172342	-343.900039	-231.239899	2.208342	1.793432	22219.00082
-491.756605	-112.794554	-289.729685	-232.765824	-0.843509	-0.495456	22219.76379
-454.371431	-153.994541	-277.522281	-265.573222	-0.080546	0.267506	22251.80822
-426.14181	-200.535268	-263.025989	-319.743576	-0.080546	0.267506	22235.786
-378.83812	-254.705623	-240.137107	-363.995415	0.682417	0.267506	22229.6823
-390.282561	-291.327834	-179.863051	-406.721328	0.682417	0.267506	22238.83786
-358.238126	-303.535238	-157.737132	-419.691695	-0.080546	-1.258419	22231.20823
-308.645548	-340.920412	-91.359373	-443.343539	0.682417	0.267506	22218.23786
-290.334442	-393.564841	-53.974199	-460.891682	0.682417	-0.495456	22224.34156
-252.949268	-418.742611	-6.67051	-460.891682	-0.843509	1.030469	22231.20823
-214.801132	-437.053717	33.003553	-490.647229	-0.843509	-1.258419	22215.94897
-169.023367	-455.364822	79.54428	-506.669447	0.682417	0.267506	22227.39341
-134.690044	-479.016667	151.262777	-473.099086	-1.606471	-0.495456	22212.89712
-56.104882	-524.794432	168.81092	-492.936117	-1.606471	1.030469	22196.11194
-30.164149	-519.453692	229.084976	-484.543527	-3.132397	-0.495456	22206.79342
43.080274	-524.031469	287.833107	-440.291688	-0.080546	1.030469	22215.18601
87.332112	-517.927767	296.225697	-473.099086	0.682417	1.030469	22206.03046
117.850622	-507.246289	308.433101	-483.780564	-0.843509	1.030469	22212.13416
178.887641	-513.34999	387.781225	-401.380589	-0.080546	-0.495456	22201.45268
226.954293	-473.675928	403.803443	-390.699111	2.208342	0.267506	22211.3712
268.917244	-491.224071	404.566406	-399.091701	0.682417	1.030469	22080.14161
286.465387	-455.364822	454.158983	-317.454688	-0.843509	1.030469	22199.92676
336.057965	-404.246319	471.707126	-277.017663	3.734268	1.030469	22232.73415
376.49499	-376.016698	477.810828	-239.632489	3.734268	2.556395	22228.91934
381.072766	-351.60189	472.470089	-184.699172	3.734268	1.030469	22229.6823
425.324605	-298.957461	496.884897	-164.86214	2.208342	0.267506	22207.55638
431.428307	-249.364884	512.144151	-112.217712	1.44538	1.030469	22211.3712
457.36904	-228.76489	496.121934	-81.699202	-0.843509	0.267506	22211.3712
480.257922	-192.142678	483.91453	-84.751053	0.682417	1.030469	22191.53417
468.813481	-141.024175	464.840462	6.804475	-0.080546	-1.258419	22200.68972
483.309773	-85.327895	476.284903	83.100749	-1.606471	0.267506	22225.10453
467.287555	-34.972354	425.166399	129.641476	0.682417	0.267506	22231.97119
456.606077	0.123931	430.507139	150.24147	-2.369434	1.030469	22205.2675
439.057934	41.323919	394.64789	213.567377	-3.895359	-1.258419	22201.45268
406.250536	90.153534	361.07753	213.567377	-2.369434	-0.495456	22216.71194
411.591275	122.960932	348.870126	247.9007	-1.606471	-2.784345	22198.40083
418.45794	189.33869	316.062728	282.234023	0.682417	-0.495456	22212.13416
389.465356	232.064603	246.633119	308.937719	-0.080546	-0.495456	22229.6823
375.732027	264.109038	227.559051	346.322893	0.682417	0.267506	22218.23786
349.791294	322.857169	134.477597	350.137707	-0.843509	0.267506	22220.52675
325.376486	359.479381	61.233174	334.115489	-0.843509	-1.258419	22228.15638
300.198716	399.153443	87.93687	413.463614	1.44538	1.030469	22226.63045
280.361685	418.227511	18.507261	418.041391	0.682417	-0.495456	22220.52675
221.613554	438.827505	-8.196435	475.263596	4.497231	1.793432	22172.4601
186.517268	453.323797	-76.100119	493.574701	1.44538	-0.495456	22244.17859
133.872839	492.234897	-140.951951	461.530267	2.208342	-1.258419	22232.73415
114.798771	471.634903	-153.159355	482.13026	-0.080546	-1.258419	22238.83786
77.413597	491.471934	-176.048237	469.159894	-0.080546	1.030469	22233.49712
40.028423	480.027493	-193.59638	471.448782	-0.843509	-0.495456	22215.94897
-14.904894	473.160828	-237.848219	480.604335	-0.080546	-0.495456	22219.76379
-37.030814	471.634903	-272.181542	454.663602	0.682417	0.267506	14738.15119
-81.282653	440.353431	-307.277828	461.530267	2.208342	2.556395	21.362957
-115.615976	438.827505	-333.218561	407.359912	-2.369434	-1.258419	12.970367
-158.341889	435.012691	-364.500033	385.233993	-0.843509	1.030469	10.681478
-193.438175	425.094176	-367.551884	373.789552	-2.369434	-0.495456	11.444441
-222.430759	393.812704	-428.588903	370.737701	-0.843509	1.030469	21618.54915
-256.001119	399.153443	-448.425934	308.174756	-0.080546	0.267506	22183.90454
-306.35666	368.634933	-434.692605	235.693296	0.682417	0.267506	22188.48232
-320.089989	334.30161	-475.892593	247.9007	0.682417	-0.495456	22202.97861
-352.134424	318.279393	-451.477785	189.915532	-0.843509	-0.495456	22196.11194
-371.208493	280.131256	-462.922226	133.45629	-0.080546	-0.495456	22213.66009
-400.201077	232.827566	-517.092581	45.715575	-1.606471	0.267506	22190.7712
-461.238096	190.864616	-495.729624	28.930395	-0.080546	1.030469	22199.92676
-439.112176	142.035001	-469.025928	-8.454779	2.971305	1.793432	22228.15638
-449.793654	113.042417	-449.95186	-2.351077	3.734268	0.267506	22238.83786
-487.941791	72.605391	-395.018543	-48.891804	1.44538	-1.258419	22242.65267
-494.045493	54.294286	-382.811139	-98.484382	-0.843509	-0.495456	22236.54897
-472.682537	14.620223	-372.129661	-135.106594	3.734268	1.030469	22228.91934
-502.438083	-49.468646	-343.900039	-180.121395	2.208342	1.793432	22228.91934
-481.838089	-98.298262	-318.722269	-239.632489	-0.843509	-0.495456	22229.6823
-478.023276	-137.972324	-274.47043	-245.736191	-1.606471	-0.495456	22214.42305
-446.741804	-182.987125	-256.159325	-293.03988	1.44538	0.267506	22226.63045
-415.460331	-233.342666	-250.055623	-382.30652	-0.843509	1.030469	21693.3195
-406.304778	-265.387101	-214.959337	-378.491707	-0.843509	-0.495456	22193.82305
-389.519598	-311.927828	-159.263057	-389.173185	-3.132397	-0.495456	22198.40083
-338.401095	-328.713008	-122.640846	-431.136136	-0.843509	0.267506	22215.94897
-310.934436	-359.231518	-63.129752	-458.602794	-1.606471	0.267506	22199.16379
-276.601113	-406.535207	-40.24087	-445.632428	-1.606471	-1.258419	22210.60823
-229.297424	-425.609276	5.536894	-483.017602	0.682417	0.267506	22231.20823
-175.127069	-445.446307	55.892435	-496.750931	0.682417	0.267506	22222.05268
-133.164119	-469.861114	111.588715	-489.121304	-0.080546	0.267506	22221.28971
-87.386354	-481.305556	97.092423	-505.906484	-1.606471	0.267506	22229.6823
-40.082665	-517.927767	197.803504	-486.069453	-0.080546	0.267506	22220.52675
5.695099	-525.557394	236.714603	-471.573161	-0.080546	0.267506	22214.42305
75.887671	-503.431475	274.86274	-446.39539	2.208342	-0.495456	22247.23045
110.220994	-498.853698	329.033095	-434.187987	2.208342	0.267506	22238.07489
135.398765	-502.668512	354.210865	-427.321322	1.44538	-0.495456	22210.60823
182.702454	-482.831481	370.996045	-378.491707	-0.843509	1.030469	22225.86749
245.265399	-488.935183	412.958996	-347.210235	2.971305	0.267506	22234.26008
267.391318	-450.024083	450.34417	-340.34357	-0.080546	0.267506	22202.21564
306.302418	-428.661127	460.262685	-298.380619	-0.843509	0.267506	22211.3712
352.080182	-406.535207	480.862679	-270.150998	2.208342	1.793432	22223.5786
384.124617	-371.438921	480.099716	-222.084346	-1.606471	-0.495456	22202.21564
409.302387	-330.238934	483.91453	-180.884358	0.682417	0.267506	22194.58602
412.354238	-297.431536	480.099716	-149.602886	-3.132397	-2.021382	22184.6675
438.294971	-252.416734	488.492307	-156.46955	-0.843509	0.267506	22177.03787
469.576443	-204.350082	486.966381	-74.832538	2.208342	1.793432	22190.7712
455.843114	-157.809355	477.810828	-38.973289	-0.843509	0.267506	22196.87491
464.235704	-99.824187	470.944164	22.06373	-0.080546	0.267506	22211.3712
477.206071	-60.913088	454.921946	82.337786	-0.080546	-0.495456	22222.05268
472.628294	-17.424212	441.188617	141.84888	-1.606471	1.030469	22226.63045
455.080151	41.323919	436.61084	181.522942	0.682417	-0.495456	22225.10453
452.791263	71.842429	400.751592	232.641445	-2.369434	-0.495456	22218.23786
437.532009	116.094267	331.321983	234.167371	1.44538	-1.258419	22228.91934
408.539425	183.997951	332.084946	276.893284	0.682417	-0.495456	22247.99341
411.591275	221.383125	309.959026	314.278458	1.44538	-0.495456	22239.60082
390.228319	249.612746	234.425715	341.745117	-0.080546	0.267506	22241.12674
370.391288	285.471995	203.907206	361.582148	-0.080546	-0.495456	22237.31193
325.376486	307.597914	123.796118	369.211775	0.682417	0.267506	22225.86749
304.776492	379.316412	126.085007	394.389546	-0.843509	-0.495456	22227.39341
290.2802	396.101592	82.596131	440.930273	-1.606471	-1.258419	22229.6823
243.739473	415.17566	25.373925	465.34508	-0.080546	0.267506	22216.71194
207.117262	444.168244	-28.033466	471.448782	0.682417	1.030469	22226.63045
170.495051	453.323797	-105.855665	456.189527	1.44538	0.267506	22231.97119
130.058026	463.242313	-105.855665	442.456198	-3.132397	0.267506	22202.97861
92.672851	470.108977	-167.655647	457.715453	-3.132397	-0.495456	22202.21564
39.26546	478.501567	-178.337125	476.026559	-3.132397	0.267506	22215.94897
11.798801	476.212679	-218.011188	472.974708	-0.080546	1.030469	22202.21564
-43.897478	476.975642	-242.425995	472.974708	-1.606471	-0.495456	22206.79342
-75.178951	455.612685	-301.174126	450.848788	-0.843509	0.267506	163.274026
-86.623392	457.901574	-323.300045	439.404347	-0.080546	1.030469	15.259255
-130.112268	441.879356	-359.159294	427.959906	1.44538	0.267506	12.970367
-159.867814	431.197878	-382.811139	400.493248	-0.843509	0.267506	10.681478
-207.171504	426.620101	-384.337064	364.633999	-0.843509	0.267506	5278.176214
-224.719647	406.020107	-436.981493	341.745117	1.44538	-0.495456	22114.47493
-268.971486	376.264561	-481.233332	249.426626	1.44538	-0.495456	22219.00082
-292.623331	367.109008	-446.900009	246.374775	-1.606471	-1.258419	22219.76379
-336.112207	315.990505	-453.766673	224.248855	0.682417	1.030469	22206.03046
-353.66035	276.316442	-469.788891	197.54516	4.497231	1.030469	22223.5786
-399.438114	241.220156	-459.107413	125.0637	-0.080546	0.267506	22198.40083
-413.934406	212.227572	-449.95186	89.204451	-0.843509	0.267506	22190.00824
-433.771437	168.738696	-469.025928	51.056314	0.682417	1.030469	22198.40083
-459.71217	126.775746	-433.929642	7.567438	0.682417	-0.495456	22229.6823
-466.578835	91.67946	-439.270381	-30.580699	1.44538	-0.495456	22214.42305
-513.119562	59.635025	-381.285213	-59.573283	1.44538	1.030469	22224.34156
-489.467717	6.227633	-366.788921	-154.180662	-1.606471	1.030469	22211.3712
-484.126978	-29.631615	-445.374083	-167.151029	-2.369434	-0.495456	22194.58602
-476.49735	-76.935305	-356.107443	-222.847308	-2.369434	0.267506	22205.2675
-470.393648	-109.742703	-311.092642	-260.232483	-2.369434	-0.495456	22216.71194
-458.186245	-149.416765	-279.811169	-279.306551	-2.369434	-0.495456	22209.84527
-418.512182	-202.824157	-291.255611	-302.958396	0.682417	1.030469	22224.34156
-426.14181	-233.342666	-233.270443	-349.499123	-0.080546	0.267506	22229.6823
-391.045524	-265.387101	-205.803784	-380.017632	-2.369434	-1.258419	22222.81564
-363.578865	-320.320418	-166.129722	-420.454657	-0.080546	1.030469	22219.76379
-315.512213	-337.868561	-89.070485	-406.721328	0.682417	1.793432	22229.6823
-274.312225	-373.72781	-47.107535	-454.78798	0.682417	-1.258419	22248.75637
-231.586312	-397.379654	-14.300137	-483.017602	2.971305	-0.495456	22235.02304
-214.801132	-422.557425	33.766515	-501.328707	-0.843509	-1.258419	22243.41563
-146.897448	-468.335189	76.492429	-508.195372	1.44538	0.267506	22239.60082
-116.378938	-488.935183	133.714634	-492.936117	2.208342	0.267506	22226.63045
-56.104882	-509.535177	178.729435	-470.047235	-0.080546	0.267506	22225.86749
-21.008596	-522.505543	217.640535	-460.12872	-0.080546	-0.495456	22230.44527
23.243242	-517.927767	290.121995	-462.417608	0.682417	1.030469	22200.68972
75.124709	-510.29814	310.721989	-447.158353	2.208342	1.030469	22227.39341
120.13951	-503.431475	323.692355	-452.499092	-0.080546	1.030469	22199.92676
156.761721	-519.453692	348.107163	-403.669477	-2.369434	1.030469	22184.6675
210.169113	-492.749997	378.625672	-366.284303	-1.606471	1.030469	22201.45268
241.450585	-450.787046	419.062698	-333.476905	-1.606471	0.267506	22203.74157
265.865393	-443.157419	432.796027	-333.476905	0.682417	1.030469	22180.85269
329.1913	-421.794462	459.499723	-288.462104	-0.843509	1.030469	22201.45268
351.317219	-395.853729	474.758977	-255.654706	-1.606471	-0.495456	22216.71194
399.383872	-358.468555	506.803412	-195.38065	-0.843509	-1.258419	22196.87491
426.087567	-321.846344	484.677493	-189.276948	0.682417	0.267506	22206.79342
421.509791	-282.935244	517.484891	-134.343631	2.208342	1.793432	22206.03046
461.183853	-232.579703	478.573791	-88.565867	-0.080546	0.267506	22193.82305
472.628294	-154.757504	499.173785	-96.958457	1.44538	1.793432	22185.43046
487.887549	-127.290846	480.862679	26.641507	-0.080546	-2.784345	22245.70452
474.15422	-89.142709	457.973797	42.663724	0.682417	-0.495456	22240.36378
499.33199	-60.150125	387.018263	69.36742	0.682417	0.267506	22198.40083
461.946816	5.464671	464.077499	186.100719	2.971305	1.793432	22240.36378
452.791263	51.242435	435.847878	199.834048	-0.080546	0.267506	22233.49712
448.213487	97.783162	356.499753	234.930334	-0.080546	0.267506	22215.18601
409.302387	139.746112	350.396051	293.678464	2.208342	1.030469	22226.63045
408.539425	176.368324	306.144212	294.441427	0.682417	-0.495456	22231.97119
387.176468	219.8572	283.25533	324.196974	-0.843509	-0.495456	22209.84527
374.969064	280.894219	213.825721	377.604365	-0.080546	1.030469	22224.34156
349.028331	303.020138	171.862771	344.796968	-1.606471	0.267506	22211.3712
330.717225	329.723834	57.41836	318.856235	-0.843509	-1.258419	22198.40083
314.695008	385.420114	47.499845	376.841403	-0.843509	-0.495456	22203.74157
264.339467	399.153443	29.188739	411.937689	-3.132397	-1.258419	22216.71194
235.346883	419.753437	-9.722361	451.611751	-0.080546	1.030469	22217.4749
198.724672	438.827505	-50.922348	470.685819	0.682417	0.267506	22223.5786
171.258013	453.323797	-119.588995	476.026559	2.208342	1.793432	22232.73415
97.250628	476.975642	-139.426026	480.604335	-1.606471	-1.258419	22223.5786
79.702485	483.079344	-158.500094	482.893223	2.208342	1.793432	22221.28971
24.769168	485.368232	-197.411194	494.337664	-0.080546	-0.495456	22224.34156
12.561764	479.26453	-266.07784	476.789521	3.734268	1.030469	22245.70452
-53.053031	467.057126	-295.833387	402.019173	1.44538	0.267506	22232.73415
-72.890062	470.108977	-379.759288	417.278428	2.208342	1.030469	34.333323
-124.771529	449.508983	-361.448182	420.330279	2.208342	-0.495456	13.733329
-140.030783	447.983058	-374.418549	427.196943	-0.080546	0.267506	12.970367
-173.601144	431.197878	-401.122245	363.108073	-0.080546	-0.495456	10.681478
-236.927051	402.968257	-417.144462	376.841403	0.682417	-0.495456	20396.28285
-240.741865	387.709002	-430.877791	309.700682	2.208342	0.267506	22179.32676
-294.912219	366.346045	-443.848158	278.41921	-3.132397	-1.258419	22204.50453
-324.667766	338.879387	-446.137046	238.745147	-0.080546	1.030469	22192.29713
-349.845536	293.101622	-456.055562	196.019234	-3.132397	-1.258419	22177.03787
-357.475163	248.086821	-448.425934	176.945166	-1.606471	-0.495456	22172.4601
-401.727002	224.434976	-532.351835	8.330401	-0.843509	-0.495456	22194.58602
-418.512182	189.33869	-537.692575	-17.610332	-2.369434	-1.258419	22176.27491
-450.556617	145.086851	-508.699991	-11.50663	-1.606471	0.267506	22196.11194
-462.764021	115.331305	-420.196313	-8.454779	0.682417	0.267506	22228.91934
-471.919574	71.079466	-422.485201	-22.951071	-0.080546	-2.021382	22225.10453
-485.652903	39.035031	-383.574102	-80.173277	-0.843509	-2.021382	22217.4749
-487.178829	6.990596	-358.396331	-140.447333	-0.080546	-0.495456	22228.15638
-480.312164	-48.705684	-353.055592	-202.247315	-0.080546	-0.495456	22229.6823
-475.734388	-82.276044	-314.144493	-242.68434	2.971305	1.030469	22219.76379
-466.578835	-122.713069	-279.811169	-254.128781	-0.080546	0.267506	22248.75637
-454.371431	-157.046392	-260.737101	-311.350986	1.44538	0.267506	22243.41563
-430.719586	-211.979709	-346.188928	-402.143552	-1.606471	-2.021382	22222.81564
-387.23071	-247.838958	-225.640815	-367.810228	0.682417	-0.495456	22235.02304
-378.075157	-289.801909	-146.292691	-387.64726	0.682417	0.267506	22233.49712
-360.527014	-334.053747	-107.381591	-413.587993	0.682417	0.267506	22212.89712
-326.956654	-363.809294	-93.648262	-429.61021	1.44538	1.793432	22225.10453
-278.127039	-392.038915	-18.877913	-453.262055	2.971305	1.793432	22234.26008
-254.475194	-405.772245	3.248006	-483.017602	-0.843509	0.267506	22215.94897
-203.35669	-441.631493	39.107255	-494.462043	0.682417	0.267506	22224.34156
-146.897448	-476.727779	107.010938	-487.595378	-1.606471	0.267506	22210.60823
-101.119684	-479.016667	113.877603	-507.432409	-2.369434	-1.258419	22201.45268
-41.60859	-510.29814	142.107224	-541.00277	-0.843509	0.267506	22203.74157
-10.327118	-523.268506	156.603516	-520.402776	-0.080546	-0.495456	22207.55638
43.843236	-511.824065	274.86274	-449.447241	-0.080546	0.267506	22219.00082
91.909889	-516.401841	311.484952	-443.343539	-1.606471	-0.495456	22212.13416
140.739504	-514.875916	373.284933	-421.21762	1.44538	0.267506	22208.31935
200.250597	-497.327773	400.751592	-383.069483	0.682417	1.030469	22229.6823
227.717256	-480.542593	400.751592	-375.439856	-1.606471	-0.495456	22176.27491
265.10243	-459.179636	439.662691	-340.34357	-0.080546	-0.495456	22193.06009
310.117231	-423.320388	439.662691	-315.928762	2.971305	1.793432	22232.73415
340.635741	-405.772245	441.188617	-293.802843	2.971305	2.556395	22219.00082
364.287586	-343.972263	465.603424	-223.610271	2.208342	1.030469	22222.81564
402.435723	-343.2093	486.966381	-215.217681	1.44538	-0.495456	22219.76379
423.035717	-298.957461	486.203418	-148.07696	0.682417	1.030469	22218.23786
437.532009	-259.283399	496.121934	-98.484382	-0.843509	0.267506	22207.55638
468.813481	-195.194529	513.670077	-86.276979	-0.080546	-1.258419	22201.45268
468.813481	-147.127877	488.492307	-13.795519	-0.843509	0.267506	22202.21564
478.731996	-108.216777	468.655275	11.382252	-1.606471	-0.495456	22222.05268
474.15422	-63.964938	455.684909	84.626675	-0.080546	1.030469	22227.39341
461.183853	-22.001988	413.721958	140.322954	-2.369434	-0.495456	22204.50453
452.028301	19.960963	422.877511	188.389607	-0.843509	1.030469	22201.45268
452.028301	61.16095	322.929393	173.130352	-0.843509	0.267506	22215.94897
438.294971	97.020199	323.692355	204.411824	1.44538	-0.495456	22214.42305
419.220903	164.923883	338.95161	265.448843	-0.080546	0.267506	22209.84527
403.961648	206.886833	295.462734	292.915502	-0.080546	0.267506	22228.91934
385.650542	250.375709	285.544219	334.115489	0.682417	1.030469	22229.6823
361.998698	280.131256	239.003492	342.50808	-0.843509	-0.495456	22215.94897
343.687592	310.649765	154.314628	347.085856	-0.843509	-0.495456	22225.10453
313.932045	362.531231	140.581299	424.145092	-0.843509	-0.495456	22231.20823
297.909828	396.864555	101.670199	440.16731	0.682417	0.267506	22219.00082
258.998728	425.094176	52.840584	465.34508	0.682417	-0.495456	22231.20823
207.117262	419.753437	-61.603827	446.271012	2.971305	1.030469	22245.70452
178.887641	447.220095	-134.085287	431.77472	0.682417	-0.495456	22225.86749
147.606169	456.375648	-147.055653	447.033975	3.734268	1.030469	22238.07489
100.302479	475.449717	-140.951951	472.211745	2.208342	1.793432	22238.07489
59.102491	477.738605	-176.8112	470.685819	0.682417	1.030469	22215.94897
14.08769	480.027493	-201.98897	475.263596	-1.606471	-1.258419	22215.18601
-24.060447	483.842307	-253.870436	447.796937	-0.080546	-0.495456	22229.6823
-59.919696	456.375648	-275.996356	467.633968	-0.080546	1.030469	786.614582
-97.30487	460.953425	-323.300045	450.848788	0.682417	0.267506	16.022217
-136.21597	438.827505	-354.581518	433.300645	-1.606471	0.267506	12.207404
-168.260405	418.227511	-402.64817	376.841403	-0.080546	1.030469	9.155553
-215.564094	412.123809	-415.618537	375.315477	-2.369434	-0.495456	422.681356
-246.082604	406.020107	-428.588903	307.411794	-0.080546	0.267506	22093.11197
-280.415927	371.686784	-462.159264	249.426626	0.682417	0.267506	22199.16379
-303.304809	354.138641	-430.114829	267.737731	-1.606471	0.267506	22200.68972
-323.904803	334.30161	-459.870375	214.33034	2.208342	1.030469	22201.45268
-358.238126	278.60533	-470.551854	196.019234	0.682417	-1.258419	22225.86749
-391.808486	245.03497	-472.840742	120.485923	-0.080546	0.267506	22188.48232
-409.356629	215.279423	-467.500003	60.97483	2.208342	0.267506	22190.00824
-429.193661	167.212771	-488.099997	47.2415	3.734268	1.030469	22227.39341
-445.978841	139.746112	-416.381499	14.434103	3.734268	0.267506	22235.786
-455.134394	116.094267	-462.159264	-22.188109	1.44538	-0.495456	22239.60082
-466.578835	63.449839	-377.4704	-29.817736	0.682417	0.267506	22222.05268
-512.356599	32.168366	-364.500033	-142.736221	0.682417	1.030469	22222.81564
-487.178829	-22.764951	-378.996325	-149.602886	-0.080546	-0.495456	22220.52675
-484.126978	-70.831603	-350.003741	-196.906575	-0.843509	-0.495456	22226.63045
-480.312164	-106.690852	-315.670418	-236.580638	0.682417	-0.495456	22219.00082
-464.289946	-144.076026	-304.98894	-289.225067	1.44538	1.030469	22222.05268
-452.082543	-186.038976	-259.211176	-297.617657	-0.843509	-1.258419	22223.5786
-431.482549	-235.631554	-235.559331	-347.973197	-1.606471	0.267506	22206.03046
-396.386263	-279.883393	-198.937119	-393.750962	-1.606471	-1.258419	22199.92676
-381.127008	-304.298201	-162.314908	-405.958365	-1.606471	-0.495456	22212.13416
-319.327026	-341.683375	-124.929734	-479.965751	-0.843509	1.030469	22215.18601
-310.934436	-366.861145	-63.892715	-447.158353	-0.843509	0.267506	22207.55638
-268.208523	-401.194468	-11.248286	-508.195372	1.44538	1.030469	22228.91934
-213.275206	-426.372238	40.63318	-499.039819	-0.080546	-0.495456	22232.73415
-149.186336	-447.735195	78.018354	-475.387974	-0.080546	0.267506	22215.94897
-131.638193	-491.987034	133.714634	-499.039819	-1.606471	0.267506	22221.28971
-65.260435	-501.142587	163.470181	-508.195372	0.682417	2.556395	22232.73415
-13.378969	-492.749997	229.084976	-473.862049	0.682417	0.267506	22228.91934
17.139541	-517.927767	248.159044	-447.921316	2.208342	0.267506	22241.88971
82.754336	-522.505543	287.070144	-454.025018	1.44538	-0.495456	22235.02304
136.92469	-525.557394	262.655336	-474.625012	0.682417	1.030469	22190.7712
138.450616	-527.08332	377.86271	-411.299104	-0.080546	0.267506	22221.28971
198.724672	-504.9574	391.596039	-388.410222	-0.080546	0.267506	22230.44527
233.057995	-479.016667	446.529356	-359.417638	1.44538	1.030469	22205.2675
276.546871	-443.920381	449.581207	-333.476905	-1.606471	-0.495456	22211.3712
308.591306	-424.08335	454.158983	-301.43247	-0.080546	0.267506	22223.5786
358.946847	-388.987064	473.996015	-271.676924	-0.080546	0.267506	22221.28971
396.332021	-356.179667	496.121934	-196.143613	-1.606471	-1.258419	22188.48232
390.228319	-315.742642	497.647859	-198.432501	-2.369434	-1.258419	22116.00086
418.45794	-285.224132	503.751561	-160.284364	-0.843509	1.793432	22191.53417
447.450524	-231.816741	428.981213	-122.89919	-1.606471	-1.258419	22161.01566
474.15422	-194.431566	432.033064	-98.484382	-1.606471	-0.495456	22187.71935
480.257922	-137.209361	465.603424	-9.217742	-3.132397	-1.258419	22226.63045
479.494959	-88.379746	451.107132	9.856326	-0.080546	-0.495456	22216.71194
467.287555	-41.076056	448.055282	121.248886	0.682417	0.267506	22227.39341
471.102369	9.279484	451.107132	159.397023	-1.606471	-0.495456	22230.44527
466.524593	51.242435	419.82566	207.463675	1.44538	0.267506	22218.23786
443.63571	106.175752	360.314567	196.019234	0.682417	0.267506	22223.5786
423.035717	149.664628	377.099747	282.234023	2.971305	0.267506	22254.09711
416.169052	177.894249	314.536803	299.019204	2.971305	0.267506	22239.60082
406.250536	220.620162	284.781256	324.959937	0.682417	0.267506	22238.83786
391.754244	292.33866	226.796088	320.38216	2.208342	1.030469	22239.60082
346.739443	296.916436	123.796118	350.90067	0.682417	-0.495456	22231.97119
320.79871	347.271977	145.159075	402.019173	-0.843509	-1.258419	22218.23786
304.776492	372.449747	89.462795	384.47103	0.682417	0.267506	22228.91934
278.072797	413.649735	55.892435	464.582117	-0.080546	-0.495456	22227.39341
246.028362	413.649735	5.536894	494.337664	-1.606471	0.267506	22217.4749
190.332082	428.146027	-75.337156	473.73767	-0.843509	0.267506	22228.15638
139.976541	474.686754	-123.403808	463.819155	-3.132397	1.030469	22212.89712
117.087659	465.531201	-121.11492	494.337664	-3.132397	-0.495456	22196.11194
74.361746	485.368232	-180.626014	450.848788	-0.080546	0.267506	22212.13416
33.924721	470.108977	-200.463045	461.530267	-1.606471	0.267506	22128.20826
-29.401186	476.975642	-273.707468	412.700651	-0.843509	1.030469	22199.16379
-28.638224	460.953425	-401.885207	392.86362	0.682417	-0.495456	22220.52675
-87.386354	457.138611	-333.218561	406.596949	-0.080546	0.267506	47.30369
-116.378938	448.746021	-333.218561	451.611751	0.682417	0.267506	12.970367
-158.341889	442.642319	-371.366698	437.115459	0.682417	0.267506	12.207404
-180.467808	409.834921	-366.788921	398.967322	-0.080546	-0.495456	9.155553
-226.245573	407.546033	-393.492617	370.737701	2.208342	0.267506	20588.54946
-249.897417	393.812704	-416.381499	348.611781	2.971305	-0.495456	22199.16379
-301.015921	377.027523	-464.448152	274.604396	0.682417	0.267506	22213.66009
-323.904803	335.064573	-439.270381	210.515526	2.208342	1.030469	22193.82305
-374.260344	308.360877	-502.596289	199.071085	-0.843509	-1.258419	22206.03046
-386.467747	274.027554	-457.581487	153.293321	0.682417	-0.495456	22205.2675
-387.23071	225.960902	-485.811108	64.026681	-1.606471	0.267506	22204.50453
-426.14181	196.205355	-504.122214	59.448904	0.682417	-0.495456	22202.97861
-450.556617	151.953516	-448.425934	46.478538	-2.369434	-1.258419	22225.10453
-449.793654	130.590559	-427.82594	-11.50663	1.44538	0.267506	22230.44527
-507.778822	71.079466	-427.062978	-29.817736	-0.843509	-0.495456	22214.42305
-495.571419	30.642441	-420.959276	-106.876972	-2.369434	1.793432	22204.50453
-497.860307	10.042447	-375.944474	-153.417699	-1.606471	-1.258419	22215.18601
-486.415866	-34.209392	-388.914841	-191.565836	-2.369434	-1.258419	22196.11194
-472.682537	-87.616783	-328.640785	-247.262116	-2.369434	-2.784345	22209.84527
-484.126978	-126.527883	-329.403747	-323.55839	-0.080546	1.030469	22228.91934
-469.630686	-176.883424	-306.514865	-356.365787	-0.080546	0.267506	22199.92676
-435.297362	-199.772306	-301.174126	-402.143552	-0.080546	-0.495456	22222.05268
-415.460331	-247.075995	-215.7223	-367.047266	-0.080546	0.267506	22231.20823
-378.075157	-285.224132	-160.788983	-392.987999	-0.080546	1.793432	22218.23786
-355.186275	-323.372269	-137.9001	-404.43244	2.208342	1.030469	22220.52675
-307.882585	-343.972263	-82.966783	-430.373173	2.208342	0.267506	22252.57118
-262.867784	-382.1204	-15.826062	-457.839831	1.44538	0.267506	22241.88971
-231.586312	-408.061133	4.010969	-470.810198	1.44538	-1.258419	22237.31193
-188.097436	-427.135201	24.610963	-506.669447	2.971305	0.267506	22241.12674
-162.156703	-482.831481	76.492429	-499.802782	-0.080546	0.267506	22235.02304
-95.015982	-485.883332	145.922038	-483.780564	-0.080546	0.267506	22217.4749
-57.630808	-494.275922	181.018324	-473.862049	0.682417	1.793432	22226.63045
-1.171565	-514.875916	217.640535	-460.891682	-1.606471	-0.495456	22227.39341
52.998789	-512.587028	285.544219	-432.662061	-0.843509	-0.495456	22215.18601
78.176559	-511.824065	310.721989	-441.054651	-0.080546	-0.495456	22203.74157
110.983957	-501.142587	332.847908	-438.0028	-1.606471	-0.495456	22199.92676
162.865423	-512.587028	382.440486	-394.513924	-3.132397	-1.258419	22190.7712
222.376517	-497.327773	406.092331	-364.758378	-0.843509	-0.495456	22189.24528
249.080213	-472.150003	431.270101	-336.528756	-0.843509	1.793432	22187.71935
285.702424	-437.053717	418.299735	-325.084315	-1.606471	-0.495456	22186.19343
310.117231	-398.142617	435.847878	-304.484321	1.44538	1.030469	22210.60823
365.813511	-382.1204	473.996015	-236.580638	-0.080546	-1.258419	22202.21564
[truncated: 28,725 more rows]
