# Supplementary material for: Dynamic analysis of slant cracked rotor system considering nonlinear oil film force
Source: PLoS One. 2024 Jan 25;19(1):e0294293. doi: 10.1371/journal.pone.0294293 (PMC10810477; doi:10.1371/journal.pone.0294293)
Supplement: S1 File — These data were measured by two eddy current sensors, model WT0150. (ZIP) [file pone.0294293.s001.zip › 2021.3.18 Test data for plain bearings/2021.3.18 (P=0.2Mpa, Z=8.1g Clockwise126°+4.0g)/1900.csv]

1024	30720	7	0	3
8	8	8	8	10	10	1
3	3	3	3	1	1	4
2	1	4	3	0	0	0
0	0	0	0	0.000016	0.000036	20694.47266
-719.967949	-521.439034	-954.119574	-1057.161367	-0.278346	-0.822457	22221.28971
-629.938346	-637.40937	-793.134436	-1247.139088	2.773505	-0.822457	22228.91934
-473.530985	-737.357488	-517.704888	-1349.376095	1.247579	0.703468	22229.6823
-317.886586	-820.520427	-251.430893	-1415.753853	-2.567234	0.703468	22212.89712
-122.568126	-872.401893	4.924587	-1414.227928	2.773505	2.229394	22239.60082
42.231825	-896.053738	284.931911	-1365.398313	1.247579	0.703468	22242.65267
193.298447	-891.475961	484.065185	-1319.620548	0.484616	1.466431	22190.7712
336.735442	-822.046352	690.828087	-1196.783548	-1.041309	0.703468	22213.66009
483.224287	-748.801929	880.805809	-1070.894696	0.484616	-0.059494	22215.18601
583.935369	-616.809376	985.331704	-867.183645	1.247579	-1.58542	22178.5638
671.676083	-497.024226	1113.509443	-640.583712	0.484616	-3.111345	22219.00082
735.00199	-323.831685	1173.020537	-339.213431	2.010542	-1.58542	22233.49712
766.283463	-149.113218	1182.17609	-20.295007	-1.804272	-0.822457	22215.18601
780.016792	42.390429	1196.672382	282.601199	2.010542	1.466431	22226.63045
744.157543	217.108896	1156.998319	562.608524	2.010542	2.992356	22212.89712
728.135326	396.405139	1050.946499	834.223258	-3.330197	-0.059494	22191.53417
678.542748	548.997686	944.131716	1059.297265	-1.804272	-0.822457	22204.50453
594.616847	709.982824	801.457684	1294.289788	-3.330197	-3.111345	22219.00082
470.253921	804.590203	578.672565	1416.363826	-1.804272	-0.822457	22203.74157
362.676175	887.753141	381.065216	1534.62305	-1.804272	-3.111345	22221.28971
228.394733	894.619806	162.09491	1492.6601	-0.278346	-1.58542	22194.58602
104.031807	888.516104	-43.142066	1498.000839	1.247579	-0.059494	22204.50453
-42.457038	867.153147	-291.867918	1430.860118	-0.278346	-0.059494	34.333323
-220.990319	786.279097	-536.015994	1272.926832	-1.041309	-0.059494	13.733329
-354.508798	723.716153	-747.356672	1090.578738	2.010542	-0.822457	21730.70467
-503.286532	606.982854	-930.467729	834.986221	0.484616	-2.348383	22206.79342
-641.382787	457.442158	-1118.919525	576.341853	1.247579	-2.348383	22206.79342
-735.990166	304.086648	-1250.149116	296.334528	-1.041309	-3.111345	22224.34156
-818.390142	136.997808	-1292.875029	59.81608	0.484616	-3.111345	22228.91934
-888.582714	-17.883627	-1286.771327	-241.554201	1.247579	-1.58542	22231.97119
-865.693832	-167.424324	-1250.149116	-531.480041	-0.278346	-0.822457	22216.71194
-824.493844	-316.96502	-1138.756556	-732.139241	-1.041309	1.466431	22217.4749
-759.642011	-471.846456	-1018.208444	-951.109546	1.247579	2.229394	22231.20823
-680.293886	-570.268649	-839.675163	-1146.428007	-1.804272	-0.059494	22225.86749
-540.671706	-701.49824	-628.334485	-1295.205741	-0.278346	-0.822457	22216.71194
-397.997674	-806.024135	-357.482713	-1379.894605	-2.567234	-0.822457	22206.03046
-213.360691	-854.85375	-161.40129	-1447.035325	-2.567234	-0.822457	22198.40083
-49.323703	-889.187073	168.198612	-1414.227928	-3.330197	-0.822457	22168.64528
104.79477	-879.268557	391.746694	-1363.872387	-1.804272	0.703468	22190.7712
283.32805	-849.513011	592.405894	-1280.709449	-0.278346	0.703468	22211.3712
406.928014	-783.898215	780.85769	-1114.383572	-1.041309	2.229394	22185.43046
554.942785	-693.105649	934.976163	-991.546571	-1.804272	-0.059494	22198.40083
648.787201	-562.639021	1053.99835	-748.924421	2.010542	0.703468	22210.60823
715.164959	-398.602033	1156.235357	-494.85783	0.484616	-0.822457	22217.4749
753.313096	-222.357641	1169.205723	-176.702368	-0.278346	-1.58542	22225.10453
774.676053	-26.276217	1220.324227	150.608646	-0.278346	-3.111345	22254.09711
755.601984	156.834839	1169.968686	452.74189	2.010542	-1.58542	22237.31193
735.764953	313.2422	1093.672412	693.075152	0.484616	-1.58542	22229.6823
706.772369	486.434742	992.961331	990.630619	-1.041309	0.703468	22241.88971
624.372394	638.264326	858.679889	1195.104633	-1.041309	2.229394	22222.81564
525.950201	760.338364	694.642901	1370.586062	0.484616	4.518282	22224.34156
419.135417	853.419818	468.805931	1489.608249	2.010542	2.992356	22232.73415
296.298417	896.908694	254.413402	1536.148976	0.484616	2.229394	22206.03046
150.572534	895.382769	43.835686	1530.045274	-1.041309	-0.059494	22206.03046
16.291092	851.893893	-163.690178	1491.134174	-0.278346	-2.348383	150.303659
-141.642194	815.271681	-426.912322	1346.171254	-2.567234	-1.58542	13.733329
-294.997704	759.575402	-651.223367	1189.763893	-1.041309	-0.822457	16931.66906
-449.87914	638.264326	-850.356641	931.882488	-1.804272	-0.059494	22094.6379
-575.767992	512.375475	-1085.349164	687.734412	-1.804272	0.703468	22157.96381
-690.212402	362.071816	-1199.030612	402.386349	-1.804272	0.703468	22204.50453
-781.004968	216.345933	-1294.400954	133.823465	-1.041309	0.703468	22226.63045
-864.930869	53.071907	-1273.80096	-120.243126	-1.041309	-0.822457	22216.71194
-876.37531	-103.335454	-1328.734277	-423.902295	2.010542	-0.059494	22221.28971
-880.190124	-267.372442	-1200.556538	-721.457763	-1.041309	-0.059494	22225.10453
-823.730881	-404.705735	-1099.082494	-916.776223	0.484616	-0.059494	22219.76379
-698.604992	-529.068661	-956.408462	-1092.257653	3.536467	-0.059494	22231.20823
-597.893911	-664.113065	-719.890013	-1231.879834	2.773505	1.466431	22251.80822
-458.27173	-760.24637	-473.453049	-1359.294611	-0.278346	2.992356	22240.36378
-294.997704	-822.809315	-223.201272	-1385.998306	1.247579	4.518282	22214.42305
-105.019983	-885.372259	35.443096	-1392.102008	-0.278346	2.229394	22222.81564
45.283676	-887.661147	303.243017	-1395.916822	-2.567234	1.466431	22220.52675
197.876224	-881.557446	511.531844	-1321.146474	-0.278346	0.703468	22187.71935
355.80951	-799.920433	739.657702	-1196.020585	-1.804272	-0.059494	22209.08231
502.298356	-724.387122	907.509504	-1047.242851	-1.804272	-2.348383	22215.18601
625.898319	-609.179748	1009.746511	-821.405881	-0.278346	-1.58542	22196.11194
694.564965	-481.002009	1131.820549	-595.568911	0.484616	1.466431	22225.86749
730.424214	-307.809467	1162.339059	-292.672704	-2.567234	1.466431	22207.55638
785.357531	-130.03915	1203.539046	1.067949	-1.041309	2.992356	22200.68972
759.416798	71.383013	1193.620531	286.416013	-0.278346	1.466431	22206.79342
754.839022	251.442219	1128.768698	567.949263	-2.567234	-0.822457	22215.18601
718.21681	415.479207	1041.790946	868.556581	-1.804272	0.703468	22210.60823
669.387195	581.805084	915.139132	1118.045396	-1.041309	0.703468	22226.63045
585.461294	713.797637	749.576218	1301.156453	-1.041309	-0.059494	22232.73415
467.965033	814.508719	525.265173	1397.289758	-0.278346	-0.822457	22215.18601
371.068765	881.649439	365.805961	1528.519349	-1.804272	0.703468	22222.05268
205.505851	909.879061	113.265295	1544.541566	1.247579	2.992356	22190.7712
84.957739	902.249433	-42.379103	1517.83787	2.773505	1.466431	22225.86749
-74.501473	855.708706	-329.253092	1422.467528	2.773505	-0.822457	25.940733
-225.568095	781.701321	-574.164131	1269.112018	2.010542	-1.58542	12.207404
-370.531015	684.042091	-781.689995	1064.638005	0.484616	-3.874308	21948.91202
-497.945792	587.908786	-999.897338	797.601047	0.484616	-2.348383	22191.53417
-642.908712	436.079201	-1125.023227	539.719642	-0.278346	-2.348383	22221.28971
-750.486458	278.145915	-1239.467637	263.527131	-1.041309	-3.111345	22211.3712
-824.493844	129.368181	-1299.741693	14.801279	-1.804272	-1.58542	22218.23786
-864.930869	-31.616957	-1251.675041	-272.072711	-0.278346	1.466431	22228.91934
-864.930869	-181.157653	-1266.934296	-626.850383	-0.278346	0.703468	22218.23786
-837.46421	-341.379828	-1183.008395	-799.279962	-4.09316	-0.822457	22195.34898
-748.960533	-497.024226	-1016.682518	-1031.220634	-2.567234	-1.58542	22206.79342
-671.138334	-625.964929	-794.660362	-1183.050218	-1.804272	-2.348383	22205.2675
-507.864308	-724.387122	-609.260417	-1307.413145	-1.804272	-1.58542	22207.55638
-369.768053	-824.33524	-323.14939	-1387.524232	-1.804272	-1.58542	22219.76379
-186.656996	-870.113004	-113.334638	-1458.479766	0.484616	-0.822457	22215.18601
-31.012597	-894.527812	188.035644	-1407.361263	1.247579	0.703468	22190.00824
136.076242	-889.950036	401.66521	-1375.316828	0.484616	-0.059494	22196.87491
301.639156	-831.964868	600.035521	-1256.294641	-1.041309	1.466431	22203.74157
433.631709	-751.85378	836.55397	-1174.657628	-1.041309	-0.822457	22186.95639
563.335375	-653.431587	995.250219	-919.828074	0.484616	-1.58542	22222.81564
660.994605	-532.883475	1083.753897	-676.442961	2.010542	-0.822457	22244.94156
731.187177	-371.898337	1179.887202	-447.55414	0.484616	-2.348383	22231.20823
757.890873	-205.572461	1200.487195	-138.554232	-0.278346	-2.348383	22237.31193
780.779755	-1.86141	1217.272376	185.704932	0.484616	-1.58542	22241.88971
781.542717	193.457051	1180.650164	488.601138	0.484616	0.703468	22220.52675
734.239028	355.968114	1077.650195	719.778847	-1.041309	0.703468	22219.00082
692.276077	516.190288	1000.590958	1031.067644	2.773505	3.755319	22234.26008
630.476096	671.834687	816.716939	1246.986099	1.247579	0.703468	22216.71194
508.402058	780.175395	645.813286	1410.260124	2.010542	-0.059494	22225.86749
415.320604	859.52352	439.813347	1520.889721	1.247579	-0.059494	22233.49712
271.883609	901.486471	225.420818	1551.408231	-2.567234	-0.059494	22179.32676
127.683652	890.804992	-20.253184	1451.460112	-1.041309	-0.822457	22187.71935
-5.834827	857.234632	-210.230905	1467.48233	-1.804272	-1.58542	321.207312
-171.397741	810.693905	-437.593801	1340.067553	-1.041309	0.703468	14.496292
-317.886586	745.842072	-671.060398	1142.460204	-1.041309	0.703468	4931.791131
-465.138395	640.553215	-916.734399	876.949171	-1.804272	-0.822457	22097.68975
-590.264284	483.382891	-1096.793605	640.430723	-2.567234	-2.348383	22186.19343
-706.997582	346.049598	-1210.475053	358.897473	-1.041309	-0.822457	22219.00082
-777.190154	188.116312	-1269.986147	81.179037	-0.278346	-0.059494	22228.91934
-854.24939	24.079323	-1295.92688	-193.487549	1.247579	-0.059494	22219.00082
-850.434577	-117.068783	-1266.171333	-434.583773	2.010542	-0.059494	22245.70452
-834.412359	-271.950219	-1239.467637	-722.220725	3.536467	2.229394	22247.99341
-796.264222	-426.831654	-1103.66027	-980.10213	0.484616	-0.059494	22235.02304
-684.1087	-535.935326	-877.060337	-1093.020615	-0.278346	0.703468	22228.15638
-577.293917	-663.350103	-666.482622	-1257.820567	3.536467	2.992356	22237.31193
-422.412481	-774.742662	-439.882689	-1378.368679	-0.278346	2.992356	22221.28971
-266.00512	-854.090787	-209.467942	-1424.146443	-1.041309	2.229394	22187.71935
-94.338505	-886.135222	88.087525	-1385.998306	-0.278346	1.466431	22216.71194
71.224409	-891.475961	335.287452	-1360.057573	0.484616	1.466431	22212.89712
213.135478	-876.216706	528.317024	-1313.516846	-1.041309	-0.822457	22182.37861
374.120616	-783.898215	766.361398	-1157.109485	-2.567234	-0.059494	22193.82305
516.794648	-709.89083	915.902095	-1040.376187	-2.567234	-0.822457	22205.2675
619.031654	-574.083463	1008.220586	-817.591067	-1.041309	1.466431	22173.98602
688.461264	-443.616835	1143.26499	-536.057818	-3.330197	0.703468	22212.89712
751.787171	-278.816883	1192.094605	-291.146779	0.484616	2.229394	22222.81564
763.231612	-99.52064	1173.020537	36.164235	-3.330197	0.703468	22213.66009
750.261245	112.583001	1174.546462	341.34933	-0.278346	0.703468	22226.63045
736.527916	288.827393	1101.30204	588.549257	-0.278346	-0.059494	22226.63045
715.927922	449.049568	1065.442791	912.045457	-1.041309	-0.822457	22214.42305
662.52053	589.434711	862.494703	1121.097247	2.010542	-0.059494	22225.86749
588.513145	732.108743	723.635485	1327.860149	0.484616	0.703468	22253.33415
466.439107	842.73834	535.946652	1478.926771	0.484616	2.229394	22236.54897
333.683591	874.782775	320.028197	1506.393429	-1.041309	2.992356	22209.84527
188.720671	914.456837	105.635668	1533.097125	1.247579	2.992356	22208.31935
61.305894	882.412402	-120.964265	1515.548982	-1.041309	0.703468	8231.604968
-113.412573	836.634638	-391.053074	1387.371242	-4.09316	-3.111345	19.837031
-259.901418	783.227246	-581.030795	1234.778695	-1.041309	-3.874308	11.444441
-397.997674	681.753202	-803.052952	1014.282464	-1.804272	-2.348383	22022.15644
-531.516153	558.916202	-1021.260294	746.482543	0.484616	-1.58542	22192.29713
-655.116116	403.271803	-1140.282481	471.815958	-1.041309	-0.822457	22224.34156
-768.034601	244.575554	-1236.415786	208.593814	2.010542	2.229394	22215.18601
-847.382726	81.301528	-1297.452805	-91.250542	-1.804272	1.466431	22197.63787
-873.323459	-61.372503	-1294.400954	-330.057879	1.247579	2.229394	22212.13416
-846.619763	-246.009486	-1257.778743	-677.205924	-3.330197	0.703468	22191.53417
-821.441993	-374.950188	-1129.601003	-826.74662	-4.09316	-0.822457	22205.2675
-732.938315	-511.520518	-960.986238	-1027.40582	-2.567234	-1.58542	22226.63045
-623.071681	-621.387152	-761.852964	-1204.413175	0.484616	-0.059494	22225.10453
-484.975426	-751.090817	-552.801174	-1325.72425	0.484616	-0.059494	22219.76379
-332.382878	-818.994501	-315.519763	-1427.198294	-1.041309	-0.059494	22226.63045
-162.242188	-899.105588	-33.22355	-1464.583468	-0.278346	1.466431	22200.68972
14.002204	-897.579663	241.443035	-1393.627934	-1.804272	-0.059494	22159.48973
171.172528	-864.772265	451.257788	-1388.287195	1.247579	2.229394	22225.10453
329.868777	-815.94265	638.183658	-1248.665014	1.247579	-0.059494	22231.97119
467.965033	-740.409339	869.361368	-1080.813212	1.247579	-0.822457	22206.79342
577.831667	-653.431587	986.857629	-938.13918	2.010542	-1.58542	22219.76379
678.542748	-513.046444	1121.902033	-674.154073	-1.804272	-3.874308	22234.26008
742.631618	-357.402045	1179.124239	-375.07268	-1.041309	-3.874308	22214.42305
757.12791	-178.105802	1198.198307	-63.783883	-1.804272	-1.58542	22223.5786
773.150127	39.338578	1216.509413	237.586398	-1.804272	-0.822457	22231.20823
763.994574	199.560753	1172.257574	509.964095	-0.278346	-0.059494	22214.42305
728.898289	368.93848	1100.539077	777.001053	-0.278346	1.466431	22224.34156
677.779785	531.449543	962.442821	1051.667638	-4.09316	-2.348383	22208.31935
615.979804	664.205059	813.665088	1241.645359	-1.804272	-1.58542	22194.58602
499.246505	782.464284	634.368845	1412.549013	-1.041309	-0.822457	22204.50453
390.905796	859.52352	378.776328	1505.630466	1.247579	-0.822457	22221.28971
258.913243	899.197582	201.00601	1524.704535	-3.330197	-3.111345	22191.53417
107.846621	891.567955	-24.067997	1544.541566	2.010542	1.466431	22215.94897
-48.56074	865.627222	-272.030887	1442.304559	-1.041309	-0.059494	66.377758
-206.494027	791.619837	-535.253031	1296.578677	-0.278346	-0.059494	13.733329
-343.064357	706.16801	-760.327038	1116.519471	2.773505	-1.58542	20870.08271
-497.945792	610.034705	-954.119574	832.697332	-0.278346	-3.111345	22163.30454
-608.575389	468.123636	-1075.430649	625.171468	2.773505	-1.58542	22216.71194
-716.916098	319.345902	-1218.867643	314.645634	2.010542	-2.348383	22239.60082
-807.708664	187.353349	-1263.119482	62.867931	-0.278346	-2.348383	22241.12674
-876.37531	16.449696	-1287.53429	-219.428282	1.247579	-0.822457	22228.15638
-855.012353	-148.350255	-1298.978731	-491.043016	2.010542	-0.059494	22231.20823
-855.775316	-326.120573	-1150.96396	-710.013322	-2.567234	1.466431	22228.91934
-770.323489	-469.557568	-1017.445481	-939.665105	-0.278346	1.466431	22221.28971
-694.027216	-592.394568	-857.986269	-1134.220603	-1.041309	0.703468	22218.23786
-539.908743	-698.446389	-643.59374	-1260.872418	1.247579	1.466431	22231.20823
-391.893972	-807.55006	-379.608633	-1385.998306	1.247579	0.703468	22229.6823
-231.671797	-854.85375	-175.134619	-1456.190878	-1.041309	-0.059494	22184.6675
-81.368138	-896.053738	119.368997	-1426.435331	-1.041309	0.703468	22193.06009
78.091074	-902.920402	330.709675	-1438.642735	-2.567234	-0.059494	22183.14158
261.202131	-867.824116	600.035521	-1295.968703	-1.804272	0.703468	22172.4601
397.009498	-786.950066	790.013243	-1157.109485	-2.567234	1.466431	22202.21564
527.476126	-687.76491	934.976163	-980.10213	-0.278346	2.229394	22207.55638
621.320543	-569.505686	1067.731679	-768.761452	-1.804272	-0.822457	22192.29713
706.009406	-417.676101	1149.368692	-514.694861	-0.278346	-0.059494	22228.15638
767.809388	-254.402076	1200.487195	-207.220878	-0.278346	0.703468	22231.20823
774.676053	-65.187317	1185.227941	94.912366	-0.278346	-0.059494	22213.66009
770.098276	124.027442	1153.183506	358.13451	0.484616	-1.58542	22222.81564
757.890873	310.19035	1096.724263	645.008499	2.773505	-0.059494	22255.62304
698.379779	474.227338	1001.353921	936.460265	2.773505	2.229394	22236.54897
641.920537	619.190258	872.413219	1143.986129	1.247579	2.229394	22239.60082
558.757598	751.182811	729.739187	1346.934217	2.010542	3.755319	22243.41563
436.68356	844.264265	506.954068	1493.423063	1.247579	2.229394	22221.28971
316.135448	899.960545	297.139315	1526.993423	-1.041309	2.229394	22203.74157
180.328081	908.353135	81.22086	1547.593417	0.484616	-0.059494	22206.79342
33.076273	883.938328	-148.430923	1497.237876	0.484616	-0.059494	1430.555132
-133.249604	822.901309	-411.653068	1362.193472	-0.278346	-0.822457	17.548143
-294.234742	777.123545	-656.564106	1189.763893	-1.041309	-0.822457	9405.804621
-440.723587	671.834687	-835.860349	963.926923	-2.567234	-1.58542	22122.86752
-579.582805	532.975469	-1046.438065	683.919599	-3.330197	-0.059494	22168.64528
-693.264253	386.486623	-1207.423202	387.127094	-1.804272	1.466431	22205.2675
-790.923483	215.58297	-1328.734277	136.875316	-0.278346	1.466431	22206.79342
-849.671614	80.538566	-1292.112066	-85.14684	-0.278346	0.703468	22209.08231
-871.034571	-80.446572	-1257.778743	-349.89491	-1.804272	0.703468	22227.39341
-867.98272	-242.957635	-1186.823208	-626.850383	1.247579	-0.059494	22219.00082
-802.367924	-394.024257	-1115.867674	-845.057726	2.010542	-0.822457	22222.05268
-715.390172	-540.513102	-935.045505	-1046.479888	-0.278346	-1.58542	22228.15638
-594.079097	-624.439003	-739.727045	-1212.042802	1.247579	2.229394	22225.10453
-478.871724	-741.935265	-530.675255	-1354.716834	2.010542	1.466431	22236.54897
-307.968071	-838.831532	-265.164222	-1437.11681	0.484616	2.229394	22240.36378
-144.694045	-880.03152	-10.334668	-1437.879773	0.484616	2.992356	22206.03046
20.868869	-899.868551	258.228215	-1418.805704	-0.278346	2.229394	22192.29713
197.876224	-866.298191	510.768881	-1330.302027	-1.041309	1.466431	22223.5786
339.787293	-809.838948	715.242895	-1201.361324	0.484616	-0.059494	22219.00082
462.624293	-724.387122	873.939144	-1070.894696	-0.278346	-2.348383	22181.61565
580.883518	-621.387152	1031.872431	-828.272546	-1.804272	-2.348383	22213.66009
675.490897	-484.05386	1123.427959	-610.828166	-1.041309	-0.059494	22231.20823
729.661251	-341.379828	1183.702015	-353.709723	-1.804272	0.703468	22216.71194
767.809388	-149.876181	1213.457562	-31.739448	-0.278346	1.466431	22227.39341
754.839022	21.790435	1173.7835	273.445646	-0.278346	1.466431	22210.60823
735.00199	221.686672	1013.561325	500.045579	-1.041309	1.466431	22193.06009
717.453848	388.012549	1008.983548	751.06032	-1.804272	-1.58542	22204.50453
664.046456	561.968053	872.413219	1040.98616	-1.041309	-0.822457	22221.28971
578.594629	706.16801	744.235479	1272.163869	-0.278346	-0.059494	22214.42305
490.090952	806.879091	570.279975	1440.778634	-1.804272	-1.58542	22224.34156
371.068765	863.338334	374.961514	1511.734168	-0.278346	-1.58542	22219.00082
223.053994	892.330918	158.280097	1526.993423	-1.804272	0.703468	22200.68972
85.720701	889.279067	-50.00873	1521.652684	-1.804272	1.466431	22199.92676
-60.005181	840.449452	-297.208657	1418.652714	0.484616	0.703468	38.9111
-217.938468	790.856874	-538.304882	1255.378689	0.484616	-0.059494	16.022217
-393.419897	722.95319	-784.741846	1044.038011	2.010542	-0.822457	21787.16392
-474.293948	587.908786	-985.401046	772.423276	2.773505	-1.58542	22195.34898
-655.879079	452.101419	-1105.186196	560.319635	-0.278346	-3.874308	22215.18601
-739.80498	298.745908	-1231.83801	287.941938	-2.567234	-3.874308	22222.81564
-808.471626	146.153361	-1280.667625	11.749428	-0.278346	-1.58542	22226.63045
-861.879018	-9.491037	-1278.378737	-265.206046	-2.567234	-1.58542	22210.60823
-857.301241	-178.868765	-1233.363935	-514.694861	-0.278346	-0.059494	22217.4749
-832.886434	-324.594648	-1157.067662	-751.976272	-1.041309	-0.059494	22229.6823
-754.301272	-464.216828	-1022.023257	-951.109546	1.247579	-0.059494	22223.5786
-674.953147	-597.735307	-818.312206	-1159.398374	-3.330197	-0.822457	22196.87491
-546.012445	-727.438973	-634.438187	-1300.54648	-2.567234	-1.58542	22209.08231
-381.212494	-793.053768	-442.93454	-1461.531617	-1.041309	-0.059494	22188.48232
-229.382909	-866.298191	-133.934631	-1437.11681	-1.041309	-0.059494	18852.80923
-63.819995	-889.187073	130.050476	-1425.672369	0.484616	0.703468	22189.24528
128.446615	-880.794483	413.872614	-1340.983505	0.484616	1.466431	22216.71194
288.668789	-843.409309	635.89477	-1250.190939	1.247579	2.992356	22193.06009
421.424306	-754.905631	827.398417	-1120.487274	0.484616	1.466431	22211.3712
543.498344	-668.690842	964.73171	-921.354	-2.567234	-2.348383	22193.82305
657.942754	-538.224214	1110.457592	-705.435545	-0.278346	-0.059494	22214.42305
722.794587	-390.972406	1180.650164	-457.472656	2.010542	-0.822457	22243.41563
783.068643	-210.9132	1186.753866	-181.280145	1.247579	-1.58542	22255.62304
801.379749	-2.624373	1227.953854	128.482726	2.010542	-2.348383	22232.73415
765.5205	144.627436	1101.30204	391.704871	0.484616	-0.059494	22229.6823
722.031624	359.782927	1097.487226	690.023301	0.484616	0.703468	22240.36378
693.03904	491.775481	1003.642809	991.393582	-0.278346	2.229394	22217.4749
625.898319	641.316177	827.398417	1205.786111	-0.278346	1.466431	22222.81564
529.765014	759.575402	663.361429	1388.897168	-1.041309	1.466431	22232.73415
423.713194	848.079079	448.205937	1522.415647	-1.804272	1.466431	22214.42305
276.461386	899.960545	247.546737	1527.756386	-1.041309	0.703468	22199.16379
151.335497	903.775359	33.917171	1536.148976	-0.278346	-0.822457	22210.60823
-11.938529	867.153147	-242.27534	1462.14159	-1.804272	-1.58542	524.918363
-157.664412	793.908725	-457.430832	1324.045335	-1.804272	-0.059494	16.022217
-298.812518	728.293929	-694.712243	1139.408353	-3.330197	-0.059494	15147.09922
-448.353214	636.738401	-896.134406	904.41583	-3.330197	-0.059494	22141.94159
-577.293917	522.29399	-1082.297313	669.423307	1.247579	1.466431	22206.79342
-696.316104	352.916263	-1215.815792	392.467833	-0.278346	-0.822457	22227.39341
-793.975334	207.19038	-1268.460221	140.69013	-1.041309	-0.822457	22213.66009
-857.301241	53.83487	-1281.430588	-137.791269	0.484616	-0.059494	22221.28971
-884.7679	-117.831746	-1273.80096	-422.37637	-1.041309	-1.58542	22226.63045
-863.404943	-271.187256	-1195.215798	-691.702216	-1.041309	-0.822457	22214.42305
-778.71608	-410.809437	-1082.297313	-877.865124	2.773505	0.703468	22244.17859
-715.390172	-544.327916	-935.808468	-1086.916914	-0.278346	0.703468	22247.99341
-565.849476	-670.97973	-710.734461	-1263.161306	3.536467	2.229394	22238.07489
-453.693954	-762.535259	-447.512316	-1339.457579	2.010542	2.992356	22231.97119
-298.049555	-840.357458	-219.386458	-1417.279779	0.484616	3.755319	22222.05268
-128.671828	-884.609296	29.339394	-1478.316798	-0.278346	2.229394	22195.34898
48.335527	-899.105588	332.998564	-1394.390897	-0.278346	1.466431	22176.27491
214.661404	-878.505595	542.813316	-1310.464995	-1.041309	0.703468	22217.4749
369.54284	-811.364874	727.450299	-1188.390958	-0.278346	-1.58542	22214.42305
488.565026	-725.913047	879.279883	-1041.139149	-1.804272	-1.58542	22175.51195
595.37981	-614.520488	1028.057617	-803.094775	-2.567234	0.703468	22191.53417
675.490897	-481.002009	1115.035369	-610.828166	-1.041309	2.229394	22192.29713
746.446432	-294.076138	1169.205723	-344.554171	-1.041309	2.229394	22199.16379
758.653835	-110.965081	1107.405741	-57.680181	-0.278346	0.703468	22217.4749
773.150127	72.908938	1163.864984	301.675268	-2.567234	-0.059494	22219.76379
744.920506	240.76074	1095.9613	560.319635	-0.278346	0.703468	22216.71194
714.401997	420.056984	996.776145	830.408444	1.247579	-0.059494	22228.15638
654.12794	571.123606	883.094697	1102.786141	-1.804272	-0.822457	22231.20823
563.335375	708.456898	754.916957	1280.556459	-1.041309	-0.822457	22214.42305
462.624293	799.249464	548.917018	1436.96382	0.484616	2.992356	22226.63045
325.291001	880.886477	307.05783	1495.711951	2.010542	2.992356	22225.10453
213.898441	903.012396	135.391215	1545.304529	1.247579	1.466431	22229.6823
67.409596	883.938328	-54.586507	1504.867504	-1.041309	-0.059494	19169.43877
-87.47184	833.582787	-371.979005	1385.082354	-0.278346	-2.348383	21.362957
-243.116238	783.227246	-609.260417	1218.756477	-1.804272	-3.874308	32.044435
-377.39768	685.568016	-785.504809	1011.230613	-1.804272	-4.637271	22106.8453
-525.412451	590.197674	-957.934387	734.275139	-1.804272	-3.874308	22183.14158
-635.279085	419.294021	-1107.475084	514.541871	-1.041309	-2.348383	22205.2675
-775.664229	264.412585	-1202.082463	210.882702	-3.330197	-0.822457	22218.23786
-816.101254	111.057075	-1266.171333	-37.84315	-1.041309	0.703468	22227.39341
-875.612347	-42.298435	-1257.01578	-305.643071	-1.804272	-0.822457	22212.13416
-859.59013	-204.809498	-1217.341718	-565.050402	-4.09316	-1.58542	22198.40083
-838.227173	-352.824269	-1157.830624	-825.220695	-1.804272	-0.822457	22209.08231
-743.619794	-495.498301	-983.87512	-1003.753975	-1.041309	-0.822457	22198.40083
-642.908712	-606.127897	-826.704797	-1202.88725	-1.041309	-0.059494	22210.60823
-507.101345	-723.624159	-584.082646	-1310.464995	1.247579	-0.059494	22228.91934
-344.590282	-793.816731	-333.830869	-1378.368679	-1.041309	-1.58542	22189.24528
-195.812549	-867.824116	-107.230936	-1446.272363	0.484616	-0.059494	22199.16379
-17.279268	-889.187073	211.687488	-1380.657567	2.773505	2.992356	22225.10453
149.809571	-885.372259	440.576309	-1353.953871	1.247579	2.992356	22213.66009
300.876193	-833.490793	663.361429	-1234.168722	-0.278346	-0.059494	22182.37861
453.468741	-749.564892	826.635454	-1092.257653	1.247579	-1.58542	22225.86749
566.387226	-654.19455	970.072449	-903.805857	2.010542	-1.58542	22216.71194
668.624232	-518.387183	1102.065002	-668.050371	1.247579	-4.637271	22231.97119
718.979773	-368.846486	1169.968686	-424.665258	0.484616	-3.874308	22239.60082
767.046425	-197.942833	1168.44276	-131.687567	1.247579	-3.111345	22235.786
768.572351	-2.624373	1218.035338	221.56418	-0.278346	0.703468	22217.4749
763.231612	179.723722	1126.47981	494.70484	-1.041309	0.703468	22224.34156
726.6094	358.257002	1082.227971	755.638096	-1.804272	2.229394	22230.44527
695.327928	535.264357	989.90948	1028.778756	-2.567234	-0.059494	22215.18601
613.690915	685.568016	819.76879	1240.882397	-0.278346	-0.822457	22226.63045
497.720579	778.64947	660.309578	1414.074938	-2.567234	-2.348383	22208.31935
401.587274	861.049446	401.66521	1477.400845	-1.804272	-3.111345	22192.29713
271.883609	903.775359	183.457867	1498.000839	-2.567234	-1.58542	22161.01566
136.839205	895.382769	-29.408736	1526.993423	-1.041309	-0.059494	22189.24528
-21.857045	867.91611	-271.267924	1443.067522	-1.041309	0.703468	205.999939
-172.160704	817.56057	-497.867857	1295.052751	1.247579	2.992356	14.496292
-327.042139	737.449482	-688.608541	1139.408353	2.010542	0.703468	20189.51994
-464.375432	631.397662	-931.230692	865.50473	-0.278346	-0.822457	22160.25269
-597.893911	484.908816	-1073.904723	638.141835	-0.278346	-2.348383	22215.18601
-715.390172	355.968114	-1240.993563	349.74192	-0.278346	-1.58542	22225.86749
-807.708664	193.457051	-1275.326886	89.571627	1.247579	-1.58542	22231.97119
-860.353092	24.079323	-1269.223184	-187.383847	0.484616	-3.874308	22242.65267
-877.138273	-146.061367	-1318.815762	-503.25042	-0.278346	-0.822457	22237.31193
-850.434577	-281.105772	-1193.689873	-726.798502	-0.278346	1.466431	22220.52675
-787.10867	-445.14276	-1076.956574	-951.109546	-1.041309	0.703468	22230.44527
-695.553141	-579.424202	-886.978853	-1115.146535	-0.278346	2.229394	22232.73415
-571.190215	-678.609357	-669.534473	-1267.739082	2.010542	2.229394	22219.76379
-412.493966	-772.453774	-412.41603	-1376.079791	-3.330197	0.703468	22208.31935
-266.00512	-857.142638	-155.297588	-1398.20571	0.484616	2.229394	22224.34156
-104.25702	-884.609296	116.317146	-1404.309412	-1.041309	0.703468	22197.63787
80.379962	-887.661147	359.702259	-1398.968673	1.247579	0.703468	22207.55638
235.261398	-871.63893	591.642931	-1284.524262	-1.041309	-0.059494	22193.82305
386.32802	-780.846364	796.116945	-1182.287256	-1.041309	1.466431	22186.19343
499.246505	-704.550091	841.131746	-1029.694708	-1.804272	0.703468	22142.70455
615.979804	-587.816792	1056.287238	-796.228111	-0.278346	2.229394	22214.42305
692.276077	-445.905723	1101.30204	-548.265221	-0.278346	1.466431	22223.5786
741.868655	-270.424293	1150.894617	-296.487518	-0.278346	2.229394	22219.76379
780.016792	-75.868795	1195.909419	75.075335	-1.041309	-0.059494	22228.91934
778.490866	108.768187	1182.939052	354.319696	-0.278346	0.703468	22228.15638
748.73532	281.197766	1144.027953	665.608493	-2.567234	-0.822457	22215.94897
706.009406	453.627344	1044.079834	926.541749	-1.041309	-0.822457	22226.63045
644.972388	601.642115	898.353952	1160.008347	2.010542	0.703468	22254.86007
567.913151	738.212445	713.716969	1345.408292	1.247579	4.518282	22237.31193
438.209486	838.923526	517.635546	1474.348994	2.010542	5.281245	22235.786
316.898411	886.227216	267.383768	1521.652684	2.773505	2.992356	22216.71194
178.802155	889.279067	119.368997	1549.882305	-0.278346	0.703468	22210.60823
28.498496	857.997595	-175.134619	1463.667516	-1.041309	-0.059494	6361.5833
-112.64961	831.293899	-397.919738	1375.163838	1.247579	-0.059494	18.311106
-268.294009	771.782805	-594.001162	1221.045366	0.484616	-2.348383	5765.709403
-407.916189	682.516165	-832.808498	1010.46765	-1.804272	-0.822457	22141.17863
-559.745774	545.945835	-999.897338	781.578829	-1.804272	-0.822457	22206.79342
-679.530924	398.694027	-1176.14173	473.341883	-2.567234	-0.822457	22186.95639
-764.219788	251.442219	-1251.675041	195.623447	-2.567234	-0.059494	22200.68972
-840.516061	88.168193	-1306.608358	-59.96907	-2.567234	-0.059494	22206.03046
-864.930869	-59.846578	-1350.097234	-344.554171	-1.804272	-0.059494	22199.92676
-890.871602	-230.750231	-1292.875029	-668.050371	-0.278346	0.703468	22208.31935
-815.338291	-380.290927	-1072.378798	-839.716987	1.247579	0.703468	22235.786
-760.404974	-532.883475	-947.252909	-1075.472472	1.247579	-0.059494	22219.00082
-630.701309	-631.305668	-765.667778	-1183.813181	-1.804272	-0.822457	22222.05268
-489.553202	-732.779712	-533.727106	-1327.250176	-1.041309	0.703468	22230.44527
-340.012506	-809.838948	-276.608663	-1389.050157	0.484616	0.703468	22191.53417
-156.138486	-870.113004	-31.697625	-1414.99089	4.29943	2.229394	22223.5786
2.557763	-880.794483	246.020812	-1398.20571	2.010542	2.992356	22222.05268
181.854006	-899.105588	439.050384	-1353.953871	0.484616	1.466431	22198.40083
304.691007	-806.787097	652.67995	-1234.931685	-1.041309	-1.58542	22186.19343
448.128001	-758.720445	833.502119	-1143.376156	2.010542	-0.059494	22209.84527
571.727965	-651.142699	990.672443	-912.198447	-1.041309	-1.58542	22201.45268
663.283493	-508.468667	1115.798332	-660.420744	-2.567234	-3.111345	22189.24528
734.239028	-347.48353	1177.598313	-417.798593	-1.041309	-0.059494	22228.91934
765.5205	-159.794696	1192.094605	-84.383877	-1.804272	0.703468	22223.5786
769.335314	11.108957	1205.827935	223.090106	-0.278346	0.703468	22219.76379
763.231612	212.531119	1165.39091	516.830759	-1.041309	-0.059494	22227.39341
724.320512	391.827362	1053.99835	810.571413	-0.278346	-0.822457	22206.79342
665.572381	539.842133	951.761343	1060.060228	-2.567234	-2.348383	22199.92676
582.409443	676.412463	767.887324	1243.934248	-3.330197	-0.822457	22208.31935
490.853915	800.775389	583.250341	1413.311975	0.484616	-0.822457	22218.23786
387.853945	886.227216	325.368936	1472.060106	0.484616	-1.58542	22206.79342
230.683621	897.671657	173.539352	1546.067491	-1.041309	-0.822457	22193.06009
109.372546	907.590173	-43.142066	1544.541566	-1.041309	-0.822457	22207.55638
-36.353337	870.204998	-281.18644	1452.223075	-1.041309	0.703468	51.881466
-186.656996	809.930942	-503.208596	1305.734229	0.484616	-0.822457	13.733329
-346.116208	726.005041	-735.149268	1108.126881	1.247579	-2.348383	20393.99396
-478.108761	637.501364	-906.052921	875.423246	0.484616	-3.111345	22186.19343
-608.575389	478.042152	-1079.245462	616.778878	1.247579	-3.111345	22237.31193
-727.597576	339.945896	-1199.793575	303.964156	2.010542	-3.111345	22241.12674
-803.89385	172.094094	-1293.637992	62.104968	0.484616	-3.111345	22222.05268
-869.508645	-11.016963	-1269.223184	-185.094959	1.247579	-0.822457	22229.6823
-887.819751	-182.683579	-1285.245401	-523.087451	1.247579	1.466431	22225.86749
-847.382726	-313.150207	-1180.719506	-743.583682	-0.278346	-0.059494	22212.89712
-776.427191	-482.527934	-1031.17881	-963.31695	-1.041309	-0.059494	22221.28971
-673.427222	-583.239015	-832.045536	-1125.828013	-0.278346	-1.58542	22231.97119
-534.568004	-698.446389	-653.512255	-1280.709449	-1.041309	-1.58542	22212.13416
-394.18286	-795.342656	-390.290111	-1385.235344	-2.567234	-1.58542	22190.7712
-250.745866	-853.327824	-142.327222	-1447.798288	0.484616	1.466431	22206.03046
-65.345921	-904.446328	125.472699	-1394.390897	0.484616	0.703468	22167.11936
78.854037	-880.03152	348.257818	-1386.761269	-0.278346	1.466431	22188.48232
250.520653	-841.883383	577.146639	-1270.02797	-1.804272	1.466431	22200.68972
423.713194	-767.875998	755.67992	-1175.420591	-0.278346	-0.822457	22193.82305
536.631679	-689.290836	926.583573	-995.361385	-1.041309	-0.059494	22189.24528
635.816835	-557.298282	1102.065002	-748.161458	-0.278346	-0.822457	22231.97119
709.061257	-420.727952	1153.183506	-505.539308	1.247579	-0.059494	22219.00082
746.446432	-246.009486	1201.250158	-195.776437	2.010542	-0.059494	22222.81564
793.750121	-40.772509	1204.302009	130.008652	1.247579	-0.822457	22247.99341
782.30568	144.627436	1182.939052	410.778939	2.773505	-0.059494	22246.46748
752.550133	307.138499	1111.220555	693.075152	1.247579	1.466431	22231.97119
712.876071	481.094003	1026.531691	960.11211	-1.041309	2.992356	22238.83786
644.972388	643.605066	848.761374	1184.423154	0.484616	2.992356	22235.786
549.602045	754.997625	707.613267	1355.326807	0.484616	2.992356	22222.81564
426.765045	842.73834	448.9689	1443.067522	-0.278346	2.229394	22196.87491
310.794709	884.70129	298.66524	1534.62305	-0.278346	1.466431	22209.84527
174.224379	905.301284	72.82827	1543.015641	-0.278346	-0.822457	22206.03046
23.92072	862.575371	-162.164253	1473.586031	0.484616	-0.822457	2224.799341
-132.486641	815.271681	-403.260478	1361.430509	-0.278346	-0.059494	16.78518
-289.656965	755.760588	-650.460404	1195.104633	-2.567234	0.703468	6283.761101
-414.019891	651.997656	-846.541828	937.98619	-3.330197	-0.059494	22108.37123
-556.693923	529.923618	-1062.460282	710.623295	-1.804272	0.703468	22197.63787
-684.1087	391.0644	-1164.697289	432.904858	-1.804272	-0.059494	22199.92676
-777.953117	228.553337	-1273.80096	144.504944	-1.041309	0.703468	22219.76379
-839.753098	56.886721	-1290.586141	-66.072772	-1.041309	-0.822457	22228.15638
-869.508645	-86.550274	-1313.475023	-377.361568	-0.278346	1.466431	22206.79342
-860.353092	-240.668747	-1218.867643	-660.420744	1.247579	1.466431	22221.28971
-785.582744	-375.713151	-1147.149146	-858.791055	-2.567234	-0.059494	22221.28971
-722.256837	-517.62422	-927.415878	-1064.790994	1.247579	1.466431	22216.71194
-613.153166	-654.19455	-708.445572	-1215.094653	2.773505	3.755319	22248.75637
-472.005059	-744.987116	-511.601186	-1354.716834	2.010542	2.992356	22251.80822
-307.968071	-829.675979	-256.771632	-1424.146443	1.247579	3.755319	22193.82305
-135.538492	-883.083371	18.657916	-1421.857555	0.484616	3.755319	22212.13416
46.046639	-884.609296	284.931911	-1421.094592	-2.567234	0.703468	22212.13416
205.505851	-882.320408	486.354074	-1337.931654	-0.278346	1.466431	22182.37861
353.520622	-793.053768	724.398448	-1212.805765	-0.278346	-0.822457	22199.16379
479.409474	-724.387122	873.176181	-1070.131733	2.010542	-0.059494	22216.71194
611.402027	-612.994562	1029.583542	-861.842906	2.773505	2.992356	22213.66009
682.357562	-483.290897	1118.850183	-624.561495	1.247579	1.466431	22224.34156
749.498282	-316.96502	1168.44276	-317.850475	-2.567234	0.703468	22207.55638
778.490866	-149.113218	1212.694599	-23.346858	-1.041309	1.466431	22199.16379
792.224196	44.679317	1187.516829	276.497497	-1.041309	0.703468	22196.11194
757.12791	230.079262	1135.635363	554.215934	-1.041309	-0.059494	22214.42305
722.031624	410.138468	1060.865015	851.771401	-1.804272	-2.348383	22210.60823
680.831636	571.886568	928.109498	1079.134297	-0.278346	-0.059494	22222.05268
597.668698	699.301345	772.4651	1292.0009	1.247579	-0.059494	22231.20823
476.357623	801.538352	584.013304	1436.200857	-0.278346	1.466431	22228.15638
369.54284	877.834626	354.36152	1525.467498	0.484616	2.229394	22207.55638
226.105845	894.619806	138.443066	1546.067491	0.484616	1.466431	22195.34898
91.824403	901.486471	-42.379103	1527.756386	0.484616	-0.059494	22231.97119
-82.131101	850.367967	-296.445694	1434.674932	2.010542	0.703468	34.333323
-213.360691	805.353166	-545.171547	1247.749061	0.484616	-3.111345	14.496292
-378.160643	706.930973	-795.423324	1054.719489	0.484616	-3.111345	21935.17869
-513.205047	599.353227	-971.667717	814.386227	-1.804272	-3.111345	22196.87491
-637.567973	440.656978	-1104.423233	557.267784	1.247579	-1.58542	22222.81564
-736.753129	281.960728	-1261.593557	239.112323	-1.041309	-1.58542	22224.34156
-815.338291	130.894106	-1287.53429	16.327204	-0.278346	-0.059494	22214.42305
-885.530863	-17.120665	-1292.875029	-247.657903	2.010542	1.466431	22226.63045
-860.353092	-186.498392	-1247.097265	-556.657811	-1.041309	-0.059494	22229.6823
-835.938285	-338.327977	-1167.74914	-753.502198	-1.804272	-0.822457	22211.3712
-765.745713	-500.076077	-1021.260294	-1003.753975	-0.278346	-0.822457	22206.03046
-652.827228	-596.209382	-806.867765	-1174.657628	-1.041309	-0.822457	22212.89712
-535.330966	-697.683426	-607.734491	-1291.390927	-3.330197	-2.348383	22193.82305
-384.264345	-795.342656	-394.104925	-1424.146443	-2.567234	-1.58542	22197.63787
-206.494027	-860.194489	-103.416122	-1421.857555	-2.567234	-0.822457	22219.76379
-30.249635	-890.712998	196.428234	-1385.235344	-0.278346	0.703468	22132.78604
125.394764	-889.187073	391.746694	-1374.553865	-1.041309	1.466431	22202.21564
275.698423	-831.964868	629.028105	-1270.790933	-2.567234	-1.58542	22212.13416
432.868747	-762.535259	825.872492	-1143.376156	0.484616	-0.822457	22197.63787
548.07612	-654.19455	969.309486	-906.857708	-0.278346	-1.58542	22192.29713
660.994605	-542.80199	1092.146487	-705.435545	2.010542	-2.348383	22255.62304
720.505698	-384.105741	1203.539046	-420.087481	2.773505	-3.111345	22235.02304
781.542717	-188.024318	1181.413127	-148.472747	2.773505	-3.111345	22238.07489
805.957525	-4.913261	1241.687183	194.860484	0.484616	-1.58542	22241.88971
775.439016	159.88669	1167.679798	464.949293	-1.804272	0.703468	22221.28971
743.394581	342.234784	1118.08722	720.54181	-0.278346	1.466431	22219.76379
699.905705	505.50881	1004.405772	1000.549135	-1.041309	-0.822457	22228.91934
632.002021	655.049507	848.761374	1224.860179	0.484616	-0.059494	22223.5786
542.735381	765.679103	687.013273	1404.156422	1.247579	0.703468	22221.28971
390.905796	860.286483	432.946682	1475.87492	-1.041309	-0.822457	22193.82305
277.224348	893.093881	243.731923	1526.23046	-1.041309	0.703468	22188.48232
136.839205	896.908694	33.154208	1551.408231	-2.567234	-0.822457	22196.11194
-16.516305	855.708706	-210.230905	1440.015671	-2.567234	-0.059494	802.636799
-169.108853	803.064278	-468.875273	1321.756447	-1.804272	0.703468	15.259255
-341.538431	728.293929	-700.815945	1151.615757	-1.804272	-0.822457	17127.75048
-475.05691	649.708767	-896.134406	884.578799	-1.804272	-1.58542	22170.17121
-579.582805	518.479177	-1070.852872	687.734412	-1.041309	-1.58542	22219.00082
-714.62721	355.968114	-1212.763941	365.001175	0.484616	-1.58542	22213.66009
-817.627179	185.827423	-1347.045383	82.704962	-1.804272	-1.58542	22222.81564
-858.064204	47.731168	-1257.01578	-134.739418	0.484616	-0.059494	22228.15638
-890.108639	-99.52064	-1257.01578	-420.087481	1.247579	-0.822457	22231.97119
-846.619763	-255.928001	-1185.297283	-649.739265	1.247579	0.703468	22247.99341
-766.508676	-415.387213	-1060.171394	-883.968826	-1.804272	0.703468	22241.88971
-720.730912	-552.720506	-931.230692	-1082.339137	1.247579	1.466431	22225.10453
-592.553172	-657.246401	-699.290019	-1247.139088	-1.041309	1.466431	22235.02304
-441.48655	-751.85378	-465.060459	-1377.605716	-0.278346	1.466431	22221.28971
-276.686599	-843.409309	-204.890166	-1416.516816	-1.804272	0.703468	22177.80084
-118.753312	-884.609296	82.746786	-1414.227928	-0.278346	0.703468	22202.21564
49.09849	-882.320408	307.820793	-1382.183493	2.010542	2.229394	22218.23786
220.002143	-858.668563	522.213322	-1343.272393	-0.278346	0.703468	22186.95639
365.728026	-810.601911	748.813255	-1207.465026	-0.278346	-0.059494	22208.31935
485.513176	-723.624159	876.228032	-1029.694708	-3.330197	0.703468	22190.7712
595.37981	-609.942711	1021.190952	-794.702185	-2.567234	-0.822457	22192.29713
684.64645	-478.71312	1081.465008	-628.376309	-0.278346	2.992356	22207.55638
731.95014	-297.127989	1145.553878	-304.117145	-2.567234	0.703468	22219.76379
747.209394	-124.69841	1150.894617	-14.954268	-1.804272	-0.822457	22211.3712
755.601984	59.938572	1168.44276	270.393795	0.484616	-0.822457	22221.28971
741.105692	252.968144	1111.220555	584.734443	0.484616	0.703468	22231.97119
708.298295	417.005133	1038.739095	876.949171	-0.278346	-0.059494	22216.71194
626.661282	579.516196	860.205815	1075.319483	1.247579	0.703468	22221.28971
562.572412	718.375414	732.028075	1311.074969	1.247579	3.755319	22231.20823
446.602076	809.167979	516.872583	1462.904553	2.773505	4.518282	22237.31193
346.653957	883.938328	311.635607	1510.208243	1.247579	4.518282	22232.73415
197.876224	888.516104	143.783805	1555.223044	1.247579	2.229394	22223.5786
84.957739	883.175365	-97.31242	1500.289727	-0.278346	-0.822457	10921.04862
-82.894063	854.182781	-341.460496	1404.919385	0.484616	-2.348383	22.125919
-252.271791	765.679103	-594.001162	1192.052782	0.484616	-2.348383	12.207404
-385.027307	698.538383	-808.393691	1024.200979	-1.041309	-3.111345	22037.41569
-517.019861	574.938419	-970.904754	812.860301	-0.278346	-0.059494	22201.45268
-649.012414	429.975499	-1110.526935	519.119648	-1.041309	0.703468	22223.5786
-762.693862	282.723691	-1228.786159	265.053056	0.484616	1.466431	22225.10453
-833.649397	111.820038	-1267.697258	-1.220939	-3.330197	-0.822457	22191.53417
-876.37531	-36.957696	-1279.1417	-327.006028	-1.804272	-0.059494	22208.31935
-862.641981	-200.994684	-1215.05283	-581.835582	-1.804272	-0.059494	22205.2675
-822.967918	-347.48353	-1147.912109	-792.413297	-2.567234	-2.348383	22202.21564
-738.279054	-500.076077	-976.245493	-1038.087298	-1.804272	-1.58542	22216.71194
-635.279085	-622.913078	-793.897399	-1155.58356	-1.041309	-0.059494	22230.44527
-536.093929	-719.046383	-590.949311	-1309.702033	-0.278346	0.703468	22215.94897
-336.960655	-790.76488	-330.779018	-1437.11681	0.484616	1.466431	22215.18601
-184.368107	-859.431526	-72.13465	-1420.33163	1.247579	2.229394	22222.81564
-26.434821	-890.712998	184.22083	-1395.153859	-1.804272	1.466431	22179.32676
149.809571	-889.950036	397.087433	-1368.450163	2.010542	1.466431	22228.91934
306.216932	-823.572277	663.361429	-1246.376126	2.773505	-0.059494	22238.83786
453.468741	-754.142668	817.479901	-1158.635411	0.484616	-1.58542	22206.79342
558.757598	-675.557507	983.805778	-903.805857	-0.278346	-2.348383	22222.05268
661.757568	-523.727922	1094.435375	-688.650365	0.484616	-4.637271	22240.36378
726.6094	-362.742784	1175.309425	-424.665258	-0.278346	-1.58542	22217.4749
748.73532	-184.209504	1153.183506	-137.028306	-1.041309	-1.58542	22222.81564
766.283463	1.190441	1182.939052	179.60123	-0.278346	0.703468	22231.20823
762.468649	182.01261	1173.7835	506.149281	-1.041309	1.466431	22215.94897
729.661251	350.627375	1086.805748	744.193655	-3.330197	-2.348383	22221.28971
704.483481	520.005102	996.013182	1020.386166	-0.278346	-0.059494	22234.26008
622.083505	668.782836	817.479901	1242.408322	-1.804272	1.466431	22193.82305
517.55761	776.360582	648.102174	1416.363826	-0.278346	-2.348383	22206.03046
387.090982	869.442036	384.88003	1499.526765	-1.804272	-2.348383	22184.6675
264.253982	893.856843	241.443035	1552.934156	-0.278346	-0.059494	22193.06009
136.076242	907.590173	0.34681	1543.778603	0.484616	0.703468	22205.2675
-8.123715	874.782775	-256.008669	1478.163808	1.247579	1.466431	133.518479
-169.108853	813.745756	-499.393782	1317.17867	-0.278346	-0.822457	14.496292
-327.042139	735.923557	-704.630759	1121.097247	-0.278346	-1.58542	19640.18677
-462.849506	638.264326	-919.023288	880.763985	-0.278346	-2.348383	22183.14158
-600.945762	489.486593	-1061.69732	660.267754	-1.804272	-4.637271	22207.55638
-693.264253	333.842194	-1218.104681	346.690069	1.247579	-2.348383	22239.60082
-792.449409	178.960759	-1269.986147	111.697546	-0.278346	-0.822457	22246.46748
-874.849384	30.183025	-1291.349103	-236.976425	2.773505	-0.822457	22232.73415
-886.293825	-126.987299	-1249.386153	-504.776345	2.010542	2.229394	22229.6823
-854.24939	-307.809467	-1182.245432	-711.539247	-1.804272	0.703468	22234.26008
-767.271638	-442.853872	-1067.038059	-942.716956	-2.567234	-0.822457	22219.76379
-697.842029	-567.216798	-904.526996	-1124.302088	-1.804272	0.703468	22217.4749
-570.427252	-687.76491	-680.978914	-1286.813151	-0.278346	-1.58542	22228.91934
-417.834705	-778.557476	-432.253062	-1363.109424	-0.278346	-0.822457	22207.55638
-260.664381	-846.46116	-164.453141	-1436.353847	1.247579	-0.059494	22183.14158
-75.264436	-893.764849	91.902339	-1396.679785	-2.567234	-0.822457	22146.51936
78.854037	-895.290775	316.213383	-1411.176077	-3.330197	-0.059494	22198.40083
245.179913	-862.483377	560.361459	-1301.309443	-2.567234	-0.059494	22171.69713
389.379871	-772.453774	751.865106	-1176.946516	-0.278346	1.466431	22198.40083
517.55761	-682.424171	932.687275	-1017.487304	-1.804272	-0.059494	22196.11194
628.187207	-581.71309	1073.072418	-771.05034	2.010542	1.466431	22220.52675
711.350146	-442.090909	1139.450176	-558.183737	-0.278346	1.466431	22228.91934
751.787171	-251.350225	1155.472394	-276.650487	0.484616	-0.059494	22231.20823
782.30568	-74.34287	1192.094605	59.81608	-1.804272	-2.348383	22214.42305
756.364947	103.427448	1192.094605	350.504883	1.247579	0.703468	22223.5786
762.468649	288.827393	1095.198338	640.430723	3.536467	-0.059494	22250.2823
696.853854	442.945866	967.020598	859.401028	-0.278346	-0.059494	22238.07489
642.683499	609.271742	859.442852	1147.03798	1.247579	2.992356	22239.60082
561.809449	743.553184	723.635485	1335.489776	-1.804272	2.229394	22239.60082
444.313188	829.005011	516.872583	1458.326777	0.484616	2.229394	22215.94897
316.898411	890.04203	329.946713	1515.548982	0.484616	0.703468	22216.71194
184.142894	896.908694	107.161593	1538.437864	-1.041309	-0.059494	22202.21564
52.150341	876.3087	-152.245737	1484.26751	-1.804272	-0.822457	3762.932218
-113.412573	823.664271	-381.897521	1391.186056	-1.804272	-0.059494	18.311106
-301.864369	746.605035	-624.519671	1185.186117	-1.804272	-1.58542	2513.199255
-409.442115	669.545799	-824.415908	998.260246	-3.330197	-0.059494	22112.18604
-557.456886	548.997686	-1012.104742	760.215872	-1.041309	2.229394	22189.24528
-673.427222	402.508841	-1162.408401	416.882641	-1.804272	-0.059494	22205.2675
-764.98275	247.627405	-1233.363935	196.38641	-1.804272	-0.822457	22196.87491
-845.8568	100.375597	-1281.430588	-79.806101	-1.804272	-0.822457	22206.79342
-876.37531	-62.135466	-1308.897246	-327.006028	-1.041309	-0.822457	22223.5786
-853.486428	-220.068753	-1205.134314	-587.939284	1.247579	0.703468	22219.00082
-803.89385	-369.609449	-1087.638053	-818.35403	-1.804272	-1.58542	22220.52675
-722.256837	-516.098295	-973.193642	-1038.850261	-1.041309	-0.822457	22228.91934
-607.049464	-633.594556	-753.460374	-1202.124287	-0.278346	2.229394	22218.23786
-474.293948	-749.564892	-558.904876	-1382.946455	-0.278346	1.466431	22194.58602
-318.649549	-813.653762	-271.267924	-1379.131642	3.536467	5.281245	22238.07489
-140.116269	-885.372259	-1.942078	-1399.731636	2.010542	2.992356	22230.44527
0.268875	-886.898185	243.731923	-1431.776071	3.536467	2.992356	22214.42305
174.987342	-880.03152	460.413341	-1326.487213	2.010542	-0.059494	22222.05268
323.002113	-825.861166	668.702168	-1231.116871	-1.804272	-1.58542	22219.00082
466.439107	-751.090817	861.73174	-1095.309504	-1.041309	-1.58542	22177.03787
583.935369	-634.357519	1003.642809	-847.346614	-4.09316	-3.874308	22221.28971
670.150158	-503.890891	1131.057586	-642.872601	-1.041309	1.466431	22230.44527
734.239028	-345.194641	1167.679798	-384.228233	-0.278346	1.466431	22219.00082
763.231612	-147.587293	1189.042754	-85.14684	-1.804272	0.703468	22227.39341
762.468649	28.6571	1174.546462	234.534547	-3.330197	-0.822457	22204.50453
753.313096	217.871858	1133.346475	535.141865	-1.804272	-1.58542	22199.92676
727.372363	389.538474	1042.553909	781.578829	-1.041309	-1.58542	22206.79342
687.698301	541.368059	932.687275	1056.245414	-1.804272	-3.111345	22218.23786
604.535362	700.827271	790.013243	1272.926832	-1.041309	-1.58542	22206.79342
500.77243	794.671687	606.902186	1427.808267	-1.041309	-0.059494	22227.39341
390.905796	880.123514	367.331887	1511.734168	-1.041309	0.703468	22204.50453
240.602137	896.145731	200.243047	1555.986007	0.484616	1.466431	22206.03046
109.372546	892.330918	-17.964295	1504.104541	-3.330197	0.703468	22180.08972
-39.405187	865.627222	-272.79385	1421.704565	-0.278346	-0.822457	64.08887
-175.975517	779.412433	-605.445603	1213.415738	3.536467	-3.111345	16.022217
-346.116208	719.138377	-761.090001	1071.504669	2.773505	-2.348383	21573.53435
-460.560618	606.982854	-1009.052891	786.156606	2.010542	-2.348383	22222.05268
-618.493905	444.471791	-1101.371382	564.897412	0.484616	-3.111345	22215.94897
-719.967949	297.982946	-1240.993563	296.334528	-0.278346	-1.58542	22228.15638
-820.67903	146.153361	-1295.163917	60.579043	-1.804272	-1.58542	22229.6823
-867.98272	-4.150298	-1313.475023	-272.072711	1.247579	1.466431	22209.84527
-864.930869	-172.765063	-1231.83801	-507.065234	-0.278346	1.466431	22220.52675
-840.516061	-323.068722	-1168.512103	-745.87257	-1.041309	0.703468	22230.44527
-771.086452	-466.505717	-1063.986208	-978.576205	0.484616	0.703468	22212.89712
-682.582775	-594.683456	-844.252939	-1134.983566	-1.041309	-2.348383	22222.05268
-559.745774	-699.209351	-659.615957	-1273.079821	-2.567234	-1.58542	22209.84527
-373.582866	-779.320439	-417.75677	-1455.427915	-0.278346	1.466431	9440.900906
-213.360691	-857.142638	-163.690178	-1478.316798	-2.567234	-1.58542	22119.05271
-63.819995	-892.238924	159.806022	-1401.257561	-3.330197	-0.822457	22199.92676
96.40218	-876.979669	385.642992	-1374.553865	0.484616	2.229394	22206.79342
256.624354	-856.379675	586.302192	-1277.657598	-1.041309	-0.059494	22189.24528
404.639125	-784.661178	795.353982	-1154.820597	-0.278346	-0.059494	22210.60823
532.816865	-686.238985	955.576157	-966.368801	-1.041309	-0.059494	22215.18601
637.34276	-562.639021	1091.383524	-739.768868	-0.278346	-3.111345	22215.94897
715.927922	-414.624251	1149.368692	-530.717078	1.247579	-3.874308	22235.02304
758.653835	-229.224305	1147.079804	-234.687536	-0.278346	-3.111345	22248.75637
783.068643	-57.55769	1151.65758	95.675329	2.010542	-0.822457	22238.83786
763.231612	125.553367	1131.057586	328.378963	2.010542	-0.059494	22237.31193
728.135326	317.057014	1086.805748	636.615909	0.484616	2.229394	22239.60082
692.276077	477.279189	986.094666	935.697302	0.484616	2.229394	22224.34156
623.609431	626.819885	851.050262	1155.43057	1.247579	1.466431	22225.86749
537.394642	740.501333	673.279944	1353.037919	-1.804272	-1.58542	22229.6823
420.661343	839.686489	463.465192	1469.771218	0.484616	-0.059494	22209.08231
295.535454	890.804992	291.035613	1528.519349	-1.804272	-1.58542	22212.89712
164.305863	909.879061	51.465314	1527.756386	0.484616	0.703468	22196.11194
10.18739	873.256849	-175.134619	1462.904553	-3.330197	-0.059494	1338.999603
-130.960716	829.005011	-462.008608	1324.808298	-3.330197	-0.059494	17.548143
-303.390294	762.627253	-712.260386	1146.275017	-2.567234	-0.059494	9789.574877
-417.071742	668.019873	-950.30476	954.008408	-2.567234	-0.059494	22124.39345
-571.190215	544.41991	-1041.860288	725.882549	-2.567234	-0.059494	22201.45268
-681.056849	384.197735	-1206.66024	415.356715	-1.804272	-2.348383	22227.39341
-764.219788	217.871858	-1255.489855	190.282708	-1.804272	-0.822457	22212.13416
-874.086422	62.990423	-1312.71206	-97.354244	-0.278346	-1.58542	22222.05268
-859.59013	-91.12805	-1272.275035	-372.020829	-2.567234	-0.059494	22227.39341
-849.671614	-251.350225	-1170.800991	-635.242973	-0.278346	-0.059494	22210.60823
-793.975334	-397.076108	-1100.608419	-854.213279	2.010542	1.466431	22243.41563
-713.864247	-521.439034	-920.549213	-1096.072466	1.247579	1.466431	22254.86007
-593.316134	-651.905662	-742.015933	-1260.872418	0.484616	2.992356	22226.63045
-445.301364	-733.542675	-527.623404	-1373.02794	0.484616	2.992356	22191.53417
-310.256959	-844.172271	-220.149421	-1411.939039	-0.278346	2.229394	22226.63045
-131.723679	-886.898185	33.917171	-1407.361263	1.247579	1.466431	22148.04529
25.446645	-877.742632	247.546737	-1377.605716	-0.278346	1.466431	22192.29713
194.824373	-873.927818	511.531844	-1311.227958	-1.041309	0.703468	22215.94897
348.179883	-817.468576	729.739187	-1189.15392	-0.278346	1.466431	22202.97861
492.37984	-725.150084	857.916927	-1064.028031	-0.278346	1.466431	22182.37861
592.327959	-612.994562	1026.531691	-817.591067	-0.278346	1.466431	22229.6823
675.490897	-483.290897	1111.983518	-622.272607	-0.278346	2.229394	22203.74157
741.868655	-328.409461	1118.08722	-355.998612	-0.278346	2.229394	22206.79342
759.416798	-129.276187	1199.724233	-18.769082	-0.278346	1.466431	22212.89712
759.416798	51.545982	1128.005735	272.682684	-2.567234	-0.059494	22207.55638
760.179761	244.575554	1127.242773	520.645573	-0.278346	-0.059494	22218.23786
729.661251	404.797729	1030.346505	851.771401	-0.278346	-0.822457	22230.44527
662.52053	563.493978	914.376169	1087.526887	0.484616	1.466431	22229.6823
603.7724	712.271712	739.657702	1282.845347	0.484616	2.992356	22219.00082
487.802064	822.901309	558.835534	1422.467528	1.247579	3.755319	22209.08231
349.705808	874.019812	374.961514	1523.178609	-0.278346	1.466431	22194.58602
232.209547	909.116098	184.22083	1562.089709	3.536467	2.992356	22228.91934
88.772552	893.093881	-49.245768	1511.734168	1.247579	-0.059494	22225.86749
-47.797778	851.893893	-317.808651	1386.608279	1.247579	-1.58542	27.466659
-205.731064	793.145762	-529.912292	1269.874981	1.247579	-3.111345	15.259255
-383.501382	693.960606	-809.156654	989.104694	-0.278346	-1.58542	21868.80093
-505.57542	581.042121	-962.512164	824.304742	-1.041309	-2.348383	22212.89712
-645.197601	437.605127	-1094.504717	533.61594	-1.804272	-1.58542	22206.79342
-748.960533	294.931095	-1235.652824	278.023423	0.484616	-0.059494	22222.81564
-823.730881	126.31633	-1332.549091	10.986465	0.484616	0.703468	22229.6823
-864.167906	-38.483621	-1255.489855	-291.909742	-0.278346	-0.059494	22212.13416
-881.716049	-188.024318	-1229.549122	-521.561526	-2.567234	-0.822457	22200.68972
-842.804949	-346.720567	-1137.23063	-771.813303	-2.567234	-2.348383	22209.08231
-742.093868	-486.342748	-1030.415847	-1032.746559	-4.09316	-2.348383	22190.7712
-658.167967	-612.231599	-846.541828	-1176.946516	-1.041309	-0.822457	22213.66009
-529.227265	-723.624159	-637.490038	-1350.902021	-0.278346	0.703468	22220.52675
-371.293978	-796.105619	-369.690117	-1456.953841	-1.804272	-0.059494	22196.11194
-200.390325	-866.298191	-76.712426	-1413.464965	-1.041309	0.703468	22203.74157
-17.279268	-905.972253	144.546768	-1395.153859	-1.041309	2.229394	22216.71194
145.994758	-907.498179	424.554092	-1372.264977	0.484616	0.703468	22190.7712
307.742858	-840.357458	595.457745	-1253.24279	-1.804272	-0.059494	22183.90454
431.342821	-749.564892	835.028044	-1147.19097	2.773505	-1.58542	22226.63045
555.705747	-648.090848	990.672443	-919.065111	2.010542	-1.58542	22237.31193
654.12794	-542.80199	1077.650195	-703.146657	-0.278346	-4.637271	22234.26008
711.350146	-368.846486	1136.398325	-459.761544	0.484616	-2.348383	22239.60082
757.12791	-203.283572	1188.279792	-149.23571	-0.278346	-0.822457	22231.20823
771.624202	-23.224366	1174.546462	141.453093	-2.567234	-0.822457	22219.76379
749.498282	150.731138	1140.976102	432.904858	-0.278346	0.703468	22227.39341
737.290879	334.605157	1066.205754	734.275139	-1.041309	-0.822457	22222.05268
670.150158	484.145854	976.176151	975.371364	0.484616	-0.059494	22221.28971
608.350176	652.760618	820.531752	1214.941664	-1.804272	-0.822457	22228.91934
515.268722	774.834656	658.783652	1377.452727	-1.041309	-1.58542	22228.15638
400.824312	846.553154	426.84298	1485.793435	-3.330197	-1.58542	22184.6675
278.750274	890.804992	248.3097	1522.415647	1.247579	1.466431	22190.7712
151.335497	894.619806	23.235692	1499.526765	-2.567234	-0.059494	22171.69713
-11.175566	861.812408	-251.430893	1414.837901	-1.041309	0.703468	489.822077
-156.138486	809.930942	-452.853055	1343.882366	1.247579	2.992356	16.78518
-300.338443	742.027259	-721.415939	1123.386135	-0.278346	-1.58542	18601.79449
-447.590252	639.027289	-866.378859	930.356563	2.010542	-1.58542	22180.85269
-578.05688	500.931034	-1025.838071	691.549226	-0.278346	-3.111345	22219.00082
-713.864247	341.471822	-1179.956544	352.793771	-4.09316	-3.111345	22222.81564
-777.190154	200.323715	-1297.452805	95.675329	0.484616	-1.58542	22212.89712
-847.382726	53.071907	-1257.01578	-168.309778	-0.278346	-1.58542	22244.94156
-847.382726	-108.676193	-1244.808376	-441.450438	0.484616	0.703468	22245.70452
-848.908651	-268.135405	-1197.504687	-719.168874	-0.278346	0.703468	22228.91934
-765.745713	-406.994623	-1070.852872	-927.457702	-0.278346	-0.059494	22233.49712
-694.790178	-555.772357	-884.689965	-1093.020615	1.247579	1.466431	22237.31193
-578.05688	-668.690842	-685.55669	-1240.272424	-1.041309	0.703468	22212.13416
-439.960624	-761.772296	-478.030826	-1369.976089	-1.041309	-0.059494	22203.74157
-269.056971	-835.016719	-216.334607	-1407.361263	-2.567234	0.703468	22221.28971
-100.442206	-881.557446	66.724568	-1379.894605	-1.041309	0.703468	22202.21564
51.387378	-873.164855	265.857843	-1407.361263	-0.278346	0.703468	22193.06009
222.291031	-879.268557	551.205906	-1263.924269	-3.330197	-0.059494	22190.7712
357.335436	-795.342656	712.954007	-1194.494659	-3.330197	-0.059494	22170.17121
476.357623	-728.201935	878.51692	-1026.642857	-1.804272	-0.059494	22187.71935
612.16499	-596.209382	1053.99835	-798.516999	-0.278346	0.703468	22217.4749
667.86127	-449.720536	1073.072418	-576.494843	-1.041309	1.466431	22205.2675
747.209394	-277.290958	1193.620531	-286.569003	-1.804272	-0.059494	22222.81564
781.542717	-101.046566	1192.094605	10.986465	-0.278346	0.703468	22234.26008
761.705686	87.40523	1180.650164	355.845622	-2.567234	-0.822457	22215.94897
761.705686	275.094064	1169.205723	623.645543	-1.804272	-0.822457	22221.28971
721.268661	421.582909	1051.709462	889.919538	2.773505	0.703468	22233.49712
657.942754	584.093972	911.324318	1114.993545	1.247579	2.992356	22240.36378
581.64648	719.138377	736.605851	1324.045335	2.010542	2.992356	22244.17859
467.965033	838.160563	549.679981	1452.223075	0.484616	2.992356	22205.2675
355.046548	882.412402	361.228185	1523.178609	0.484616	0.703468	22199.16379
210.84659	894.619806	96.480115	1540.726752	2.773505	-0.059494	22211.3712
65.120707	873.256849	-98.075383	1457.563814	-1.804272	-2.348383	17635.1207
-98.153318	837.397601	-362.823453	1412.549013	-2.567234	-2.348383	21.362957
-241.590313	774.834656	-596.29005	1222.571291	-0.278346	-0.822457	109.103671
-401.049525	689.38283	-780.927032	1020.386166	-1.041309	0.703468	22104.55641
-526.175414	568.071755	-1006.00104	799.889935	2.773505	1.466431	22216.71194
-662.745744	432.264387	-1153.252848	484.786324	1.247579	2.229394	22214.42305
-784.056819	261.360734	-1248.62319	248.267876	-1.804272	-0.059494	22205.2675
-822.204956	115.634852	-1288.297252	-24.872784	-2.567234	-2.348383	22208.31935
-852.723465	-52.979913	-1318.052799	-351.420835	-0.278346	-0.059494	22191.53417
-874.849384	-214.728013	-1273.80096	-613.880017	-1.804272	-0.822457	22212.89712
-819.153105	-342.905753	-1173.089879	-839.716987	1.247579	-0.059494	22229.6823
-732.938315	-509.23163	-952.593648	-1009.857677	-1.041309	0.703468	22218.23786
-644.434638	-606.89086	-764.904815	-1169.316889	-0.278346	-0.059494	22226.63045
-494.130979	-720.572308	-556.615988	-1308.93907	-1.804272	0.703468	22225.10453
-335.434729	-800.683395	-306.36421	-1421.094592	-0.278346	2.992356	22198.40083
-175.212555	-883.846334	-58.40132	-1430.250145	-0.278346	2.992356	22109.89715
20.105906	-890.712998	233.813408	-1381.42053	2.773505	1.466431	22234.26008
174.224379	-870.113004	429.131868	-1351.664983	2.010542	1.466431	22210.60823
315.372485	-803.735246	649.628099	-1274.605747	1.247579	-0.822457	22202.97861
477.120585	-735.0686	809.087311	-1109.042833	1.247579	-1.58542	22215.94897
561.809449	-646.564923	953.287269	-902.279931	0.484616	-1.58542	22219.00082
656.416829	-539.750139	1070.78353	-703.90962	-1.804272	-0.822457	22221.28971
719.742736	-362.742784	1171.494611	-407.117115	-1.041309	-0.059494	22230.44527
755.601984	-178.868765	1192.857568	-112.613499	-0.278346	0.703468	22215.18601
770.098276	14.160808	1198.198307	235.29751	-3.330197	-2.348383	22220.52675
738.816804	180.486684	1150.894617	504.623356	-2.567234	-2.348383	22230.44527
711.350146	358.257002	1086.805748	799.126972	-2.567234	0.703468	22196.11194
693.802003	537.553245	940.316902	1043.275048	-3.330197	-0.822457	22199.92676
596.905735	673.360612	782.383616	1224.860179	-2.567234	-1.58542	22212.13416
513.742797	771.782805	535.183689	1372.87495	-1.041309	-1.58542	22187.71935
374.883579	880.123514	369.620775	1494.948988	-1.041309	0.703468	22202.21564
258.913243	908.353135	217.028228	1520.889721	-1.041309	0.703468	22206.79342
100.979956	910.642023	-1.942078	1518.600833	-2.567234	1.466431	22201.45268
-24.908895	862.575371	-265.164222	1468.245292	0.484616	-0.822457	92.318491
-165.294039	810.693905	-474.978975	1316.415708	0.484616	-2.348383	14.496292
-332.382878	741.264296	-713.023349	1104.312067	-1.041309	-2.348383	20384.8384
-472.005059	634.449513	-885.452927	888.393612	2.773505	-3.111345	22216.71194
-587.975395	490.249555	-1088.401015	626.697394	2.010542	-3.874308	22244.17859
-723.782762	336.894045	-1224.971345	323.801187	2.010542	-3.111345	22238.07489
-822.967918	188.116312	-1247.860227	61.342005	0.484616	-1.58542	22226.63045
-869.508645	-1.098447	-1336.363905	-244.606052	1.247579	0.703468	22237.31193
-880.190124	-133.091001	-1251.675041	-508.591159	-0.278346	0.703468	22229.6823
-848.908651	-296.365026	-1203.608389	-706.961471	-1.041309	-0.059494	22215.18601
-787.10867	-454.298313	-1069.326947	-914.487335	0.484616	-0.059494	22227.39341
-689.449439	-574.846425	-855.697381	-1093.783578	-1.041309	-1.58542	22228.91934
-566.612439	-682.424171	-653.512255	-1270.02797	-2.567234	-1.58542	22215.18601
-412.493966	-796.105619	-410.890105	-1385.998306	-1.041309	0.703468	22206.03046
-251.508828	-857.142638	-165.979066	-1414.99089	-2.567234	-0.059494	22199.16379
-68.397771	-915.127806	121.657885	-1424.146443	-2.567234	-0.822457	22183.90454
100.979956	-914.364843	310.872644	-1423.383481	-2.567234	0.703468	22164.83047
264.253982	-883.846334	571.042937	-1255.531678	-1.041309	0.703468	22200.68972
384.039132	-789.238954	728.976224	-1239.509461	1.247579	-0.059494	22196.87491
525.950201	-696.1575	899.116914	-1040.376187	1.247579	1.466431	22222.81564
630.476096	-577.898276	1022.716878	-829.035508	-0.278346	-2.348383	22231.97119
706.772369	-428.35758	1154.709431	-554.368923	-0.278346	-1.58542	22216.71194
744.157543	-255.928001	1199.724233	-233.161611	2.773505	-0.822457	22226.63045
768.572351	-77.394721	1182.17609	74.312372	-0.278346	-1.58542	22229.6823
774.676053	104.190411	1181.413127	374.156728	1.247579	-0.822457	22235.02304
754.076059	298.745908	1136.398325	662.556642	1.247579	0.703468	22244.94156
707.535332	466.597711	1007.457623	912.80842	0.484616	2.229394	22246.46748
653.364978	598.590264	879.279883	1139.408353	0.484616	0.703468	22224.34156
562.572412	761.101327	728.213261	1360.667546	2.010542	2.229394	22230.44527
438.972449	822.138346	448.205937	1446.882336	-0.278346	-0.059494	22195.34898
335.209516	888.516104	328.420787	1555.986007	0.484616	0.703468	22183.90454
186.431783	914.456837	120.13196	1556.74897	0.484616	-0.059494	22215.18601
45.283676	872.493887	-147.667961	1510.971206	-0.278346	0.703468	5922.116764
-121.0422	845.790191	-388.001223	1399.578646	-1.041309	0.703468	17.548143
-283.553263	766.442066	-603.156715	1217.993515	-3.330197	-0.822457	6270.027772
-417.834705	670.308761	-818.312206	1004.363948	-1.804272	-0.822457	22131.26011
-542.960594	547.471761	-1025.838071	755.638096	-3.330197	-0.059494	22189.24528
-671.138334	410.901431	-1179.193581	437.482635	-2.567234	-1.58542	22202.21564
-771.849415	224.738523	-1304.31947	106.356807	-0.278346	-0.822457	22216.71194
-827.545695	83.590417	-1374.512042	-137.028306	0.484616	-0.059494	22221.28971
-866.456794	-62.135466	-1323.393538	-363.628239	1.247579	-0.059494	22219.00082
-871.034571	-228.461343	-1228.023196	-612.354091	0.484616	0.703468	22231.20823
-809.234589	-375.713151	-1115.867674	-814.539216	-0.278346	1.466431	22225.86749
-742.093868	-531.357549	-960.223276	-1051.057665	-0.278346	2.229394	22218.23786
-603.997613	-617.572339	-735.912231	-1212.042802	1.247579	3.755319	22248.75637
-466.66432	-728.964898	-503.208596	-1333.353878	0.484616	3.755319	22241.12674
-310.256959	-821.283389	-243.801266	-1382.183493	1.247579	2.229394	22206.79342
-139.353306	-882.320408	-3.468003	-1410.413114	0.484616	0.703468	22195.34898
17.054055	-877.742632	242.205998	-1405.072375	0.484616	2.229394	22213.66009
171.935491	-870.875967	489.405925	-1321.146474	-1.041309	0.703468	22203.74157
339.787293	-815.94265	669.465131	-1269.265008	-0.278346	0.703468	22208.31935
459.572442	-726.67601	820.531752	-1066.31692	1.247579	1.466431	22219.76379
573.25389	-607.653823	995.250219	-845.820689	-1.804272	0.703468	22216.71194
657.942754	-493.209412	1113.509443	-606.250389	-1.804272	1.466431	22220.52675
751.024208	-341.379828	1176.072388	-352.183798	-1.041309	0.703468	22230.44527
770.098276	-152.165069	1195.909419	-28.687597	-1.041309	-0.822457	22195.34898
753.313096	40.101541	1166.916835	245.216025	-2.567234	-0.822457	22205.2675
753.313096	223.212598	1143.26499	548.112232	-0.278346	-0.822457	22215.94897
729.661251	388.012549	1032.635393	791.497345	-1.041309	-0.822457	22206.03046
681.594599	553.575463	923.531722	1020.386166	2.010542	-0.059494	22225.10453
613.690915	705.405047	767.124361	1267.586093	0.484616	0.703468	22235.02304
499.246505	812.982793	597.746633	1424.756416	-1.041309	2.229394	22194.58602
363.439138	878.597589	409.294837	1508.682317	-0.278346	2.229394	22214.42305
236.024361	892.330918	181.168979	1553.697119	1.247579	2.229394	22221.28971
78.854037	887.753141	-33.986513	1523.941572	0.484616	-0.822457	22198.40083
-45.508889	867.91611	-270.504961	1431.623081	3.536467	-3.111345	49.592578
-192.760698	777.886507	-541.356733	1288.186086	0.484616	-3.111345	13.733329
-352.21991	722.190227	-768.719629	1066.16393	0.484616	-1.58542	21708.57875
-499.471718	613.849519	-956.408462	843.378811	1.247579	-0.822457	22215.94897
-620.01983	468.123636	-1151.726922	586.260368	1.247579	-0.822457	22231.97119
-749.723496	287.301467	-1269.986147	262.764168	-2.567234	-0.822457	22208.31935
-821.441993	141.575585	-1294.400954	42.267937	-0.278346	1.466431	22217.4749
-867.219757	-1.86141	-1284.482439	-256.050493	-0.278346	0.703468	22228.91934
-868.745682	-172.765063	-1266.934296	-529.954116	-1.041309	-1.58542	22219.76379
-837.46421	-307.046505	-1149.438034	-753.502198	-1.041309	-1.58542	22220.52675
-774.901266	-477.187195	-1022.023257	-1002.22805	-4.09316	-3.111345	22204.50453
-663.508706	-601.550121	-841.201089	-1162.450224	-3.330197	-1.58542	22198.40083
-536.856892	-707.601941	-652.749293	-1312.753884	-0.278346	0.703468	22171.69713
-397.234711	-805.261172	-408.601217	-1387.524232	-0.278346	-0.059494	22190.00824
-214.886617	-869.350042	-130.119818	-1443.220512	-0.278346	1.466431	22109.89715
-51.612591	-896.8167	138.443066	-1419.568667	-1.041309	1.466431	22201.45268
117.002174	-874.690781	358.176334	-1378.368679	2.010542	2.229394	22198.40083
264.253982	-847.987085	615.294776	-1274.605747	-1.041309	-0.822457	22215.18601
403.1132	-767.875998	792.302131	-1125.06505	0.484616	-0.059494	22197.63787
538.920567	-693.868612	952.524306	-965.605838	-1.041309	-2.348383	22225.86749
639.631648	-548.142729	1086.042785	-713.065172	1.247579	-3.874308	22248.75637
708.298295	-388.683517	1166.153872	-464.33932	1.247579	-2.348383	22240.36378
731.95014	-248.298374	1192.094605	-183.569033	2.773505	-0.822457	22241.12674
747.209394	-52.21695	1160.813133	98.72718	-0.278346	-0.822457	22235.786
755.601984	136.997808	1174.546462	419.171529	2.773505	2.229394	22228.91934
728.898289	320.871828	1108.931667	705.282555	0.484616	2.229394	22228.91934
707.535332	490.249555	1004.405772	948.667669	-1.804272	-0.822457	22228.15638
638.105723	635.212475	847.998411	1199.682409	-0.278346	-0.059494	22215.18601
544.261306	747.367998	681.672534	1366.771248	1.247579	-0.059494	22222.81564
419.135417	846.553154	448.9689	1472.060106	-0.278346	-0.059494	22202.97861
301.639156	889.279067	294.850427	1531.571199	-0.278346	-0.059494	22191.53417
146.75772	896.145731	22.47273	1542.252678	-2.567234	-0.059494	22195.34898
8.661465	872.493887	-224.727197	1464.430479	-2.567234	-0.822457	801.110874
-134.012567	838.923526	-461.245646	1374.400876	-3.330197	-0.059494	15.259255
-315.597698	746.605035	-703.867796	1156.956496	-0.278346	-0.822457	17114.78011
-441.48655	654.286544	-848.067753	954.008408	-1.041309	-2.348383	22195.34898
-577.293917	523.819916	-1023.549183	690.786263	-1.804272	-2.348383	22203.74157
-697.842029	371.227368	-1214.289867	389.415982	0.484616	-0.822457	22219.00082
-784.056819	214.057045	-1251.675041	163.579012	-1.041309	-1.58542	22230.44527
-852.723465	62.22746	-1305.845395	-150.761635	-1.041309	-0.059494	22210.60823
-871.034571	-94.942864	-1261.593557	-405.591189	0.484616	1.466431	22221.28971
-849.671614	-243.720597	-1185.297283	-639.82075	0.484616	0.703468	22254.09711
-784.819781	-411.5724	-1082.297313	-865.65772	-1.041309	0.703468	22231.20823
-723.0198	-551.957543	-941.91217	-1087.679876	2.010542	2.992356	22236.54897
-632.990197	-676.320469	-722.178902	-1255.531678	1.247579	2.229394	22242.65267
-433.856922	-762.535259	-519.993776	-1381.42053	1.247579	2.229394	22210.60823
-290.419928	-842.646346	-226.253123	-1409.650151	0.484616	2.229394	22188.48232
-130.960716	-891.475961	33.917171	-1407.361263	-1.041309	0.703468	22203.74157
41.468863	-887.661147	248.3097	-1413.464965	-3.330197	-0.059494	22206.03046
207.794739	-867.061154	537.472577	-1306.650182	0.484616	0.703468	22212.89712
368.016914	-809.838948	685.487348	-1212.042802	-1.804272	1.466431	22192.29713
483.224287	-736.594525	908.272467	-1037.324336	-3.330197	1.466431	22198.40083
596.142772	-614.520488	1018.139101	-835.902173	2.010542	2.229394	22200.68972
689.987189	-479.476083	1099.013151	-639.057787	-1.041309	2.229394	22210.60823
718.979773	-300.942803	1144.027953	-332.346767	-3.330197	-1.58542	22212.89712
761.705686	-111.728044	1108.931667	-63.020921	-1.804272	-1.58542	22205.2675
780.779755	53.83487	1161.576096	242.164174	-0.278346	1.466431	22229.6823
760.179761	245.338517	1143.26499	594.652959	-0.278346	-0.059494	22232.73415
722.031624	415.479207	1063.916865	835.749183	2.773505	1.466431	22221.28971
667.86127	574.175457	906.746542	1082.94911	0.484616	2.992356	22228.91934
583.935369	720.664302	782.383616	1320.230521	0.484616	3.755319	22230.44527
484.750213	819.849458	558.072571	1441.541597	3.536467	3.755319	22217.4749
365.728026	880.886477	387.168918	1536.911939	1.247579	0.703468	22243.41563
228.394733	925.901278	175.065277	1556.74897	-0.278346	0.703468	22230.44527
91.824403	897.671657	-73.660575	1507.919355	-0.278346	-2.348383	22188.48232
-82.131101	857.997595	-328.490129	1408.734199	2.010542	-0.822457	24.414808
-228.619946	795.43465	-561.956727	1272.926832	-1.041309	-1.58542	12.207404
-359.086574	713.034675	-788.55666	1047.852824	-2.567234	-0.822457	21954.25275
-516.256898	591.723599	-947.252909	822.015854	-1.041309	0.703468	22210.60823
-646.723526	439.894015	-1118.919525	532.090014	-2.567234	0.703468	22223.5786
-755.064235	289.590356	-1212.000979	284.127125	0.484616	1.466431	22210.60823
-834.412359	128.605218	-1303.556507	-5.035753	-1.804272	-1.58542	22214.42305
-872.560496	-27.03918	-1248.62319	-246.89494	-1.041309	-0.822457	22206.79342
-861.116055	-181.920616	-1243.282451	-532.243004	-0.278346	-0.822457	22198.40083
-826.019769	-351.298343	-1179.956544	-803.094775	-0.278346	-1.58542	22206.79342
-772.612378	-475.661269	-1009.815853	-1005.279901	-3.330197	-0.822457	22219.00082
-629.175383	-607.653823	-822.12702	-1173.894666	-0.278346	-0.822457	22211.3712
-520.071712	-731.253786	-631.386336	-1306.650182	-1.041309	-0.059494	22189.24528
-348.405096	-804.498209	-320.860502	-1408.887189	-1.041309	2.229394	22213.66009
-189.708847	-854.85375	-124.779079	-1450.850139	2.010542	2.992356	22191.53417
-36.353337	-905.972253	152.939358	-1382.183493	0.484616	1.466431	22200.68972
136.839205	-882.320408	423.028166	-1345.561281	-1.041309	0.703468	22203.74157
299.350268	-838.06857	639.709584	-1267.739082	1.247579	-0.822457	22217.4749
435.920598	-768.63896	806.798423	-1130.40579	0.484616	-1.58542	22217.4749
555.705747	-658.772326	973.887263	-903.805857	0.484616	-3.111345	22247.23045
651.839052	-529.831624	1082.227971	-697.805918	2.010542	-1.58542	22232.73415
726.6094	-386.394629	1140.213139	-500.198569	-0.278346	-0.822457	22225.86749
779.253829	-206.335423	1187.516829	-151.524598	-0.278346	-0.822457	22225.86749
780.016792	-10.254	1202.013121	162.816049	-0.278346	0.703468	22216.71194
771.624202	182.775572	1169.205723	476.393734	0.484616	-0.822457	22221.28971
735.00199	352.1533	1094.435375	755.638096	-1.041309	-1.58542	22230.44527
695.327928	517.716214	979.990964	999.023209	-1.041309	-0.822457	22222.81564
617.505729	642.842103	847.998411	1226.386105	-3.330197	-3.111345	22195.34898
525.950201	772.545768	659.546615	1406.445311	-4.09316	-2.348383	22201.45268
398.535424	854.182781	468.805931	1499.526765	-1.041309	-0.059494	22186.95639
280.276199	891.567955	249.072662	1549.882305	-1.804272	-0.059494	22187.71935
139.891056	902.249433	15.606065	1523.941572	-1.804272	-0.059494	22203.74157
-18.042231	871.730924	-278.134589	1422.467528	-1.804272	-0.059494	303.659169
-169.871815	801.538352	-484.134528	1302.682378	-2.567234	-2.348383	16.78518
-310.256959	716.849488	-723.704827	1066.926893	-1.041309	-0.822457	20870.84567
-465.901357	637.501364	-877.060337	919.675085	-1.041309	-2.348383	22199.92676
-606.286501	496.353257	-1077.719537	638.141835	-0.278346	-4.637271	22204.50453
-705.471657	359.019965	-1192.92691	385.601169	-0.278346	-3.111345	22245.70452
-781.004968	194.982976	-1247.860227	129.245689	2.773505	-0.822457	22251.04526
-856.538279	41.627466	-1260.830594	-142.369045	-1.041309	-0.822457	22220.52675
-876.37531	-125.461373	-1262.356519	-456.709693	-1.041309	0.703468	22231.20823
-855.775316	-277.290958	-1179.193581	-670.339259	-1.041309	0.703468	22240.36378
-789.397558	-426.068692	-1062.460282	-907.62067	-1.041309	-0.059494	22215.18601
-704.708694	-555.009394	-875.534412	-1140.324305	-1.041309	-2.348383	22221.28971
-580.345768	-664.876028	-687.845578	-1248.665014	-2.567234	-1.58542	22219.00082
-442.249513	-775.505625	-484.89749	-1398.968673	-1.041309	-0.822457	22201.45268
-258.375493	-844.935234	-226.253123	-1455.427915	-0.278346	0.703468	22067.17124
-111.123685	-896.8167	64.43568	-1427.961257	1.247579	0.703468	22219.00082
55.965155	-890.712998	325.368936	-1383.709418	-3.330197	0.703468	22180.85269
226.105845	-867.824116	561.124422	-1286.813151	-1.804272	1.466431	22197.63787
351.994697	-806.024135	754.916957	-1214.331691	-2.567234	-0.059494	22164.83047
508.402058	-717.520457	925.82061	-1025.116932	-1.041309	-0.059494	22202.21564
607.587213	-587.816792	1053.235387	-806.909589	-2.567234	-0.059494	22218.23786
692.276077	-449.720536	1107.405741	-594.805948	0.484616	-0.822457	22231.97119
735.00199	-287.972436	1132.583512	-293.435667	-1.041309	-1.58542	22219.00082
744.920506	-101.809528	1100.539077	-4.27279	-2.567234	-0.822457	22219.00082
765.5205	105.716336	1139.450176	334.482665	0.484616	-0.822457	22231.20823
746.446432	274.331101	1138.687214	640.430723	-0.278346	1.466431	22215.94897
704.483481	442.182903	1031.872431	889.156575	0.484616	2.229394	22244.17859
648.024238	601.642115	879.279883	1138.64539	4.29943	2.992356	22249.51933
551.127971	708.456898	717.531783	1324.045335	2.010542	2.992356	22233.49712
437.446523	805.353166	509.242956	1452.223075	-0.278346	0.703468	22212.13416
329.105814	885.464253	341.391154	1526.993423	-1.041309	0.703468	22225.10453
183.379932	884.70129	119.368997	1526.23046	-0.278346	0.703468	22195.34898
55.202192	871.730924	-146.142035	1458.326777	-1.041309	0.703468	10063.4785
-114.175536	845.790191	-375.793819	1390.423093	-0.278346	0.703468	21.362957
-257.61253	778.64947	-606.971528	1213.415738	-1.804272	-0.822457	12.970367
-404.864338	687.856904	-845.778865	1017.334315	-2.567234	0.703468	22077.08976
-551.353184	555.864351	-1009.815853	748.771431	-3.330197	0.703468	22190.7712
-659.693893	396.405139	-1114.341748	480.971511	-1.804272	1.466431	22202.97861
-776.427191	257.545921	-1225.734308	223.853068	-1.804272	-0.059494	22195.34898
-830.597546	98.086709	-1315.000948	-57.680181	-1.041309	-1.58542	22208.31935
-858.827167	-52.979913	-1286.008364	-326.243065	-1.804272	-1.58542	22216.71194
-849.671614	-209.387274	-1212.763941	-565.050402	0.484616	-1.58542	22218.23786
-793.975334	-363.505747	-1125.786189	-790.124409	-1.041309	0.703468	22225.10453
-742.093868	-498.550152	-1010.578816	-1002.22805	-1.804272	0.703468	22231.20823
-628.41242	-605.364935	-784.741846	-1195.257622	-2.567234	2.992356	22214.42305
-513.96801	-741.935265	-550.512286	-1311.990921	-1.804272	2.229394	22184.6675
-339.249543	-788.475992	-285.764216	-1389.050157	2.010542	1.466431	22223.5786
-175.212555	-863.24634	-79.001314	-1446.272363	0.484616	1.466431	22220.52675
5.609614	-876.979669	222.368967	-1407.361263	1.247579	0.703468	22224.34156
168.88364	-884.609296	450.494825	-1325.72425	2.010542	-0.059494	22206.03046
322.23915	-802.209321	650.391062	-1270.790933	2.010542	0.703468	22197.63787
447.365039	-750.327855	851.813225	-1087.679876	1.247579	-0.059494	22215.18601
566.387226	-642.750109	1013.561325	-873.287347	1.247579	1.466431	22230.44527
664.809419	-523.727922	1076.887232	-661.183706	-1.041309	0.703468	22215.18601
736.527916	-355.87612	1160.05017	-399.487488	-2.567234	0.703468	22222.81564
773.150127	-181.920616	1160.813133	-191.19866	-1.041309	-0.059494	22229.6823
767.046425	1.953404	1165.39091	203.253075	-1.804272	-0.822457	22206.03046
757.12791	178.960759	1175.309425	509.201132	-0.278346	-0.059494	22204.50453
723.557549	370.464406	1047.894648	778.526978	-0.278346	-0.059494	22219.00082
682.357562	520.005102	949.472455	1011.993576	-1.804272	-1.58542	22199.16379
617.505729	680.227277	810.613237	1262.245353	-2.567234	-0.822457	22211.3712
500.009468	789.330948	609.954037	1398.052721	-0.278346	-0.822457	22219.76379
389.379871	865.627222	420.739278	1519.363796	0.484616	2.229394	22195.34898
261.965094	906.82721	233.050445	1553.697119	-2.567234	1.466431	22203.74157
125.394764	902.249433	-17.201333	1536.911939	-1.041309	0.703468	22212.13416
-11.175566	867.91611	-241.512377	1465.193441	2.010542	-0.822457	64.08887
-189.708847	809.167979	-531.438217	1282.845347	-1.041309	-3.874308	16.022217
-317.886586	738.975408	-706.919647	1093.630589	2.010542	-1.58542	20979.94934
-464.375432	624.530997	-923.601064	905.941755	-0.278346	-3.874308	22219.00082
-603.997613	501.693996	-1048.726953	632.801095	2.773505	-2.348383	22225.86749
-710.812396	327.738492	-1228.786159	348.978957	0.484616	-0.059494	22237.31193
-811.523477	171.331131	-1282.19355	109.408658	1.247579	-0.059494	22223.5786
-845.8568	20.26451	-1315.000948	-217.139393	-1.041309	-0.059494	22212.13416
-862.641981	-133.091001	-1244.045414	-468.917097	0.484616	-0.822457	22227.39341
-854.24939	-299.416877	-1154.778773	-716.117023	0.484616	-0.822457	22228.15638
-777.953117	-435.224244	-1045.675102	-934.324366	1.247579	-0.059494	22220.52675
-670.375371	-566.453835	-891.556629	-1154.820597	-1.804272	-1.58542	22226.63045
-580.345768	-703.787128	-658.090032	-1254.768716	-2.567234	-0.059494	22189.24528
-426.227295	-773.9797	-424.623434	-1389.050157	-0.278346	-0.822457	22186.19343
-253.797717	-844.935234	-198.023501	-1434.827922	-3.330197	-0.059494	22173.22306
-51.612591	-871.63893	101.057892	-1421.094592	-2.567234	2.229394	22201.45268
86.483664	-893.764849	329.946713	-1389.050157	-1.804272	0.703468	22191.53417
255.098429	-864.009303	536.709614	-1302.835368	2.010542	1.466431	22211.3712
392.431722	-784.661178	750.339181	-1163.213187	0.484616	-0.822457	22174.74899
519.846499	-699.209351	941.842828	-967.894727	-1.041309	-1.58542	22216.71194
625.898319	-558.061245	1053.99835	-755.028123	-1.041309	-2.348383	22224.34156
693.03904	-418.439064	1146.316841	-537.583743	3.536467	-2.348383	22232.73415
755.601984	-236.853933	1173.020537	-245.369015	2.773505	-1.58542	22237.31193
799.853823	-49.928062	1178.361276	62.867931	1.247579	-0.059494	22246.46748
783.068643	120.975591	1136.398325	345.927106	-0.278346	0.703468	22244.17859
750.261245	307.138499	1140.976102	680.867748	0.484616	0.703468	22222.81564
702.957556	471.175487	1005.931697	925.778786	-0.278346	0.703468	22236.54897
644.972388	624.530997	882.331734	1185.94908	-1.804272	0.703468	22232.73415
574.779816	760.338364	711.428081	1359.904584	1.247579	0.703468	22190.7712
435.920598	837.397601	502.376291	1475.111957	-1.804272	-0.822457	22208.31935
315.372485	890.804992	323.080048	1551.408231	-1.041309	0.703468	22220.52675
186.431783	889.279067	101.820854	1534.62305	-1.804272	-0.059494	22186.19343
42.231825	877.071663	-182.001284	1475.111957	-1.804272	0.703468	3386.028626
-111.886647	822.138346	-384.949372	1380.504578	-2.567234	0.703468	19.074068
-291.945853	752.708737	-664.193734	1138.64539	1.247579	2.229394	15307.32139
-430.805072	693.197643	-841.964051	960.875072	-0.278346	-0.822457	22168.64528
-559.745774	543.656947	-1052.541767	753.349208	-1.804272	-1.58542	22209.84527
-680.293886	400.982915	-1182.245432	435.193747	-1.041309	-0.822457	22212.89712
-768.034601	210.242231	-1228.023196	202.490112	-0.278346	-0.822457	22218.23786
-844.330875	87.40523	-1280.667625	-85.14684	-1.041309	-0.822457	22227.39341
-866.456794	-84.261385	-1289.823178	-359.050463	0.484616	0.703468	22225.10453
-866.456794	-239.905784	-1214.289867	-612.354091	0.484616	2.229394	22219.00082
-822.204956	-401.653884	-1121.208413	-882.4429	2.010542	2.229394	22241.12674
-723.0198	-513.809406	-967.852903	-1089.968764	1.247579	2.229394	22248.75637
-597.893911	-635.120481	-755.749262	-1238.746498	2.010542	1.466431	22223.5786
-465.138395	-757.957482	-587.134497	-1366.924238	2.010542	2.992356	22205.2675
-306.442145	-824.33524	-259.823483	-1385.235344	0.484616	-0.059494	22224.34156
-140.879231	-871.63893	-24.067997	-1453.90199	-0.278346	0.703468	22206.03046
23.157757	-888.42411	240.680072	-1409.650151	-1.041309	0.703468	22198.40083
190.246596	-903.683365	503.902217	-1357.768685	-3.330197	-1.58542	22206.79342
335.972479	-824.33524	697.694752	-1243.324275	-1.041309	0.703468	22196.87491
467.20207	-734.305637	873.939144	-1071.657659	-0.278346	2.992356	22227.39341
580.883518	-640.461221	1025.768729	-899.22808	0.484616	2.229394	22231.97119
673.964972	-488.631636	1099.013151	-671.865185	-3.330197	-0.059494	22192.29713
738.053841	-336.039089	1176.835351	-343.028245	-1.804272	0.703468	22205.2675
762.468649	-143.772479	1122.664996	-114.139424	-4.09316	-0.059494	22207.55638
779.253829	37.04969	1124.190922	191.045671	-1.041309	-0.059494	22199.92676
747.972357	214.057045	1179.124239	535.141865	-1.041309	-0.822457	22215.18601
725.846438	396.405139	1054.761313	822.015854	-0.278346	-0.059494	22235.786
664.046456	558.153239	928.872461	1062.349116	-0.278346	0.703468	22215.18601
590.03907	685.568016	767.124361	1246.986099	-2.567234	2.229394	22222.81564
489.327989	804.590203	576.383677	1393.474944	2.773505	4.518282	22221.28971
372.59469	877.071663	374.198551	1523.941572	-0.278346	2.229394	22178.5638
226.868808	921.323502	199.480085	1522.415647	2.773505	0.703468	22220.52675
123.868838	903.775359	-101.890196	1491.897137	-1.041309	-2.348383	22231.97119
-50.849629	857.997595	-282.712365	1449.934187	2.010542	-1.58542	37.385174
-217.175505	789.330948	-561.956727	1227.91203	1.247579	-0.059494	14.496292
-343.827319	706.930973	-726.756678	1098.208365	-0.278346	-0.822457	21623.12693
-497.18283	595.538413	-931.993654	847.956587	-2.567234	-0.822457	22199.16379
-637.567973	443.708828	-1092.978792	560.319635	-1.041309	0.703468	22211.3712
-735.227204	297.982946	-1231.83801	271.919721	-1.804272	0.703468	22225.86749
-811.523477	138.523734	-1290.586141	54.475341	-2.567234	-1.58542	22219.00082
-870.271608	-14.831776	-1293.637992	-243.843089	-1.041309	-0.822457	22218.23786
-865.693832	-172.0021	-1226.497271	-514.694861	-1.041309	-1.58542	22225.10453
-837.46421	-328.409461	-1157.830624	-780.205893	0.484616	-0.059494	22206.03046
-749.723496	-465.742754	-1047.96399	-1005.279901	-2.567234	-1.58542	22205.2675
-662.745744	-578.661239	-835.860349	-1133.45764	-1.041309	-0.059494	22211.3712
-524.649488	-708.364904	-656.564106	-1318.094623	-0.278346	-0.059494	22201.45268
-383.501382	-807.55006	-355.956788	-1377.605716	-0.278346	2.229394	22210.60823
-210.308841	-859.431526	-121.727228	-1418.042741	-0.278346	2.229394	22204.50453
-28.723709	-882.320408	177.354165	-1408.887189	-1.041309	-0.059494	22212.89712
113.950323	-869.350042	381.828179	-1409.650151	1.247579	-0.059494	22198.40083
268.831758	-855.616712	574.094788	-1310.464995	-3.330197	-3.111345	22185.43046
422.950231	-756.431557	795.353982	-1121.250237	-0.278346	-1.58542	22220.52675
544.261306	-672.505656	971.598374	-933.561403	-1.041309	-3.874308	22236.54897
645.73535	-553.483469	1055.524275	-738.242943	2.010542	-1.58542	22245.70452
722.031624	-390.972406	1167.679798	-452.894879	2.773505	-0.822457	22246.46748
763.994574	-211.676163	1167.679798	-233.924574	1.247579	-0.059494	22225.86749
786.883457	-49.928062	1182.939052	123.90495	-0.278346	0.703468	22228.15638
779.253829	131.657069	1160.813133	424.512268	-1.804272	-0.822457	22228.91934
729.661251	313.2422	1125.716847	719.015885	-0.278346	-0.822457	22214.42305
693.802003	482.619928	990.672443	966.215811	-1.041309	-0.822457	22224.34156
653.364978	633.68655	867.835442	1238.593509	-1.041309	-2.348383	22235.02304
545.787232	755.760588	691.59105	1358.378658	1.247579	-0.822457	22177.80084
406.928014	846.553154	468.042968	1485.030473	-4.856123	-0.822457	22180.08972
298.587305	889.279067	241.443035	1508.682317	-1.804272	-0.059494	22191.53417
140.654018	892.330918	-21.016146	1471.297143	-3.330197	-0.059494	22164.83047
17.817018	865.627222	-188.104986	1460.615665	-3.330197	-0.059494	1194.036683
-146.982933	813.745756	-476.5049	1323.282372	-1.041309	-0.059494	16.022217
-313.30881	758.812439	-666.482622	1153.141682	-0.278346	-0.822457	15654.46944
-431.568034	655.049507	-854.171455	942.563967	0.484616	-2.348383	22186.95639
-587.975395	520.005102	-1074.667686	680.104785	-1.041309	-2.348383	22221.28971
-679.530924	355.968114	-1195.215798	398.571535	-1.041309	-2.348383	22213.66009
-806.182738	213.294082	-1226.497271	139.164205	0.484616	-2.348383	22211.3712
-852.723465	64.516348	-1250.149116	-148.472747	0.484616	-0.059494	22247.99341
-859.59013	-101.809528	-1280.667625	-417.798593	-0.278346	0.703468	22241.12674
-829.834583	-264.320591	-1275.326886	-710.776284	2.010542	2.992356	22233.49712
-793.975334	-410.809437	-1086.87509	-894.650304	1.247579	0.703468	22238.07489
-706.997582	-540.513102	-902.238107	-1070.894696	0.484616	-0.822457	22235.02304
-589.501321	-654.957513	-720.652976	-1244.8502	-1.041309	-1.58542	22210.60823
-443.012475	-764.824147	-491.001192	-1356.24276	-1.041309	0.703468	22204.50453
-294.234742	-829.675979	-208.70498	-1390.576083	-1.804272	-0.822457	22198.40083
-104.25702	-880.794483	41.546798	-1413.464965	-0.278346	1.466431	22204.50453
55.202192	-885.372259	307.05783	-1419.568667	-1.804272	-0.059494	22190.7712
210.083627	-871.63893	542.050353	-1332.590915	-1.041309	1.466431	22200.68972
348.179883	-813.653762	701.509565	-1183.050218	-1.804272	2.229394	22183.14158
483.98725	-736.594525	896.065063	-1076.235435	-1.804272	1.466431	22209.84527
622.846468	-590.868643	1027.294654	-838.191061	-2.567234	0.703468	22215.18601
686.172375	-464.979791	1134.8724	-568.865215	-1.804272	-1.58542	22204.50453
747.209394	-285.683548	1205.064972	-291.146779	-2.567234	-2.348383	22222.81564
773.91309	-110.965081	1214.983487	-3.509827	0.484616	-0.822457	22230.44527
781.542717	82.827454	1211.931636	324.56415	-1.041309	-0.059494	22216.71194
756.364947	262.88666	1169.968686	611.438139	-1.041309	-0.059494	22225.10453
739.579767	423.108835	1034.161319	863.978805	-1.804272	2.992356	22230.44527
651.839052	568.834717	923.531722	1117.282433	-0.278346	4.518282	22214.42305
604.535362	709.982824	769.413249	1282.845347	1.247579	1.466431	22238.07489
488.565026	820.612421	551.968869	1424.756416	-1.804272	0.703468	22228.15638
340.550256	877.071663	323.843011	1524.704535	-0.278346	1.466431	22193.82305
203.979926	885.464253	119.368997	1485.793435	2.773505	0.703468	22213.66009
68.172558	878.597589	-85.867979	1502.578615	-1.804272	-0.059494	22219.76379
-85.945914	835.108713	-351.379011	1417.126789	-0.278346	-1.58542	25.940733
-244.642164	771.782805	-575.690056	1252.326838	-2.567234	-0.059494	14.496292
-394.945823	688.619867	-787.030734	1040.223197	-0.278346	0.703468	22058.77865
-535.330966	581.805084	-996.082524	809.80845	-1.041309	1.466431	22201.45268
-662.745744	407.086617	-1131.889891	503.09743	-0.278346	0.703468	22215.94897
-750.486458	272.042213	-1228.023196	236.823435	-3.330197	-1.58542	22202.21564
-832.886434	119.449665	-1318.052799	-56.154256	-1.041309	-0.059494	22192.29713
-897.738266	-54.505839	-1306.608358	-326.243065	-1.041309	-1.58542	22199.92676
-856.538279	-195.653945	-1239.467637	-605.487427	-1.804272	-1.58542	22216.71194
-835.938285	-345.957604	-1112.05286	-819.116993	-1.041309	-0.822457	22214.42305
-751.249421	-487.105711	-1006.00104	-1014.435454	1.247579	2.229394	22223.5786
-635.279085	-621.387152	-791.608511	-1176.183554	1.247579	2.229394	22228.91934
-523.886525	-723.624159	-603.156715	-1310.464995	-2.567234	1.466431	22203.74157
-347.642133	-807.55006	-312.467912	-1400.494598	-1.041309	2.229394	22203.74157
-168.34589	-855.616712	-53.823544	-1447.798288	1.247579	1.466431	22197.63787
-25.671858	-884.609296	167.43565	-1403.546449	0.484616	0.703468	22225.10453
152.861422	-889.187073	405.480024	-1317.33166	1.247579	-0.822457	22225.10453
297.06138	-852.564862	574.857751	-1306.650182	0.484616	-0.059494	22206.03046
453.468741	-773.9797	799.931759	-1153.294672	1.247579	0.703468	22236.54897
557.994636	-665.638991	952.524306	-929.74659	-1.041309	-0.822457	19718.77194
654.890903	-535.935326	1093.672412	-690.17629	-1.041309	-0.059494	22212.13416
722.031624	-381.816853	1151.65758	-424.665258	-0.278346	1.466431	22225.86749
747.972357	-202.52061	1189.805717	-153.813486	-1.804272	-0.059494	22213.66009
767.046425	-29.328068	1181.413127	168.919751	-1.804272	-1.58542	22224.34156
749.498282	169.805206	1155.472394	466.475219	-0.278346	-1.58542	22231.20823
737.290879	333.079232	1092.146487	727.408475	-1.804272	-0.822457	22212.13416
674.727934	501.693996	944.894679	990.630619	-3.330197	-0.822457	22203.74157
612.927953	658.101358	770.176212	1200.445372	-1.804272	-1.58542	22216.71194
499.246505	772.545768	586.302192	1327.097186	-1.041309	0.703468	22150.33418
395.483573	852.656855	396.324471	1467.48233	-4.09316	-0.822457	22193.06009
258.15028	889.279067	223.131929	1475.111957	-1.041309	1.466431	22217.4749
133.024391	906.82721	-26.356886	1555.223044	-0.278346	-0.059494	22193.06009
-13.464454	869.442036	-215.571644	1472.823069	1.247579	-0.822457	186.162908
-185.894033	807.642054	-480.319714	1337.015702	-0.278346	-3.111345	13.733329
-309.493996	742.790221	-681.741877	1155.43057	-1.804272	-3.874308	15996.27674
-454.456916	637.501364	-874.771449	924.252861	-1.041309	-3.111345	22183.90454
-592.553172	506.271773	-1060.934357	641.193686	2.010542	-3.111345	22244.17859
-714.62721	352.1533	-1227.260233	343.638218	4.29943	-0.059494	22228.91934
-780.242005	204.901492	-1377.563893	-4.27279	-0.278346	0.703468	22229.6823
-837.46421	19.501547	-1276.089849	-195.776437	1.247579	1.466431	22238.83786
-875.612347	-110.965081	-1250.912078	-441.450438	0.484616	-0.822457	22222.05268
-872.560496	-293.313175	-1179.956544	-725.272576	-1.041309	-0.059494	22218.23786
-774.901266	-427.594617	-1053.304729	-911.435484	-2.567234	-3.111345	22225.86749
-693.264253	-565.690872	-888.504778	-1092.257653	0.484616	-0.822457	22221.28971
-568.138364	-698.446389	-671.060398	-1258.583529	-2.567234	-2.348383	22202.21564
-432.330997	-786.950066	-442.93454	-1366.161275	0.484616	0.703468	22202.97861
-277.449561	-852.564862	-194.208688	-1424.909406	-2.567234	0.703468	22185.43046
-95.101467	-899.868551	39.25791	-1402.020524	-1.804272	2.229394	22178.5638
56.728117	-895.290775	293.324501	-1392.102008	-4.09316	1.466431	22170.17121
205.505851	-855.616712	504.665179	-1353.953871	-1.804272	-0.059494	22191.53417
358.861361	-792.290805	670.991056	-1252.479827	0.484616	0.703468	22196.11194
505.350207	-700.735277	913.613206	-1009.094714	-3.330197	-2.348383	22228.15638
622.846468	-590.10568	1059.339089	-777.154042	1.247579	-2.348383	22230.44527
686.935338	-458.876089	1138.687214	-575.73188	-0.278346	-2.348383	22218.23786
755.601984	-271.950219	1176.835351	-280.465301	-1.041309	-3.111345	22228.15638
771.624202	-107.150268	1147.079804	26.24572	1.247579	0.703468	22228.15638
767.046425	84.353379	1188.279792	341.34933	2.010542	1.466431	22240.36378
755.601984	276.619989	1132.583512	611.438139	2.773505	2.992356	22250.2823
706.772369	430.738462	960.153933	806.756599	2.010542	1.466431	22247.23045
660.231642	602.405078	872.413219	1119.571322	0.484616	0.703468	22225.86749
566.387226	716.849488	725.16141	1310.312006	-0.278346	0.703468	22221.28971
458.80948	823.664271	521.45036	1447.645298	-0.278346	0.703468	22209.84527
326.053964	877.834626	326.894862	1499.526765	-0.278346	-1.58542	22193.06009
203.216963	915.2198	135.391215	1551.408231	-3.330197	-0.822457	22214.42305
42.994788	879.360551	-125.542041	1485.030473	-1.041309	0.703468	15281.38066
-86.708877	851.893893	-381.134558	1366.008286	-1.041309	0.703468	20.599994
-259.138456	767.205029	-603.156715	1234.778695	-1.804272	-0.059494	438.703574
-411.731003	680.99024	-794.660362	1027.25283	-2.567234	1.466431	22110.66012
-552.879109	552.8125	-1016.682518	767.8455	-2.567234	-0.059494	22187.71935
-661.219818	389.538474	-1157.830624	442.060411	-0.278346	-0.822457	22202.21564
-751.249421	252.205182	-1266.934296	204.016037	-1.041309	-0.822457	22209.08231
-823.730881	94.271895	-1308.897246	-136.265343	-0.278346	-0.822457	22209.84527
-850.434577	-38.483621	-1316.526874	-346.843059	-1.804272	-0.059494	22222.05268
-867.98272	-214.728013	-1218.104681	-600.90965	1.247579	1.466431	22232.73415
-813.049403	-374.950188	-1141.045444	-829.798471	-1.041309	1.466431	22212.13416
-739.80498	-516.861257	-960.986238	-1033.509522	-1.041309	1.466431	22220.52675
-605.523538	-649.616773	-784.741846	-1185.339107	-2.567234	2.992356	22200.68972
-487.264314	-734.305637	-529.912292	-1321.909437	1.247579	2.992356	22228.91934
-320.938437	-819.757464	-274.319775	-1394.390897	2.773505	2.992356	22206.79342
-168.34589	-871.63893	-55.34947	-1457.716804	2.773505	2.992356	22208.31935
-22.620007	-878.505595	211.687488	-1418.042741	-1.804272	-1.58542	22202.21564
170.409565	-880.03152	442.865198	-1378.368679	-1.041309	-0.059494	22208.31935
316.898411	-816.705613	625.213292	-1270.790933	1.247579	2.229394	22210.60823
446.602076	-745.750078	831.213231	-1096.835429	-1.804272	0.703468	22220.52675
575.542778	-651.905662	1015.08725	-890.83549	-1.804272	1.466431	22219.76379
678.542748	-500.83904	1111.983518	-675.679998	-2.567234	0.703468	22229.6823
739.579767	-357.402045	1189.805717	-388.043047	0.484616	-0.059494	22225.86749
753.313096	-184.209504	1164.627947	-163.732002	-4.09316	-1.58542	22193.82305
773.91309	5.768218	1179.124239	211.645665	-3.330197	-1.58542	22207.55638
748.73532	189.642237	1131.057586	498.519654	-2.567234	-1.58542	22205.2675
723.557549	375.042182	1028.057617	749.534394	-1.804272	-0.059494	22209.08231
669.387195	534.501394	928.872461	960.875072	-1.804272	-0.059494	22220.52675
620.55758	665.730985	773.228063	1215.704626	-1.804272	2.992356	22212.89712
485.513176	793.145762	601.561447	1404.919385	-0.278346	2.992356	22179.32676
390.905796	871.730924	422.265204	1507.156392	-0.278346	2.229394	22219.00082
263.491019	902.249433	220.843041	1540.726752	-2.567234	-0.822457	22214.42305
123.868838	894.619806	-32.460587	1529.282311	-1.041309	-3.111345	22181.61565
-42.457038	862.575371	-227.779048	1452.223075	2.773505	-2.348383	83.925901
-172.160704	809.167979	-490.23823	1301.156453	-0.278346	-2.348383	14.496292
-345.353245	733.634669	-744.304821	1114.993545	2.010542	-2.348383	21381.26774
-466.66432	629.108774	-920.549213	881.526948	2.773505	-0.059494	22215.94897
-619.256868	494.827332	-1104.423233	600.75666	-1.041309	0.703468	22233.49712
-726.071651	327.738492	-1223.44542	336.008591	-0.278346	0.703468	22212.89712
-809.997552	181.249647	-1305.845395	56.764229	-1.041309	-0.822457	22219.76379
-874.849384	11.108957	-1289.060215	-235.450499	0.484616	-0.822457	22230.44527
-854.24939	-134.616926	-1230.312084	-473.494873	-1.041309	-0.822457	22214.42305
-838.990136	-294.839101	-1195.215798	-719.168874	-1.041309	-2.348383	22222.05268
-782.530893	-457.350164	-1035.756586	-934.324366	-1.804272	-1.58542	22226.63045
-679.530924	-585.527904	-870.956635	-1103.702094	-3.330197	-1.58542	22193.06009
-549.827258	-699.209351	-675.638175	-1286.050188	-2.567234	-0.059494	22181.61565
-391.893972	-796.868582	-423.860471	-1400.494598	-2.567234	-0.059494	22176.27491
-244.642164	-848.750048	-186.57906	-1441.694586	-1.804272	1.466431	22183.90454
-56.95333	-891.475961	57.569016	-1427.961257	1.247579	2.229394	22204.50453
88.00959	-887.661147	365.805961	-1366.161275	1.247579	1.466431	22215.18601
268.068795	-860.194489	564.939236	-1295.968703	0.484616	-0.059494	22194.58602
399.298386	-772.453774	774.753988	-1168.553926	0.484616	-1.58542	22222.81564
519.083536	-693.105649	937.265051	-951.872509	-0.278346	-3.111345	22209.08231
633.527946	-566.453835	1060.865015	-755.028123	1.247579	-3.874308	22228.91934
728.898289	-413.098325	1147.842767	-541.398557	0.484616	-2.348383	22244.17859
757.12791	-231.513194	1156.235357	-266.731971	-1.041309	-1.58542	22246.46748
786.120494	-53.742876	1153.946468	76.60126	2.010542	1.466431	22228.91934
771.624202	116.397814	1167.679798	397.808572	1.247579	0.703468	22231.97119
756.364947	315.531089	1130.294624	671.712195	-1.804272	-0.822457	22235.786
703.720518	471.93845	994.487256	908.993606	-1.041309	0.703468	22220.52675
644.209425	629.108774	870.12433	1185.94908	-1.804272	-0.822457	22217.4749
561.046486	747.367998	718.294746	1340.830515	-1.041309	-0.059494	22219.00082
438.209486	829.767973	490.168887	1489.608249	-0.278346	-0.059494	22215.18601
324.528038	882.412402	312.39857	1534.62305	1.247579	-0.822457	22197.63787
179.565118	881.649439	100.294929	1565.904523	-2.567234	1.466431	22193.06009
17.054055	881.649439	-153.771663	1475.87492	-2.567234	0.703468	1944.792016
-149.271822	835.871675	-440.645652	1332.437925	-0.278346	0.703468	17.548143
-272.871785	760.338364	-616.890044	1188.237968	-1.041309	-0.059494	13370.159
-419.36063	664.205059	-854.171455	983.763954	-4.09316	-3.874308	22172.4601
-565.849476	557.390276	-1056.35658	716.726996	-0.278346	-2.348383	22209.08231
-680.293886	381.145884	-1163.934326	420.697455	-1.804272	-3.111345	22222.81564
-776.427191	230.079262	-1270.749109	126.193838	-0.278346	-0.822457	22225.86749
-838.227173	76.723752	-1309.660209	-111.087573	0.484616	1.466431	22213.66009
-883.241974	-81.972497	-1290.586141	-381.939345	-0.278346	-0.059494	22224.34156
-838.227173	-240.668747	-1214.289867	-646.687414	1.247579	0.703468	22252.57118
-783.293856	-384.868704	-1101.371382	-871.761422	2.773505	1.466431	22237.31193
-717.679061	-500.83904	-951.067723	-1041.139149	3.536467	0.703468	22244.17859
-631.464271	-622.150115	-780.927032	-1251.716865	0.484616	-0.059494	22206.79342
-477.345798	-758.720445	-501.682671	-1344.035356	-1.041309	-0.059494	22206.79342
-299.575481	-822.046352	-246.090154	-1401.257561	0.484616	2.229394	22214.42305
-128.671828	-880.794483	-67.556873	-1410.413114	-1.041309	-0.059494	22200.68972
26.209608	-893.001887	265.857843	-1389.050157	-0.278346	2.229394	22205.2675
191.772522	-869.350042	468.042968	-1325.72425	-1.041309	2.229394	22215.18601
342.076181	-806.024135	687.776236	-1209.753914	-0.278346	2.229394	22191.53417
475.59466	-740.409339	867.072479	-1063.265069	-4.856123	-0.822457	22203.74157
578.594629	-621.387152	1040.265021	-854.213279	-2.567234	1.466431	22202.97861
659.46868	-480.239046	1112.746481	-651.265191	-2.567234	-0.822457	22218.23786
741.105692	-314.676132	1163.864984	-366.68009	0.484616	-0.822457	22196.87491
759.416798	-138.43174	1149.368692	-86.672765	-2.567234	-0.059494	22207.55638
786.883457	35.523764	1174.546462	254.371578	-0.278346	-0.822457	22231.97119
770.861239	214.820007	1134.8724	541.245567	0.484616	-0.822457	22215.18601
721.268661	402.508841	1018.902064	812.860301	2.010542	2.229394	22225.10453
680.068673	564.256941	935.739126	1083.712073	-1.041309	3.755319	22231.20823
595.37981	710.745786	777.042876	1259.193502	0.484616	3.755319	22194.58602
473.305772	803.064278	600.798484	1431.623081	0.484616	2.229394	22200.68972
377.93543	879.360551	395.561508	1543.015641	1.247579	0.703468	22239.60082
240.602137	909.879061	192.61342	1555.986007	0.484616	-0.059494	22217.4749
93.350329	886.990179	-35.512438	1492.6601	-1.041309	-1.58542	22195.34898
-55.427405	845.027228	-344.512347	1388.134205	-1.041309	-2.348383	32.044435
-197.338474	793.908725	-561.193764	1233.252769	2.773505	0.703468	12.970367
-377.39768	722.95319	-752.697411	1073.030595	-0.278346	1.466431	21794.79354
-502.523569	594.012488	-970.904754	817.438078	-1.041309	1.466431	22212.13416
-626.886495	450.575493	-1085.349164	568.712226	-1.804272	1.466431	22215.18601
-735.990166	304.84961	-1237.941712	285.65305	-1.041309	-0.822457	22212.89712
-819.916067	133.182995	-1284.482439	34.63831	0.484616	-0.059494	22226.63045
-895.449378	-4.150298	-1281.430588	-218.665319	-4.09316	-3.111345	22198.40083
-870.271608	-166.661361	-1258.541706	-491.043016	-4.09316	-3.111345	22196.87491
-847.382726	-323.068722	-1180.719506	-787.835521	-1.041309	-0.059494	22209.08231
-772.612378	-470.32053	-1032.704736	-993.83546	-1.804272	-0.059494	22215.18601
-661.219818	-579.424202	-845.015902	-1200.598361	-1.804272	0.703468	22200.68972
-558.219849	-702.261202	-648.171516	-1342.50943	0.484616	2.992356	22204.50453
-370.531015	-787.713029	-360.534564	-1372.264977	-1.804272	2.229394	22177.03787
-210.308841	-857.142638	-115.623526	-1466.872357	2.010542	2.992356	22206.03046
-41.694076	-890.712998	172.776389	-1396.679785	-0.278346	-0.059494	22213.66009
120.816987	-876.979669	415.398539	-1378.368679	-0.278346	-0.822457	22199.16379
285.616938	-846.46116	605.376261	-1254.005753	2.010542	-1.58542	22203.74157
420.661343	-773.216737	808.324349	-1138.79838	2.773505	-1.58542	22249.51933
536.631679	-681.661208	956.33912	-948.820658	2.010542	-1.58542	22249.51933
634.290909	-567.216798	1063.916865	-732.139241	0.484616	-0.822457	22226.63045
705.246444	-383.342778	1175.309425	-477.309687	2.010542	0.703468	22237.31193
760.179761	-223.120604	1166.153872	-222.480133	0.484616	-0.059494	22229.6823
769.335314	-46.113249	1169.968686	126.193838	-1.804272	-1.58542	22212.89712
764.757537	153.782988	1179.887202	455.030778	-1.041309	-2.348383	22225.10453
724.320512	349.864412	1118.850183	721.304773	-0.278346	-0.059494	22232.73415
699.142742	491.775481	1008.983548	971.556551	-1.804272	-3.874308	22212.89712
618.268692	651.997656	837.316933	1190.526856	-2.567234	-3.874308	22205.2675
533.579828	757.286513	677.094758	1370.586062	-2.567234	-1.58542	22200.68972
407.690976	854.182781	461.176303	1493.423063	-4.09316	0.703468	22178.5638
278.750274	883.175365	282.643023	1537.674901	-0.278346	2.229394	22180.08972
156.676236	903.775359	53.754202	1526.993423	-1.804272	0.703468	22198.40083
15.52813	870.967961	-154.534625	1483.504547	0.484616	-0.822457	692.770165
-145.457008	812.982793	-470.401198	1299.630527	-1.804272	-3.111345	17.548143
-301.101406	769.493917	-652.749293	1150.089831	-1.041309	-3.874308	17636.64663
-462.086544	640.553215	-853.408492	967.741737	-0.278346	-3.111345	22181.61565
-569.66429	507.034736	-1055.593618	685.445524	-2.567234	-3.874308	22211.3712
-699.367955	371.990331	-1192.163948	416.119678	-0.278346	-1.58542	22226.63045
-777.953117	211.005194	-1245.571339	150.608646	2.773505	1.466431	22238.83786
-851.19754	48.494131	-1273.037998	-128.635716	-1.804272	0.703468	22235.786
-864.930869	-88.839162	-1274.563923	-377.361568	1.247579	2.229394	22248.75637
-874.849384	-254.402076	-1194.452836	-663.472595	2.773505	-0.059494	22229.6823
-816.864216	-415.387213	-1097.556568	-876.339198	0.484616	0.703468	22226.63045
-722.256837	-567.979761	-977.771418	-1105.990982	-0.278346	-1.58542	22224.34156
-590.264284	-658.009364	-712.260386	-1254.005753	-1.804272	-0.059494	22192.29713
-446.827289	-778.557476	-497.867857	-1377.605716	-1.804272	-0.822457	22206.79342
-297.286593	-851.038936	-230.830899	-1465.346431	-0.278346	1.466431	22213.66009
-126.382939	-883.846334	29.339394	-1377.605716	-1.041309	2.229394	22201.45268
49.861453	-892.238924	294.850427	-1396.679785	-4.09316	2.229394	22182.37861
223.816957	-868.587079	501.613328	-1339.457579	-1.804272	2.229394	22178.5638
353.520622	-812.890799	726.687336	-1194.494659	-0.278346	-0.059494	22203.74157
482.461325	-715.231569	918.190983	-1056.398404	-3.330197	-0.059494	22157.20084
600.720549	-612.231599	1010.509474	-885.494751	-2.567234	-0.059494	22218.23786
671.676083	-468.031642	1099.013151	-596.331874	-1.041309	-2.348383	22234.26008
747.209394	-316.96502	1094.435375	-404.065264	0.484616	-0.059494	22216.71194
764.757537	-111.728044	1180.650164	-50.050554	0.484616	-0.822457	22222.81564
774.676053	57.649684	1196.672382	316.17156	-1.041309	-0.059494	22228.15638
763.994574	255.257032	1165.39091	602.282586	-0.278346	2.229394	22215.18601
733.476065	439.131052	1035.687244	870.082507	2.773505	3.755319	22251.80822
666.335344	584.856935	918.953945	1113.46762	2.010542	2.992356	22252.57118
593.853884	711.508749	747.28733	1301.156453	-0.278346	0.703468	22199.92676
472.542809	809.167979	550.442944	1448.408261	2.010542	0.703468	22213.66009
352.757659	888.516104	342.917079	1506.393429	0.484616	0.703468	22220.52675
206.268814	896.908694	158.280097	1535.386013	-2.567234	-0.059494	22199.16379
90.298478	871.730924	-82.053165	1476.637882	-1.041309	0.703468	21759.69726
-98.153318	850.367967	-374.267894	1404.919385	-1.804272	-1.58542	23.651845
-221.753282	798.486501	-548.98636	1235.541658	-1.041309	1.466431	11.444441
-403.338413	677.938389	-787.793697	1054.719489	-0.278346	1.466431	22003.08237
-517.782824	583.331009	-967.852903	793.02327	-1.804272	-0.822457	22209.84527
-648.249452	425.397723	-1120.44545	522.934461	-3.330197	-0.822457	22184.6675
-755.064235	282.723691	-1238.704674	252.08269	-1.041309	-0.822457	22205.2675
-809.234589	121.738554	-1295.163917	-27.924635	-1.041309	-0.822457	22206.03046
-877.138273	-40.009547	-1279.904662	-285.043077	-1.804272	-1.58542	22199.16379
-867.98272	-198.705796	-1227.260233	-551.317072	-1.804272	1.466431	22220.52675
-830.597546	-348.246492	-1160.882475	-820.642918	-2.567234	-0.059494	22229.6823
-757.353123	-477.950158	-1036.519549	-1006.042863	1.247579	2.992356	22215.94897
-655.116116	-607.653823	-822.12702	-1172.36874	-1.041309	3.755319	22210.60823
-498.708755	-728.201935	-597.053013	-1330.302027	-0.278346	2.229394	22199.92676
-362.138425	-802.209321	-342.223459	-1461.531617	-2.567234	-0.059494	22187.71935
-175.975517	-866.298191	-79.001314	-1404.309412	2.010542	1.466431	22228.15638
-27.197784	-892.238924	204.057861	-1374.553865	2.773505	1.466431	22229.6823
125.394764	-868.587079	410.0578	-1366.161275	-1.041309	-1.58542	22193.06009
303.165081	-831.201905	634.368845	-1266.213157	1.247579	0.703468	22199.16379
429.816896	-748.801929	822.820641	-1116.67246	2.773505	2.992356	22235.786
557.231673	-670.216767	949.472455	-912.198447	-1.041309	1.466431	22222.81564
646.498313	-529.068661	1078.413157	-704.672582	-0.278346	0.703468	22219.00082
721.268661	-370.372412	1169.205723	-426.954146	-1.041309	-0.822457	22227.39341
770.098276	-203.283572	1189.042754	-207.983841	-0.278346	-0.059494	22226.63045
763.994574	-20.935478	1166.153872	140.69013	0.484616	-1.58542	22220.52675
755.601984	173.62002	1149.368692	473.341883	-3.330197	-1.58542	22205.2675
696.090891	335.36812	1075.361307	748.771431	-1.041309	-0.822457	22209.84527
690.750152	503.982885	954.050231	1000.549135	-2.567234	-0.059494	22199.92676
603.7724	659.627283	809.850274	1185.186117	-2.567234	-0.059494	22193.06009
516.031685	776.360582	643.524397	1390.423093	-1.041309	1.466431	22214.42305
388.616908	862.575371	435.23557	1514.786019	-1.041309	1.466431	22196.11194
274.93546	898.43462	229.235631	1552.934156	-1.041309	0.703468	22193.82305
133.787354	898.43462	-56.875395	1460.615665	-1.804272	-0.059494	22212.13416
-24.908895	860.286483	-252.193856	1433.149006	1.247579	-0.822457	117.496261
-159.9533	818.323532	-500.919708	1293.526826	-0.278346	-3.111345	16.78518
-322.464363	748.893923	-709.971498	1148.563906	1.247579	-3.874308	19956.05335
-465.901357	641.316177	-867.141822	887.63065	2.773505	-1.58542	22213.66009
-597.130948	500.168071	-1041.860288	641.193686	1.247579	-0.822457	22234.26008
-711.575359	350.627375	-1225.734308	363.475249	1.247579	1.466431	22226.63045
-793.212372	172.857057	-1273.037998	79.653111	-1.041309	-0.822457	22219.00082
-869.508645	26.368211	-1279.1417	-181.280145	-0.278346	-1.58542	22222.05268
-871.034571	-130.802112	-1277.615774	-450.605991	-1.041309	-2.348383	22228.15638
-848.908651	-275.765032	-1178.430618	-693.228141	-1.041309	-2.348383	22212.13416
-774.901266	-429.883505	-1041.860288	-904.568819	-0.278346	-2.348383	22224.34156
-695.553141	-541.276065	-901.475145	-1109.805796	-1.041309	-0.822457	22196.87491
-562.797625	-677.846395	-678.690026	-1290.627964	-1.804272	-0.059494	22183.90454
-419.36063	-783.898215	-429.201211	-1385.998306	-1.041309	0.703468	22190.00824
-256.086605	-858.668563	-209.467942	-1423.383481	-1.041309	2.229394	22202.21564
-98.153318	-900.631514	79.694935	-1411.176077	-0.278346	1.466431	22162.54158
78.854037	-884.609296	338.339303	-1377.605716	-2.567234	-1.58542	22188.48232
235.261398	-857.142638	541.287391	-1311.990921	2.010542	1.466431	22210.60823
388.616908	-799.15747	777.805839	-1160.924299	1.247579	-0.059494	22220.52675
520.609461	-714.468606	886.909511	-1024.353969	0.484616	-3.111345	22222.05268
629.713133	-600.024196	1000.590958	-804.620701	-0.278346	-2.348383	22230.44527
695.327928	-435.224244	1150.894617	-545.21337	-0.278346	-0.059494	22224.34156
744.920506	-262.031703	1166.916835	-283.517152	0.484616	-0.059494	22217.4749
783.831606	-75.105833	1192.094605	20.90498	0.484616	0.703468	22253.33415
773.150127	108.005224	1199.724233	360.423398	2.010542	2.229394	22243.41563
718.979773	318.58294	1131.820549	659.504791	-0.278346	-0.822457	22235.786
718.979773	448.286605	1025.005766	908.993606	-0.278346	-1.58542	22238.83786
653.364978	603.168041	854.102113	1166.112049	-0.278346	-0.822457	22229.6823
568.676114	742.027259	702.272528	1334.726813	-2.567234	-1.58542	22180.85269
452.705778	838.160563	517.635546	1456.800851	-1.041309	0.703468	22192.29713
332.157665	885.464253	334.524489	1534.62305	-1.041309	0.703468	22214.42305
178.039193	903.012396	81.22086	1535.386013	-0.278346	0.703468	22194.58602
55.202192	877.834626	-119.438339	1493.423063	-0.278346	-0.059494	1211.584826
-116.464424	809.167979	-405.549366	1367.534211	-1.041309	1.466431	16.78518
-258.375493	774.834656	-682.504839	1169.163899	-3.330197	-0.822457	3704.184088
-417.834705	664.205059	-800.764063	994.445433	-1.804272	-1.58542	22131.26011
-551.353184	554.338425	-1042.623251	761.741798	-0.278346	-0.822457	22208.31935
-649.775377	402.508841	-1170.038028	484.023362	-0.278346	-1.58542	22202.97861
-758.116086	261.360734	-1283.719476	171.20864	1.247579	-0.822457	22223.5786
-845.8568	101.901522	-1317.289836	-45.472778	-0.278346	0.703468	22227.39341
-877.901235	-52.979913	-1273.037998	-307.168996	0.484616	2.992356	22215.94897
-868.745682	-200.994684	-1225.734308	-610.065203	-0.278346	1.466431	22224.34156
-826.019769	-374.187225	-1126.549152	-834.376248	1.247579	2.992356	22231.20823
-722.256837	-497.024226	-958.69735	-1010.62064	2.773505	2.992356	22238.83786
-614.679091	-606.89086	-797.712213	-1218.146504	-0.278346	1.466431	22235.786
-472.005059	-733.542675	-536.015994	-1303.598331	2.773505	-0.059494	22230.44527
-337.723618	-834.253756	-268.979036	-1401.257561	2.773505	0.703468	22200.68972
-162.242188	-867.061154	-44.667991	-1443.983474	-1.041309	1.466431	22213.66009
-8.886678	-889.187073	226.18378	-1397.442747	-1.041309	0.703468	22218.23786
169.646602	-887.661147	439.813347	-1324.961287	-0.278346	0.703468	22180.85269
327.579889	-815.94265	687.776236	-1236.45761	-1.041309	1.466431	22219.00082
468.727995	-740.409339	857.153964	-1083.865063	-1.041309	2.992356	22202.97861
580.120555	-631.305668	967.783561	-908.383633	-1.804272	2.229394	22212.13416
661.757568	-515.335332	1104.353891	-652.791116	-3.330197	-0.059494	22215.18601
723.557549	-352.061306	1161.576096	-381.939345	-3.330197	0.703468	22209.08231
759.416798	-173.528026	1154.709431	-141.606083	-1.804272	0.703468	22200.68972
764.757537	-0.335484	1210.405711	253.608615	-2.567234	-2.348383	22206.79342
759.416798	208.716306	1154.709431	524.460387	-2.567234	-1.58542	22219.76379
732.713102	386.486623	1057.050201	775.475127	-2.567234	0.703468	22215.94897
692.276077	522.29399	934.2132	1072.267632	-0.278346	2.992356	22222.81564
605.298325	671.071724	767.124361	1225.623142	-1.041309	2.992356	22215.94897
496.957617	799.249464	587.065155	1417.126789	-0.278346	2.229394	22215.18601
352.757659	853.419818	400.139284	1506.393429	0.484616	1.466431	22183.90454
245.942876	886.227216	190.324532	1518.600833	2.773505	-0.059494	22217.4749
114.713285	903.775359	-20.253184	1543.015641	2.010542	-2.348383	22234.26008
-53.138517	874.782775	-317.808651	1396.526795	2.010542	-0.822457	57.985168
-190.471809	803.82724	-536.015994	1288.186086	0.484616	-0.822457	16.022217
-343.827319	721.427265	-729.045566	1116.519471	-0.278346	-0.059494	21116.51967
-481.923575	613.086556	-922.075139	854.060289	-1.041309	0.703468	22202.21564
-630.701309	454.390307	-1116.630637	571.764076	-1.041309	-0.059494	22215.94897
-718.442023	305.612573	-1243.282451	312.356746	-0.278346	-0.822457	22221.28971
-806.182738	145.390398	-1289.060215	43.793863	1.247579	-0.822457	22215.18601
-863.404943	-3.387335	-1257.778743	-228.583835	-1.804272	-2.348383	22225.10453
-841.279024	-158.268771	-1275.326886	-510.880047	0.484616	-1.58542	22230.44527
-845.8568	-316.202057	-1170.800991	-750.450347	-1.041309	0.703468	22194.58602
-766.508676	-474.135344	-1040.334363	-937.376217	-2.567234	-0.059494	22206.03046
-697.842029	-593.920494	-879.349225	-1170.079852	-2.567234	-0.822457	22180.08972
-571.953178	-708.364904	-650.460404	-1299.020554	-1.804272	1.466431	22186.95639
-396.471748	-801.446358	-394.867887	-1366.924238	-1.804272	1.466431	22198.40083
-247.694015	-860.194489	-182.001284	-1414.99089	-1.041309	0.703468	22215.94897
-66.871846	-890.712998	113.265295	-1432.539033	1.247579	-0.059494	22181.61565
96.40218	-873.927818	363.517073	-1373.790903	-0.278346	-0.822457	22203.74157
250.520653	-870.113004	564.176273	-1297.494629	1.247579	-0.822457	22201.45268
395.483573	-767.113035	767.124361	-1149.479858	-0.278346	-2.348383	22213.66009
538.920567	-697.683426	947.183567	-978.576205	2.010542	-2.348383	22247.99341
634.290909	-558.824208	1081.465008	-751.976272	2.010542	-1.58542	22254.86007
699.142742	-413.861288	1137.924251	-557.420774	-0.278346	-0.822457	22228.91934
747.209394	-252.113188	1160.05017	-221.71717	-0.278346	0.703468	22228.91934
771.624202	-56.031764	1192.857568	87.282739	1.247579	-0.059494	22241.88971
756.364947	117.160777	1150.131655	396.282647	-0.278346	-0.822457	22214.42305
737.290879	314.005163	1089.857599	637.378872	-1.041309	-0.822457	22221.28971
704.483481	459.731046	1023.47984	932.645451	0.484616	-0.059494	22233.49712
632.002021	609.271742	851.813225	1155.43057	-2.567234	-3.111345	22204.50453
557.994636	749.656886	707.613267	1339.30459	-2.567234	-1.58542	22183.90454
422.950231	829.767973	476.435558	1479.689733	-3.330197	-1.58542	22202.21564
287.905827	872.493887	260.517104	1510.971206	-4.856123	1.466431	22181.61565
159.728087	893.093881	60.620866	1548.35638	-1.804272	-0.059494	22194.58602
22.394794	878.597589	-194.97165	1465.956404	-0.278346	0.703468	1107.821894
-136.301455	822.901309	-452.090093	1350.749031	1.247579	-1.58542	17.548143
-275.923636	774.071694	-629.86041	1216.467589	-1.041309	-3.111345	11126.28559
-418.597668	664.205059	-874.771449	991.393582	-0.278346	-3.874308	22179.32676
-554.405035	524.582879	-1050.252878	725.119587	0.484616	-1.58542	22212.89712
-680.293886	388.012549	-1176.904693	429.090045	-1.041309	-2.348383	22200.68972
-767.271638	252.968144	-1260.830594	148.319757	0.484616	0.703468	22222.81564
-823.730881	93.508932	-1288.297252	-102.694983	-3.330197	0.703468	22220.52675
-858.827167	-55.268801	-1309.660209	-356.761574	0.484616	-0.822457	22238.83786
-842.804949	-233.802082	-1229.549122	-621.509644	2.010542	1.466431	22246.46748
-798.553111	-388.683517	-1091.452866	-835.13921	2.773505	-1.58542	22243.41563
-715.390172	-545.853841	-934.282542	-1070.131733	-0.278346	-1.58542	22219.00082
-617.730942	-648.853811	-742.778895	-1226.539094	1.247579	-0.822457	22222.81564
-470.479134	-757.194519	-510.838223	-1346.324244	-1.804272	-0.822457	22201.45268
-305.679183	-836.542644	-238.460526	-1422.620518	-0.278346	0.703468	22199.92676
-130.197753	-883.083371	-1.179115	-1423.383481	-1.041309	1.466431	22212.89712
1.7948	-881.557446	241.443035	-1401.257561	-0.278346	2.229394	22201.45268
177.27623	-902.157439	490.168887	-1383.709418	0.484616	1.466431	22173.22306
336.735442	-824.33524	675.568832	-1244.8502	-2.567234	0.703468	22203.74157
472.542809	-744.987116	838.079895	-1160.924299	-1.804272	1.466431	22211.3712
592.327959	-627.490854	1008.220586	-858.028092	-2.567234	-2.348383	22196.87491
673.964972	-482.527934	1108.931667	-624.561495	-1.041309	-0.822457	22214.42305
726.6094	-332.987238	1153.946468	-363.628239	-1.804272	-1.58542	22219.00082
757.12791	-152.928032	1205.827935	-79.043138	-1.041309	-0.822457	22215.94897
766.283463	50.783019	1198.198307	285.65305	-0.278346	-0.059494	22227.39341
740.34273	220.160747	1128.005735	562.608524	0.484616	2.229394	22232.73415
733.476065	410.138468	1028.057617	785.393643	0.484616	3.755319	22215.94897
661.757568	552.049537	906.746542	1034.119495	-1.804272	2.229394	22202.97861
603.009437	707.693935	748.813255	1241.645359	0.484616	2.229394	22232.73415
483.98725	787.04206	584.776267	1465.956404	1.247579	0.703468	22223.5786
389.379871	876.3087	316.213383	1521.652684	0.484616	-0.059494	22219.76379
232.97251	907.590173	181.168979	1566.667485	1.247579	-0.059494	22215.94897
95.639217	899.960545	-62.979097	1522.415647	0.484616	0.703468	22206.79342
-51.612591	852.656855	-292.630881	1430.860118	-0.278346	-0.059494	33.57036
-219.464393	803.82724	-534.490068	1285.134235	-1.804272	1.466431	14.496292
-373.582866	706.16801	-754.986299	1091.3417	0.484616	2.229394	21665.08988
-510.153196	594.77545	-982.349195	829.645482	-0.278346	0.703468	22202.97861
-626.886495	452.101419	-1099.082494	560.319635	-1.804272	-2.348383	22220.52675
-729.886464	289.590356	-1269.223184	259.712317	-2.567234	-0.822457	22204.50453
-838.227173	138.523734	-1321.867613	20.142018	-2.567234	-1.58542	22196.11194
-864.167906	-14.831776	-1317.289836	-265.206046	-2.567234	-2.348383	22213.66009
-893.923453	-176.579877	-1324.156501	-525.376339	-0.278346	-0.059494	22202.21564
-837.46421	-330.698349	-1152.489885	-771.813303	-0.278346	1.466431	22209.84527
-760.404974	-478.71312	-1013.630667	-984.679907	-1.041309	2.229394	22227.39341
-674.190185	-593.157531	-846.541828	-1151.005783	-1.804272	1.466431	22190.7712
-523.123563	-711.416755	-616.890044	-1295.968703	-0.278346	0.703468	22206.79342
-383.501382	-789.238954	-361.297527	-1392.102008	-1.041309	0.703468	22210.60823
-228.619946	-866.298191	-119.438339	-1462.29458	0.484616	2.229394	22191.53417
-55.427405	-888.42411	147.598618	-1419.568667	-0.278346	0.703468	22190.00824
126.920689	-870.875967	378.776328	-1389.81312	0.484616	-0.822457	22228.15638
270.357684	-831.964868	585.539229	-1243.324275	2.773505	1.466431	22227.39341
437.446523	-750.327855	797.64287	-1157.872448	-0.278346	-0.059494	22087.77123
555.705747	-661.061215	977.702076	-936.613254	2.010542	2.229394	22240.36378
658.705717	-561.113096	1108.168704	-706.961471	-1.041309	-0.822457	22232.73415
722.794587	-376.476114	1151.65758	-487.228202	-1.041309	-1.58542	22212.89712
735.00199	-213.965051	1203.539046	-189.672735	-1.041309	-2.348383	22223.5786
768.572351	-33.905845	1203.539046	154.423459	1.247579	-0.822457	22235.02304
748.73532	157.597802	1165.39091	445.875225	-0.278346	-0.059494	22219.00082
720.505698	326.212567	1087.56871	722.067736	0.484616	-2.348383	22226.63045
670.150158	477.279189	981.51689	978.423215	-1.804272	-0.822457	22209.84527
631.239058	648.945805	757.205845	1144.749092	-2.567234	-0.822457	22181.61565
521.372424	767.205029	624.450329	1370.586062	-3.330197	0.703468	22164.83047
406.928014	838.923526	418.45039	1476.637882	-1.804272	2.229394	22204.50453
277.224348	906.82721	228.472669	1524.704535	1.247579	2.992356	22198.40083
140.654018	905.301284	10.265326	1546.067491	0.484616	-0.822457	22202.21564
-6.59779	865.627222	-194.97165	1469.008255	1.247579	-0.822457	407.422102
-147.745896	822.138346	-464.297497	1346.171254	2.773505	-1.58542	15.259255
-306.442145	754.997625	-674.875212	1185.186117	-1.804272	-3.111345	16287.72851
-455.219879	646.656917	-862.564045	935.697302	-2.567234	-3.874308	22188.48232
-592.553172	529.923618	-1055.593618	663.319605	2.773505	-1.58542	22229.6823
-696.316104	369.701443	-1202.845426	390.941908	2.773505	-0.059494	22241.12674
-768.797564	208.716306	-1282.19355	65.156819	1.247579	1.466431	22240.36378
-851.19754	46.205243	-1311.949097	-188.146809	2.010542	-0.059494	22221.28971
-847.382726	-106.387305	-1292.112066	-429.243034	-1.041309	-1.58542	22231.20823
-845.8568	-251.350225	-1152.489885	-645.161489	1.247579	-1.58542	22231.20823
-768.034601	-424.542766	-1069.326947	-889.309565	0.484616	-0.822457	22212.13416
-724.545725	-555.009394	-874.008486	-1087.679876	3.536467	-0.059494	22212.89712
-581.108731	-670.216767	-684.030765	-1224.250206	-1.041309	-0.822457	22222.05268
-430.042109	-767.875998	-482.608602	-1369.976089	-1.041309	0.703468	22173.98602
-273.634748	-847.987085	-193.445725	-1401.257561	-1.804272	1.466431	22196.11194
-130.960716	-889.187073	40.020873	-1429.487182	-4.09316	1.466431	22192.29713
59.017006	-890.712998	278.065246	-1456.190878	-1.804272	1.466431	22188.48232
225.342882	-894.527812	504.665179	-1350.139058	-0.278346	0.703468	22172.4601
375.646541	-786.950066	674.042907	-1276.894635	-2.567234	-2.348383	22216.71194
487.802064	-718.28342	913.613206	-1028.168783	-1.804272	-3.111345	22224.34156
611.402027	-609.942711	1017.376139	-819.116993	0.484616	-1.58542	22222.05268
695.327928	-444.379797	1129.531661	-563.524476	-1.041309	-2.348383	22225.86749
738.053841	-291.78725	1176.072388	-290.383816	-3.330197	-3.111345	22222.05268
778.490866	-108.676193	1189.042754	20.90498	1.247579	2.229394	22218.23786
767.809388	75.197827	1177.598313	314.645634	-0.278346	2.229394	22229.6823
750.261245	251.442219	1139.450176	587.023331	5.062393	2.229394	22253.33415
725.083475	433.02735	1037.21317	856.349177	2.010542	1.466431	22236.54897
673.202009	601.642115	867.835442	1079.134297	0.484616	1.466431	22202.21564
578.594629	726.005041	759.494733	1293.526826	1.247579	-0.059494	22217.4749
458.80948	822.138346	570.279975	1453.749	2.010542	0.703468	22214.42305
355.80951	880.123514	355.124483	1541.489715	2.010542	2.229394	22209.08231
204.742888	892.330918	115.554184	1555.986007	-1.804272	-0.059494	22207.55638
59.779968	870.967961	-87.393904	1497.237876	1.247579	1.466431	14056.0625
-78.316287	845.790191	-331.54198	1388.897168	-0.278346	-0.059494	22.125919
-234.723648	786.279097	-560.430801	1243.171285	-1.041309	0.703468	12.970367
-385.027307	700.827271	-801.527026	1031.067644	0.484616	0.703468	22035.88977
-523.886525	552.8125	-1001.423263	721.304773	-3.330197	-1.58542	22190.00824
-664.271669	413.190319	-1212.000979	469.52707	-0.278346	-0.059494	22141.94159
-763.456825	268.990362	-1280.667625	190.282708	-0.278346	-1.58542	22192.29713
-849.671614	91.983007	-1367.645377	-57.680181	0.484616	0.703468	22215.94897
-886.293825	-44.587323	-1274.563923	-302.59122	0.484616	0.703468	22231.20823
-843.567912	-204.046535	-1227.260233	-563.524476	-0.278346	1.466431	22215.18601
-806.182738	-349.009455	-1166.223214	-795.465148	1.247579	2.992356	22224.34156
-743.619794	-474.135344	-998.371412	-1028.168783	-0.278346	2.992356	22224.34156
-622.308718	-622.150115	-780.16407	-1196.783548	-0.278346	0.703468	22180.85269
-492.605053	-713.705643	-546.697472	-1298.257592	2.010542	2.992356	22225.86749
-353.745835	-788.475992	-340.697533	-1405.835338	2.010542	1.466431	22229.6823
-164.531076	-871.63893	-100.364271	-1455.427915	0.484616	1.466431	22199.92676
-14.227417	-894.527812	210.924526	-1394.390897	-0.278346	-0.822457	22206.79342
139.128093	-876.216706	402.428173	-1360.820536	0.484616	1.466431	22219.76379
300.11323	-832.72783	610.717	-1274.605747	-0.278346	1.466431	22213.66009
465.676144	-759.483408	841.894709	-1101.413206	-1.041309	1.466431	22217.4749
552.653896	-660.298252	1000.590958	-914.487335	-1.041309	1.466431	22229.6823
645.73535	-535.935326	1092.146487	-668.813334	-1.041309	0.703468	22216.71194
721.268661	-357.402045	1155.472394	-439.16155	0.484616	-0.059494	22219.00082
753.313096	-202.52061	1182.17609	-161.443114	-1.041309	-0.822457	22221.28971
768.572351	-23.224366	1196.672382	195.623447	-2.567234	-1.58542	22197.63787
751.787171	170.568169	1102.065002	455.79374	0.484616	-0.822457	22209.84527
715.164959	356.731076	1008.220586	697.652928	-1.804272	-0.822457	22214.42305
673.202009	508.560661	954.813194	1010.46765	-3.330197	2.992356	22214.42305
619.031654	662.679134	741.183628	1182.897229	-1.041309	3.755319	22205.2675
506.876132	765.679103	614.531813	1404.156422	0.484616	1.466431	22211.3712
393.957647	877.071663	418.45039	1492.6601	-1.041309	0.703468	22214.42305
274.172497	909.879061	239.91711	1545.304529	-1.804272	-1.58542	22200.68972
143.705869	892.330918	26.287543	1549.119342	0.484616	-1.58542	22196.11194
-37.116299	869.442036	-230.830899	1455.274926	0.484616	-0.822457	162.511063
-163.005151	825.95316	-465.823422	1345.408292	2.010542	-1.58542	14.496292
-336.197692	741.264296	-688.608541	1154.667607	0.484616	-1.58542	20684.68276
-470.479134	645.893954	-958.69735	873.134358	2.010542	0.703468	22222.05268
-594.079097	493.301406	-1063.223245	645.008499	1.247579	1.466431	22221.28971
-707.760545	337.657008	-1235.652824	308.541932	0.484616	-0.822457	22225.10453
-817.627179	182.01261	-1281.430588	41.504974	-1.041309	-0.822457	22220.52675
-875.612347	37.04969	-1274.563923	-185.094959	-1.804272	-1.58542	22212.13416
-848.908651	-139.957665	-1250.149116	-446.028215	-0.278346	-0.822457	22225.86749
-826.019769	-292.550213	-1175.378767	-687.124439	-1.041309	-1.58542	22231.20823
-771.086452	-432.172393	-1052.541767	-916.01326	-0.278346	-1.58542	22213.66009
-702.419806	-569.505686	-870.956635	-1131.168752	-2.567234	-1.58542	22185.43046
-588.738358	-690.816761	-696.238169	-1275.36871	-2.567234	-0.822457	22199.16379
-432.330997	-785.424141	-508.549335	-1424.146443	-0.278346	2.229394	22161.01566
-269.819934	-844.172271	-239.986452	-1437.879773	-1.041309	2.992356	22193.82305
-95.101467	-897.579663	101.057892	-1394.390897	-1.041309	1.466431	22213.66009
66.646633	-896.053738	309.346719	-1464.583468	-1.804272	-1.58542	22179.32676
243.653988	-858.668563	538.23554	-1310.464995	-1.804272	-1.58542	22215.94897
397.009498	-796.105619	749.576218	-1185.339107	-1.804272	-1.58542	22139.6527
498.483542	-700.735277	937.265051	-1004.516938	-1.804272	-2.348383	22213.66009
604.535362	-574.083463	1051.709462	-810.724403	-0.278346	-3.111345	22222.05268
701.43163	-456.587201	1145.553878	-560.472625	2.773505	-2.348383	22255.62304
768.572351	-262.794666	1152.420543	-265.969009	2.773505	2.229394	22238.83786
777.727904	-84.261385	1171.494611	41.504974	-0.278346	-0.059494	22235.786
762.468649	85.879305	1173.7835	338.297479	0.484616	-1.58542	22242.65267
749.498282	285.775542	1089.094636	623.645543	-1.041309	-0.822457	22228.91934
710.587183	449.049568	1038.739095	914.334345	1.247579	-1.58542	22221.28971
635.053872	604.693966	868.598405	1121.097247	-0.278346	-1.58542	22198.40083
568.676114	730.582818	757.205845	1356.08977	-0.278346	-0.822457	22211.3712
456.520592	825.190197	512.294807	1478.163808	-0.278346	0.703468	22208.31935
317.661373	880.123514	299.428203	1543.778603	-1.804272	-0.059494	22199.16379
174.224379	878.597589	107.161593	1543.015641	-4.856123	0.703468	22196.11194
46.809602	884.70129	-143.853147	1464.430479	-1.804272	1.466431	4718.924528
-103.494057	843.501303	-465.060459	1333.200888	0.484616	0.703468	20.599994
-271.345859	758.049476	-614.601156	1202.73426	-1.041309	-1.58542	1187.932981
-397.234711	677.175426	-839.675163	986.052843	-1.041309	-1.58542	22117.52678
-542.197631	563.493978	-1004.475114	770.134388	-0.278346	-2.348383	22214.42305
-673.427222	414.716244	-1144.860258	484.786324	0.484616	-0.822457	22222.81564
-774.138303	254.49407	-1244.808376	201.727149	-0.278346	-0.059494	22204.50453
-845.8568	92.74597	-1266.934296	-47.761666	-0.278346	0.703468	22220.52675
-871.034571	-73.579907	-1289.060215	-306.406034	-1.041309	0.703468	22220.52675
-847.382726	-192.602094	-1215.815792	-620.746681	1.247579	1.466431	22231.97119
-807.708664	-384.868704	-1115.867674	-835.902173	1.247579	-0.059494	22248.75637
-714.62721	-484.05386	-1002.949189	-1048.768777	2.773505	0.703468	22225.86749
-627.649458	-645.038997	-783.215921	-1221.961318	2.773505	0.703468	22193.82305
-488.027277	-747.276004	-545.934509	-1327.250176	2.010542	1.466431	22206.03046
-333.908804	-841.883383	-274.319775	-1384.472381	-0.278346	2.992356	22219.76379
-150.034784	-884.609296	-27.882811	-1428.72422	1.247579	1.466431	22194.58602
4.846651	-886.135222	209.3986	-1430.250145	-0.278346	2.229394	22211.3712
172.698453	-882.320408	485.591111	-1325.72425	0.484616	3.755319	22214.42305
322.23915	-810.601911	672.516981	-1235.694647	-1.041309	1.466431	22215.94897
471.016884	-758.720445	848.761374	-1092.257653	-3.330197	0.703468	22222.81564
582.409443	-635.120481	1012.798362	-886.257714	-1.804272	0.703468	22209.08231
658.705717	-500.076077	1095.198338	-670.339259	-1.041309	-0.059494	22190.7712
753.313096	-354.350194	1094.435375	-439.924513	-2.567234	-0.822457	22196.11194
760.942724	-165.135436	1156.998319	-115.665349	-1.804272	-0.822457	22219.76379
763.994574	30.183025	1144.790916	204.016037	-0.278346	-0.059494	22206.03046
761.705686	216.345933	1108.931667	466.475219	0.484616	0.703468	22226.63045
734.239028	383.434772	1067.731679	809.80845	-2.567234	2.229394	22231.97119
680.068673	536.790282	945.657641	1033.356532	-1.041309	2.229394	22207.55638
600.720549	693.960606	806.798423	1270.637943	-0.278346	1.466431	22212.89712
499.246505	794.671687	616.057739	1433.911969	-1.804272	0.703468	22202.97861
394.72061	880.886477	378.776328	1504.104541	-0.278346	-0.822457	22219.00082
249.75769	905.301284	208.635637	1536.148976	-0.278346	-0.822457	22217.4749
120.054025	884.70129	-42.379103	1524.704535	-1.041309	-1.58542	22214.42305
-22.620007	841.212414	-317.808651	1402.630497	2.010542	1.466431	43.488876
-201.153288	786.279097	-535.253031	1272.163869	2.773505	1.466431	12.207404
-371.293978	710.745786	-707.68261	1114.993545	-0.278346	2.229394	21467.48253
-488.027277	605.456929	-931.993654	844.141774	-0.278346	-0.059494	22201.45268
-612.390203	452.101419	-1090.689904	591.601108	-0.278346	-0.822457	22211.3712
-706.997582	303.323685	-1232.600973	281.075274	-1.041309	-0.822457	22225.10453
-830.597546	128.605218	-1292.112066	49.134602	-1.041309	-2.348383	22219.00082
-866.456794	-17.883627	-1281.430588	-231.635685	-2.567234	-2.348383	22206.79342
-861.879018	-173.528026	-1237.178749	-514.694861	-1.041309	-0.059494	22206.79342
-829.834583	-321.542797	-1186.060246	-777.917005	-3.330197	-0.822457	22212.89712
-767.271638	-493.209412	-1063.986208	-1013.672491	-2.567234	-0.059494	22176.27491
-687.923514	-573.3205	-926.652915	-1197.54651	-1.041309	1.466431	22200.68972
-546.012445	-713.705643	-628.334485	-1298.257592	-1.804272	1.466431	22213.66009
-389.605084	-804.498209	-385.712335	-1424.909406	-1.041309	0.703468	22188.48232
-224.805133	-862.483377	-148.430923	-1436.353847	-0.278346	-0.059494	22215.18601
-52.375554	-889.950036	149.124544	-1385.235344	-0.278346	-0.822457	22213.66009
100.979956	-891.475961	362.75411	-1378.368679	0.484616	0.703468	22180.85269
281.802125	-838.06857	603.850335	-1266.976119	-0.278346	-1.58542	22223.5786
426.002082	-754.142668	810.613237	-1125.828013	0.484616	-1.58542	22254.09711
539.68353	-690.053799	965.494672	-986.968795	-1.804272	-2.348383	22231.20823
657.179791	-556.53532	1072.309456	-747.398496	0.484616	-0.822457	22239.60082
716.690885	-410.046474	1145.553878	-523.087451	-0.278346	-0.059494	22239.60082
748.73532	-246.009486	1199.724233	-229.346797	-1.804272	-2.348383	22215.94897
783.831606	-46.113249	1191.331643	154.423459	-1.041309	-2.348383	22221.28971
764.757537	127.842255	1159.287208	416.119678	0.484616	-1.58542	22232.73415
747.209394	322.397753	1138.687214	702.993667	0.484616	-0.059494	22215.18601
704.483481	474.990301	1039.502058	970.793588	-0.278346	-1.58542	22224.34156
635.816835	640.553215	854.865076	1170.689825	0.484616	-0.822457	22206.03046
550.365008	753.4717	712.954007	1369.823099	-1.804272	0.703468	22177.03787
443.550225	851.13093	474.14667	1469.008255	-1.804272	2.229394	22189.24528
313.84656	900.723508	262.805992	1510.971206	-1.804272	0.703468	22170.93417
176.513267	896.145731	49.176425	1523.941572	-1.804272	-0.059494	22180.85269
46.046639	850.367967	-251.430893	1404.919385	-2.567234	-3.111345	1646.473586
-133.249604	832.056862	-453.616018	1340.830515	1.247579	-0.822457	18.311106
-278.212524	760.338364	-652.749293	1142.460204	1.247579	-2.348383	14231.54393
-441.48655	663.442097	-867.904784	970.030625	-0.278346	-4.637271	22179.32676
-573.479103	533.738431	-1029.652885	715.964034	-1.041309	-2.348383	22221.28971
-684.1087	400.982915	-1212.763941	422.986343	0.484616	-0.059494	22213.66009
-777.953117	230.842225	-1252.438004	136.875316	0.484616	1.466431	22239.60082
-848.908651	79.01264	-1267.697258	-99.643132	1.247579	0.703468	22249.51933
-853.486428	-88.839162	-1319.578725	-377.361568	2.010542	-0.822457	22241.88971
-857.301241	-248.298374	-1199.793575	-639.057787	1.247579	-0.059494	22228.15638
-813.049403	-406.994623	-1128.83804	-839.716987	0.484616	-2.348383	22237.31193
-702.419806	-524.490885	-943.438095	-1099.88728	1.247579	-0.059494	22197.63787
-594.84206	-651.905662	-731.334454	-1217.383542	-1.804272	-0.822457	22180.85269
-456.745805	-754.905631	-507.786373	-1321.146474	-1.041309	-0.822457	22215.94897
-307.968071	-839.594495	-249.904967	-1377.605716	-2.567234	-0.822457	22218.23786
-134.012567	-883.083371	24.761618	-1393.627934	-0.278346	2.992356	22187.71935
51.387378	-886.898185	277.302284	-1382.946455	-2.567234	0.703468	22195.34898
182.616969	-877.742632	509.242956	-1315.805735	-3.330197	1.466431	22201.45268
358.098398	-823.572277	687.776236	-1215.857616	-3.330197	-0.822457	22011.47496
477.883548	-732.016749	835.028044	-1062.502106	-0.278346	0.703468	22211.3712
596.905735	-610.705674	1004.405772	-870.235496	1.247579	-1.58542	22222.05268
660.231642	-472.609419	1071.546493	-657.368893	-1.804272	-2.348383	22212.89712
733.476065	-314.676132	1156.998319	-343.791208	1.247579	-0.822457	22225.86749
775.439016	-149.113218	1197.435344	-11.902417	-1.041309	-0.822457	22231.20823
764.757537	53.071907	1184.464978	289.467864	-0.278346	1.466431	22214.42305
761.705686	239.234815	1144.790916	590.838145	0.484616	0.703468	22224.34156
714.401997	416.24217	1045.60576	846.430662	-1.804272	-0.059494	22228.15638
691.513114	576.464345	936.502088	1077.608371	2.773505	2.229394	22227.39341
599.194623	720.664302	770.176212	1311.837931	1.247579	1.466431	22224.34156
463.387256	819.086495	574.857751	1449.171224	0.484616	-0.059494	22209.08231
356.572473	884.70129	363.517073	1534.62305	2.010542	2.229394	22203.74157
213.135478	903.012396	181.931942	1535.386013	-1.041309	0.703468	22206.03046
90.298478	888.516104	-130.88278	1452.986038	0.484616	-0.059494	22200.68972
-76.027399	845.790191	-326.201241	1394.237907	-1.804272	1.466431	28.992584
-209.545878	778.64947	-537.541919	1261.482391	-0.278346	1.466431	11.444441
-382.738419	704.642085	-752.697411	1060.823191	-1.041309	-0.059494	21850.48982
-512.442084	577.227307	-955.645499	837.275109	-1.804272	-0.822457	22200.68972
-639.856861	445.234754	-1104.423233	533.61594	-3.330197	-2.348383	22190.00824
-737.516092	262.123697	-1254.726892	274.208609	-1.804272	-1.58542	22202.97861
-820.67903	131.657069	-1296.689842	-6.561678	-3.330197	-0.822457	22196.87491
-866.456794	-11.779925	-1286.008364	-277.41345	-1.041309	-0.059494	22207.55638
-865.693832	-185.735429	-1273.80096	-540.635594	0.484616	0.703468	22224.34156
-820.67903	-335.276126	-1180.719506	-803.094775	-1.804272	1.466431	22222.81564
-767.271638	-481.002009	-1041.860288	-1042.665075	0.484616	2.992356	22190.7712
-639.856861	-622.913078	-832.045536	-1171.605777	-0.278346	0.703468	22217.4749
-536.856892	-722.861196	-581.030795	-1300.54648	-1.041309	0.703468	22212.13416
-356.797686	-823.572277	-353.6679	-1411.176077	1.247579	1.466431	22199.92676
-202.679213	-867.061154	-107.993898	-1427.961257	2.010542	-0.059494	22231.97119
-47.797778	-884.609296	191.850457	-1374.553865	2.773505	-0.059494	22228.15638
133.787354	-877.742632	376.48744	-1386.761269	2.010542	0.703468	22188.48232
282.565087	-828.150054	631.316994	-1248.665014	2.010542	2.229394	22237.31193
426.765045	-757.957482	821.294715	-1125.06505	-0.278346	2.229394	22240.36378
542.735381	-681.661208	970.072449	-918.302149	0.484616	2.229394	22218.23786
651.839052	-543.564953	1063.153903	-743.583682	2.010542	1.466431	22225.10453
718.979773	-387.157592	1156.998319	-479.598575	-0.278346	-0.059494	22231.20823
769.335314	-213.202088	1173.020537	-204.93199	-0.278346	-0.822457	22216.71194
779.253829	-30.091031	1203.539046	165.8679	-0.278346	-2.348383	22225.10453
770.861239	146.916324	1178.361276	479.445585	-2.567234	-2.348383	22220.52675
726.6094	331.553306	1089.857599	721.304773	-2.567234	-0.822457	22193.06009
681.594599	472.701412	978.465039	960.11211	-1.804272	0.703468	22197.63787
619.794617	661.153209	799.931759	1184.423154	2.010542	3.755319	22182.37861
520.609461	760.338364	664.124391	1381.26754	-1.804272	2.992356	22187.71935
403.1132	865.627222	394.035582	1476.637882	-1.804272	0.703468	22202.97861
295.535454	890.04203	239.91711	1498.763802	0.484616	-0.059494	22199.16379
142.179944	893.856843	23.998655	1530.808237	-1.041309	-1.58542	22205.2675
1.7948	880.886477	-197.260539	1436.200857	-1.041309	-2.348383	241.859188
-155.375523	813.745756	-464.297497	1311.837931	-1.804272	-2.348383	16.022217
-294.234742	753.4717	-671.823361	1147.800943	-0.278346	-3.111345	18111.20945
-461.323581	658.86432	-885.452927	939.512116	2.010542	-1.58542	22213.66009
-575.005029	507.034736	-1069.326947	692.312189	0.484616	-0.059494	22238.83786
-693.264253	361.308853	-1231.075047	343.638218	1.247579	0.703468	22213.66009
-787.871632	198.79779	-1294.400954	130.008652	2.010542	-0.822457	22231.20823
-851.960502	40.864503	-1273.037998	-138.554232	-1.041309	-1.58542	22231.20823
-865.693832	-123.172485	-1306.608358	-426.191183	-1.804272	-2.348383	22215.18601
-843.567912	-271.950219	-1158.593587	-697.805918	-1.804272	-2.348383	22220.52675
-787.10867	-428.35758	-1044.912139	-883.205863	-1.804272	-0.822457	22228.15638
-714.62721	-545.853841	-925.889952	-1120.487274	0.484616	-0.059494	22193.82305
-586.44947	-666.401954	-683.267802	-1257.820567	-0.278346	-0.822457	22199.92676
-425.464332	-776.268588	-487.186379	-1358.531648	-3.330197	1.466431	22197.63787
-285.079189	-850.275973	-217.860532	-1427.198294	-2.567234	-0.059494	22186.19343
-105.782946	-893.764849	42.309761	-1450.087176	-2.567234	-0.059494	22160.25269
61.305894	-908.261141	267.383768	-1434.064959	2.773505	1.466431	22188.48232
221.528069	-875.453744	548.154055	-1303.598331	-0.278346	-0.059494	22219.00082
374.883579	-794.579693	750.339181	-1200.598361	-1.041309	-2.348383	22218.23786
486.276138	-722.861196	851.813225	-1061.739143	0.484616	-1.58542	22230.44527
619.031654	-603.076047	1023.47984	-832.850322	-1.041309	-3.111345	22227.39341
678.542748	-462.690903	1127.242773	-603.198538	-1.804272	-1.58542	22216.71194
748.73532	-293.313175	1155.472394	-303.354183	1.247579	1.466431	22226.63045
782.30568	-83.498423	1195.146456	43.0309	1.247579	2.229394	22255.62304
769.335314	80.538566	1199.724233	337.534516	-0.278346	-1.58542	22236.54897
763.994574	266.701474	1127.242773	609.149251	-1.041309	-0.822457	22240.36378
703.720518	412.427356	1025.005766	889.919538	0.484616	-0.822457	22241.88971
669.387195	590.197674	880.805809	1094.393551	1.247579	-0.822457	22212.13416
573.25389	723.716153	751.102143	1319.467559	-0.278346	-0.059494	22202.21564
462.624293	821.375383	538.23554	1457.563814	-1.041309	-0.822457	22196.87491
343.602106	877.071663	352.072632	1527.756386	-0.278346	2.992356	22202.21564
203.216963	900.723508	143.020842	1562.089709	-1.804272	0.703468	22216.71194
68.172558	885.464253	-142.327222	1470.534181	-1.041309	1.466431	21454.51216
-91.286654	839.686489	-373.504931	1410.260124	1.247579	-0.059494	22.125919
-257.61253	772.545768	-600.104864	1227.91203	-2.567234	-3.111345	13.733329
-381.975456	705.405047	-781.689995	1022.675054	-1.804272	-1.58542	22100.7416
-547.53837	562.731015	-1028.889922	748.771431	-1.041309	-1.58542	22186.19343
-670.375371	432.264387	-1162.408401	487.075213	-1.041309	-1.58542	22205.2675
-760.404974	269.753324	-1264.645408	194.860484	-1.041309	-0.059494	22225.10453
-851.960502	95.79782	-1292.112066	-35.554262	-1.804272	0.703468	22212.89712
-864.930869	-52.21695	-1319.578725	-333.872692	0.484616	1.466431	22223.5786
-856.538279	-203.283572	-1237.941712	-648.21334	-0.278346	2.229394	22230.44527
-812.28644	-362.742784	-1123.497301	-805.383664	0.484616	2.992356	22215.18601
-748.19757	-502.364965	-1002.949189	-1036.561373	-0.278346	1.466431	22191.53417
-638.330936	-616.046413	-777.875181	-1176.183554	-1.041309	-0.822457	22243.41563
-504.812457	-717.520457	-560.430801	-1303.598331	1.247579	1.466431	22225.10453
-352.21991	-808.313023	-279.660514	-1438.642735	0.484616	-0.059494	22202.97861
-164.531076	-875.453744	-50.00873	-1418.805704	-0.278346	1.466431	22215.94897
1.031838	-885.372259	217.028228	-1376.842754	1.247579	2.229394	22201.45268
133.024391	-886.898185	444.391123	-1361.583499	-3.330197	1.466431	22199.16379
321.476187	-841.883383	655.731801	-1219.67243	-3.330197	1.466431	22061.06754
444.313188	-745.750078	838.842858	-1073.183584	0.484616	3.755319	22226.63045
576.305741	-646.564923	1005.168735	-881.679937	-0.278346	2.229394	22222.05268
656.416829	-508.468667	1086.805748	-690.17629	-1.804272	-1.58542	22226.63045
727.372363	-370.372412	1155.472394	-411.694891	-1.804272	0.703468	22205.2675
776.964941	-191.839131	1177.598313	-133.976455	-1.804272	-1.58542	22199.16379
776.964941	5.005255	1207.35386	213.17159	-3.330197	-1.58542	22207.55638
758.653835	198.79779	1151.65758	475.630772	-2.567234	-0.059494	22218.23786
734.239028	369.701443	1094.435375	770.134388	-1.804272	3.755319	22212.13416
686.172375	545.945835	968.546523	1028.015793	-0.278346	3.755319	22199.92676
634.290909	663.442097	781.620653	1248.512024	-1.041309	2.229394	22207.55638
516.794648	782.464284	622.924404	1415.600863	-0.278346	1.466431	22198.40083
391.668759	858.760557	385.642992	1504.867504	-1.041309	-0.822457	22202.97861
265.016945	899.197582	239.154147	1547.593417	-1.804272	-2.348383	22205.2675
126.157726	908.353135	-1.179115	1514.023057	0.484616	-0.822457	17867.06137
-15.753343	862.575371	-285.001253	1454.511963	0.484616	-0.059494	100.711081
-166.819965	792.382799	-511.601186	1307.260155	-0.278346	-0.822457	15.259255
-333.145841	717.612451	-721.415939	1126.437986	1.247579	0.703468	20186.46809
-484.975426	621.479146	-917.497362	902.889904	2.010542	0.703468	22209.84527
-618.493905	474.990301	-1107.475084	633.564058	0.484616	-0.059494	22218.23786
-726.071651	333.842194	-1254.726892	298.623417	-1.804272	-2.348383	22200.68972
-809.997552	172.094094	-1293.637992	85.756813	1.247579	-0.822457	22222.81564
-877.901235	28.6571	-1263.882445	-190.435698	0.484616	-1.58542	22230.44527
-867.219757	-143.009516	-1268.460221	-485.702277	-1.804272	-1.58542	22211.3712
-860.353092	-294.839101	-1166.223214	-688.650365	-1.804272	-1.58542	22209.84527
-789.397558	-439.802021	-1072.378798	-910.672521	-2.567234	-1.58542	22200.68972
-680.293886	-571.794574	-879.349225	-1109.805796	-1.041309	-0.059494	22184.6675
-560.508737	-696.920463	-674.875212	-1251.716865	-1.804272	1.466431	22178.5638
-403.338413	-783.898215	-424.623434	-1376.079791	-1.041309	1.466431	22200.68972
-237.012536	-836.542644	-184.290172	-1450.850139	0.484616	1.466431	22200.68972
-88.234803	-898.342626	83.509749	-1391.339046	-1.804272	-0.822457	22188.48232
66.646633	-900.631514	336.813377	-1410.413114	-0.278346	-0.822457	22202.21564
252.046578	-854.090787	573.331826	-1272.316859	-0.278346	-2.348383	22216.71194
367.253951	-786.950066	733.554	-1182.287256	-1.804272	-2.348383	22215.18601
521.372424	-691.579724	944.894679	-988.49472	2.010542	-0.059494	22245.70452
624.372394	-568.742723	1069.257605	-758.842937	0.484616	0.703468	22244.17859
694.564965	-426.068692	1144.027953	-526.902265	0.484616	0.703468	22235.02304
735.764953	-236.853933	1176.072388	-273.598636	3.536467	0.703468	22244.17859
765.5205	-72.053982	1174.546462	94.149403	0.484616	-2.348383	22238.07489
754.076059	115.634852	1172.257574	373.393765	-1.041309	-0.822457	22222.05268
744.157543	307.138499	1098.250189	628.986282	-1.804272	-2.348383	22225.10453
695.327928	460.494009	1002.116884	928.830637	0.484616	-3.111345	22215.18601
638.105723	600.11619	861.73174	1148.563906	-1.804272	-3.111345	22204.50453
536.631679	750.419849	703.035491	1323.282372	-1.041309	-0.059494	22197.63787
405.402088	845.027228	446.680011	1471.297143	0.484616	2.229394	22200.68972
308.505821	883.938328	311.635607	1544.541566	-3.330197	0.703468	22183.90454
176.513267	890.04203	75.117158	1532.334162	1.247579	1.466431	22200.68972
26.972571	874.782775	-162.164253	1450.697149	-3.330197	0.703468	2639.85107
-121.0422	822.138346	-409.364179	1369.060137	-2.567234	-3.111345	17.548143
-265.242158	752.708737	-617.653007	1184.423154	-1.041309	-3.111345	5038.605914
-420.123593	681.753202	-869.43071	998.260246	0.484616	-1.58542	22162.54158
-546.775408	549.760649	-1034.230661	727.408475	-1.041309	-3.111345	22204.50453
-659.693893	370.464406	-1167.74914	423.749306	0.484616	-0.059494	22214.42305
-790.923483	236.182964	-1222.682457	174.260491	-1.041309	-0.059494	22228.15638
-808.471626	77.486715	-1253.200966	-86.672765	0.484616	0.703468	22211.3712
-868.745682	-72.816944	-1319.578725	-367.443053	1.247579	-0.822457	22247.23045
-845.093838	-230.750231	-1219.630606	-616.931868	-1.041309	-0.822457	22247.23045
-806.945701	-381.05389	-1130.363966	-837.428099	2.010542	-1.58542	22226.63045
-713.864247	-518.387183	-963.275126	-1056.398404	1.247579	0.703468	22210.60823
-624.597607	-632.068631	-754.986299	-1199.072436	-1.041309	-0.059494	22228.15638
-489.553202	-737.357488	-525.334515	-1328.013138	-2.567234	-0.059494	22199.92676
-314.071773	-857.905601	-295.682732	-1405.835338	0.484616	1.466431	22186.19343
-150.797747	-873.164855	-14.912444	-1398.968673	-1.804272	1.466431	22215.94897
7.898502	-915.127806	254.413402	-1402.783487	0.484616	2.229394	22201.45268
172.698453	-902.920402	464.991117	-1334.11684	-1.804272	2.229394	22215.18601
340.550256	-821.283389	681.672534	-1205.939101	-3.330197	0.703468	22216.71194
463.387256	-744.224153	859.442852	-1054.109516	-1.804272	-0.059494	22201.45268
592.327959	-636.646407	1005.168735	-859.554018	-0.278346	-0.822457	22206.79342
664.809419	-528.305698	1101.30204	-625.324458	-1.041309	-1.58542	22212.13416
727.372363	-320.016871	1150.894617	-384.991196	-2.567234	-1.58542	22208.31935
763.994574	-149.876181	1215.74645	-65.309809	-1.041309	-1.58542	22218.23786
767.046425	36.286727	1204.302009	246.741951	-0.278346	1.466431	22230.44527
756.364947	209.479268	1134.109437	533.61594	-1.041309	2.229394	22225.86749
715.927922	395.642176	1062.39094	818.20104	-1.804272	0.703468	22218.23786
671.676083	542.131022	911.324318	1047.089862	-0.278346	1.466431	22190.00824
612.927953	676.412463	796.116945	1269.112018	1.247579	0.703468	22188.48232
523.661312	814.508719	576.383677	1404.919385	0.484616	-0.059494	22222.81564
374.883579	873.256849	393.27262	1539.200827	1.247579	2.229394	22235.02304
233.735472	909.116098	203.294898	1547.593417	1.247579	0.703468	22211.3712
122.342913	899.960545	-33.986513	1510.208243	-0.278346	-0.059494	22202.21564
-35.590374	856.471669	-285.764216	1448.408261	-0.278346	0.703468	52.644429
-197.338474	796.960576	-495.578969	1295.815714	-1.041309	2.229394	13.733329
-369.00509	716.849488	-730.571492	1116.519471	0.484616	2.229394	21700.94913
-482.686538	606.982854	-919.023288	873.89732	0.484616	-0.059494	22209.08231
-623.834644	470.412524	-1156.304699	545.060381	-0.278346	-0.822457	22225.10453
-752.775346	319.345902	-1250.149116	223.090106	-0.278346	-0.059494	22210.60823
-797.790148	163.701504	-1290.586141	27.008682	-2.567234	-2.348383	22198.40083
-861.879018	-22.461404	-1317.289836	-278.176412	-2.567234	0.703468	22211.3712
-841.279024	-153.690995	-1237.941712	-519.272637	-1.041309	1.466431	22194.58602
-842.804949	-315.439095	-1157.067662	-761.131825	-1.041309	2.229394	22212.13416
-759.642011	-473.372381	-1077.719537	-964.842876	-3.330197	2.229394	22215.18601
-667.32352	-587.816792	-835.097387	-1136.509491	-1.041309	2.229394	22193.06009
-529.227265	-701.49824	-610.023379	-1268.502045	-1.041309	1.466431	22209.08231
-393.419897	-801.446358	-398.682701	-1421.094592	1.247579	1.466431	22214.42305
-226.331058	-867.824116	-153.771663	-1433.301996	-0.278346	1.466431	22190.7712
-84.419989	-917.416694	80.457898	-1452.376065	-1.804272	-2.348383	22186.95639
111.661434	-886.898185	356.650408	-1360.820536	2.010542	1.466431	22235.786
274.93546	-861.720414	567.991087	-1289.102039	0.484616	0.703468	22180.85269
408.453939	-765.587109	767.124361	-1157.872448	2.010542	1.466431	22238.83786
538.157604	-683.187134	961.679859	-953.398435	-1.041309	0.703468	22239.60082
644.972388	-549.668655	1089.857599	-738.242943	-1.041309	1.466431	22230.44527
702.957556	-427.594617	1165.39091	-490.280053	-3.330197	-2.348383	22216.71194
765.5205	-231.513194	1184.464978	-202.643101	0.484616	-0.822457	22228.15638
777.727904	-42.298435	1189.805717	133.823465	0.484616	-0.059494	22227.39341
763.231612	134.70892	1173.7835	398.571535	-1.804272	-3.111345	22219.00082
740.34273	318.58294	1105.116853	686.97145	-1.041309	-1.58542	22228.15638
704.483481	471.175487	1015.850213	952.482482	-2.567234	-0.059494	22193.06009
654.12794	615.375444	833.502119	1179.082415	-1.041309	2.992356	22185.43046
537.394642	747.367998	709.902156	1378.978652	-4.856123	0.703468	22184.6675
437.446523	829.005011	446.680011	1488.845286	-1.804272	1.466431	22189.24528
300.876193	899.197582	284.931911	1536.148976	-1.041309	-0.822457	22190.00824
162.779938	906.064247	67.487531	1544.541566	-1.041309	-2.348383	22202.21564
23.92072	873.256849	-189.630911	1458.326777	2.010542	-3.111345	912.503433
-128.671828	829.005011	-414.704919	1361.430509	1.247579	-0.822457	15.259255
-298.049555	755.760588	-634.438187	1163.060198	2.773505	-1.58542	12300.48524
-433.856922	643.605066	-875.534412	937.98619	-1.041309	-2.348383	22181.61565
-571.190215	532.975469	-1073.141761	715.201071	-1.041309	-0.822457	22204.50453
-672.664259	367.412555	-1160.119513	406.201163	2.773505	1.466431	22244.17859
-794.738297	203.375566	-1293.637992	78.890148	1.247579	-0.822457	22246.46748
-884.004937	49.257094	-1319.578725	-108.035722	0.484616	-1.58542	22225.10453
-865.693832	-103.335454	-1298.978731	-392.620823	-1.041309	-2.348383	22232.73415
-880.190124	-255.928001	-1234.889861	-645.161489	-1.041309	-3.111345	22231.97119
-801.604962	-406.23166	-1097.556568	-893.887341	-1.804272	-2.348383	22189.24528
-715.390172	-536.698288	-944.201058	-1061.739143	-0.278346	-1.58542	22203.74157
-588.738358	-652.668624	-711.497423	-1232.642796	-1.041309	-0.822457	22219.00082
-439.960624	-763.298221	-516.941925	-1376.842754	-1.041309	0.703468	22156.43788
-291.182891	-839.594495	-254.482744	-1405.835338	-1.041309	2.229394	22181.61565
-130.197753	-885.372259	36.206059	-1418.805704	-0.278346	2.992356	22205.2675
23.157757	-899.868551	271.961545	-1420.33163	-2.567234	1.466431	22178.5638
208.557702	-885.372259	511.531844	-1398.968673	-1.041309	-0.059494	22202.21564
333.683591	-802.209321	693.116975	-1199.835399	-1.041309	-1.58542	22220.52675
458.046517	-708.364904	882.331734	-1052.58359	-1.804272	-2.348383	22215.94897
606.824251	-608.416786	1020.427989	-808.435515	-1.041309	-1.58542	22221.28971
691.513114	-466.505717	1093.672412	-609.30224	0.484616	-1.58542	22223.5786
740.34273	-302.468728	1188.279792	-317.087512	-1.804272	0.703468	22224.34156
764.757537	-120.120634	1218.035338	18.616092	-1.804272	1.466431	22219.76379
767.046425	55.360795	1200.487195	307.016007	1.247579	1.466431	22228.91934
767.046425	250.679256	1126.47981	578.630741	2.010542	-0.059494	22252.57118
717.453848	414.716244	1037.976132	860.163991	2.010542	0.703468	22232.73415
675.490897	565.782866	868.598405	1053.956526	1.247579	2.229394	22206.03046
[truncated: 28,725 more rows]
